# Supplementary material for: Modulation of transcriptional activity in brain lower grade glioma by alternative splicing
Source: PeerJ. 2018 May 14;6:e4686. doi: 10.7717/peerj.4686 (PMC5957051; doi:10.7717/peerj.4686)
Supplement: Supplemental Information 2 — This file recodes the code we used to process raw data in this study. [file peerj-06-4686-s002.txt]

##The raw data was download from TCGA-LGG project,the data type we obtained is 'BAM' file. 
(https://portal.gdc.cancer.gov/repository?facetTab=files&filters=%7B%22op%22%3A%22and%22%2C%22content%22%3A%5B%7B%22op%22%3A%22in%22%2C%22content%22%3A%7B%22field%22%3A%22cases.project.project_id%22%2C%22value%22%3A%5B%22TCGA-LGG%22%5D%7D%7D%2C%7B%22op%22%3A%22in%22%2C%22content%22%3A%7B%22field%22%3A%22files.data_category%22%2C%22value%22%3A%5B%22Raw%20Sequencing%20Data%22%5D%7D%7D%2C%7B%22op%22%3A%22in%22%2C%22content%22%3A%7B%22field%22%3A%22files.data_format%22%2C%22value%22%3A%5B%22BAM%22%5D%7D%7D%2C%7B%22op%22%3A%22in%22%2C%22content%22%3A%7B%22field%22%3A%22files.experimental_strategy%22%2C%22value%22%3A%5B%22RNA-Seq%22%5D%7D%7D%5D%7D&searchTableTab=files), 

This BAM file raw data is too large to be made available online, so we upload the link where we got the BAM file. 
###################################################################

##Code to map raw data to reference genome hg19 using STAR software:
#!/bin/bash
#PBS -k o
#PBS -l nodes=1:ppn=16,vmem=40gb,mem=40gb,walltime=11:59:00
#PBS -M yw74@iu.edu
#PBS -N STAR Alignment
#PBS -j oe


STAR --genomeDir /N/dc2/scratch/yw74/STAR/starIndex --runThreadN 8 
     --readFilesIn /N/dc2/scratch/yw74/TCGA_kidney_normal_tumor/data/SRR2874123_1.fastq 
     --outFileNamePrefix /N/dc2/scratch/yw74/TCGA_kidney_normal_tumor/star_alignment_res/normal1 SRR2874123_trimmomatic_STAR_ 
     --sjdbGTFfile /N/dc2/scratch/yw74/hg19/Homo_sapiens/UCSC/hg19/Annotation/Genes/genes.gtf 
     --outSAMtype BAM SortedByCoordinate


####################################################################
##Code to call transcript counts using NGSUtils:
#Counts the number of reads in genes or regions

#!/bin/bash
#PBS -k o
#PBS -l nodes=1:ppn=1,walltime=4:00:00,gres=ccm,mem=32gb
#PBS -M yw74@iu.edu
#PBS -N test_bamutils
#PBS -j oe
##miso does not support mixed read lengths
##miso expects sample bam file to be indexed

module load ccm

BAM=${filearg}
filename=$(basename $BAM)

cd /N/dc2/projects/ngs/users/yangw/rosMap/bamfile/
OUTPUT=/N/dc2/projects/ngs/users/yangw/rosMap/fpkm/

ccmrun bamutils count -gtf $OUTPUT/genes.gtf -fpkm -norm all 
        -multiple ignore -libray unstranded -BAM > $OUTPUT/$BAM.new.rpkm.txt


####################################################################
##Code to call transcript CPM using edgeR:

##based on the results from NGSUtils, using EdgeR ,do filtering and normalization, then get CPM
y = DGEList(counts = res1, genes = gene_anno)

# Filter lowly expressed genes: 15-20 counts
## For the six samples, total assigned counts range between 8-22M,
## thus use cpm > 1

keep = rowSums(cpm(y)>1) >= 1 # usually the replication number
y = y[keep, , keep.lib.sizes = F]

# Normalization
y = calcNormFactors(y)
logCPM = cpm(y, log = T, normalized.lib.sizes = T)

###################################################################
##Code to call alternative splicing events using MISO:

#!/bin/bash
#PBS -k o
#PBS -l nodes=1:ppn=16,walltime=11:59:00
#PBS -M yw74@iu.edu
#PBS -N HepG2_1
#PBS -j oe
##miso does not support mixed read lengths
##miso expects sample bam file to be indexed

index_gff --index /N/dc2/scratch/yw74/MISO/hg19/SE.hg19.gff3 
            /N/dc2/scratch/yw74/MISO/indexed_SE_events

BAM=${filearg}
filename=$(basename $BAM)

#BAM=/N/dc2/scratch/yw74/Tophat/res_untrim/accepted_hits.bam
#OUTPU=/N/dc2/scratch/yw74/MISO/miso/res/MISO_results/miso_output
#genes.min_1000.const_exons.gff= exon_utils --get-const-exons /N/dc2/scratch/yw74/hg19/Homo_sapiens/UCSC/hg19/Annotation/Genes/genes.gff  --min-exon-size 1000 --output-dir /N/dc2/scratch/yw74/MISO/exons/
#pe_utils --compute-insert-len /N/dc2/scratch/yw74/Tophat/res_untrim/accepted_hits.bam /N/dc2/scratch/yw74/MISO/exons/genes.min_1000.const_exons.gff --output-dir /N/dc2/scratch/yw74/MISO/indert-dist
#INSERT='less -S $OUTPUT/pe_utils/*.insert_len |grep -m 1 -P -o "#mean=\\d+" |sed -s 's/#\|mean\|=//g''
#DIST='less -S $OUTPUT/pe_utils/*.insert_len |grep -m 1 -P -o "sdev=\\d+" |sed -s 's/sdev\|=//g''

miso --run /N/dc2/projects/ngs/yangwang/SF2/org_data/index/hg19/indexed_SE_events/ /N/dc2/projects/ngs/yangwang/SF2/org_data/miso_file/bam_data/HepG2_1.bam --output-dir /N/dc2/projects/ngs/yangwang/SF2/org_data/miso_file/bam_data/my_output1/ --paired-end 52.3 21.5 --read-len 50

#summarize_miso --summarize-samples /N/dc2/projects/ngs/yangwang/SF2/org_data/miso_file/bam_data/my_output1/ /N/dc2/projects/ngs/yangwang/SF2/org_data/miso_file/bam_data/summary_output1/

###################################################################
###extract miso results and regenerate the table with psi_mean, low, high, Cpsi, fours kinds of counts

args = commandArgs(T)
miso_summary = args[1]
output = args[2]

readcountReform = function(miso_summary, output) {
        psi_res = read.table(miso_summary, as.is=T, header = T, sep = "\t", quote = NULL)
        num_event = nrow(psi_res)
        rc_sum = matrix(nrow = num_event, ncol = 5)
        rownames(rc_sum) = rownames(psi_res)
        colnames(rc_sum) = c("event_name", "psi_mean", "psi_low","psi_high", "Cpsi")
        for (i in 1:4) {
                rc_sum[, i] = psi_res[, i]  
        }      
        rc_sum[,5] = psi_res[,4]-psi_res[,3]
        
        isoform_counts = c()
        for (f in 1:num_event){
                allcounts = psi_res[f, 6]
                counts = isoformCount(allcounts)
                isoform_counts = rbind(isoform_counts, counts)
        }
        colnames(isoform_counts) = c("(0,0)","(0,1)","(1,0)","(1,1)")

        single_sum = isoform_counts[, "(0,1)"] + isoform_counts[, "(1,0)"]

        rc_sum = data.frame(rc_sum, isoform_counts, single_sum, stringsAsFactors = F, check.names = F)
        filename = basename(miso_summary)
        write.table(rc_sum,paste(output, filename, ".txt", sep=""),sep="\t", row.names = F, col.names=T, quote = F)
        return(rc_sum)
}

isoformCount = function(allcounts) {
        s<-gsub(',(', ',_(', allcounts, fixed=T)
        s<-unlist(strsplit(s,split=',_'))
        patt = c("(0,0)","(0,1)","(1,0)","(1,1)")
        counts = c()
        for (m in patt) {
                a = grep(m,s,value=T)
                b = unlist(strsplit(a,split=':'))
                if (!is.null(b[2])) {
                        counts[m]<-as.numeric(b[2])
                }
                if (is.null(b[2])) {
                        counts[m]<-0
                }
        }
        return(counts)
}

res = readcountReform(miso_summary, output)
##################################################
