# Supplementary material for: Modulation of transcriptional activity in brain lower grade glioma by alternative splicing
Source: PeerJ. 2018 May 14;6:e4686. doi: 10.7717/peerj.4686 (PMC5957051; doi:10.7717/peerj.4686)
Supplement: Supplemental Information 4 — Lis of all the targets information of all the transcription factors. [file peerj-06-4686-s004.txt]

ELF1	A1BG
MAZ	A1BG
RXRA	A1BG
USF1	A1BG
MAZ	A2M-AS1
CTCF	A2M-AS1
TCF12	A2M-AS1
TCF3	A2M-AS1
TEAD4	A2M-AS1
TFAP2A	A2M-AS1
TFAP2C	A2M-AS1
YY1	A2M-AS1
ZNF263	A2M-AS1
ELF1	A2M
RXRA	A2M
CEBPB	A2M
SRF	A2M
STAT1	A2M
CTCF	A2ML1
MAX	A2ML1
MYC	A2ML1
MAZ	A4GALT
EBF1	A4GALT
ZEB1	A4GALT
ELF1	AAAS
MAZ	AAAS
CTCF	AAAS
TCF12	AAAS
TFAP2A	AAAS
TFAP2C	AAAS
ZNF263	AAAS
E2F4	AAAS
EGR1	AAAS
ELK1	AAAS
GABPA	AAAS
IRF4	AAAS
PBX3	AAAS
RFX5	AAAS
SPI1	AAAS
ZNF143	AAAS
ELF1	AACS
CTCF	AACS
YY1	AACS
MAX	AACS
MYC	AACS
ELK1	AACS
E2F1	AACS
ELK4	AACS
SP1	AACS
ZNF281	AACS
CTCF	AACSP1
CTCF	AADAC
FOSL2	AADACL2-AS1
JUND	AADACL2-AS1
RXRA	AADACP1
USF1	AADACP1
CTCF	AADACP1
MAX	AADACP1
STAT1	AADACP1
USF2	AADACP1
ELF1	AADAT
MAZ	AADAT
RXRA	AADAT
CTCF	AADAT
TFAP2A	AADAT
TFAP2C	AADAT
E2F4	AADAT
ELK1	AADAT
GABPA	AADAT
ZNF143	AADAT
E2F1	AADAT
ELK4	AADAT
REST	AADAT
MAZ	AAED1
CTCF	AAED1
YY1	AAED1
EGR1	AAED1
E2F1	AAED1
JUND	AAED1
GTF3C2	AAED1
PAX5	AAED1
ELF1	AAGAB
MAZ	AAGAB
CTCF	AAGAB
TCF12	AAGAB
TCF3	AAGAB
ZNF263	AAGAB
E2F4	AAGAB
EGR1	AAGAB
ELK1	AAGAB
GABPA	AAGAB
RFX5	AAGAB
E2F1	AAGAB
ELK4	AAGAB
SP1	AAGAB
ZNF281	AAGAB
SREBF1	AAGAB
ZBTB33	AAGAB
ELF1	AAK1
MAZ	AAK1
CTCF	AAK1
YY1	AAK1
MYC	AAK1
E2F4	AAK1
ELK1	AAK1
GABPA	AAK1
ZNF143	AAK1
E2F1	AAK1
PAX5	AAK1
ETS1	AAK1
RUNX3	AAK1
MAZ	AAMDC
CTCF	AAMDC
TFAP2A	AAMDC
TFAP2C	AAMDC
YY1	AAMDC
E2F4	AAMDC
EGR1	AAMDC
PBX3	AAMDC
ZNF143	AAMDC
E2F1	AAMDC
SP1	AAMDC
ZNF281	AAMDC
NFYB	AAMDC
PRDM1	AAMDC
ELF1	AAMP
MAZ	AAMP
USF1	AAMP
CTCF	AAMP
YY1	AAMP
ZNF263	AAMP
EBF1	AAMP
E2F4	AAMP
EGR1	AAMP
GABPA	AAMP
PBX3	AAMP
ZNF143	AAMP
E2F1	AAMP
ELK4	AAMP
SP1	AAMP
USF2	AAMP
REST	AAMP
PAX5	AAMP
ETS1	AAMP
NFYB	AAMP
NFKB1	AAMP
NFYA	AAMP
NRF1	AAMP
ELF1	AANAT
MAZ	AANAT
CTCF	AANAT
E2F4	AANAT
EGR1	AANAT
RFX5	AANAT
SPI1	AANAT
SP1	AANAT
ZNF281	AANAT
ELF1	AAR2
MAZ	AAR2
E2F4	AAR2
EGR1	AAR2
ELK1	AAR2
GABPA	AAR2
ETS1	AAR2
CTCF	AARD
ZNF263	AARD
E2F1	AARD
ZNF281	AARD
MAZ	AARS2
CTCF	AARS2
TCF12	AARS2
TCF3	AARS2
TFAP2A	AARS2
TFAP2C	AARS2
YY1	AARS2
ZNF263	AARS2
E2F4	AARS2
EGR1	AARS2
ELK1	AARS2
ETS1	AARS2
MAZ	AARS
USF1	AARS
TCF12	AARS
TCF3	AARS
ZNF263	AARS
CEBPB	AARS
MYC	AARS
EBF1	AARS
E2F4	AARS
EGR1	AARS
PBX3	AARS
E2F1	AARS
ZNF281	AARS
USF2	AARS
PAX5	AARS
NFYB	AARS
NFYA	AARS
TEAD4	AARSD1
TFAP2A	AARSD1
TFAP2C	AARSD1
ZNF263	AARSD1
MAX	AARSD1
MYC	AARSD1
EBF1	AARSD1
EGR1	AARSD1
E2F1	AARSD1
JUND	AARSD1
REST	AARSD1
NRF1	AARSD1
BHLHE40	AARSD1
TEAD1	AARSD1
YY1	AASDH
ZNF143	AASDH
REST	AASDH
NFYB	AASDH
GATA3	AASDH
MAZ	AASDHPPT
CTCF	AASDHPPT
ZNF263	AASDHPPT
CEBPB	AASDHPPT
MAX	AASDHPPT
MYC	AASDHPPT
EGR1	AASDHPPT
IRF4	AASDHPPT
PBX3	AASDHPPT
SPI1	AASDHPPT
SP1	AASDHPPT
ZNF281	AASDHPPT
NFYB	AASDHPPT
NFYA	AASDHPPT
NRF1	AASDHPPT
MAZ	AASS
RXRA	AASS
CTCF	AASS
ZNF263	AASS
SP1	AASS
ZNF281	AASS
NFYB	AASS
NFYA	AASS
NR3C1	AASS
USF1	AATBC
ZNF263	AATBC
ELF1	AATF
MAZ	AATF
USF1	AATF
YY1	AATF
ZNF263	AATF
MAX	AATF
MYC	AATF
E2F4	AATF
EGR1	AATF
ELK1	AATF
GABPA	AATF
RFX5	AATF
E2F1	AATF
ELK4	AATF
SP1	AATF
USF2	AATF
NRF1	AATF
BHLHE40	AATF
MAZ	AATK-AS1
YY1	AATK-AS1
SP1	AATK-AS1
MAZ	AATK
TEAD4	AATK
TFAP2A	AATK
TFAP2C	AATK
YY1	AATK
ZNF143	AATK
SP1	AATK
TCF12	ABALON
YY1	ABALON
ELF1	ABAT
MAZ	ABAT
USF1	ABAT
CTCF	ABAT
EGR1	ABAT
GABPA	ABAT
RFX5	ABAT
SP1	ABAT
FOSL2	ABAT
JUND	ABAT
USF2	ABAT
PAX5	ABAT
NFYB	ABAT
NFKB1	ABAT
NFYA	ABAT
ESR1	ABAT
PRDM1	ABCA10
MAZ	ABCA11P
TFAP2A	ABCA11P
TFAP2C	ABCA11P
CEBPB	ABCA11P
ZEB1	ABCA11P
E2F4	ABCA11P
EGR1	ABCA11P
PBX3	ABCA11P
SPI1	ABCA11P
SP1	ABCA11P
NFYB	ABCA11P
NFYA	ABCA11P
USF1	ABCA12
FOSL2	ABCA12
JUND	ABCA12
BATF	ABCA12
CEBPB	ABCA13
MAZ	ABCA17P
CTCF	ABCA17P
TCF3	ABCA17P
YY1	ABCA17P
MAX	ABCA17P
MYC	ABCA17P
E2F4	ABCA17P
EGR1	ABCA17P
RFX5	ABCA17P
E2F1	ABCA17P
SP1	ABCA17P
PAX5	ABCA17P
NRF1	ABCA17P
BHLHE40	ABCA17P
MAX	ABCA1
MYC	ABCA1
SP1	ABCA1
TBP	ABCA1
MAZ	ABCA2
CTCF	ABCA2
TCF3	ABCA2
MYC	ABCA2
EGR1	ABCA2
REST	ABCA2
PAX5	ABCA2
ESRRA	ABCA2
MAZ	ABCA3
CTCF	ABCA3
TCF3	ABCA3
YY1	ABCA3
MAX	ABCA3
MYC	ABCA3
E2F4	ABCA3
EGR1	ABCA3
RFX5	ABCA3
E2F1	ABCA3
SP1	ABCA3
PAX5	ABCA3
NRF1	ABCA3
BHLHE40	ABCA3
ELF1	ABCA5
MAZ	ABCA5
CTCF	ABCA5
ZNF263	ABCA5
MYC	ABCA5
EBF1	ABCA5
E2F4	ABCA5
EGR1	ABCA5
E2F1	ABCA5
PAX5	ABCA5
NFKB1	ABCA5
NRF1	ABCA5
ELF1	ABCA7
MAZ	ABCA7
CTCF	ABCA7
EBF1	ABCA7
E2F4	ABCA7
PBX3	ABCA7
E2F1	ABCA7
SP1	ABCA7
REST	ABCA7
NFYB	ABCA7
NFYA	ABCA7
NRF1	ABCA7
CEBPB	ABCA8
USF1	ABCA9
EBF1	ABCA9
ELF1	ABCB10
MAZ	ABCB10
CTCF	ABCB10
TCF12	ABCB10
TCF3	ABCB10
TFAP2A	ABCB10
TFAP2C	ABCB10
YY1	ABCB10
ZNF263	ABCB10
MYC	ABCB10
E2F4	ABCB10
EGR1	ABCB10
GABPA	ABCB10
ZNF143	ABCB10
E2F1	ABCB10
SP1	ABCB10
ZNF281	ABCB10
NRF1	ABCB10
MAFF	ABCB11
JUN	ABCB1
MAZ	ABCB4
EGR1	ABCB4
TCF7L2	ABCB4
CEBPB	ABCB5
MAZ	ABCB6
USF1	ABCB6
CTCF	ABCB6
MAX	ABCB6
MYC	ABCB6
E2F4	ABCB6
EGR1	ABCB6
ZNF143	ABCB6
SP1	ABCB6
USF2	ABCB6
REST	ABCB6
NFYB	ABCB6
BHLHE40	ABCB6
NR3C1	ABCB6
GATA1	ABCB6
ELF1	ABCB7
CTCF	ABCB7
YY1	ABCB7
CEBPB	ABCB7
ELK1	ABCB7
GABPA	ABCB7
IRF4	ABCB7
SPI1	ABCB7
E2F1	ABCB7
ELK4	ABCB7
ELF1	ABCB8
MAZ	ABCB8
USF1	ABCB8
CTCF	ABCB8
TCF12	ABCB8
TCF3	ABCB8
TEAD4	ABCB8
ZNF263	ABCB8
E2F4	ABCB8
EGR1	ABCB8
ELK1	ABCB8
GABPA	ABCB8
PBX3	ABCB8
SPI1	ABCB8
ZNF143	ABCB8
SP1	ABCB8
USF2	ABCB8
REST	ABCB8
NFYB	ABCB8
NFYA	ABCB8
NRF1	ABCB8
BHLHE40	ABCB8
TEAD1	ABCB8
GATA1	ABCB8
MAZ	ABCB9
CTCF	ABCB9
YY1	ABCB9
ZNF263	ABCB9
MAX	ABCB9
E2F4	ABCB9
EGR1	ABCB9
PBX3	ABCB9
SP1	ABCB9
NRF1	ABCB9
ELF1	ABCC10
MAZ	ABCC10
CTCF	ABCC10
TCF3	ABCC10
TFAP2C	ABCC10
MAX	ABCC10
EBF1	ABCC10
E2F4	ABCC10
ELK1	ABCC10
GABPA	ABCC10
ELK4	ABCC10
SP1	ABCC10
REST	ABCC10
ZBTB33	ABCC10
NRF1	ABCC10
ELF1	ABCC11
CTCF	ABCC11
STAT1	ABCC11
GABPA	ABCC11
FOSL2	ABCC11
GATA3	ABCC11
ESR1	ABCC11
HSF1	ABCC11
ZNF217	ABCC11
EGR1	ABCC12
RUNX3	ABCC12
E2F1	ABCC13
ELF1	ABCC1
CTCF	ABCC1
MYC	ABCC1
EBF1	ABCC1
EGR1	ABCC1
SPI1	ABCC1
E2F1	ABCC1
FOSL2	ABCC1
GTF3C2	ABCC1
RUNX3	ABCC1
NFKB1	ABCC1
USF1	ABCC2
USF2	ABCC2
TCF7L2	ABCC2
MAZ	ABCC3
CTCF	ABCC3
TFAP2A	ABCC3
TFAP2C	ABCC3
CEBPB	ABCC3
MYC	ABCC3
E2F1	ABCC3
SP1	ABCC3
FOSL2	ABCC3
JUND	ABCC3
BHLHE40	ABCC3
JUN	ABCC3
ELF1	ABCC4
MAZ	ABCC4
CTCF	ABCC4
TFAP2A	ABCC4
TFAP2C	ABCC4
MAX	ABCC4
MYC	ABCC4
E2F4	ABCC4
EGR1	ABCC4
E2F1	ABCC4
SP1	ABCC4
PAX5	ABCC4
NRF1	ABCC4
NR3C1	ABCC4
RFX5	ABCC5-AS1
JUND	ABCC5-AS1
MAFF	ABCC5-AS1
JUN	ABCC5-AS1
GATA1	ABCC5-AS1
MAZ	ABCC5
CTCF	ABCC5
EGR1	ABCC5
ZNF143	ABCC5
SP1	ABCC5
PAX5	ABCC5
NFKB1	ABCC5
NRF1	ABCC5
GATA3	ABCC5
MAFF	ABCC5
GATA1	ABCC5
TAL1	ABCC5
YY1	ABCC8
ZNF263	ABCC8
GABPA	ABCC8
ELF1	ABCD1
MAZ	ABCD1
CTCF	ABCD1
ZNF263	ABCD1
EBF1	ABCD1
EGR1	ABCD1
ELK1	ABCD1
GABPA	ABCD1
E2F1	ABCD1
ZBTB33	ABCD1
CTCF	ABCD2
ZNF263	ABCD2
NFYB	ABCD2
NFKB1	ABCD2
NRF1	ABCD2
TCF7L2	ABCD2
MAZ	ABCD3
TFAP2A	ABCD3
TFAP2C	ABCD3
YY1	ABCD3
E2F4	ABCD3
EGR1	ABCD3
ZNF143	ABCD3
E2F1	ABCD3
SP1	ABCD3
PAX5	ABCD3
NRF1	ABCD3
TCF7L2	ABCD3
ELF1	ABCD4
MAZ	ABCD4
TCF12	ABCD4
TCF3	ABCD4
YY1	ABCD4
ZNF263	ABCD4
EBF1	ABCD4
EGR1	ABCD4
ELK1	ABCD4
GABPA	ABCD4
RFX5	ABCD4
SPI1	ABCD4
ZNF143	ABCD4
ELK4	ABCD4
SP1	ABCD4
ZNF281	ABCD4
NFKB1	ABCD4
CTCF	ABCE1
TCF12	ABCE1
TCF3	ABCE1
YY1	ABCE1
MYC	ABCE1
E2F4	ABCE1
FOSL2	ABCE1
JUND	ABCE1
PAX5	ABCE1
ETS1	ABCE1
NRF1	ABCE1
BATF	ABCE1
JUN	ABCE1
FOSL1	ABCE1
ELF1	ABCF1
MAZ	ABCF1
USF1	ABCF1
CTCF	ABCF1
ZNF263	ABCF1
MAX	ABCF1
MYC	ABCF1
E2F4	ABCF1
EGR1	ABCF1
ELK1	ABCF1
GABPA	ABCF1
ELK4	ABCF1
SP1	ABCF1
USF2	ABCF1
ZBTB33	ABCF1
NRF1	ABCF1
BHLHE40	ABCF1
MAZ	ABCF2
USF1	ABCF2
ZNF263	ABCF2
CEBPB	ABCF2
EGR1	ABCF2
ZNF143	ABCF2
SP1	ABCF2
USF2	ABCF2
PAX5	ABCF2
ZBTB33	ABCF2
NFYB	ABCF2
NFYA	ABCF2
ELF1	ABCF3
MAZ	ABCF3
YY1	ABCF3
E2F4	ABCF3
ELK1	ABCF3
GABPA	ABCF3
ZNF143	ABCF3
E2F1	ABCF3
SP1	ABCF3
JUND	ABCF3
NRF1	ABCF3
MAFF	ABCF3
GATA1	ABCF3
ELF1	ABCG1
CEBPB	ABCG1
ELK1	ABCG1
IRF4	ABCG1
RFX5	ABCG1
SPI1	ABCG1
ELK4	ABCG1
JUND	ABCG1
NFYB	ABCG1
NRF1	ABCG1
JUN	ABCG1
TFAP2A	ABCG2
TFAP2C	ABCG2
MAX	ABCG2
MYC	ABCG2
EGR1	ABCG2
E2F1	ABCG2
FOSL2	ABCG2
JUND	ABCG2
JUN	ABCG2
GATA1	ABCG2
USF1	ABCG4
CEBPB	ABCG4
USF2	ABCG4
ELF1	ABCG5
YY1	ABCG5
NR2C2	ABCG5
ELF1	ABCG8
YY1	ABCG8
NR2C2	ABCG8
TCF3	ABHD10
YY1	ABHD10
E2F4	ABHD10
PBX3	ABHD10
REST	ABHD10
NRF1	ABHD10
ELF1	ABHD11-AS1
MAZ	ABHD11-AS1
CTCF	ABHD11-AS1
ZNF263	ABHD11-AS1
ELK1	ABHD11-AS1
GABPA	ABHD11-AS1
ZNF143	ABHD11-AS1
ETS1	ABHD11-AS1
ELF1	ABHD11
MAZ	ABHD11
CTCF	ABHD11
TCF3	ABHD11
TFAP2A	ABHD11
TFAP2C	ABHD11
YY1	ABHD11
ZNF263	ABHD11
E2F4	ABHD11
EGR1	ABHD11
ZNF143	ABHD11
SP1	ABHD11
ZNF281	ABHD11
REST	ABHD11
PAX5	ABHD11
ZBTB33	ABHD11
PAX5	ABHD12B
MAZ	ABHD12
CTCF	ABHD12
TCF12	ABHD12
TCF3	ABHD12
YY1	ABHD12
ZEB1	ABHD12
EGR1	ABHD12
E2F1	ABHD12
SP1	ABHD12
PAX5	ABHD12
NFYB	ABHD12
ELF1	ABHD13
MAZ	ABHD13
CTCF	ABHD13
ZNF263	ABHD13
CEBPB	ABHD13
EGR1	ABHD13
ELK1	ABHD13
GABPA	ABHD13
ZNF143	ABHD13
SP1	ABHD13
ZNF281	ABHD13
ZBTB33	ABHD13
NRF1	ABHD13
MAZ	ABHD14A-ACY1
CTCF	ABHD14A-ACY1
YY1	ABHD14A-ACY1
ZNF263	ABHD14A-ACY1
E2F4	ABHD14A-ACY1
EGR1	ABHD14A-ACY1
RFX5	ABHD14A-ACY1
ZNF143	ABHD14A-ACY1
E2F1	ABHD14A-ACY1
SP1	ABHD14A-ACY1
REST	ABHD14A-ACY1
PAX5	ABHD14A-ACY1
RUNX3	ABHD14A-ACY1
NRF1	ABHD14A-ACY1
MAZ	ABHD14A
CTCF	ABHD14A
YY1	ABHD14A
ZNF263	ABHD14A
E2F4	ABHD14A
EGR1	ABHD14A
RFX5	ABHD14A
ZNF143	ABHD14A
E2F1	ABHD14A
SP1	ABHD14A
REST	ABHD14A
PAX5	ABHD14A
RUNX3	ABHD14A
NRF1	ABHD14A
MAZ	ABHD14B
CTCF	ABHD14B
YY1	ABHD14B
ZNF263	ABHD14B
MYC	ABHD14B
E2F4	ABHD14B
EGR1	ABHD14B
RFX5	ABHD14B
ZNF143	ABHD14B
E2F1	ABHD14B
SP1	ABHD14B
REST	ABHD14B
PAX5	ABHD14B
NRF1	ABHD14B
CTCF	ABHD15
EBF1	ABHD15
E2F1	ABHD15
ZBTB33	ABHD15
MAZ	ABHD16A
CTCF	ABHD16A
ZNF263	ABHD16A
SRF	ABHD16A
SP1	ABHD16A
PAX5	ABHD16A
ELF1	ABHD17A
MAZ	ABHD17A
E2F4	ABHD17A
EGR1	ABHD17A
ELK1	ABHD17A
GABPA	ABHD17A
SP1	ABHD17A
PAX5	ABHD17A
MAZ	ABHD17B
USF1	ABHD17B
CTCF	ABHD17B
ZNF263	ABHD17B
MAX	ABHD17B
MYC	ABHD17B
E2F4	ABHD17B
EGR1	ABHD17B
SPI1	ABHD17B
SP1	ABHD17B
USF2	ABHD17B
NFYB	ABHD17B
NFKB1	ABHD17B
NFYA	ABHD17B
NRF1	ABHD17B
TCF7L2	ABHD17B
NR2C2	ABHD17B
ELF1	ABHD17C
MAZ	ABHD17C
CTCF	ABHD17C
ZNF263	ABHD17C
MAX	ABHD17C
MYC	ABHD17C
EGR1	ABHD17C
E2F1	ABHD17C
MAZ	ABHD18
USF1	ABHD18
CTCF	ABHD18
TFAP2A	ABHD18
TFAP2C	ABHD18
ZNF263	ABHD18
EBF1	ABHD18
ZEB1	ABHD18
E2F4	ABHD18
EGR1	ABHD18
SPI1	ABHD18
E2F1	ABHD18
SP1	ABHD18
USF2	ABHD18
ZBTB33	ABHD18
NRF1	ABHD18
NR3C1	ABHD18
NR2C2	ABHD18
MAZ	ABHD1
CTCF	ABHD1
YY1	ABHD1
CEBPB	ABHD1
REST	ABHD1
MAZ	ABHD2
TCF12	ABHD2
E2F4	ABHD2
EGR1	ABHD2
PBX3	ABHD2
E2F1	ABHD2
SP1	ABHD2
ZNF281	ABHD2
FOSL2	ABHD2
JUND	ABHD2
NFYB	ABHD2
NFYA	ABHD2
BHLHE40	ABHD2
JUN	ABHD2
FOSL1	ABHD2
MAZ	ABHD3
CTCF	ABHD3
TFAP2A	ABHD3
TFAP2C	ABHD3
YY1	ABHD3
CEBPB	ABHD3
E2F4	ABHD3
EGR1	ABHD3
ZNF143	ABHD3
E2F1	ABHD3
REST	ABHD3
GTF3C2	ABHD3
PAX5	ABHD3
NFYB	ABHD3
NFKB1	ABHD3
NR3C1	ABHD3
HSF1	ABHD3
GFI1	ABHD3
MAZ	ABHD4
RXRA	ABHD4
CTCF	ABHD4
RFX5	ABHD4
E2F1	ABHD4
SP1	ABHD4
FOSL2	ABHD4
JUND	ABHD4
PAX5	ABHD4
JUN	ABHD4
ELF1	ABHD5
MAZ	ABHD5
CTCF	ABHD5
TFAP2A	ABHD5
TFAP2C	ABHD5
YY1	ABHD5
ZNF263	ABHD5
E2F4	ABHD5
EGR1	ABHD5
GABPA	ABHD5
ZNF143	ABHD5
E2F1	ABHD5
REST	ABHD5
PAX5	ABHD5
NRF1	ABHD5
BARHL2	ABHD5
MAZ	ABHD6
RXRA	ABHD6
USF1	ABHD6
CTCF	ABHD6
EGR1	ABHD6
E2F1	ABHD6
USF2	ABHD6
MAZ	ABHD8
RXRA	ABHD8
USF1	ABHD8
CTCF	ABHD8
TCF12	ABHD8
MAX	ABHD8
MYC	ABHD8
E2F4	ABHD8
EGR1	ABHD8
PBX3	ABHD8
E2F1	ABHD8
SP1	ABHD8
ZNF281	ABHD8
USF2	ABHD8
NFYB	ABHD8
NFYA	ABHD8
BHLHE40	ABHD8
ELF1	ABI1
MAZ	ABI1
CTCF	ABI1
YY1	ABI1
ZNF263	ABI1
E2F4	ABI1
EGR1	ABI1
SPI1	ABI1
ZNF143	ABI1
SP1	ABI1
JUND	ABI1
ZBTB33	ABI1
ETS1	ABI1
NFKB1	ABI1
NRF1	ABI1
NR2C2	ABI1
ELF1	ABI2
MAZ	ABI2
CTCF	ABI2
YY1	ABI2
ZNF263	ABI2
EBF1	ABI2
E2F4	ABI2
EGR1	ABI2
ELK1	ABI2
GABPA	ABI2
RFX5	ABI2
ZNF143	ABI2
E2F1	ABI2
ELK4	ABI2
SP1	ABI2
ZNF281	ABI2
PAX5	ABI2
ZBTB33	ABI2
NFKB1	ABI2
NRF1	ABI2
MAFF	ABI2
GATA1	ABI2
SOX2	ABI2
USF1	ABI3BP
MAZ	ABI3
TCF12	ABI3
TCF3	ABI3
EBF1	ABI3
IRF4	ABI3
SPI1	ABI3
JUND	ABI3
NFYB	ABI3
JUN	ABI3
MAZ	ABL1
CTCF	ABL1
TFAP2A	ABL1
TFAP2C	ABL1
YY1	ABL1
MAX	ABL1
MYC	ABL1
E2F4	ABL1
EGR1	ABL1
SPI1	ABL1
E2F1	ABL1
REST	ABL1
PAX5	ABL1
BHLHE40	ABL1
TBP	ABL1
MAZ	ABL2
YY1	ABL2
MAX	ABL2
MYC	ABL2
EGR1	ABL2
SPI1	ABL2
FOSL2	ABL2
PAX5	ABL2
RUNX3	ABL2
NFYB	ABL2
PRDM1	ABL2
NFYA	ABL2
JUN	ABL2
MAZ	ABLIM1
TCF12	ABLIM1
ZNF263	ABLIM1
CEBPB	ABLIM1
STAT1	ABLIM1
EGR1	ABLIM1
ZNF281	ABLIM1
RUNX3	ABLIM1
MAFF	ABLIM1
TCF7L2	ABLIM1
MAZ	ABLIM2
TCF12	ABLIM2
ZNF263	ABLIM2
CEBPB	ABLIM2
E2F4	ABLIM2
EGR1	ABLIM2
ZNF143	ABLIM2
E2F1	ABLIM2
SP1	ABLIM2
PAX5	ABLIM2
NRF1	ABLIM2
MAZ	ABLIM3
CTCF	ABLIM3
TEAD4	ABLIM3
ZNF143	ABLIM3
PAX5	ABLIM3
MAZ	ABO
CTCF	ABO
EGR1	ABO
ELF1	ABRACL
MAZ	ABRACL
USF1	ABRACL
ZNF263	ABRACL
MAX	ABRACL
SRF	ABRACL
EBF1	ABRACL
EGR1	ABRACL
SPI1	ABRACL
E2F1	ABRACL
USF2	ABRACL
BHLHE40	ABRACL
ELF1	ABR
MAZ	ABR
CTCF	ABR
TFAP2A	ABR
TFAP2C	ABR
YY1	ABR
ZNF263	ABR
EBF1	ABR
EGR1	ABR
E2F1	ABR
REST	ABR
NR3C1	ABR
BATF	ABR
ELF1	ABT1
MAZ	ABT1
CTCF	ABT1
TFAP2A	ABT1
TFAP2C	ABT1
YY1	ABT1
ZNF263	ABT1
CEBPB	ABT1
E2F4	ABT1
EGR1	ABT1
ELK1	ABT1
GABPA	ABT1
IRF4	ABT1
PBX3	ABT1
SPI1	ABT1
ZNF143	ABT1
ELK4	ABT1
SP1	ABT1
PAX5	ABT1
ETS1	ABT1
ELF1	ABTB1
MAZ	ABTB1
TFAP2A	ABTB1
TFAP2C	ABTB1
E2F4	ABTB1
EGR1	ABTB1
GABPA	ABTB1
E2F1	ABTB1
MAZ	ABTB2
CTCF	ABTB2
TCF3	ABTB2
TFAP2A	ABTB2
TFAP2C	ABTB2
YY1	ABTB2
ZNF263	ABTB2
MYC	ABTB2
E2F4	ABTB2
PBX3	ABTB2
ZNF143	ABTB2
SP1	ABTB2
PAX5	ABTB2
NFYB	ABTB2
NFYA	ABTB2
NRF1	ABTB2
ELF1	ACAA1
MAZ	ACAA1
USF1	ACAA1
CTCF	ACAA1
TCF12	ACAA1
TCF3	ACAA1
MAX	ACAA1
MYC	ACAA1
E2F4	ACAA1
EGR1	ACAA1
ELK1	ACAA1
GABPA	ACAA1
ELK4	ACAA1
SP1	ACAA1
USF2	ACAA1
REST	ACAA1
NFYB	ACAA1
NFKB1	ACAA1
NFYA	ACAA1
NRF1	ACAA1
ELF1	ACAA2
MAZ	ACAA2
RXRA	ACAA2
YY1	ACAA2
EBF1	ACAA2
E2F4	ACAA2
EGR1	ACAA2
SPI1	ACAA2
E2F1	ACAA2
SP1	ACAA2
NFYB	ACAA2
ELF1	ACACA
MAZ	ACACA
CTCF	ACACA
TFAP2A	ACACA
TFAP2C	ACACA
YY1	ACACA
ZNF263	ACACA
MAX	ACACA
MYC	ACACA
STAT1	ACACA
E2F4	ACACA
EGR1	ACACA
SPI1	ACACA
E2F1	ACACA
SP1	ACACA
REST	ACACA
PAX5	ACACA
SREBF1	ACACA
NFYB	ACACA
NFYA	ACACA
NR2C2	ACACA
ELF1	ACAD10
MAZ	ACAD10
CTCF	ACAD10
ZNF263	ACAD10
E2F4	ACAD10
ELK1	ACAD10
GABPA	ACAD10
SPI1	ACAD10
ELK4	ACAD10
SP1	ACAD10
REST	ACAD10
GTF3C2	ACAD10
NRF1	ACAD10
NR2C2	ACAD10
ELF1	ACAD11
EBF1	ACAD11
ELK1	ACAD11
GABPA	ACAD11
ZNF143	ACAD11
E2F1	ACAD11
ELK4	ACAD11
GATA1	ACAD11
ELF1	ACAD8
TFAP2A	ACAD8
YY1	ACAD8
EGR1	ACAD8
ZNF143	ACAD8
SP1	ACAD8
REST	ACAD8
PAX5	ACAD8
GATA1	ACAD8
MAZ	ACAD9
USF1	ACAD9
TCF12	ACAD9
TCF3	ACAD9
MAX	ACAD9
ZEB1	ACAD9
E2F4	ACAD9
EGR1	ACAD9
ZNF143	ACAD9
E2F1	ACAD9
SP1	ACAD9
ZNF281	ACAD9
USF2	ACAD9
PAX5	ACAD9
NRF1	ACAD9
BHLHE40	ACAD9
ZNF263	ACADL
E2F1	ACADL
ELF1	ACADM
MAZ	ACADM
RXRA	ACADM
CTCF	ACADM
YY1	ACADM
ZNF263	ACADM
MAX	ACADM
E2F4	ACADM
EGR1	ACADM
ZNF143	ACADM
E2F1	ACADM
SP1	ACADM
PAX5	ACADM
RUNX3	ACADM
NRF1	ACADM
NR2C2	ACADM
MAZ	ACADSB
USF1	ACADSB
CTCF	ACADSB
TCF3	ACADSB
TFAP2A	ACADSB
TFAP2C	ACADSB
YY1	ACADSB
MAX	ACADSB
MYC	ACADSB
E2F4	ACADSB
EGR1	ACADSB
SP1	ACADSB
ZNF281	ACADSB
USF2	ACADSB
ZBTB33	ACADSB
TCF7L2	ACADSB
GATA1	ACADSB
MAZ	ACADS
RXRA	ACADS
E2F4	ACADS
E2F1	ACADS
SP1	ACADS
REST	ACADS
NRF1	ACADS
ELF1	ACADVL
MAZ	ACADVL
RXRA	ACADVL
TCF12	ACADVL
TFAP2A	ACADVL
TFAP2C	ACADVL
YY1	ACADVL
ZNF263	ACADVL
EBF1	ACADVL
E2F4	ACADVL
EGR1	ACADVL
ZNF143	ACADVL
E2F1	ACADVL
FOSL2	ACADVL
JUND	ACADVL
REST	ACADVL
BATF	ACADVL
JUN	ACADVL
TCF7L2	ACADVL
FOSL1	ACADVL
NR2C2	ACADVL
USF1	ACAN
REST	ACAN
ELF1	ACAP1
MAZ	ACAP1
TCF12	ACAP1
EBF1	ACAP1
SP1	ACAP1
ZNF281	ACAP1
MAZ	ACAP2
USF1	ACAP2
CTCF	ACAP2
TFAP2A	ACAP2
TFAP2C	ACAP2
MAX	ACAP2
MYC	ACAP2
E2F4	ACAP2
EGR1	ACAP2
PBX3	ACAP2
RFX5	ACAP2
ZNF143	ACAP2
E2F1	ACAP2
SP1	ACAP2
USF2	ACAP2
REST	ACAP2
NFYB	ACAP2
NFYA	ACAP2
NRF1	ACAP2
BHLHE40	ACAP2
ELF1	ACAP3
MAZ	ACAP3
USF1	ACAP3
CTCF	ACAP3
YY1	ACAP3
CEBPB	ACAP3
MAX	ACAP3
MYC	ACAP3
EBF1	ACAP3
E2F4	ACAP3
EGR1	ACAP3
ELK1	ACAP3
GABPA	ACAP3
ZNF143	ACAP3
E2F1	ACAP3
ELK4	ACAP3
USF2	ACAP3
REST	ACAP3
PAX5	ACAP3
ZBTB33	ACAP3
NRF1	ACAP3
NR2C2	ACAP3
ELF1	ACAT1
MAZ	ACAT1
USF1	ACAT1
ZNF263	ACAT1
MAX	ACAT1
MYC	ACAT1
E2F4	ACAT1
GABPA	ACAT1
SP1	ACAT1
USF2	ACAT1
PAX5	ACAT1
ETS1	ACAT1
NFYB	ACAT1
NFYA	ACAT1
BHLHE40	ACAT1
ELF1	ACAT2
MAZ	ACAT2
RXRA	ACAT2
CTCF	ACAT2
ZNF263	ACAT2
CEBPB	ACAT2
SRF	ACAT2
E2F4	ACAT2
EGR1	ACAT2
ELK1	ACAT2
GABPA	ACAT2
SPI1	ACAT2
SP1	ACAT2
RUNX3	ACAT2
NFYB	ACAT2
NFYA	ACAT2
NRF1	ACAT2
ESRRA	ACAT2
ELF1	ACBD3
MAZ	ACBD3
CTCF	ACBD3
TCF12	ACBD3
YY1	ACBD3
ZNF263	ACBD3
EBF1	ACBD3
EGR1	ACBD3
ELK1	ACBD3
GABPA	ACBD3
ELK4	ACBD3
ZNF281	ACBD3
REST	ACBD3
PAX5	ACBD3
ETS1	ACBD3
NFKB1	ACBD3
NR2C2	ACBD3
MAZ	ACBD4
CTCF	ACBD4
TFAP2A	ACBD4
TFAP2C	ACBD4
YY1	ACBD4
ZNF263	ACBD4
ZEB1	ACBD4
E2F4	ACBD4
ZNF143	ACBD4
REST	ACBD4
PAX5	ACBD4
NFYB	ACBD4
NFYA	ACBD4
TCF7L2	ACBD4
GATA1	ACBD4
ELF1	ACBD5
MAZ	ACBD5
CTCF	ACBD5
TCF12	ACBD5
TCF3	ACBD5
TFAP2A	ACBD5
TFAP2C	ACBD5
YY1	ACBD5
ZNF263	ACBD5
EBF1	ACBD5
E2F4	ACBD5
EGR1	ACBD5
ELK1	ACBD5
GABPA	ACBD5
IRF4	ACBD5
SPI1	ACBD5
ZNF143	ACBD5
E2F1	ACBD5
ELK4	ACBD5
SP1	ACBD5
REST	ACBD5
PAX5	ACBD5
ETS1	ACBD5
NFKB1	ACBD5
BHLHE40	ACBD5
NR2C2	ACBD5
MAZ	ACBD6
USF1	ACBD6
CTCF	ACBD6
TFAP2A	ACBD6
TFAP2C	ACBD6
YY1	ACBD6
ZNF263	ACBD6
MAX	ACBD6
E2F4	ACBD6
EGR1	ACBD6
E2F1	ACBD6
SP1	ACBD6
USF2	ACBD6
PAX5	ACBD6
PRDM1	ACBD6
NFKB1	ACBD6
BHLHE40	ACBD6
GFI1	ACBD6
MAZ	ACBD7
CTCF	ACBD7
TCF3	ACBD7
ZNF263	ACBD7
MYC	ACBD7
EBF1	ACBD7
E2F4	ACBD7
EGR1	ACBD7
ZNF143	ACBD7
SP1	ACBD7
NFYB	ACBD7
NFYA	ACBD7
TBP	ACBD7
ELF1	ACCS
MAZ	ACCS
USF1	ACCS
CTCF	ACCS
TFAP2A	ACCS
TFAP2C	ACCS
EGR1	ACCS
ELK1	ACCS
GABPA	ACCS
PBX3	ACCS
SPI1	ACCS
E2F1	ACCS
ELK4	ACCS
FOSL2	ACCS
JUND	ACCS
USF2	ACCS
REST	ACCS
PAX5	ACCS
ZBTB33	ACCS
ETS1	ACCS
NR3C1	ACCS
JUN	ACCS
USF1	ACCSL
JUND	ACCSL
USF2	ACCSL
MAZ	ACD
TCF12	ACD
YY1	ACD
CEBPB	ACD
MYC	ACD
E2F4	ACD
EGR1	ACD
ZNF143	ACD
E2F1	ACD
SP1	ACD
FOSL2	ACD
JUND	ACD
REST	ACD
NFYB	ACD
NRF1	ACD
NR3C1	ACD
JUN	ACD
USF1	ACE2
GATA3	ACE2
CTCF	ACE
TCF12	ACE
TCF3	ACE
MAX	ACE
MYC	ACE
EGR1	ACE
E2F1	ACE
NFYB	ACE
EGR1	ACER1
MAZ	ACER2
CTCF	ACER2
MYC	ACER2
EBF1	ACER2
EGR1	ACER2
GABPA	ACER2
E2F1	ACER2
ELK4	ACER2
SP1	ACER2
MAZ	ACER3
CTCF	ACER3
TEAD4	ACER3
ZNF263	ACER3
EGR1	ACER3
PBX3	ACER3
E2F1	ACER3
SP1	ACER3
ELF1	ACHE
MAZ	ACHE
USF1	ACHE
CTCF	ACHE
TCF3	ACHE
MAX	ACHE
MYC	ACHE
E2F4	ACHE
EGR1	ACHE
ZNF143	ACHE
ZNF281	ACHE
USF2	ACHE
PAX5	ACHE
NFKB1	ACHE
ELF1	ACIN1
MAZ	ACIN1
CTCF	ACIN1
TFAP2A	ACIN1
TFAP2C	ACIN1
YY1	ACIN1
ZNF263	ACIN1
MAX	ACIN1
MYC	ACIN1
SRF	ACIN1
EGR1	ACIN1
ELK1	ACIN1
GABPA	ACIN1
ZNF143	ACIN1
E2F1	ACIN1
ELK4	ACIN1
SP1	ACIN1
ZNF281	ACIN1
RUNX3	ACIN1
NFKB1	ACIN1
NRF1	ACIN1
ESR1	ACIN1
NR2C2	ACIN1
STAT5A	ACIN1
CTCF	ACKR1
MAX	ACKR1
EBF1	ACKR1
EGR1	ACKR1
NFKB1	ACKR1
GATA1	ACKR1
CTCF	ACKR3
EGR1	ACKR3
NFKB1	ACKR3
NRF1	ACKR3
RFX5	ACKR4
ELF1	ACLY
MAZ	ACLY
CTCF	ACLY
TEAD4	ACLY
TFAP2C	ACLY
ZNF263	ACLY
MAX	ACLY
MYC	ACLY
EBF1	ACLY
E2F4	ACLY
EGR1	ACLY
GABPA	ACLY
ZNF143	ACLY
E2F1	ACLY
SP1	ACLY
REST	ACLY
SREBF1	ACLY
NFYB	ACLY
NFYA	ACLY
MAZ	ACO1
CTCF	ACO1
TCF12	ACO1
TCF3	ACO1
TFAP2A	ACO1
TFAP2C	ACO1
E2F4	ACO1
EGR1	ACO1
SP1	ACO1
PAX5	ACO1
ELF1	ACO2
MAZ	ACO2
CTCF	ACO2
TCF3	ACO2
YY1	ACO2
MAX	ACO2
EBF1	ACO2
EGR1	ACO2
ELK1	ACO2
GABPA	ACO2
ZNF143	ACO2
ELK4	ACO2
SP1	ACO2
ZBTB33	ACO2
ETS1	ACO2
NFYB	ACO2
NFKB1	ACO2
NFYA	ACO2
BHLHE40	ACO2
TBP	ACO2
NR2C2	ACO2
USF1	ACOT11
CTCF	ACOT11
REST	ACOT11
CTCF	ACOT12
CEBPB	ACOT12
MAZ	ACOT13
CTCF	ACOT13
TCF12	ACOT13
TCF3	ACOT13
ZNF263	ACOT13
E2F4	ACOT13
ZNF143	ACOT13
SP1	ACOT13
ZNF281	ACOT13
FOSL2	ACOT13
JUND	ACOT13
NFKB1	ACOT13
NRF1	ACOT13
JUN	ACOT13
FOSL1	ACOT13
CTCF	ACOT1
SRF	ACOT1
E2F1	ACOT1
SP1	ACOT1
FOSL2	ACOT1
JUND	ACOT1
SREBF1	ACOT1
JUN	ACOT1
CTCF	ACOT2
TFAP2A	ACOT2
TFAP2C	ACOT2
YY1	ACOT2
MYC	ACOT2
SRF	ACOT2
E2F4	ACOT2
EGR1	ACOT2
E2F1	ACOT2
SP1	ACOT2
FOSL2	ACOT2
JUND	ACOT2
PAX5	ACOT2
NFYB	ACOT2
NFYA	ACOT2
BATF	ACOT2
JUN	ACOT2
ELF1	ACOT4
CTCF	ACOT4
EBF1	ACOT4
GABPA	ACOT4
SPI1	ACOT4
E2F1	ACOT4
NRF1	ACOT4
SOX2	ACOT6
MAZ	ACOT7
USF1	ACOT7
CTCF	ACOT7
TCF3	ACOT7
TFAP2A	ACOT7
TFAP2C	ACOT7
ZNF263	ACOT7
MAX	ACOT7
MYC	ACOT7
SRF	ACOT7
STAT1	ACOT7
EBF1	ACOT7
E2F4	ACOT7
EGR1	ACOT7
GABPA	ACOT7
E2F1	ACOT7
SP1	ACOT7
ZNF281	ACOT7
JUND	ACOT7
PAX5	ACOT7
PRDM1	ACOT7
NFKB1	ACOT7
BHLHE40	ACOT7
NR3C1	ACOT7
TBP	ACOT7
TCF7L2	ACOT7
ELF1	ACOT8
MAZ	ACOT8
TFAP2C	ACOT8
YY1	ACOT8
EBF1	ACOT8
EGR1	ACOT8
ELK1	ACOT8
GABPA	ACOT8
PBX3	ACOT8
RFX5	ACOT8
SPI1	ACOT8
ZNF143	ACOT8
ELK4	ACOT8
SP1	ACOT8
NFYB	ACOT8
NFYA	ACOT8
NR2C2	ACOT8
GFI1	ACOT8
MAZ	ACOT9
USF1	ACOT9
TFAP2A	ACOT9
TFAP2C	ACOT9
MAX	ACOT9
MYC	ACOT9
EBF1	ACOT9
E2F4	ACOT9
EGR1	ACOT9
E2F1	ACOT9
SP1	ACOT9
USF2	ACOT9
GTF3C2	ACOT9
PAX5	ACOT9
NFYB	ACOT9
NFYA	ACOT9
ELF1	ACOX1
MAZ	ACOX1
RXRA	ACOX1
USF1	ACOX1
CTCF	ACOX1
TCF12	ACOX1
TCF3	ACOX1
TFAP2A	ACOX1
TFAP2C	ACOX1
MAX	ACOX1
E2F4	ACOX1
EGR1	ACOX1
GABPA	ACOX1
PBX3	ACOX1
ELK4	ACOX1
SP1	ACOX1
USF2	ACOX1
PAX5	ACOX1
BHLHE40	ACOX1
NR2C2	ACOX1
RXRA	ACOX2
TCF7L2	ACOX2
ELF1	ACOX3
MAZ	ACOX3
CTCF	ACOX3
TCF12	ACOX3
TEAD4	ACOX3
YY1	ACOX3
CEBPB	ACOX3
EBF1	ACOX3
ZEB1	ACOX3
E2F4	ACOX3
EGR1	ACOX3
ELK1	ACOX3
GABPA	ACOX3
ZNF143	ACOX3
ELK4	ACOX3
SP1	ACOX3
ZNF281	ACOX3
ETS1	ACOX3
ELF1	ACOXL
MAZ	ACOXL
USF1	ACOXL
ZNF263	ACOXL
MYC	ACOXL
ZNF143	ACOXL
MAZ	ACP1
CTCF	ACP1
YY1	ACP1
ZNF263	ACP1
MAX	ACP1
MYC	ACP1
E2F4	ACP1
EGR1	ACP1
E2F1	ACP1
PAX5	ACP1
NRF1	ACP1
BHLHE40	ACP1
ELF1	ACP2
MAZ	ACP2
CTCF	ACP2
TCF3	ACP2
YY1	ACP2
ZEB1	ACP2
E2F4	ACP2
EGR1	ACP2
ELK1	ACP2
GABPA	ACP2
IRF4	ACP2
SPI1	ACP2
ELK4	ACP2
SP1	ACP2
ELF1	ACP5
MAZ	ACP5
USF1	ACP5
TCF12	ACP5
TCF3	ACP5
ZNF263	ACP5
MYC	ACP5
STAT1	ACP5
EBF1	ACP5
EGR1	ACP5
GABPA	ACP5
ZNF281	ACP5
RUNX3	ACP5
STAT5A	ACP5
MAZ	ACP6
TFAP2A	ACP6
TFAP2C	ACP6
MYC	ACP6
ZNF143	ACP6
SP1	ACP6
ESR1	ACP6
MAFF	ACP6
CTCF	ACPP
ZNF263	ACPP
STAT1	ACPP
SPI1	ACPP
NR2C2	ACPT
EGR1	ACRBP
EBF1	ACSBG1
MAZ	ACSF2
USF1	ACSF2
CTCF	ACSF2
YY1	ACSF2
MAX	ACSF2
PBX3	ACSF2
USF2	ACSF2
BHLHE40	ACSF2
TCF7L2	ACSF2
ELF1	ACSF3
MAZ	ACSF3
CTCF	ACSF3
TFAP2A	ACSF3
TFAP2C	ACSF3
YY1	ACSF3
ZNF263	ACSF3
MYC	ACSF3
E2F4	ACSF3
EGR1	ACSF3
ELK1	ACSF3
GABPA	ACSF3
E2F1	ACSF3
SP1	ACSF3
PAX5	ACSF3
ZBTB33	ACSF3
ELF1	ACSL1
MAZ	ACSL1
RXRA	ACSL1
CTCF	ACSL1
TCF12	ACSL1
TCF3	ACSL1
YY1	ACSL1
MAX	ACSL1
MYC	ACSL1
EBF1	ACSL1
EGR1	ACSL1
FOSL2	ACSL1
JUND	ACSL1
PAX5	ACSL1
SREBF1	ACSL1
JUN	ACSL1
GATA1	ACSL1
MAZ	ACSL3
RXRA	ACSL3
CTCF	ACSL3
TFAP2A	ACSL3
TFAP2C	ACSL3
E2F4	ACSL3
EGR1	ACSL3
E2F1	ACSL3
SP1	ACSL3
PAX5	ACSL3
NFYB	ACSL3
PRDM1	ACSL3
NFYA	ACSL3
MAZ	ACSL4
ZNF263	ACSL4
MYC	ACSL4
E2F4	ACSL4
EGR1	ACSL4
SPI1	ACSL4
E2F1	ACSL4
SP1	ACSL4
JUND	ACSL4
NRF1	ACSL4
JUN	ACSL4
ELF1	ACSL5
CTCF	ACSL5
TFAP2A	ACSL5
TFAP2C	ACSL5
CEBPB	ACSL5
SPI1	ACSL5
TCF7L2	ACSL5
MAZ	ACSL6
CTCF	ACSL6
ZNF263	ACSL6
REST	ACSL6
CTCF	ACSM1
TEAD4	ACSM1
RUNX3	ACSM1
ZNF263	ACSM3
CEBPB	ACSM3
IRF4	ACSM3
SPI1	ACSM3
SP1	ACSM3
NFYB	ACSM3
CEBPB	ACSM4
GFI1	ACSM4
ELF1	ACSM5
SPI1	ACSM5
FOSL2	ACSM5
BATF	ACSM5
MAZ	ACSS1
USF1	ACSS1
CTCF	ACSS1
TCF3	ACSS1
ZNF263	ACSS1
MAX	ACSS1
MYC	ACSS1
EGR1	ACSS1
SPI1	ACSS1
SP1	ACSS1
USF2	ACSS1
REST	ACSS1
PAX5	ACSS1
NFYB	ACSS1
NFKB1	ACSS1
BHLHE40	ACSS1
TCF7L2	ACSS1
GATA1	ACSS1
ELF1	ACSS2
MAZ	ACSS2
RXRA	ACSS2
CTCF	ACSS2
TFAP2A	ACSS2
TFAP2C	ACSS2
ELK1	ACSS2
SP1	ACSS2
SREBF1	ACSS2
PRDM1	ACSS2
ELF1	ACSS3
MAZ	ACSS3
USF1	ACSS3
FOSL2	ACSS3
JUND	ACSS3
USF2	ACSS3
JUN	ACSS3
TCF12	ACTA1
TEAD4	ACTA1
SRF	ACTA1
REST	ACTA1
CTCF	ACTA2-AS1
TEAD4	ACTA2-AS1
TFAP2A	ACTA2-AS1
TFAP2C	ACTA2-AS1
ZNF263	ACTA2-AS1
ZNF143	ACTA2-AS1
ELF1	ACTA2
MAZ	ACTA2
CTCF	ACTA2
TFAP2A	ACTA2
TFAP2C	ACTA2
CEBPB	ACTA2
STAT1	ACTA2
ZEB1	ACTA2
E2F4	ACTA2
EGR1	ACTA2
SPI1	ACTA2
E2F1	ACTA2
SP1	ACTA2
PAX5	ACTA2
ZBTB33	ACTA2
RUNX3	ACTA2
NFYB	ACTA2
TEAD1	ACTA2
GATA3	ACTA2
STAT5A	ACTA2
ELF1	ACTB
MAZ	ACTB
CTCF	ACTB
ZNF263	ACTB
SRF	ACTB
E2F4	ACTB
EGR1	ACTB
ELK1	ACTB
GABPA	ACTB
SPI1	ACTB
ZNF143	ACTB
E2F1	ACTB
ELK4	ACTB
SP1	ACTB
ZNF281	ACTB
REST	ACTB
PAX5	ACTB
ETS1	ACTB
RUNX3	ACTB
NFYB	ACTB
NFYA	ACTB
NRF1	ACTB
TBP	ACTB
JUND	ACTBL2
JUN	ACTBL2
MAZ	ACTC1
CTCF	ACTC1
SRF	ACTC1
FOSL2	ACTC1
JUND	ACTC1
FOSL1	ACTC1
[truncated: 171,598 more rows]
