# Supplementary material for: Modulation of transcriptional activity in brain lower grade glioma by alternative splicing
Source: PeerJ. 2018 May 14;6:e4686. doi: 10.7717/peerj.4686 (PMC5957051; doi:10.7717/peerj.4686)
Supplement: Supplemental Information 5 — List of all the candidate splicing events of ELK1. [file peerj-06-4686-s005.txt]

chr2:39931221:39931334:+@chr2:39934189:39934326:+@chr2:39944150:39945104:+
chr2:74685527:74685798:+@chr2:74686565:74686689:+@chr2:74686770:74686872:+
chr2:36805740:36806008:-@chr2:36787928:36788008:-@chr2:36785581:36785656:-
chr5:175788605:175788809:-@chr5:175786484:175786570:-@chr5:175782574:175782752:-
chr2:74685527:74685798:+@chr2:74686565:74686679:+@chr2:74686770:74686872:+
chr21:33975471:33975602:-@chr21:33974582:33974677:-@chr21:33954510:33954725:-
chr3:160818927:160819021:-@chr3:160807732:160807850:-@chr3:160801671:160804576:-
chr11:130005458:130005610:+@chr11:130007151:130007186:+@chr11:130010293:130010378:+
chr4:101953424:101953521:-@chr4:101950323:101950352:-@chr4:101944587:101947218:-
chr7:150817074:150817232:+@chr7:150817607:150817832:+@chr7:150820881:150820973:+
chr4:114294441:114294605:+@chr4:114295920:114296102:+@chr4:114302613:114304896:+
chr14:103958114:103958371:+@chr14:103966493:103966537:+@chr14:103969219:103970166:+
chr3:195596985:195597076:-@chr3:195596368:195596412:-@chr3:195594232:195595580:-
chr5:175788605:175788809:-@chr5:175786465:175786570:-@chr5:175782574:175782752:-
chr1:21932559:21932690:-@chr1:21930151:21930405:-@chr1:21929297:21929406:-
chrX:102940099:102940188:-@chrX:102933427:102933528:-@chrX:102930426:102931979:-
chr8:19703215:19703308:+@chr8:19706673:19706750:+@chr8:19709160:19709586:+
chr7:150817074:150817232:+@chr7:150817607:150817832:+@chr7:150819812:150820725:+
chr20:34782134:34782282:+@chr20:34783251:34783286:+@chr20:34785781:34785963:+
chr17:74681154:74681247:-@chr17:74679929:74680009:-@chr17:74675651:74676961:-
chr2:74685527:74685798:+@chr2:74686605:74686689:+@chr2:74686770:74686872:+
chr3:186502353:186502485:+@chr3:186502751:186502890:+@chr3:186503672:186503840:+
chr22:43275054:43275175:-@chr22:43272894:43273016:-@chr22:43272143:43272339:-
chr17:8363327:8363478:+@chr17:8366638:8366672:+@chr17:8370248:8371495:+
chr17:5326089:5326149:+@chr17:5331391:5331531:+@chr17:5335862:5336340:+
chr1:32201181:32201266:-@chr1:32200784:32200882:-@chr1:32198573:32198744:-
chr2:47142862:47143007:-@chr2:47136162:47136316:-@chr2:47134949:47135108:-
chr2:228389478:228389631:+@chr2:228395807:228395926:+@chr2:228398265:228398474:+
chr2:225634928:225635066:-@chr2:225633589:225633664:-@chr2:225629807:225630554:-
chr6:33409358:33409536:+@chr6:33410230:33410271:+@chr6:33410666:33411737:+
chr18:77693969:77694022:-@chr18:77690228:77690311:-@chr18:77679184:77679400:-
chr2:159530395:159530512:+@chr2:159533251:159533379:+@chr2:159535093:159535166:+
chr2:204260379:204260503:+@chr2:204261607:204261690:+@chr2:204267299:204267457:+
chr6:31607976:31608083:-@chr6:31607277:31607423:-@chr6:31606805:31607003:-
chr1:44058128:44058272:+@chr1:44063419:44063724:+@chr1:44064391:44064584:+
chr22:29736645:29736846:-@chr22:29735743:29735763:-@chr22:29734979:29735122:-
chr3:65346874:65347012:-@chr3:65344739:65344827:-@chr3:65339906:65342807:-
chrX:102940099:102940188:-@chrX:102933427:102933579:-@chrX:102930426:102931979:-
chr2:127826500:127826607:-@chr2:127825739:127825831:-@chr2:127821509:127821594:-
chr2:242447858:242447997:-@chr2:242447421:242447550:-@chr2:242440893:242441123:-
chr14:100842597:100842680:-@chr14:100841620:100841743:-@chr14:100835424:100835595:-
chrX:102940099:102940188:-@chrX:102933427:102933548:-@chrX:102930426:102931979:-
chrX:102940099:102940188:-@chrX:102933427:102933577:-@chrX:102930426:102931979:-
chrX:19568092:19568201:-@chrX:19564040:19564168:-@chrX:19560043:19560311:-
chr16:28883855:28884079:+@chr16:28884491:28884590:+@chr16:28884768:28885534:+
chr7:77708264:77708402:-@chr7:77694891:77694979:-@chr7:77646374:77649293:-
chr10:123987352:123987523:+@chr10:123988861:123989001:+@chr10:123996910:123997053:+
chr2:204260379:204260503:+@chr2:204261508:204261690:+@chr2:204267299:204267457:+
chr21:45173464:45173600:+@chr21:45175358:45175645:+@chr21:45175832:45182188:+
chr11:118526315:118526400:+@chr11:118526570:118526602:+@chr11:118527393:118528748:+
chr14:100842597:100842680:-@chr14:100841620:100841740:-@chr14:100835424:100835595:-
chr17:33984618:33984810:+@chr17:33997876:33997917:+@chr17:33998773:33998919:+
chr22:28254375:28254497:-@chr22:28250842:28250927:-@chr22:28247657:28249651:-
chr4:158281048:158281295:+@chr4:158282162:158282276:+@chr4:158282690:158282804:+
chr3:98241693:98241910:-@chr3:98240497:98240547:-@chr3:98239977:98240286:-
chr2:210565001:210565062:+@chr2:210569174:210569344:+@chr2:210570304:210570451:+
chr12:50528329:50528485:-@chr12:50526745:50526847:-@chr12:50523581:50524477:-
chr17:5329291:5329402:+@chr17:5331391:5331531:+@chr17:5335862:5336340:+
chr20:35864983:35865112:+@chr20:35866805:35866852:+@chr20:35869706:35870025:+
chr16:69155339:69155396:-@chr16:69154956:69155073:-@chr16:69151912:69154552:-
chr1:111506243:111506566:-@chr1:111493910:111495437:-@chr1:111492473:111492745:-
chr17:7096264:7096436:-@chr17:7095212:7095321:-@chr17:7094586:7094677:-
chr1:32193783:32193881:-@chr1:32193626:32193682:-@chr1:32192718:32193206:-
chr3:98241693:98241910:-@chr3:98240497:98240540:-@chr3:98239977:98240286:-
chr2:8890242:8890465:-@chr2:8888017:8888130:-@chr2:8876998:8877129:-
chr14:100842597:100842680:-@chr14:100841620:100841687:-@chr14:100835424:100835595:-
chr3:98241693:98241910:-@chr3:98240497:98240562:-@chr3:98239977:98240286:-
chr21:27394156:27394358:-@chr21:27372330:27372497:-@chr21:27354657:27354790:-
chr6:31857005:31857119:-@chr6:31856746:31856847:-@chr6:31856376:31856524:-
chr19:11031726:11031803:+@chr19:11032051:11032119:+@chr19:11032291:11033448:+
chr2:74173846:74174033:+@chr2:74177728:74177859:+@chr2:74185273:74185372:+
chr1:33502337:33502512:-@chr1:33497145:33497262:-@chr1:33490043:33490168:-
chr1:228327929:228328064:+@chr1:228328825:228328989:+@chr1:228333212:228333325:+
chrX:153073797:153074050:-@chrX:153073352:153073594:-@chrX:153072734:153072824:-
chr11:129992200:129992408:+@chr11:129993507:129993674:+@chr11:129996595:129996725:+
chr19:56200236:56200360:+@chr19:56200663:56200737:+@chr19:56201233:56201316:+
chr2:228205008:228205096:+@chr2:228211942:228212100:+@chr2:228220393:228220477:+
chr20:45848909:45848975:-@chr20:45841287:45841370:-@chr20:45838381:45839542:-
chr6:56330876:56330993:-@chr6:56329483:56329554:-@chr6:56328363:56328562:-
chr17:5329556:5329619:+@chr17:5331391:5331531:+@chr17:5335862:5336340:+
chr12:987378:987527:+@chr12:988739:989197:+@chr12:989887:990165:+
chrX:102939609:102939657:-@chrX:102933427:102933548:-@chrX:102930426:102931979:-
chr1:46774773:46774799:+@chr1:46775569:46775716:+@chr1:46775827:46775988:+
chr20:60701360:60701495:+@chr20:60702641:60702757:+@chr20:60704841:60705008:+
chr7:44798880:44799059:+@chr7:44799750:44799827:+@chr7:44800024:44800192:+
chr11:2972489:2972545:-@chr11:2970457:2970494:-@chr11:2965660:2966876:-
chr13:44953777:44953849:+@chr13:44964493:44964714:+@chr13:44971408:44971850:+
chr12:56567480:56567633:-@chr12:56566721:56566813:-@chr12:56566369:56566488:-
chr11:85707869:85707972:-@chr11:85701293:85701442:-@chr11:85694909:85695016:-
chr6:116892583:116892818:+@chr6:116894021:116894148:+@chr6:116895221:116895334:+
chr20:35127645:35127724:+@chr20:35127991:35128079:+@chr20:35128602:35129014:+
chr4:169846096:169846229:+@chr4:169846384:169846429:+@chr4:169847364:169849608:+
chr4:76580250:76580430:-@chr4:76579167:76579265:-@chr4:76573823:76573925:-
chr1:32209794:32209958:-@chr1:32208439:32208603:-@chr1:32207654:32207818:-
chr2:74173846:74174033:+@chr2:74177754:74177859:+@chr2:74185273:74185372:+
chrX:15863502:15863639:-@chrX:15846315:15846323:-@chrX:15843929:15845495:-
chr18:5395066:5395146:-@chr18:5394676:5394792:-@chr18:5392388:5393477:-
chr6:84269823:84269927:-@chr6:84265862:84265964:-@chr6:84262605:84264004:-
chr5:175788605:175788809:-@chr5:175786814:175786921:-@chr5:175782574:175782752:-
chr12:27110534:27110676:+@chr12:27113448:27113561:+@chr12:27116275:27116388:+
chr16:3582786:3582841:+@chr16:3583099:3583155:+@chr16:3586122:3587669:+
chr7:99820220:99820343:-@chr7:99810670:99810756:-@chr7:99798278:99800226:-
chr5:102296862:102296933:+@chr5:102309820:102310140:+@chr5:102325976:102326105:+
chr1:228327929:228328064:+@chr1:228328825:228329208:+@chr1:228333212:228333325:+
chr20:47897022:47897107:+@chr20:47897440:47897501:+@chr20:47905582:47905795:+
chrX:102939609:102939657:-@chrX:102933427:102933579:-@chrX:102930426:102931979:-
chr15:45467417:45467623:-@chr15:45464081:45464276:-@chr15:45459412:45460331:-
chr2:220111379:220111598:+@chr2:220111835:220111968:+@chr2:220112137:220112257:+
chr19:16495940:16496022:-@chr19:16487933:16488065:-@chr19:16472590:16472795:-
chr2:127816587:127816731:-@chr2:127815049:127815177:-@chr2:127808730:127808819:-
chr7:73778585:73778645:+@chr7:73787262:73787366:+@chr7:73790217:73791152:+
chr16:686094:686347:-@chr16:685612:685774:-@chr16:685281:685340:-
chr3:167452594:167452651:-@chr3:167443189:167443261:-@chr3:167437850:167438061:-
chr7:99158156:99158318:+@chr7:99159511:99160117:+@chr7:99161486:99162328:+
chr9:134497183:134497385:-@chr9:134480318:134480575:-@chr9:134477448:134477536:-
chr1:71532459:71532617:-@chr1:71531361:71531435:-@chr1:71528974:71530820:-
chr8:62596598:62596747:-@chr8:62594998:62595042:-@chr8:62593527:62593595:-
chr14:51094749:51095180:+@chr14:51096713:51096727:+@chr14:51098947:51099784:+
chr7:128455668:128455985:+@chr7:128457812:128457918:+@chr7:128461853:128462187:+
chr3:48732523:48732854:-@chr3:48732127:48732257:-@chr3:48730884:48731673:-
chr19:45417577:45417746:+@chr19:45417929:45417990:+@chr19:45418129:45418206:+
chr16:69166387:69166493:-@chr16:69154956:69155073:-@chr16:69151912:69154552:-
chr2:74173846:74174033:+@chr2:74177712:74177859:+@chr2:74185273:74185372:+
chr22:30077428:30077590:+@chr22:30079009:30079053:+@chr22:30090741:30094589:+
chrX:102939609:102939657:-@chrX:102933427:102933528:-@chrX:102930426:102931979:-
chr1:37967405:37967597:-@chr1:37962308:37962337:-@chr1:37961486:37961519:-
chr5:137504911:137505047:-@chr5:137504159:137504377:-@chr5:137503623:137503767:-
chr14:93176017:93176217:-@chr14:93170985:93171052:-@chr14:93170152:93170706:-
chr4:158281048:158281295:+@chr4:158282162:158282276:+@chr4:158283951:158284199:+
chr12:57486846:57486978:+@chr12:57487190:57487381:+@chr12:57488395:57489259:+
chr11:13484639:13484838:-@chr11:13466571:13466728:-@chr11:13443189:13443385:-
chr7:150831487:150831655:+@chr7:150837066:150837203:+@chr7:150838985:150839139:+
chr1:203696523:203696699:+@chr1:203702351:203702528:+@chr1:203708674:203713209:+
chr17:57762948:57763169:+@chr17:57764362:57764382:+@chr17:57767997:57768072:+
chr14:21270956:21271036:-@chr14:21270408:21270478:-@chr14:21269515:21270252:-
chr20:52611551:52611595:-@chr20:52609051:52609185:-@chr20:52601826:52602038:-
chr15:45467417:45467623:-@chr15:45465774:45465856:-@chr15:45464345:45464516:-
chr17:65955657:65955991:+@chr17:65959449:65959622:+@chr17:65960328:65960520:+
chr22:50897684:50897821:-@chr22:50895463:50895540:-@chr22:50894921:50895102:-
chr3:43147328:43147575:-@chr3:43131980:43132101:-@chr3:43120729:43123028:-
chr19:3544807:3544937:-@chr19:3542774:3542975:-@chr19:3538263:3538754:-
chr5:178050257:178050417:-@chr5:178046839:178047674:-@chr5:178045557:178045779:-
chr1:16046229:16046415:+@chr1:16047824:16047883:+@chr1:16051812:16052040:+
chr14:21270956:21271036:-@chr14:21270408:21270490:-@chr14:21269515:21270252:-
chr16:11260245:11260409:+@chr16:11268011:11268134:+@chr16:11272192:11276046:+
chr11:113085091:113085233:+@chr11:113092018:113092047:+@chr11:113102367:113102517:+
chr6:56394772:56394931:-@chr6:56394246:56394572:-@chr6:56393639:56393723:-
chr14:104195428:104195519:+@chr14:104196130:104196183:+@chr14:104198957:104199099:+
chr2:241712531:241712673:-@chr2:241711987:241712013:-@chr2:241710388:241710521:-
chr1:183515101:183515472:+@chr1:183516238:183516387:+@chr1:183518343:183518423:+
chr20:10273530:10273647:+@chr20:10273809:10273926:+@chr20:10277573:10277698:+
chr18:5406776:5406967:-@chr18:5398020:5398142:-@chr18:5397057:5397425:-
chr12:104350409:104350526:-@chr12:104347192:104347312:-@chr12:104343981:104345408:-
chr1:9833330:9833452:-@chr1:9816539:9816568:-@chr1:9815172:9815367:-
chr3:86010619:86010797:+@chr3:86028314:86028433:+@chr3:86114755:86114880:+
chr3:37396592:37396678:+@chr3:37402734:37402796:+@chr3:37407571:37408370:+
chr20:34785781:34785963:+@chr20:34797410:34797820:+@chr20:34800194:34800298:+
chr14:102378738:102378810:+@chr14:102384168:102384284:+@chr14:102391478:102394328:+
chr11:117747307:117747746:-@chr11:117714825:117714921:-@chr11:117713434:117713496:-
chr15:77983062:77983243:-@chr15:77969431:77969516:-@chr15:77905369:77908242:-
chr9:37783911:37784060:-@chr9:37781983:37782134:-@chr9:37780272:37780877:-
chr21:27372330:27372497:-@chr21:27369675:27369731:-@chr21:27354657:27354790:-
chr12:50528329:50528485:-@chr12:50526745:50527851:-@chr12:50523581:50524477:-
chr2:201283973:201284219:+@chr2:201303845:201304051:+@chr2:201305372:201305507:+
chr10:13696416:13696512:-@chr10:13693903:13693974:-@chr10:13685706:13689035:-
chr1:24738:24891:-@chr1:18913:19139:-@chr1:18268:18366:-
chr14:53331119:53331340:-@chr14:53327732:53327752:-@chr14:53327059:53327183:-
chr2:191362165:191362445:+@chr2:191364558:191364582:+@chr2:191364741:191367041:+
chr15:45467417:45467623:-@chr15:45465774:45465914:-@chr15:45464345:45464516:-
chr1:110163536:110163888:+@chr1:110167925:110168055:+@chr1:110168284:110168414:+
chr17:44039687:44039836:+@chr17:44049225:44049311:+@chr17:44055741:44055806:+
chr3:11421446:11421526:+@chr3:11468278:11468400:+@chr3:11596285:11599139:+
chr20:52601826:52602038:-@chr20:52583445:52583612:-@chr20:52569971:52570234:-
chr16:447192:447313:+@chr16:448208:448385:+@chr16:448990:449123:+
chr1:24738:24891:-@chr1:18913:19139:-@chr1:18268:18379:-
chr2:173362703:173362828:+@chr2:173366500:173366629:+@chr2:173368819:173371181:+
chr6:31803188:31803228:+@chr6:31804201:31804294:+@chr6:31805013:31805212:+
chr15:73925466:73925753:-@chr15:73889363:73889710:-@chr15:73884307:73884478:-
chr12:50529515:50529621:-@chr12:50528183:50528485:-@chr12:50523581:50524477:-
chr12:50529515:50529621:-@chr12:50528329:50528485:-@chr12:50523581:50524477:-
chr17:17740041:17740325:-@chr17:17726832:17726921:-@chr17:17723404:17723835:-
chr19:5110633:5110829:+@chr19:5119129:5119230:+@chr19:5119664:5119863:+
chr6:127601376:127601485:+@chr6:127607195:127607322:+@chr6:127607761:127609705:+
chr16:733167:733234:-@chr16:732953:733087:-@chr16:731667:732874:-
chr3:37136283:37136399:-@chr3:37132958:37133029:-@chr3:37125127:37125297:-
chr2:127816587:127816731:-@chr2:127808730:127808819:-@chr2:127808378:127808488:-
chr16:447192:447313:+@chr16:448208:448394:+@chr16:448990:449123:+
chr6:152469180:152469513:-@chr6:152466622:152466690:-@chr6:152464758:152464900:-
chr3:62477014:62477155:-@chr3:62467398:62467544:-@chr3:62463936:62464091:-
chr9:124043748:124043840:+@chr9:124062343:124062404:+@chr9:124064241:124064445:+
chr16:67217165:67217943:-@chr16:67215509:67215600:-@chr16:67213944:67214569:-
chr11:910775:910874:-@chr11:908542:908645:-@chr11:904706:904859:-
chr10:81067162:81067328:+@chr10:81070681:81070941:+@chr10:81072399:81076285:+
chr1:95699711:95699871:+@chr1:95709767:95710271:+@chr1:95712312:95712781:+
chr9:24851:25004:-@chr9:19026:19252:-@chr9:18381:18492:-
chr16:67217165:67217943:-@chr16:67215461:67215600:-@chr16:67213944:67214569:-
chr3:119217368:119217774:+@chr3:119222801:119222868:+@chr3:119232488:119232566:+
chr3:47912348:47912595:-@chr3:47910704:47910817:-@chr3:47908736:47908828:-
chr1:156703169:156703312:+@chr1:156703801:156704285:+@chr1:156705517:156705701:+
chr16:70713533:70713607:-@chr16:70713218:70713226:-@chr16:70712155:70712312:-
chr12:50529515:50529621:-@chr12:50529216:50529435:-@chr12:50528329:50528485:-
chr2:114346127:114346280:+@chr2:114351865:114352093:+@chr2:114352627:114352738:+
chr7:99820220:99820343:-@chr7:99810576:99810756:-@chr7:99809017:99809617:-
chr1:144873877:144874029:-@chr1:144871696:144871881:-@chr1:144867921:144868172:-
chr9:24851:25004:-@chr9:19026:19252:-@chr9:18381:18479:-
chr2:63206323:63206470:+@chr2:63215066:63215173:+@chr2:63217851:63217975:+
chr16:733167:733234:-@chr16:732958:733087:-@chr16:731667:732874:-
chr6:28234788:28234991:+@chr6:28239663:28240564:+@chr6:28243972:28245980:+
chr19:805013:805187:+@chr19:805492:805569:+@chr19:806408:806556:+
chr20:62505021:62505169:+@chr20:62507169:62507228:+@chr20:62514072:62514173:+
chr5:180242414:180242541:-@chr5:180235648:180236066:-@chr5:180217541:180220097:-
chr20:61875376:61875436:-@chr20:61873891:61873975:-@chr20:61872136:61872858:-
chr5:54830400:54830873:-@chr5:54786788:54786942:-@chr5:54763697:54763977:-
chr2:97494733:97494871:+@chr2:97497706:97497805:+@chr2:97498289:97501121:+
chr9:124043748:124043840:+@chr9:124062334:124062404:+@chr9:124064241:124064445:+
chr11:132184446:132184597:+@chr11:132200047:132200079:+@chr11:132204940:132206716:+
chr13:37586329:37586434:-@chr13:37584689:37584792:-@chr13:37583451:37583946:-
chr10:75283341:75283508:-@chr10:75279555:75279750:-@chr10:75276133:75277505:-
chr11:64397874:64398045:-@chr11:64393935:64394024:-@chr11:64390225:64390550:-
chr14:24025198:24025552:+@chr14:24025952:24026513:+@chr14:24027904:24028790:+
chr9:71862928:71863140:+@chr9:71864291:71864401:+@chr9:71865951:71866280:+
chr16:18468689:18468926:-@chr16:18466435:18466711:-@chr16:18462115:18462243:-
chr19:18882252:18882356:+@chr19:18885710:18885796:+@chr19:18886451:18886631:+
chr1:184023862:184023997:+@chr1:184041291:184041432:+@chr1:184041961:184043344:+
chr6:30524486:30525227:+@chr6:30529105:30529285:+@chr6:30529611:30529901:+
chr2:204255769:204255866:+@chr2:204259423:204259569:+@chr2:204260379:204260503:+
chr9:72000711:72000863:+@chr9:72001475:72002599:+@chr9:72003074:72003366:+
chr4:83277949:83278048:-@chr4:83277690:83277836:-@chr4:83276457:83276554:-
chr5:180242414:180242541:-@chr5:180235648:180236076:-@chr5:180217541:180220097:-
chr16:30075745:30075826:+@chr16:30077197:30077248:+@chr16:30078555:30078687:+
chr12:121682943:121683043:-@chr12:121682376:121682418:-@chr12:121675495:121678672:-
chr16:30733443:30733607:+@chr16:30733884:30734069:+@chr16:30734284:30734550:+
chr7:107880403:107880614:-@chr7:107878196:107878213:-@chr7:107875027:107875132:-
chr17:80206751:80206890:-@chr17:80203852:80203915:-@chr17:80200537:80202707:-
chr19:39660172:39660397:+@chr19:39663558:39664016:+@chr19:39664216:39664650:+
chr10:27047991:27048167:-@chr10:27044584:27044670:-@chr10:27040527:27040712:-
chr19:19611927:19612225:+@chr19:19612778:19612852:+@chr19:19613140:19613335:+
chr18:47801347:47801415:-@chr18:47800556:47800720:-@chr18:47799934:47800233:-
chr18:47801347:47801415:-@chr18:47800556:47800723:-@chr18:47799934:47800233:-
chr16:30006424:30006538:-@chr16:30005969:30006164:-@chr16:30004961:30005129:-
chr20:3748310:3748452:-@chr20:3740654:3740833:-@chr20:3739183:3739325:-
chr8:144679518:144679845:-@chr8:144671161:144672251:-@chr8:144668899:144669022:-
chr9:131772050:131772150:-@chr9:131771732:131771746:-@chr9:131771385:131771625:-
chr12:112451152:112451413:+@chr12:112457560:112457698:+@chr12:112459954:112461024:+
chr2:114346127:114346280:+@chr2:114351865:114352093:+@chr2:114352640:114352738:+
chr2:102476198:102476326:+@chr2:102480283:102480513:+@chr2:102481392:102481498:+
chr10:27054147:27054247:-@chr10:27052809:27052889:-@chr10:27047991:27048167:-
chr19:49316920:49316987:-@chr19:49316713:49316809:-@chr19:49316274:49316605:-
chr9:128305338:128305447:-@chr9:128268589:128268696:-@chr9:128246722:128246862:-
chr6:41037815:41037873:-@chr6:41036580:41036692:-@chr6:41034531:41035176:-
chr17:27413456:27413595:-@chr17:27412622:27412666:-@chr17:27409334:27409456:-
chr1:151299747:151300191:-@chr1:151298648:151298849:-@chr1:151288049:151288985:-
chr6:26459709:26460056:+@chr6:26463025:26463125:+@chr6:26463472:26463753:+
chr2:242684124:242684292:+@chr2:242688280:242689344:+@chr2:242689566:242689709:+
chr10:120101782:120101839:-@chr10:120101239:120101439:-@chr10:120095694:120095935:-
chr2:216259251:216259442:-@chr2:216257654:216257926:-@chr2:216256355:216256537:-
chr20:47790732:47790806:-@chr20:47782534:47782822:-@chr20:47770470:47770608:-
chr3:4345297:4345552:+@chr3:4354582:4355445:+@chr3:4357896:4358949:+
chr6:30848557:30848902:+@chr6:30852315:30852487:+@chr6:30856465:30856591:+
chr4:176923460:176923842:-@chr4:176733342:176733400:-@chr4:176622726:176622918:-
chr17:44073765:44074030:+@chr17:44087676:44087768:+@chr17:44091609:44091690:+
chr15:29385278:29385423:+@chr15:29386481:29386516:+@chr15:29390693:29390779:+
chr7:8110551:8110761:+@chr7:8124527:8124647:+@chr7:8125823:8128709:+
chr15:102192474:102192594:-@chr15:102191899:102191976:-@chr15:102190207:102190364:-
chr11:8985756:8985989:-@chr11:8983639:8983730:-@chr11:8977737:8977845:-
chr7:135078670:135079167:-@chr7:135048606:135048818:-@chr7:135046547:135047938:-
chr11:62623484:62623853:+@chr11:62639049:62639141:+@chr11:62648491:62648919:+
chr7:102727077:102727211:+@chr7:102732924:102733100:+@chr7:102738746:102740210:+
chr17:26662366:26662515:-@chr17:26659172:26659408:-@chr17:26658885:26659013:-
chrX:102510006:102510121:-@chrX:102509533:102509605:-@chrX:102507923:102508945:-
chr3:52232099:52232271:+@chr3:52232688:52232864:+@chr3:52233237:52233456:+
chrX:48931468:48931662:-@chrX:48930092:48930309:-@chrX:48928818:48929667:-
chr1:14099573:14099683:+@chr1:14104913:14109326:+@chr1:14113010:14114574:+
chr1:113249700:113250025:-@chr1:113247722:113247745:-@chr1:113246266:113246428:-
chr1:46153847:46153947:+@chr1:46156646:46156782:+@chr1:46158876:46160108:+
chr1:207958964:207959027:+@chr1:207963598:207963690:+@chr1:207966864:207968861:+
chr6:31697828:31698039:-@chr6:31696642:31696998:-@chr6:31696423:31696522:-
chr16:630858:630972:+@chr16:632248:632309:+@chr16:632883:634136:+
chrX:54955036:54955143:+@chrX:54957174:54957464:+@chrX:54957637:54957865:+
chr1:154960581:154961325:+@chr1:154962036:154962183:+@chr1:154962635:154962733:+
chr17:61904770:61904874:+@chr17:61905034:61905283:+@chr17:61905498:61905569:+
chr17:80356072:80356195:-@chr17:80352207:80352419:-@chr17:80347086:80350410:-
chr4:158282162:158282276:+@chr4:158282710:158282804:+@chr4:158283951:158284199:+
chr7:99820220:99820343:-@chr7:99809017:99809617:-@chr7:99798278:99800226:-
chr1:32381496:32381588:-@chr1:32377297:32377427:-@chr1:32372022:32374561:-
chr16:1836538:1836656:+@chr16:1836739:1836956:+@chr16:1837678:1837832:+
chr6:28234788:28234991:+@chr6:28239632:28240564:+@chr6:28243972:28245980:+
chr5:134074170:134074482:+@chr5:134076753:134077213:+@chr5:134079677:134079742:+
chr17:5389694:5390004:+@chr17:5391516:5391909:+@chr17:5392143:5394130:+
chr14:21491400:21491480:-@chr14:21491023:21491064:-@chr14:21490551:21490656:-
chr6:44225137:44225283:-@chr6:44224422:44224615:-@chr6:44221838:44223381:-
chr4:158282162:158282276:+@chr4:158282690:158282804:+@chr4:158283951:158284199:+
chr5:82807922:82808215:+@chr5:82832826:82838087:+@chr5:82841356:82841469:+
chr2:220082847:220085174:-@chr2:220082392:220082529:-@chr2:220081374:220081554:-
chr9:32572879:32573182:-@chr9:32570958:32571050:-@chr9:32558908:32558952:-
chr3:138327542:138327779:+@chr3:138329446:138329879:+@chr3:138340249:138340381:+
chr12:120647642:120647737:+@chr12:120648733:120648909:+@chr12:120650178:120650631:+
chr4:38051239:38051519:+@chr4:38053520:38053681:+@chr4:38055820:38055959:+
chr6:112024088:112024237:-@chr6:112020718:112020873:-@chr6:112017480:112017659:-
chr1:167734820:167734986:+@chr1:167742473:167742605:+@chr1:167757057:167761156:+
chr14:24911552:24911658:-@chr14:24910884:24911001:-@chr14:24909989:24910132:-
chr3:165555102:165555253:-@chr3:165547305:165548829:-@chr3:165503933:165504099:-
chr2:242625184:242625292:-@chr2:242619644:242619734:-@chr2:242617867:242618064:-
chr6:152453257:152453349:-@chr6:152451855:152451913:-@chr6:152442819:152443811:-
chr12:89992894:89993076:-@chr12:89992367:89992520:-@chr12:89981826:89985072:-
chr5:177636331:177636433:+@chr5:177637133:177637273:+@chr5:177637554:177638184:+
chr6:39082659:39082865:-@chr6:39077090:39081496:-@chr6:39071840:39073552:-
chr13:78293667:78293806:+@chr13:78317151:78317300:+@chr13:78318418:78318567:+
chr1:68151708:68151809:+@chr1:68152033:68152270:+@chr1:68153344:68154021:+
chr16:30012250:30012361:+@chr16:30012735:30012851:+@chr16:30016542:30017112:+
chr10:75280666:75280785:-@chr10:75279555:75279750:-@chr10:75276133:75277505:-
chr2:216246935:216247048:-@chr2:216245534:216245803:-@chr2:216243853:216244040:-
chr17:74090495:74090662:-@chr17:74087224:74087316:-@chr17:74085256:74085401:-
chr10:126186605:126186697:+@chr10:126205749:126205840:+@chr10:126301833:126302710:+
chr12:56223744:56224867:+@chr12:56225041:56225133:+@chr12:56226743:56227325:+
chr11:61197597:61197654:+@chr11:61205097:61205320:+@chr11:61213413:61214239:+
chr2:74592202:74592368:-@chr2:74590741:74590755:-@chr2:74590421:74590554:-
chr2:220423947:220424219:-@chr2:220422906:220423181:-@chr2:220422545:220422832:-
chr16:16427504:16427741:+@chr16:16429718:16429994:+@chr16:16434163:16434291:+
chr14:103987600:103987771:-@chr14:103986839:103986929:-@chr14:103986459:103986648:-
chr22:24985789:24985917:-@chr22:24984647:24985233:-@chr22:24984182:24984297:-
chr11:119211405:119212482:-@chr11:119210894:119211150:-@chr11:119209652:119210558:-
chr2:74667480:74667710:-@chr2:74666678:74667104:-@chr2:74659594:74659793:-
chr17:57232317:57232800:-@chr17:57208642:57208728:-@chr17:57187308:57189706:-
chr3:158288953:158289136:+@chr3:158306641:158306713:+@chr3:158310223:158310370:+
chr17:44117068:44117250:-@chr17:44116393:44116581:-@chr17:44115904:44116052:-
chr14:104145721:104145882:+@chr14:104153418:104153548:+@chr14:104166992:104167064:+
chr8:125575023:125575233:-@chr8:125569922:125570116:-@chr8:125568473:125568646:-
chr12:124862783:124862930:-@chr12:124858959:124859009:-@chr12:124856568:124857156:-
chr2:24387068:24387204:+@chr2:24390496:24390552:+@chr2:24392225:24392507:+
chr16:81040339:81040502:-@chr16:81034853:81034939:-@chr16:81030919:81031034:-
chr2:102477287:102477448:+@chr2:102480283:102480513:+@chr2:102481392:102481498:+
chr10:97181718:97181830:-@chr10:97174251:97174619:-@chr10:97170390:97170534:-
chr16:24953308:24953464:-@chr16:24950685:24950918:-@chr16:24946791:24946960:-
chr15:44673004:44673174:+@chr15:44695085:44695252:+@chr15:44705534:44707959:+
chr16:1836538:1836656:+@chr16:1836758:1836956:+@chr16:1837678:1837832:+
chr2:3605976:3606588:+@chr2:3607038:3607319:+@chr2:3608907:3609340:+
chr11:47312161:47312367:+@chr11:47314094:47314147:+@chr11:47315434:47315534:+
chr2:228189984:228190143:+@chr2:228193394:228195562:+@chr2:228197135:228197304:+
chr17:57208642:57208728:-@chr17:57196680:57196856:-@chr17:57187308:57189706:-
chr21:34941277:34941393:+@chr21:34944857:34944936:+@chr21:34945614:34945761:+
chr7:30544185:30544457:-@chr7:30540152:30540297:-@chr7:30536237:30536851:-
chr12:89992894:89993076:-@chr12:89992369:89992520:-@chr12:89981826:89985072:-
chr6:131206236:131206408:-@chr6:131188599:131188721:-@chr6:131186676:131186774:-
chr16:30106424:30106467:-@chr16:30106110:30106251:-@chr16:30103635:30104120:-
chr8:22447109:22447254:+@chr8:22449064:22449181:+@chr8:22451246:22451810:+
chr19:41944123:41944319:-@chr19:41942297:41942377:-@chr19:41939442:41939578:-
chr2:9563502:9563643:-@chr2:9558755:9558861:-@chr2:9552398:9552534:-
chr1:167742473:167742605:+@chr1:167745301:167745403:+@chr1:167757057:167761156:+
chr14:104145721:104145882:+@chr14:104151323:104151373:+@chr14:104151975:104152568:+
chr11:34937775:34937939:-@chr11:34918308:34918402:-@chr11:34916557:34916657:-
chr21:40720218:40720265:-@chr21:40717756:40719218:-@chr21:40717072:40717200:-
chr16:30012250:30012361:+@chr16:30012786:30012851:+@chr16:30016542:30017112:+
chr20:34319863:34320057:-@chr20:34317384:34317473:-@chr20:34317234:34317287:-
chr20:42839722:42839996:+@chr20:42843528:42843643:+@chr20:42853461:42854667:+
chr1:70694105:70694238:+@chr1:70697542:70697658:+@chr1:70697951:70698060:+
chr2:203417439:203417611:+@chr2:203419975:203421254:+@chr2:203424419:203432474:+
chr7:156516806:156516872:-@chr7:156480724:156480885:-@chr7:156473570:156476857:-
chr2:242755679:242755882:+@chr2:242756089:242756344:+@chr2:242757377:242758739:+
chr22:19959409:19959494:-@chr22:19958739:19958858:-@chr22:19957402:19958266:-
chr18:12463350:12463492:-@chr18:12459754:12459927:-@chr18:12454345:12454482:-
chrX:100646743:100646810:+@chrX:100650323:100650445:+@chrX:100666924:100669128:+
chr2:55255300:55255356:-@chr2:55252222:55254621:-@chr2:55214627:55214834:-
chr17:5389694:5389740:+@chr17:5391516:5391909:+@chr17:5392143:5394130:+
chr14:104029299:104029461:+@chr14:104037960:104038157:+@chr14:104053611:104053701:+
chr13:36367503:36367616:-@chr13:36362349:36362422:-@chr13:36342789:36348836:-
chr1:154155464:154155725:-@chr1:154148591:154148655:-@chr1:154145560:154145677:-
chr13:50265390:50265623:-@chr13:50237193:50237313:-@chr13:50234810:50235344:-
chr19:736019:736078:+@chr19:740352:740483:+@chr19:746285:748330:+
chr7:99810670:99810756:-@chr7:99809017:99809617:-@chr7:99798278:99800226:-
chr1:85725041:85725355:-@chr1:85724618:85724744:-@chr1:85724207:85724405:-
chr4:141300275:141300346:+@chr4:141300726:141300806:+@chr4:141302116:141303710:+
chr1:154155464:154155725:-@chr1:154148591:154148652:-@chr1:154145560:154145677:-
chr5:175824608:175824719:-@chr5:175823480:175823533:-@chr5:175819456:175819946:-
chr6:30852315:30852487:+@chr6:30853402:30853457:+@chr6:30856465:30856591:+
chr2:234106741:234107022:+@chr2:234112772:234113363:+@chr2:234115352:234116549:+
chr14:103958114:103958371:+@chr14:103964839:103964865:+@chr14:103969219:103970166:+
chr19:35760484:35760602:+@chr19:35760706:35760906:+@chr19:35761350:35761500:+
chr6:131206236:131206408:-@chr6:131190952:131191266:-@chr6:131186676:131186774:-
chr1:159141377:159141643:+@chr1:159159561:159159662:+@chr1:159161726:159161866:+
chrX:144902866:144903402:+@chrX:144903523:144903671:+@chrX:144903901:144907360:+
chr4:941497:941680:+@chr4:941904:942403:+@chr4:944209:944306:+
chr9:74979612:74980163:-@chr9:74978386:74978522:-@chr9:74975544:74975703:-
chrY:1668085:1668325:+@chrY:1669031:1669100:+@chrY:1669552:1671411:+
chr8:101965078:101965221:-@chr8:101964157:101964353:-@chr8:101960824:101961128:-
chr3:3221305:3221401:-@chr3:3216847:3216950:-@chr3:3215743:3215945:-
chr20:62366511:62366916:+@chr20:62367133:62369000:+@chr20:62369198:62369255:+
chr16:75271081:75271242:-@chr16:75270726:75270896:-@chr16:75268787:75269884:-
chr16:771801:771941:+@chr16:772084:772134:+@chr16:772309:772590:+
chr3:9730628:9730766:+@chr3:9739395:9739550:+@chr3:9743474:9744078:+
chrX:48433556:48433671:+@chrX:48433949:48434471:+@chrX:48434702:48434807:+
chr9:74979612:74980163:-@chr9:74978386:74978522:-@chr9:74975544:74975700:-
chr12:9840498:9840682:+@chr12:9845424:9846544:+@chr12:9847356:9852151:+
chr1:23670704:23670853:-@chr1:23667345:23667513:-@chr1:23664983:23665101:-
chr15:37187352:37187441:-@chr15:37186918:37187013:-@chr15:37183222:37184660:-
chr22:29706628:29706724:+@chr22:29706817:29706988:+@chr22:29707452:29708774:+
chr6:30862283:30862448:+@chr6:30863181:30863291:+@chr6:30864398:30864642:+
chr12:91576432:91576806:-@chr12:91573139:91573463:-@chr12:91572119:91572362:-
chr21:40720218:40720265:-@chr21:40717756:40717884:-@chr21:40717072:40717200:-
chr22:18257147:18257261:-@chr22:18232871:18232940:-@chr22:18226569:18226779:-
chr1:15796:15947:-@chr1:14970:15038:-@chr1:14362:14829:-
chr14:50100005:50101948:-@chr14:50094730:50094873:-@chr14:50091892:50092766:-
chr19:54687404:54687563:-@chr19:54682482:54682658:-@chr19:54677106:54678125:-
chr16:15199972:15200007:-@chr16:15199406:15199675:-@chr16:15198370:15198615:-
chr19:46879710:46879831:+@chr19:46886668:46886733:+@chr19:46887037:46887135:+
chr1:17934297:17934472:+@chr1:17939553:17939669:+@chr1:17942589:17942697:+
chr16:3333487:3334205:+@chr16:3338454:3338570:+@chr16:3339393:3341459:+
chr2:73195577:73195662:-@chr2:73188260:73188377:-@chr2:73169165:73172228:-
chr9:36209264:36209317:+@chr9:36210622:36210657:+@chr9:36211600:36212059:+
chr9:134367556:134367647:+@chr9:134369792:134369873:+@chr9:134371127:134375575:+
chrX:73745585:73745728:+@chrX:73749048:73749276:+@chrX:73751168:73753752:+
chr17:21117404:21117908:-@chr17:21114249:21114540:-@chr17:21101263:21102153:-
chr7:43679048:43679280:-@chr7:43670783:43671381:-@chr7:43648055:43649240:-
chr15:57998132:57998570:+@chr15:57998690:57999153:+@chr15:58000912:58001556:+
chr3:158288953:158289180:+@chr3:158306641:158306713:+@chr3:158310223:158310370:+
chr1:40030095:40030214:-@chr1:40029508:40029594:-@chr1:40029286:40029413:-
chrX:153585802:153585991:-@chrX:153585619:153585642:-@chrX:153583193:153583440:-
chr20:8770822:8770908:+@chr20:8782703:8782820:+@chr20:8862269:8865547:+
chr1:170695361:170695542:+@chr1:170699418:170699489:+@chr1:170705189:170708541:+
chr17:44064406:44064461:+@chr17:44067244:44067441:+@chr17:44068826:44068952:+
chr7:30544185:30544457:-@chr7:30540152:30540297:-@chr7:30538419:30538554:-
chr11:507113:507283:-@chr11:504824:504996:-@chr11:502062:502249:-
chrX:144902866:144903402:+@chrX:144903523:144903681:+@chrX:144903901:144907360:+
chr13:111558380:111558471:-@chr13:111552877:111553041:-@chr13:111545375:111545610:-
chr2:102486757:102486877:+@chr2:102487956:102488147:+@chr2:102490109:102490226:+
chr2:24985556:24985645:+@chr2:24990948:24991004:+@chr2:24991090:24993570:+
chr7:100964952:100965093:-@chr7:100961405:100961494:-@chr7:100959621:100959823:-
chr8:86132535:86132643:-@chr8:86131552:86131592:-@chr8:86129615:86129731:-
chr12:96400092:96400187:-@chr12:96397616:96397698:-@chr12:96396738:96396842:-
chr19:8373033:8373240:-@chr19:8369915:8370689:-@chr19:8368739:8368972:-
chr6:160208775:160208903:-@chr6:160206932:160207052:-@chr6:160206418:160206528:-
chr22:43537168:43537255:-@chr22:43533087:43533304:-@chr22:43528212:43529492:-
chr19:40791088:40791302:-@chr19:40771129:40771258:-@chr19:40762833:40762961:-
chr20:52601826:52602038:-@chr20:52591928:52591969:-@chr20:52569971:52570234:-
chr7:23571408:23571656:-@chr7:23570800:23570889:-@chr7:23561751:23562051:-
chr21:46687505:46687628:-@chr21:46685937:46686142:-@chr21:46683843:46685550:-
chr3:49154870:49155003:-@chr3:49154492:49154794:-@chr3:49154160:49154376:-
chr2:228189984:228190143:+@chr2:228193394:228193505:+@chr2:228195342:228195562:+
chr17:17083317:17083402:+@chr17:17083921:17083983:+@chr17:17088137:17095962:+
chr17:57232492:57232800:-@chr17:57208642:57208728:-@chr17:57187308:57189706:-
chr3:48960181:48960244:+@chr3:48962151:48962272:+@chr3:48964895:48965246:+
chr2:47142862:47143007:-@chr2:47134949:47135108:-@chr2:47129009:47132733:-
chr10:75283341:75283508:-@chr10:75280666:75280785:-@chr10:75276133:75277505:-
chr11:9165644:9165825:-@chr11:9164269:9165032:-@chr11:9163487:9163655:-
chr4:3954838:3954900:-@chr4:3948353:3949947:-@chr4:3943669:3945099:-
chr1:68150860:68151221:+@chr1:68152033:68152270:+@chr1:68153344:68154021:+
chr14:21737457:21737638:-@chr14:21731826:21731988:-@chr14:21731470:21731495:-
chr7:65441002:65441189:-@chr7:65439906:65440058:-@chr7:65439513:65439691:-
chr12:125270903:125271049:-@chr12:125267229:125267357:-@chr12:125262174:125263132:-
chr5:92889467:92889569:-@chr5:92774409:92774447:-@chr5:92745065:92747215:-
chr10:6266112:6266176:+@chr10:6268155:6268328:+@chr10:6274858:6277507:+
chr7:150102840:150102992:+@chr7:150104672:150105576:+@chr7:150107248:150109558:+
chr9:100675683:100675840:-@chr9:100675155:100675257:-@chr9:100672242:100672898:-
chr1:153610771:153610924:+@chr1:153614719:153614905:+@chr1:153617540:153618782:+
chr3:195594232:195595580:-@chr3:195594040:195594129:-@chr3:195593760:195593887:-
chr16:16427504:16427741:+@chr16:16429718:16429849:+@chr16:16434163:16434291:+
chr12:2986365:2986448:+@chr12:2994449:2994658:+@chr12:2997077:2998691:+
chr1:1677163:1677438:-@chr1:1675690:1676107:-@chr1:1670675:1671143:-
chr18:32870236:32870355:+@chr18:32870974:32871196:+@chr18:32885940:32890730:+
chrX:1718085:1718325:+@chrX:1719031:1719100:+@chrX:1719552:1721411:+
chr5:175788605:175788809:-@chr5:175786814:175786921:-@chr5:175786484:175786570:-
chrX:123224425:123224614:+@chrX:123224704:123224814:+@chrX:123227868:123227994:+
chr15:57543548:57543621:+@chr15:57544619:57544690:+@chr15:57545460:57545666:+
chr12:50040669:50040792:-@chr12:50040422:50040536:-@chr12:50031724:50039686:-
chr15:69745159:69745359:+@chr15:69747509:69747626:+@chr15:69747767:69747884:+
chr12:53689235:53689423:+@chr12:53690214:53691708:+@chr12:53691829:53691934:+
chr7:150101952:150102405:+@chr7:150104672:150105576:+@chr7:150107248:150109558:+
chr2:36805740:36806008:-@chr2:36785581:36785656:-@chr2:36782826:36782891:-
chr19:17320395:17320518:+@chr19:17321142:17321189:+@chr19:17321524:17321657:+
chr8:48694939:48695159:-@chr8:48694723:48694815:-@chr8:48691565:48691654:-
chr4:103749101:103749307:-@chr4:103748749:103748898:-@chr4:103747642:103747793:-
chr7:6617065:6617129:+@chr7:6617221:6617351:+@chr7:6618197:6618351:+
chr5:173043203:173043666:-@chr5:173040134:173040258:-@chr5:173034148:173035295:-
chr1:156391347:156391548:-@chr1:156384446:156384545:-@chr1:156374055:156374393:-
chr1:23670704:23670853:-@chr1:23667345:23667510:-@chr1:23664983:23665101:-
chr3:9731648:9731827:+@chr3:9739395:9739550:+@chr3:9743474:9744078:+
chr7:150065879:150066030:+@chr7:150066760:150066957:+@chr7:150068317:150071133:+
chr7:150065915:150066122:+@chr7:150066760:150066957:+@chr7:150068317:150071133:+
chr17:57208642:57208728:-@chr17:57196660:57196856:-@chr17:57187308:57189706:-
chr17:15881358:15881477:-@chr17:15880893:15881227:-@chr17:15879874:15880406:-
chr17:7810671:7810806:+@chr17:7810919:7811020:+@chr17:7811212:7811337:+
chr10:15262943:15263059:-@chr10:15257995:15258109:-@chr10:15253644:15256600:-
chr20:25176339:25176503:+@chr20:25187712:25188033:+@chr20:25190485:25190561:+
chr7:66038372:66038537:-@chr7:66025566:66025662:-@chr7:66018553:66019824:-
chr17:30535126:30535328:+@chr17:30538135:30538257:+@chr17:30551635:30552746:+
chr5:56531793:56531859:+@chr5:56532940:56532999:+@chr5:56542127:56542311:+
chr2:228189977:228190258:+@chr2:228193394:228193505:+@chr2:228195342:228195562:+
chr1:40218582:40218724:+@chr1:40228189:40228323:+@chr1:40229361:40229586:+
chr9:131353756:131353904:+@chr9:131355262:131355321:+@chr9:131356454:131356652:+
chr15:30012562:30012912:-@chr15:30011981:30012220:-@chr15:30010470:30011342:-
chr13:45963870:45963955:+@chr13:45964849:45965037:+@chr13:45965167:45965618:+
chr14:23538685:23538826:-@chr14:23536523:23537880:-@chr14:23535175:23535217:-
chr11:8932991:8933218:+@chr11:8934000:8934080:+@chr11:8936373:8936477:+
chr18:47799934:47800233:-@chr18:47799704:47799841:-@chr18:47799194:47799325:-
chr11:64081711:64081839:+@chr11:64082473:64082742:+@chr11:64083179:64084210:+
chr7:99821193:99821321:-@chr7:99820220:99820343:-@chr7:99798278:99800226:-
chr14:60558629:60559137:+@chr14:60574304:60575045:+@chr14:60581418:60581597:+
chr7:75633076:75633173:-@chr7:75630208:75630272:-@chr7:75625655:75625917:-
chr5:143549848:143550278:-@chr5:143549410:143549529:-@chr5:143544996:143545168:-
chr7:149572687:149572734:+@chr7:149575767:149575879:+@chr7:149576424:149577787:+
chr22:18257147:18257261:-@chr22:18226569:18226779:-@chr22:18222115:18222254:-
chr3:128516786:128516912:+@chr3:128526386:128526514:+@chr3:128532170:128533641:+
chr2:229966:230044:-@chr2:224864:224920:-@chr2:218136:219001:-
chr17:65924471:65924717:+@chr17:65925075:65925236:+@chr17:65925452:65925603:+
chr1:79124997:79125168:+@chr1:79128389:79128563:+@chr1:79129450:79129763:+
chr2:27995541:27995559:+@chr2:27997291:27997397:+@chr2:28002300:28002608:+
chr1:233086370:233086490:+@chr1:233091303:233091465:+@chr1:233092093:233092189:+
chr1:37967405:37967597:-@chr1:37962148:37962205:-@chr1:37961486:37961519:-
chr12:9840498:9840757:+@chr12:9845424:9846544:+@chr12:9847356:9852151:+
chr15:34517245:34517401:+@chr15:34519894:34520047:+@chr15:34521954:34522357:+
chr1:159002314:159002481:+@chr1:159015087:159015254:+@chr1:159021469:159021888:+
chr1:204950926:204951148:+@chr1:204955038:204955242:+@chr1:204956546:204956668:+
chr22:29726367:29726521:-@chr22:29725701:29725709:-@chr22:29723669:29724884:-
chr14:21555160:21555264:+@chr14:21555479:21555622:+@chr14:21556127:21556257:+
chr3:3221305:3221401:-@chr3:3216847:3216953:-@chr3:3215743:3215945:-
chr1:113249700:113250025:-@chr1:113247675:113247790:-@chr1:113246266:113246428:-
chr20:42087001:42087149:+@chr20:42087793:42088060:+@chr20:42088411:42088535:+
chr9:24851:25004:-@chr9:18381:18492:-@chr9:18028:18174:-
chr20:25176339:25176503:+@chr20:25187715:25188033:+@chr20:25190485:25190561:+
chr7:12726452:12726668:+@chr7:12727260:12727353:+@chr7:12727791:12730558:+
chr2:74372316:74372430:-@chr2:74369399:74369487:-@chr2:74362528:74362785:-
chr19:8478187:8478304:+@chr19:8483421:8483691:+@chr19:8486673:8486900:+
chr1:160254845:160254941:-@chr1:160253320:160253429:-@chr1:160252734:160252899:-
chr17:43552466:43553092:-@chr17:43545575:43545959:-@chr17:43535535:43535805:-
chr12:2986365:2986448:+@chr12:2994429:2994700:+@chr12:2997077:2998691:+
chr10:101373453:101373681:-@chr10:101372300:101372356:-@chr10:101370642:101371215:-
chr4:1719879:1720353:-@chr4:1719243:1719430:-@chr4:1717679:1719155:-
chr7:86974621:86974831:-@chr7:86974359:86974549:-@chr7:86970839:86971000:-
chr16:58534047:58534173:+@chr16:58534892:58534981:+@chr16:58537702:58537807:+
chr7:102125486:102125606:-@chr7:102124272:102124336:-@chr7:102123591:102124160:-
chr7:75633076:75633173:-@chr7:75630208:75630320:-@chr7:75625655:75625917:-
chr17:26903819:26903951:-@chr17:26902983:26903035:-@chr17:26902439:26902562:-
chr8:86132535:86132643:-@chr8:86131465:86131592:-@chr8:86129615:86129731:-
chr19:14602468:14602555:-@chr19:14593501:14593818:-@chr19:14591405:14591590:-
chr3:47896738:47896850:-@chr3:47894653:47894842:-@chr3:47892180:47894428:-
chr2:220422545:220422832:-@chr2:220422065:220422340:-@chr2:220421176:220421445:-
chr5:304292:304336:+@chr5:311408:311517:+@chr5:314532:315089:+
chr17:79849599:79849717:+@chr17:79851428:79851490:+@chr17:79852343:79852462:+
chr3:16306276:16306496:-@chr3:16305662:16305736:-@chr3:16298568:16302336:-
chr15:75656829:75657006:-@chr15:75656340:75656529:-@chr15:75654983:75655089:-
