# Supplementary material for: Modulation of transcriptional activity in brain lower grade glioma by alternative splicing
Source: PeerJ. 2018 May 14;6:e4686. doi: 10.7717/peerj.4686 (PMC5957051; doi:10.7717/peerj.4686)
Supplement: Supplemental Information 6 — List of all the targets of ELK1. [file peerj-06-4686-s006.txt]

AAAS
AACS
AADAT
AAGAB
AAK1
AAR2
AARS2
AATF
ABCB7
ABCB8
ABCC10
ABCD1
ABCD4
ABCF1
ABCF3
ABCG1
ABHD11-AS1
ABHD13
ABHD17A
ABI2
ABT1
ACAA1
ACAD10
ACAD11
ACAP3
ACAT2
ACBD3
ACBD5
ACCS
ACIN1
ACO2
ACOT8
ACOX3
ACP2
ACSF3
ACSS2
ACTB
ACTG1
ACTN4
ACTR1A
ACTR2
ACTR3C
ACTR3
ACTR6
ACTR8
ACVR1
ACVR2A
ACYP1
ACYP2
ADAL
ADAM10
ADAM17
ADAT2
ADAT3
ADCK5
ADH5
ADI1
ADIPOR1
ADIPOR2
ADK
ADNP-AS1
ADNP
ADO
ADPGK-AS1
ADPGK
ADPRHL1
ADPRHL2
ADPRM
ADRM1
ADSL
ADSS
AEN
AFG3L2
AFTPH
AGA
AGBL3
AGGF1
AGL
AGO3
AGPAT1
AGRN
AHCTF1
AHCYL2
AHSA1
AIDA
AIF1
AIP
AK3
AK6
AKAP10
AKAP17A
AKIRIN1
AKIRIN2
AKT1S1
AKTIP
ALAD
ALDH1B1
ALDH3A2
ALDOA
ALG10B
ALG10
ALG14
ALG3
ALG8
ALKBH1
ALKBH2
ALKBH3
ALKBH4
ALKBH5
ALKBH6
ALKBH8
ALS2
ALYREF
AMD1
AMDHD1
AMN1
AMPD2
ANAPC13
ANAPC15
ANAPC2
ANAPC4
ANGEL1
ANKHD1
ANKHD1-EIF4EBP3
ANKIB1
ANKMY1
ANKRD12
ANKRD13D
ANKRD16
ANKRD17
ANKRD18A
ANKRD31
ANKRD33B
ANKRD34A
ANKRD37
ANKRD40
ANKRD42
ANKRD49
ANKRD54
ANKS1A
ANKS3
ANTXR1
ANXA2R
AP1AR
AP1B1
AP1M1
AP1S2
AP2A1
AP2M1
AP2S1
AP3B1
AP3D1
AP3M1
AP3M2
AP3S1
AP3S2
AP4B1-AS1
AP4E1
AP4M1
AP5M1
AP5Z1
APBB3
APEH
APEX2
APH1A
APMAP
APOM
APOO
APOPT1
APPL2
APRT
APTX
AQR
ARAP1
AREL1
ARF3
ARF4-AS1
ARF4
ARFGAP1
ARFIP1
ARFIP2
ARFRP1
ARHGAP1
ARHGAP22
ARHGAP30
ARHGAP4
ARHGEF12
ARHGEF18
ARHGEF1
ARHGEF39
ARHGEF7
ARID3B
ARID4A
ARIH2
ARIH2OS
ARL16
ARL2BP
ARL4A
ARL5B
ARL6
ARL8A
ARMC5
ARMC6
ARMC7
ARMT1
ARPC1A
ARPC2
ARPC3
ARPC4
ARPC4-TTLL3
ARPC5
ARPC5L
ARPIN
ARRDC1-AS1
ARSG
ASAH1
ASB16-AS1
ASB1
ASB3
ASB6
ASB8
ASF1B
ASPSCR1
ASTE1
ASXL1
ASXL2
ATAD1
ATAD2B
ATAD3A
ATF4
ATF6B
ATF6
ATG101
ATG12
ATG13
ATG16L1
ATG2B
ATG3
ATG4A
ATG4C
ATG5
ATG7
ATIC
ATM
ATMIN
ATP13A1
ATP2C1
ATP5C1
ATP5D
ATP5E
ATP5H
ATP5I
ATP5J
ATP5L
ATP5SL
ATP6AP2
ATP6V0A2
ATP6V0D1
ATP6V1D
ATP6V1E1
ATP6V1G2
ATP6V1G2-DDX39B
ATP6V1H
ATP7A
ATPAF2
ATR
ATXN2
ATXN2L
ATXN7L2
ATXN7L3B
AUP1
AURKA
AURKAIP1
AVL9
AXIN1
AZI2
B3GALNT2
B3GALT4
B3GALT6
B3GAT3
B3GNT2
B4GALT6
B9D1
BABAM1
BAD
BAG1
BAG4
BAG5
BAG6
BANF1
BATF2
BBIP1
BBS10
BBS4
BCAP31
BCAT2
BCCIP
BCDIN3D-AS1
BCDIN3D
BCKDHA
BCL10
BCL2L12
BCL7B
BCLAF1
BECN1
BEST3
BET1L
BFAR
BIN2
BIN3
BIRC2
BIRC6
BLCAP
BLM
BLOC1S1
BLOC1S2
BLOC1S4
BLOC1S5
BLOC1S5-TXNDC5
BLOC1S6
BLZF1
BMP2K
BMS1
BMS1P4
BNIP2
BOD1L1
BORA
BORCS5
BORCS6
BORCS8
BRAP
BRCA2
BRD2
BRD9
BRF1
BRF2
BRIX1
BROX
BRWD3
BSCL2
BTAF1
BTBD1
BTBD9
BTF3
BTF3L4
BUD13
BUD31
BZW1
C10orf111
C10orf25
C10orf88
C11orf24
C11orf49
C11orf54
C11orf57
C11orf65
C11orf71
C11orf98
C12orf10
C12orf49
C12orf57
C12orf60
C12orf65
C14orf119
C14orf28
C14orf2
C14orf79
C14orf80
C15orf38-AP3S2
C15orf39
C15orf40
C15orf41
C15orf57
C16orf46
C16orf54
C16orf58
C16orf59
C16orf71
C16orf91
C17orf100
C17orf62
C17orf80
C17orf97
C18orf21
C18orf25
C18orf32
C18orf8
C19orf25
C19orf44
C19orf47
C19orf48
C19orf53
C19orf57
C19orf60
C19orf70
C19orf73
C1GALT1
C1orf122
C1orf123
C1orf131
C1orf216
C1orf228
C1orf229
C1orf43
C1orf52
C1orf74
C1QBP
C1RL-AS1
C20orf196
C20orf24
C21orf2
C21orf33
C21orf58
C21orf59
C2CD3
C2orf42
C2orf49
C2orf50
C2orf68
C2orf74
C2orf76
C3orf38
C4orf3
C4orf46
C5orf22
C5orf34
C5orf51
C5orf63
C6orf120
C6orf203
C6orf226
C6orf52
C6orf89
C6orf99
C7orf26
C7orf43
C7orf49
C7orf50
C7orf55-LUC7L2
C7orf73
C8G
C8orf33
C8orf44
C8orf44-SGK3
C8orf82
C9orf142
C9orf163
C9orf16
C9orf3
C9orf40
C9orf41-AS1
C9orf64
C9orf78
CAAP1
CACYBP
CAGE1
CALU
CAMK2D
CAMKMT
CAP1
CAPN10-AS1
CAPN10
CAPN15
CAPRIN2
CAPS2
CAPZA1
CARD8-AS1
CARD8
CARS2
CARS
CASC1
CASC4
CASKIN2
CASP3
CATSPERD
CATSPERG
CBFA2T2
CBFB
CBLL1
CBX8
CBY1
CC2D1B
CCAR2
CCDC103
CCDC113
CCDC115
CCDC126
CCDC134
CCDC137
CCDC142
CCDC14
CCDC151
CCDC157
CCDC171
CCDC173
CCDC174
CCDC18
CCDC25
CCDC28A
CCDC38
CCDC39
CCDC40
CCDC50
CCDC51
CCDC61
CCDC6
CCDC71
CCDC77
CCDC7
CCDC82
CCDC88B
CCDC9
CCM2
CCNB1IP1
CCNB2
CCNDBP1
CCNH
CCNL1
CCNL2
CCNT1
CCP110
CCR7
CCT2
CCT5
CCT6B
CCT8
CD164
CD2BP2
CD46
CDC123
CDC14B
CDC16
CDC20
CDC26
CDC37
CDC37L1-AS1
CDC37L1
CDC40
CDC42
CDC42EP4
CDC42SE1
CDC45
CDCA5
CDK10
CDK11A
CDK11B
CDK13
CDK4
CDK5
CDK5RAP1
CDK5RAP3
CDK7
CDK9
CDKL3
CDKN2AIP
CDKN2AIPNL
CEBPZ
CELF1
CELSR3-AS1
CENPH
CENPJ
CENPK
CENPO
CENPQ
CEP120
CEP135
CEP164
CEP170
CEP295
CEP44
CEP55
CEP57
CEP63
CEP89
CEP95
CERS5
CES2
CFAP20
CFAP36
CFAP52
CFAP53
CFAP57
CFAP61
CFDP1
CFL1
CFL1P1
CFLAR
CGGBP1
CHAMP1
CHCHD2
CHCHD5
CHERP
CHFR
CHID1
CHMP1A
CHMP1B
CHMP2A
CHMP5
CHORDC1
CHP1
CHPF2
CHPF
CHRAC1
CHUK
CHURC1
CHURC1-FNTB
CIAO1
CIAPIN1
CIB1
CIB2
CIDECP
CIPC
CIRBP
CISD2
CIZ1
CKMT2-AS1
CKS1B
CKS2
CLASP1
CLASRP
CLCN6
CLDN12
CLEC16A
CLHC1
CLIC1
CLINT1
CLK2
CLK3
CLN3
CLN5
CLPP
CLPTM1
CLPTM1L
CLPX
CLTA
CLTB
CLTC
CMC1
CMIP
CMTR2
CNDP2
CNNM2
CNOT10
CNPY3
CNST
COA1
COA4
COA5
COA6
COASY
COG2
COG3
COG4
COG6
COG7
COG8
COL4A3
COL4A4
COMMD10
COMMD2
COMMD5
COMMD6
COMMD8
COMT
COPA
COPB2
COPG1
COPS3
COPS5
COPS7A
COPS7B
COPS8
COPZ1
COQ10B
COQ4
COQ6
COQ7
COQ9
CORO1C
COX10-AS1
COX10
COX17
COX20
COX4I1
COX5B
COX6A1
COX6B1
COX7A2
COX7C
COX8A
CPB2-AS1
CPEB4
CPNE1
CPNE8
CPNE9
CPSF3
CPSF7
CPT2
CPTP
CRADD
CREB3
CREB3L2
CREBZF
CREM
CRIPT
CRLF3
CRNKL1
CRTC3-AS1
CSAD
CSGALNACT2
CSNK1A1
CSNK1D
CSNK1G1
CSNK1G3
CSNK2A1
CSNK2B
CSTF1
CSTF2
CSTF2T
CSTF3-AS1
CSTF3
CTC1
CTDNEP1
CTDP1
CTDSPL2
CTNNBL1
CTR9
CTTN
CTTNBP2NL
CUL4A
CUL4B
CUL7
CUL9
CUTA
CWC15
CWC25
CWF19L2
CXADR
CXorf38
CXorf56
CXorf58
CXXC1
CYB561A3
CYB561
CYB561D1
CYB561D2
CYB5D2
CYB5R4
CYP4V2
CYSRT1
CYSTM1
CYTH2
DAD1
DAGLB
DALRD3
DARS-AS1
DARS
DAXX
DAZAP2
DBI
DBNL
DBR1
DCAF10
DCAF11
DCAF13
DCAF15
DCAF16
DCDC1
DCLRE1C
DCP1A
DCP1B
DCP2
DCTN3
DCTN5
DCTN6
DCTPP1
DCUN1D3
DCUN1D5
DDB2
DDI2
DDIAS
DDIT3
DDOST
DDX11-AS1
DDX11
DDX18
DDX19A
DDX19B
DDX1
DDX21
DDX24
DDX27
DDX31
DDX39A
DDX39B
DDX3X
DDX42
DDX46
DDX47
DDX49
DDX50
DDX55
DDX56
DDX5
DECR1
DENND1A
DENND4B
DENND6B
DENR
DEPDC1B
DEPDC4
DERL1
DERL2
DESI2
DET1
DFFA
DGUOK
DHODH
DHPS
DHRS12
DHRS7B
DHTKD1
DHX15
DHX30
DHX33
DHX34
DHX36
DHX38
DHX40
DIABLO
DIAPH1
DIAPH3
DIDO1
DIEXF
DIS3
DIS3L2
DLGAP5
DLST
DLX4
DMAP1
DMTF1
DMWD
DNAAF2
DNAAF5
DNAI1
DNAJA1
DNAJA3
DNAJB12
DNAJB6
DNAJB9
DNAJC10
DNAJC14
DNAJC17
DNAJC19
DNAJC1
DNAJC21
DNAJC24
DNAJC25
DNAJC25-GNG10
DNAJC2
DNAJC7
DNLZ
DNTTIP1
DNTTIP2
DOCK2
DOCK4
DOCK8
DOPEY1
DPAGT1
DPH2
DPH3
DPH7
DPM1
DPM2
DPM3
DPP3
DPP8
DPP9
DPY19L1
DPY19L3
DPY19L4
DR1
DRG2
DROSHA
DSCR3
DTD1
DTX3L
DTYMK
DUS1L
DUSP10
DUSP5
DVL3
DXO
DYNC1I2
DYNLL1
DYNLRB2
DYRK1B
DZIP3
E2F4
E2F8
EAF1
EAPP
EARS2
EBAG9
EBNA1BP2
ECD
ECE2
ECH1
ECHDC1
ECHDC2
ECI1
ECT2
EDC3
EDC4
EDEM2
EDEM3
EDRF1
EEA1
EEF1B2
EEF2K
EEFSEC
EFCAB14
EFCAB5
EFCAB6
EFCAB7
EFHC1
EFR3A
EFTUD2
EGR1
EGR3
EHD4
EHMT1
EIF1
EIF2A
EIF2AK1
EIF2AK3
EIF2B1
EIF2B5
EIF2S1
EIF2S2
EIF3D
EIF3F
EIF3H
EIF3I
EIF3L
EIF3M
EIF4A1
EIF4B
EIF4E2
EIF4EBP2
EIF5A2
EIF6
ELAC1
ELAC2
ELAVL1
ELF2
ELFN1-AS1
ELK1
ELK4
ELMOD3
ELMSAN1
ELOF1
ELOVL6
ELP2
ELP3
ELP5
ELP6
EMC3-AS1
EMC3
EMC4
EMC7
EMC8
EMC9
EME1
EME2
EMG1
ENDOV
ENO1-AS1
ENO1
ENTPD1-AS1
ENY2
EP300
EPB41L5
EPM2AIP1
EPN1
ERBB2
ERCC3
ERCC5
ERCC6
ERCC6L2
ERGIC3
ERH
ERI1
ERI2
ERLEC1
ERLIN1
ERLIN2
ERMARD
ERN1
ERP44
ESCO1
ESRRA
ETAA1
ETF1
ETFA
ETFDH
ETV3
EXD1
EXD2
EXD3
EXO1
EXOC1
EXOC2
EXOC3-AS1
EXOC3
EXOC4
EXOC5
EXOC7
EXOSC3
EXOSC4
EXOSC5
EXOSC6
EXT1
EXTL2
EXTL3-AS1
EXTL3
EYA3
FAAP20
FAAP24
FADD
FAF1
FAF2
FAM102B
FAM103A1
FAM104A
FAM104B
FAM114A2
FAM120AOS
FAM120B
FAM126B
FAM136A
FAM149B1
FAM161B
FAM167A
FAM168B
FAM172A
FAM173A
FAM173B
FAM174A
FAM177A1
FAM200A
FAM200B
FAM201A
FAM206A
FAM207A
FAM208B
FAM210A
FAM219A
FAM222B
FAM227A
FAM228B
FAM234A
FAM32A
FAM3A
FAM3C
FAM46A
FAM49B
FAM50B
FAM76B
FAM81A
FAM83C-AS1
FAM83G
FAM83H
FAM86B3P
FAM8A1
FAM91A1
FAM96A
FAM96B
FAM98A
FANCD2
FANCF
FANCI
FANCL
FANCM
FARSA
FASTKD5
FBL
FBXL12
FBXL17
FBXL18
FBXL6
FBXO18
FBXO22
FBXO28
FBXO31
FBXO33
FBXO36
FBXO38
FBXO3-AS1
FBXO3
FBXO46
FBXO5
FBXO8
FBXW11
FBXW2
FBXW5
FBXW8
FBXW9
FCF1
FCHO1
FCHSD2
FDPS
FDX1
FDXR
FEM1B
FEN1
FERMT3
FGD3
FGF14-AS2
FGF14-IT1
FIBCD1
FIBP
FIP1L1
FIRRE
FIS1
FKBP15
FKBP1A
FKBP2
FLAD1
FLOT2
FMR1
FNBP4
FNTA
FOPNL
FOXA3
FOXJ3
FOXN2
FOXRED1
FPGS
FPGT
FPGT-TNNI3K
FRA10AC1
FRG1
FRRS1
FSIP1
FTH1
FTSJ1
FTSJ3
FUBP3
FUCA1
FUCA2
FUOM
FUT10
FUT4
FYCO1
FZR1
G2E3
G3BP1
G3BP2
GABARAPL2
GABPA
GABPB1-AS1
GABPB1
GABPB2
GAK
GALC
GALE
GALK2
GALNS
GANC
GAPVD1
GAR1
GARS
GART
GAS5
GAS8
GATAD1
GBA2
GBA
GCC1
GCC2
GCFC2
GCHFR
GCN1
GDAP1
GDAP2
GDF9
GDI2
GEMIN7
GEMIN8
GEN1
GET4
GFI1B
GFM1
GFM2
GFOD2
GGA1
GGT7
GHITM
GHRL
GID4
GID8
GIMAP5
GIMAP6
GIN1
GINS2
GINS3
GLB1L
GLE1
GLI4
GLIPR1L2
GLRX3
GLRX5
GLT8D1
GLTP
GLYCTK
GMCL1
GMEB1
GMFB
GMPPB
GMPS
GNA12
GNAI2
GNAI3
GNL1
GNL2
GNL3L
GNPAT
GNPDA1
GNPTG
GOLGA1
GOLGA3
GOLGA5
GOLGB1
GOLIM4
GOLPH3
GOLT1B
GON4L
GOSR2
GPAA1
GPANK1
GPATCH11
GPATCH1
GPATCH2
GPATCH2L
GPATCH4
GPATCH8
GPI
GPN2
GPR107
GPR108
GPR137
GPR155
GPS2
GPSM3
GPX1
GRK4
GRPEL2
GRSF1
GRWD1
GSK3A
GSKIP
GSPT1
GSTO1
GTF2A1
GTF2A2
GTF2F1
GTF2H1
GTF2H2C
GTF2H3
GTF3A
GTF3C1
GTF3C2
GTF3C3
GTF3C4
GTF3C5
GTF3C6
GTPBP10
GTPBP4
GTPBP8
GTSE1-AS1
GTSE1
GTSF1
GUCD1
GUF1
GUK1
GVQW2
GXYLT1
GYS1
H3F3B
H6PD
HAL
HARBI1
HARS2
HARS
HAT1
HAUS5
HAUS6
HAUS8
HAX1
HCFC1
HCG17
HCG18
HDAC1
HDAC2
HDHD2
HEATR1
HEATR5B
HEATR6
HEBP2
HELB
HELQ
HEMK1
HERC4
HERPUD2
HEXA-AS1
HEXA
HGS
HHAT
HIBCH
HIF1AN
HIGD2B
HIPK1-AS1
HIPK1
HIRA
HIRIP3
HIST1H1E
HIST1H2AC
HIST1H2BC
HIST1H3J
HIST1H4B
HIST1H4C
HIST1H4H
HIST1H4I
HJURP
HLCS
HM13
HMBOX1
HMBS
HMG20A
HMGA1
HMGB1
HMGN4
HMGXB3
HMMR
HMX3
HNRNPA0
HNRNPC
HNRNPD
HNRNPF
HNRNPLL
HNRNPR
HNRNPUL2-BSCL2
HNRNPUL2
HOMER1
HOXB7
HPCAL1
HPD
HPS1
HPS3
HPS5
HS1BP3
HSD17B10
HSP90AB1
HSP90B1
HSPA1B
HSPA4
HSPA5
HSPA8
HSPBP1
HSPD1
HSPE1
HSPE1-MOB4
HSPH1
HTRA2
HUS1
HYPK
IBA57-AS1
IBA57
ICE2
IDH3A
IDH3B
IDH3G
IDI1
IFI27L1
IFI30
IFNAR1
IFNGR1
IFT140
IFT22
IFT74
IFT81
IGBP1
IGF1R
IGHMBP2
IKBKAP
IKBKE
IL10RB-AS1
IL10RB
IL15
IL16
IL17D
IL17RA
IL2RG
ILF3-AS1
ILF3
ILVBL
IMMT
IMP4
INAFM2
INCENP
ING1
ING2
ING4
INIP
INO80B
INO80B-WBP1
INO80C
INO80
INO80E
INPP5F
INPP5K
INSIG2
INTS1
INTS3
INTS4
INTS5
INTS9
INVS
IP6K2
IPO13
IPO4
IPO7
IPO8
IPPK
IQCG
IQCH
IRF3
IRS2
ISG20L2
ISL2
ISY1
ISY1-RAB43
ITCH
ITFG1
ITGB1BP1
ITGB1
ITGB3BP
ITPA
ITPKC
ITPRIP
IZUMO4
JAGN1
JHDM1D-AS1
JMJD4
JMJD6
JPX
JRK
JRKL
JUN
KANSL1-AS1
KANSL3
KANTR
KAT5
KAT6B
KAT7
KATNA1
KBTBD2
KBTBD4
KBTBD8
KCNAB2
KCNC3
KCNIP2-AS1
KCTD10
KCTD16
KCTD18
KCTD21-AS1
KCTD2
KCTD5
KDM1B
KDM4C
KDM4D
KDM5A
KDM5C
KDM7A
KDSR
KHDC1
KHDRBS1
KIAA0100
KIAA0141
KIAA0355
KIAA0391
KIAA0556
KIAA0753
KIAA0907
KIAA1191
KIAA1429
KIAA1524
KIF14
KIF18A
KIF20B
KIF22
KIF2A
KIF2C
KIF4A
KIF9
KIFC1
KIN
KLC2
KLHDC2
KLHDC3
KLHDC4
KLHL12
KLHL18
KLHL20
KLHL28
KLHL9
KNOP1
KNSTRN
KNTC1
KPNB1
KRBA1
KRBA2
KRBOX4
KRIT1
KRR1
KRT80
KRTCAP2
KTI12
KXD1
LAMP1
LAMTOR1
LAMTOR3
LAMTOR4
LAMTOR5-AS1
LAMTOR5
LAP3
LARP4
LAS1L
LBX2-AS1
LBX2
LCMT2
LCP1
LDAH
LDLRAD4
LEKR1
LEMD2
LEMD3
LENG1
LENG8-AS1
LENG8
LEPROTL1
LETM1
LETMD1
LIG4
LIMD1-AS1
LIMK2
LIMS1
LIN37
LIN54
LINC00094
LINC00239
LINC00265
LINC00339
LINC00350
LINC00441
LINC00467
LINC00476
LINC00526
LINC00528
LINC00620
LINC00649
LINC00652
LINC00667
LINC00853
LINC00886
LINC00909
LINC00959
LINC01003
LINC01063
LINC01132
LINC01135
LINC01137
LINC01152
LINC01194
LINC01220
LINC01232
LINC01366
LINC01424
LINC01426
LINC01534
LINC01547
LINC01569
LINC01572
LINC01600
LIPT1
LLPH-AS1
LLPH
LMAN2
LMBRD1
LMBRD2
LMF2
LMNB2
LNP1
LOH12CR2
LONP1
LONP2
LPXN
LRCH3
LRIF1
LRP10
LRRC29
LRRC41
LRRC47
LRRC59
LRRC61
LRRC8A
LRRCC1
LRRFIP2
LRRIQ3
LRSAM1
LRTOMT
LRWD1
LSG1
LSM14B
LSM1
LSM3
LSM5
LSM8
LSP1
LSR
LTN1
LTV1
LUC7L2
LYPLA2
LYRM1
LYRM2
LYRM7
LYSMD1
LYSMD3
LZIC
LZTFL1
M6PR
MAD2L1BP
MAD2L1
MADD
MAF1
MAGED1
MAGEF1
MAGOH
MAK16
MAML1
MAN2A1
MAN2B2
MANBAL
MANF
MAP1LC3B2
MAP2K3
MAP3K14-AS1
MAP3K7
MAP7
MAPK1
MAPK1IP1L
MAPK7
MAPK8IP3
MAPKAP1
MAPKBP1
MAPRE1
MARCH6
MARK2
MARK3
MARS2
MARS
MASTL
MAT2A
MATR3
MAU2
MAZ
MBD1
MBD5
MBTD1
MBTPS2
MC1R
MCAT
MCFD2
MCL1
MCM3AP
MCM5
MCM6
MCM7
MCM8
MCPH1
MCTS2P
MDC1
MDH2
MDM4
MEA1
MEAF6
MED10
MED14
MED14OS
MED15
MED17
MED18
MED19
MED22
MED28
MED30
MED31
MED6
MED7
MED8
MEF2A
MEGF8
MEIG1
MEIS1
MEIS2
MESDC1
METAP2
METTL12
METTL13
METTL14
METTL15
METTL17
METTL21A
METTL23
METTL2A
METTL2B
METTL3
METTL5
METTL6
METTL9
MFAP1
MFAP3
MFN1
MFN2
MFSD10
MFSD11
MFSD3
MGAT1
MGAT2
MGEA5
MGME1
MIA3
MIATNB
MIB2
MICU2
MIEF1
MIEN1
MIER1
MINCR
MINK1
MINOS1
MINOS1-NBL1
MINPP1
MIPEP
MIR1181
MIR1281
MIR1292
MIR1302-3
MIR1538
MIR1914
MIR191
MIR219A1
MIR320A
MIR378A
MIR484
MIR611
MIR636
MIR647
MIR658
MIR663A
MIR663AHG
MIR6834
MIR762HG
MIRLET7BHG
MIS12
MITD1
MKNK1
MKRN1
MKRN3
MLEC
MLF2
MLH1
MLLT11
MLLT1
MMAA
MOAP1
MOB3A
MOB4
MOCS3
MOGS
MON1B
MON2
MORC3
MORN1
MOSPD3
MPDU1
MPG
MPHOSPH9
MPLKIP
MPZL3
MROH8
MRPL10
MRPL12
MRPL13
MRPL16
MRPL18
MRPL1
MRPL20
MRPL21
MRPL27
MRPL28
MRPL30
MRPL33
MRPL38
MRPL39
MRPL3
MRPL40
MRPL43
MRPL46
MRPL47
MRPL51
MRPL52
MRPL53
MRPL54
MRPS10
MRPS11
MRPS16
MRPS18A
MRPS18B
MRPS18C
MRPS21
MRPS22
MRPS23
MRPS26
MRPS31
MRPS31P5
MRPS33
MRPS34
MRPS9
MSANTD2
MSH2
MSRA
MST1P2
MST1R
MTA2
MTBP
MTCH1
MTERF1
MTERF4
MTF1
MTFR1L
MTFR2
MTG1
MTG2
MTHFD1
MTHFD2L
MTHFR
MTHFS
MTIF2
MTIF3
MTMR12
MTMR14
MTMR1
MTMR2
MTMR9
MTPN
MTR
MTRF1L
MTTP
MTX2
MUL1
MUT
MUTYH
MVB12A
MYBBP1A
MYBL1
MYCBP
MYD88
MYL12A
MYL12B
MYL6B
MYO19
MYO1C
MYO1G
MYO9B
MZF1-AS1
MZF1
MZT1
N4BP2L1
NAA10
NAA20
NAA35
NAA60
NAB1
NABP2
NAGK
NAGLU
NAIF1
NARFL
NARS
NASP
NAT14
NAT9
NBEAL2
NBN
NCAPD2
NCAPD3
NCAPG
NCAPH2
NCBP1
NCBP2-AS2
NCBP2
NCKAP5L
NCOA3
NCOA7
NCSTN
NDE1
NDFIP2-AS1
NDFIP2
NDOR1
NDUFA13
NDUFA3
NDUFAF3
NDUFAF4
NDUFAF4P1
NDUFAF7
NDUFB3
NDUFB4
NDUFB5
NDUFB7
NDUFB9
NDUFC2
NDUFC2-KCTD14
NDUFS1
NDUFS2
NDUFS3
NDUFS5
NDUFS7
NDUFV2-AS1
NEAT1
NECAP1
NECAP2
NEDD1
NEDD9
NEK11
NEK7
NEK9
NELFB
NELFCD
NELFE
NF1
NFAT5
NFATC2IP
NFKB2
NFKBIL1
NFS1
NFX1
NFYA
NGDN
NGRN
NIF3L1
NIFK-AS1
NIFK
NINJ2
NIP7
NIPA2
NIPAL3
NIPBL
NIT1
NKIRAS1
NKIRAS2
NLK
NME1
NME1-NME2
NME6
NME7
NMNAT1
NMT1
NOA1
NOC2L
NOC3L
NOL10
NOL12
NOL6
NOL7
NOL9
NOM1
NOP10
NOP14-AS1
NOP14
NOP56
NOSIP
NOXA1
NPAT
NPC1
NPL
NPM3
NPRL2
NQO1
NR1H3
NR3C1
NR4A1
NR6A1
NRAS
NRSN2
NSA2
NSMCE1
NSMCE2
NSUN2
NSUN3
NSUN4
NSUN5
NSUN6
NT5C
NT5DC1
NTAN1
NTHL1
NTMT1
NTPCR
NUBP2
NUCB1
NUDCD1
NUDCD2
NUDCD3
NUDT15
NUDT1
NUDT21
NUDT22
NUDT5
NUDT6
NUDT8
NUF2
NUMA1
NUP107
NUP155
NUP160
NUP214
NUP35
NUP50-AS1
NUP50
NUP54
NUP58
NUS1
NUTF2
NUTM1
NXT1
NXT2
OARD1
ODF2
OFD1
OGFOD1
OGFOD2
OGG1
OGT
OMA1
OPA1
ORAOV1
ORC1
ORC3
ORC4
ORC5
ORMDL3
OSBPL2
OSBPL9
OSCAR
OSGEPL1-AS1
OSGEPL1
OSGIN2
OSMR-AS1
OSMR
OST4
OSTM1
OTUD5
OTUD6B-AS1
OTUD6B
OTUD7B
OVCA2
OXLD1
OXNAD1
P2RX6
P4HB
PAAF1
PABPC1
PACS2
PAIP2
PAK1IP1
PALB2
PAM16
PAN3-AS1
PAN3
PANK3
PANX1
PAPD4
PARD6B
PARK7
PARL
PARN
PARP11
PARP3
PARP9
PARPBP
PARS2
PARVA
PARVB
PAXBP1-AS1
PAXIP1
PCAT6
PCBP1-AS1
PCBP1
PCBP2
PCCA
PCED1A
PCF11
PCGF1
PCID2
PCM1
PCNP
PCNT
PCSK4
PCSK7
PCTP
PCYT1A
PDAP1
PDCD10
PDCD11
PDCD2
PDCD6
PDCD6IP
PDCD7
PDE12
PDE4D
PDE4DIP
PDF
PDIA4
PDIA6
PDLIM7
PDRG1
PDSS1
PDZD11
PEAK1
PEF1
PEMT
PER2
PET100
PEX10
PEX11A
PEX12
PEX16
PEX26
PEX2
PEX3
PEX5
PEX6
PEX7
PFDN2
PFDN5
PFDN6
PFKFB3
PFN1
PGAM5
PGBD4
PGK1
PGM2
PGM3
PHAX
PHB2
PHF19
PHF20L1
PHF23
PHF5A
PHKA2
PHKB
PHKG2
PHOSPHO2
PHRF1
PHTF2
PI4KA
PIBF1
PICK1
PIDD1
PIGB
PIGBOS1
PIGC
PIGF
PIGG
PIGH
PIGM
PIGO
PIGS
PIGT
PIGU
PIGW
PIH1D1
PIH1D2
PIK3C3
PIK3CA
PIK3CD-AS2
PIK3R2
PIK3R4
PIM2
PIN4
PIP4K2B
PIP4K2C
PITPNA-AS1
PKIB
PLA2G15
PLA2G4E-AS1
PLAA
PLAC8
PLCD1
PLD3
PLEK2
PLEKHG2
PLEKHM3
PLGRKT
PLK4
PLOD3
PLPP6
PLXNA2
PMM1
PMM2
PMPCA
PMPCB
PMS2P3
PNN
PNOC
PNPLA4
PNPLA8
POC1A
POC1B
POC1B-GALNT4
POC5
POFUT2
POGK
POGLUT1
POGZ
POLA1
POLD4
POLDIP2
POLDIP3
POLE
POLG2
POLH
POLI
POLM
POLQ
POLR1B
POLR1C
POLR1E
POLR2B
POLR2C
POLR2D
POLR2G
POLR2H
POLR2K
POLR2M
POLR3A
POLR3B
POLR3C
POLR3D
POLR3GL
POLR3H
POLRMT
POM121C
POM121
POMP
POP4
POP7
PPAN
PPAN-P2RY11
PPARD
PPFIA3
PPIB
PPID
PPIE
PPIEL
PPIG
PPIH
PPIL1
PPIL2
PPIL3
PPIL4
PPIP5K2
PPM1F
PPM1G
PPME1
PPP1R10
PPP1R11
PPP1R12A
PPP1R15B
PPP1R35
PPP1R37
PPP1R9B
PPP2CB
PPP2R1A
PPP2R3C
PPP3CB-AS1
PPP3CB
PPP3R1
PPP4C
PPP6R1
PPWD1
PQBP1
PRAME
PRDM15
PRDX5
PRELID1
PRELID3B
PREPL
PRIM2
PRIMPOL
PRKAB1
PRKACB
PRKAG1
PRKAR1A
PRKAR1B
PRKCI
PRKCSH
PRMT3
PRMT7
PRMT9
PRORSD1P
PROSER2-AS1
PROSER3
PRPF18
PRPF19
PRPF31
PRPF38A
PRPF3
PRPF4B
PRPF4
PRPF6
PRR14
PRR3
PRRC2C
PRSS27
PSCA
PSD4
PSEN1
PSMA3-AS1
PSMA4
PSMA5
PSMA6
PSMB1
PSMB3
PSMB4
PSMB7
PSMC1
PSMC2
PSMC3
PSMC4
PSMC5
PSMC6
PSMD10
PSMD11
PSMD12
PSMD13
PSMD14
PSMD2
PSMD4
PSMD6
PSMD7
PSMD8
PSMD9
PSME2
PSME3
PSME4
PSMF1
PSMG3-AS1
PSMG3
PSMG4
PSRC1
PTBP1
PTBP3
PTER
PTGES2
PTGES3L-AARSD1
PTGES3L
PTK2B
PTK6
PTP4A2
PTPN11
PTPN12
PTPN1
PTPN23
PTPN2
PTPRCAP
PTRH2
PTRHD1
PTTG1IP
PUDP
PUF60
PUM3
PURB
PUS7L
PUSL1
PWP1
PWP2
PXMP2
PXMP4
PYCR2
PYGB
PYGO2
PYM1
PYROXD1
QPCTL
QSER1
R3HCC1L
RAB11A
RAB11B
RAB11FIP1
RAB14
RAB18
RAB1B
RAB24
RAB2A
RAB2B
RAB3GAP2
RAB40C
RAB4B
RAB4B-EGLN2
RAB5A
RAB5C
RAB6A
RAB7A
RAB8A
RABEPK
RABGEF1
RABGGTB
RABL2A
RABL2B
RABL6
RACGAP1
RAD17
RAD18
RAD1
RAD23A
RAD50
RAD51AP2
RAD51-AS1
RAD51C
RAD51
RAD52
RALA
RALGAPB
RALY-AS1
RALY
RANBP1
RAP1B
RAP2A
RAP2C-AS1
RAP2C
RAPGEF6
RARA
RARRES1
RARS2
RARS
RB1CC1
RB1
RBAK
RBAK-RBAKDN
RBBP4
RBBP5
RBCK1
RBL1
RBM12
RBM15
RBM19
RBM22
RBM26-AS1
RBM26
RBM28
RBM34
RBM3
RBM45
RBM6
RBM7
RBM8A
RCAN1
RCC1
RCE1
RECQL5
RECQL
REEP6
RELA
RER1
REST
RETSAT
REV3L
REXO1
REXO4
RFC2
RFC4
RFESD
RFFL
RFNG
RFWD2
RFWD3
RFX3
RFXANK
RGL1
RGL2
RGP1
RGS14
RGS5
RHBDD2
RHOF
RHOT2
RIC3
RIC8A
RIC8B
RING1
RIOK1
RIOK3
RIT1
RLIM
RMDN1
RMDN2
RMND1
RMND5B
RNASEH1-AS1
RNASEH1
RNASET2
RND2
RNF115
RNF121
RNF139-AS1
RNF139
RNF13
RNF14
RNF167
RNF168
RNF181
RNF185
RNF207
RNF20
RNF214
RNF216
RNF216P1
RNF25
RNF31
RNF4
RNFT2
RNGTT
RNH1
RNMT
RNPEP
RNPS1
RNU11
RNU12
RNU6ATAC
ROMO1
RORA-AS1
RPA2
RPAP1
RPE
RPF1
RPF2
RPGR
RPL10
RPL11
RPL12
RPL13A
RPL13AP5
RPL15
RPL18A
RPL19
RPL21
RPL21P28
RPL23AP7
RPL23AP82
RPL23
RPL26
RPL26L1
RPL29
RPL30
RPL31
RPL32
RPL32P3
RPL34-AS1
RPL34
RPL35A
RPL36AL
RPL37A
RPL37
RPL38
RPL3
RPL41
RPL7A
RPL7L1
RPL8
RPLP1
RPLP2
RPN2
RPP38
RPRD1A
RPRD1B
RPS10
RPS10-NUDT3
RPS13
RPS14
RPS15
RPS18
RPS19BP1
RPS20
RPS21
RPS23
RPS27A
RPS27L
RPS3A
RPS3
RPS4X
RPS6
RPS6KA3
RPS7
RPS9
RRAGA
RRM1
RRM2B
RRNAD1
RRP12
RRP15
RRP36
RRP9
RRS1-AS1
RRS1
RSBN1
RSG1
RSL1D1
RSL24D1
RSPH1
RSPH3
RSPRY1
RSRC2
RTEL1
RTEL1-TNFRSF6B
RTFDC1
RTN4
RUBCN
RUVBL1
RUVBL2
RWDD2A
RWDD2B
RWDD3
RWDD4
RXFP4
RXRB
SAAL1
SACM1L
SAMD12
SAMD15
SAMD8
SAR1A
SAR1B
SARS
SART1
SASS6
SAT1
SAXO1
SAYSD1
SBDSP1
SCAF4
SCAMP1-AS1
SCAMP1
SCAMP2
SCAMP3
SCAMP4
SCAND1
SCAND2P
SCARNA13
SCARNA16
SCARNA2
SCFD1
SCFD2
SCNM1
SCO1
SCP2
SCYL2
SCYL3
SDCBP2-AS1
SDCBP2
SDCCAG3
SDCCAG8
SDF2
SDF2L1
SDF4
SDHAF1
SDHAF2
SDHB
SDHC
SDR39U1
SDR42E1
SEC13
SEC14L1
SEC16A
SEC22B
SEC23B
SEC23IP
SEC24A
SEC24C
SEC31A
SEC61G
SECISBP2
SENP1
SENP5
SENP7
SEPT10
SEPT5
SEPT7-AS1
SEPT7
SERBP1
SERINC1
SERINC3
SERINC4
SERINC5
SERP1
SERPINB1
SERPINB5
SERPINB8
SERPINH1
SERPINI1
SETD4
SETD5
SETD6
SETDB1
SETX
SF1
SF3A1
SF3A2
SF3A3
SF3B1
SF3B2
SF3B3
SF3B4
SF3B5
SF3B6
SFI1
SFN
SFPQ
SFSWAP
SFT2D1
SFT2D2
SFT2D3
SH2D2A
SH3BP5L
SHARPIN
SHC1
SHISA5
SHOC2
SHQ1
SHTN1
SIGMAR1
SIK2
SIKE1
SIPA1L3
SIRT2
SIRT3
SIRT5
SIRT7
SKA1
SKIV2L
SKP2
SLAIN2
SLBP
SLC15A4
SLC16A3
SLC16A6
SLC22A18
SLC25A11
SLC25A14
SLC25A15
SLC25A1
SLC25A20
SLC25A24
SLC25A25
SLC25A26
SLC25A32
SLC25A38
SLC25A44
SLC25A45
SLC25A46
SLC25A53
SLC25A5-AS1
SLC25A5
SLC25A6
SLC26A11
SLC26A2
SLC30A5
SLC30A6
SLC30A7
SLC30A9
SLC31A1
SLC33A1
SLC35A2
SLC35A3
SLC35A4
SLC35A5
SLC35B2
SLC35B3
SLC35B4
SLC35C1
SLC35C2
SLC35E1
SLC35E3
SLC35F2
SLC35F5
SLC35F6
SLC35G1
SLC36A1
SLC38A10
SLC38A6
SLC38A9
SLC39A13
SLC39A3
SLC39A4
SLC39A7
SLC43A2
SLC44A1
SLC4A2
SLC4A7
SLC50A1
SLC52A2
SLC7A6OS
SLC9A8
SLFN12
SLIRP
SLU7
SLX4
SLX4IP
SMAP2
SMARCA4
SMARCAD1
SMARCC1
SMARCC2
SMARCD1
SMARCD2
SMARCE1
SMC5-AS1
SMC5
SMC6
SMCHD1
SMCO4
SMCR8
SMG7-AS1
SMG7
SMIM12
SMIM14
SMIM15
SMIM20
SMIM4
SMIM7
SMTN
SMU1
SMUG1
SNAP29
SNAP47
SNAPC5
SND1
SNF8
SNHG10
SNHG11
SNHG12
SNHG15
SNHG19
SNHG20
SNHG3
SNHG6
SNIP1
SNORA14B
SNORA21
SNORA57
SNORA9
SNORD15A
SNORD43
SNORD45C
SNORD54
SNORD60
SNORD84
SNORD95
SNRNP200
SNRNP27
SNRPA1
SNRPB2
SNRPB
SNRPC
SNRPD1
SNRPD2
SNRPD3
SNRPE
SNRPG
SNTB2
SNU13
SNUPN
SNX11
SNX12
SNX14
SNX16
SNX1
SNX24
SNX3
SNX5
SOCS7
SON
SORT1
SOWAHC
SP110
SP140L
SP1
SP2
SP3
SPA17
SPACA5
SPAG8
SPATA17
SPATA33
SPATA5
SPATA5L1
SPCS1
SPG11
SPG21
SPIB
SPICE1
SPIDR
SPIN3
SPOPL
SPR
SPRED2
SPTAN1
SPTLC2
SPTY2D1
SRA1
SRBD1
SRCAP
SRD5A1
SREK1
SRFBP1
SRF
SRP19
SRP54
SRRT
SRSF10
SRSF2
SRSF4
SRSF5
SRSF9
SS18L2
SSBP1
SSH2
SSNA1
SSR2
SSR3
SSR4
SSRP1
SSSCA1-AS1
SSSCA1
SSU72
ST20-MTHFS
ST7L
STAM2
STAMBPL1
STARD3
STARD7-AS1
STARD7
STAT1
STAU1
STIL
STK11IP
STK16
STK19
STK25
STK35
STK36
STK38L
STK4-AS1
STK4
STKLD1
STMN3
STOML1
STOML2
STPG1
STPG2
STRAP
STUB1
STX12
STX4
STX6
STX8
STXBP2
STYXL1
SUB1
SUDS3
SUGCT
SUGP2
SUN2
SUPT16H
SUPT20H
SUPT3H
SUPT4H1
SUPT5H
SURF1
SURF2
SURF4
SURF6
SUSD1
SYAP1
SYCE3
SYF2
SYMPK
SYNCRIP
SYNJ1
SYNRG
SYT12
SYVN1
SZRD1
SZT2
TACC3
TADA3
TAF10
TAF11
TAF12
TAF13
TAF1A-AS1
TAF1A
TAF1B
TAF1
TAF1D
TAF2
TAF3
TAF7
TAF8
TAF9
TANGO2
TANK
TAP1
TARS2
TARS
TAS1R1
TASP1
TATDN1
TAX1BP1
TBC1D10B
TBC1D14
TBC1D22A
TBC1D25
TBC1D2
TBC1D31
TBC1D9B
TBCC
TBCE
TBK1
TBL3
TBP
TBPL1
TBRG4
TBX18
TCEA1
TCEANC2
TCEANC
TCF3
TCF7
TCOF1
TCP1
TCTE3
TCTN3
TDG
TEC
TECPR1
TEFM
TEKT4P2
TERC
TERF2
TES
TEX10
TEX14
TEX22
TEX264
TEX2
TFB1M
TFB2M
TFCP2
TFE3
TFG
TFIP11
TFPT
TGDS
TGOLN2
TGS1
THADA
THAP10
THAP11
THAP1
THAP2
THAP5
THAP7-AS1
THAP7
THEM4
THEM6
THEMIS2
THG1L
THOC5
THTPA
THUMPD3-AS1
THUMPD3
TIAL1
TIGAR
TIGD1
TIGD4
TIGD6
TIGD7
TIMM10B
TIMM10
TIMM13
TIMM17A
TIMM17B
TIMM8A
TIMM8B
TIMMDC1
TIPARP
TIPRL
TJP1
TLN1
TM2D1
TM2D3
TM4SF19
TM4SF19-TCTEX1D2
TM7SF3
TM9SF1
TM9SF2
TM9SF3
TM9SF4
TMA16
TMA7
TMBIM4
TMBIM6
TMCO1
TMCO4
TMED10
TMED2
TMED5
TMED7
TMED7-TICAM2
TMED9
TMEM106C
TMEM120A
TMEM126A
TMEM127
TMEM128
TMEM129
TMEM138
TMEM147-AS1
TMEM147
TMEM14C
TMEM161B-AS1
TMEM161B
TMEM167A
TMEM175
TMEM179B
TMEM184C
TMEM185B
TMEM186
TMEM198B
TMEM198
TMEM199
TMEM203
TMEM208
TMEM209
TMEM218
TMEM219
TMEM222
TMEM230
TMEM234
TMEM248
TMEM251
TMEM258
TMEM260
TMEM261
TMEM30A
TMEM33
TMEM39A
TMEM41B
TMEM44-AS1
TMEM53
TMEM59
TMEM5
TMEM60
TMEM67
TMEM68
TMEM69
TMEM8A
TMEM94
TMEM9B-AS1
TMEM9B
TMF1
TMUB1
TMX2
TMX2-CTNND1
TNFAIP1
TNFRSF10B
TNFSF14
TNIP1
TNKS2-AS1
TNKS2
TNPO1
TNPO3
TNRC6A
TOB1
TOE1
TOLLIP-AS1
TOLLIP
TOMM20
TOMM22
TOMM34
TOMM5
TOMM6
TOMM7
TOP1MT
TOP3A
TOP3B
TOPBP1
TOPORS
TOR1A
TOR1AIP2
TOR1B
TOR2A
TOX4
TP53BP1
TP53
TP53RK
TP73-AS1
TPD52L2
TPGS1
TPI1P2
TPK1
TPM1
TPM3
TPM4
TPMT
TPP2
TPRG1L
TPRKB
TPRN
TPST1
TPT1-AS1
TPT1
TPX2
TRA2B
TRAF3IP2-AS1
TRAF7
TRAFD1
TRAIP
TRAPPC10
TRAPPC11
TRAPPC12
TRAPPC1
TRAPPC2
TRAPPC2L
TRAPPC6B
TRAPPC8
TREML2
TRIM11
TRIM26
TRIM27
TRIM35
TRIM39
TRIM41
TRIM44
TRIM46
TRIM4
TRIM56
TRIM59
TRIM61
TRIO
TRIP12
TRIP13
TRIP4
TRMO
TRMT10A
TRMT10B
TRMT10C
TRMT112
TRMT11
TRMT12
TRMT13
TRMT2A
TRMT44
TRMT6
TRMU
TRNT1
TRPT1
TRUB2
TSC1
TSC2
TSEN54
TSFM
TSG101
TSGA10
TSNARE1
TSNAX
TSNAX-DISC1
TSPAN17
TSPAN31
TSPAN6
TSR1
TSR3
TSSC4
TSTA3
TSTD1
TSTD2
TTC14
TTC17
TTC1
TTC23L
TTC25
TTC27
TTC30A
TTC30B
TTC31
TTC41P
TTC4
TTC7A
TTC9C
TTF1
TTF2
TTI1
TTI2
TTK
TTLL12
TTPAL
TUBA3FP
TUBB4B
TUBGCP2
TUBGCP4
TUBGCP6
TUFM
TUSC2
TUT1
TVP23B
TWF1
TXN2
TXNDC12
TXNDC17
TXNL4B
TXNRD1
TXNRD2
TYK2
TYMP
TYMS
TYMSOS
TYW1B
U2SURP
UBA52
UBA5
UBA6-AS1
UBA6
UBAC1
UBAP2L
UBE2D3
UBE2F
UBE2F-SCLY
UBE2G2
UBE2I
UBE2L3
UBE2M
UBE2N
UBE2Q1
UBE2V1
UBE2V2
UBE2Z
UBE3B
UBE4A
UBFD1
UBL5
UBL7-AS1
UBL7
UBLCP1
UBN2
UBOX5
UBR1
UBR4
UBR5-AS1
UBTD2
UBXN1
UBXN2B
UBXN7
UBXN8
UCHL3
UEVLD
UFC1
UFL1
UFM1
UGDH-AS1
UGDH
UGGT1
UGGT2
UHMK1
ULK4
UMAD1
UMODL1
UMPS
UNC45A
UNC50
UPF1
UPF2
UPF3A
UPRT
UQCC1
UQCR11
UQCRH
UQCRQ
URM1
UROS
USB1
USE1
USF1
USMG5
USO1
USP11
USP16
USP19
USP1
USP20
USP22
USP24
USP30
USP32
USP34
USP37
USP39
USP48
USP5
USP8
USPL1
UTP14A
UTP18
UTP23
UTP3
UTP6
UVRAG
UVSSA
UXT-AS1
UXT
VAC14
VAMP3
VAPB
VARS
VAV2
VCPIP1
VILL
VIPAS39
VMA21
VMP1
VPS11
VPS13B
VPS16
VPS18
VPS25
VPS26B
VPS33A
VPS33B
VPS36
VPS37B
VPS37C
VPS41
VPS45
VPS4B
VPS51
VPS52
VPS53
VPS72
VPS8
VPS9D1
VRK3
VTA1
VTI1A
VWA8
WAC-AS1
WAC
WAPL
WARS
WASF1
WASH2P
WASL
WBP11
WBP1L
WDR11-AS1
WDR11
WDR17
WDR1
WDR24
WDR26
WDR27
WDR34
WDR35
WDR36
WDR37
WDR3
WDR44
WDR45
WDR45B
WDR46
WDR48
WDR4
WDR55
WDR59
WDR5B
WDR61
WDR66
WDR73
WDR74
WDR78
WDR83
WDR83OS
WDR87
WDR90
WDR93
WDSUB1
WEE2-AS1
WFDC3
WIPF2
WRAP53
WRAP73
WWOX
WWP2
XKR7
XPC
XPO5
XPOT
XRCC4
XRCC5
XRN2
YAE1D1
YARS2
YBEY
YDJC
YEATS4
YES1
YIPF1
YIPF2
YIPF3
YIPF4
YIPF5
YKT6
YME1L1
YPEL3
YRDC
YTHDC1
YTHDF2
YTHDF3-AS1
YTHDF3
YWHAB
YWHAE
ZBED9
ZBTB11-AS1
ZBTB11
ZBTB17
ZBTB24
ZBTB26
ZBTB2
ZBTB34
ZBTB37
ZBTB43
ZBTB45
ZBTB5
ZBTB6
ZBTB8OS
ZBTB9
ZC3H11A
ZC3H12A
ZC3H12D
ZC3H13
ZC3H15
ZC3H18
ZC3HC1
ZCCHC3
ZCCHC6
ZCCHC7
ZCCHC9
ZCRB1
ZCWPW2
ZDHHC12
ZDHHC4
ZDHHC5
ZDHHC6
ZDHHC7
ZER1
ZFAT
ZFC3H1
ZFP36L1
ZFP3
ZFP64
ZFPL1
ZFYVE16
ZFYVE19
ZFYVE27
ZGPAT
ZKSCAN1
ZKSCAN3
ZKSCAN4
ZKSCAN5
ZKSCAN7
ZKSCAN8
ZMAT3
ZMPSTE24
ZNF112
ZNF12
ZNF131
ZNF141
ZNF143
ZNF155
ZNF165
ZNF16
ZNF174
ZNF175
ZNF181
ZNF182
ZNF184
ZNF18
ZNF192P1
ZNF195
ZNF197-AS1
ZNF197
ZNF205
ZNF20
ZNF213-AS1
ZNF213
ZNF215
ZNF222
ZNF226
ZNF22
ZNF235
ZNF239
ZNF23
ZNF24
ZNF250
ZNF251
ZNF252P-AS1
ZNF252P
ZNF263
ZNF266
ZNF268
ZNF26
ZNF271P
ZNF276
ZNF277
ZNF281
ZNF283
ZNF316
ZNF322
ZNF333
ZNF335
ZNF337
ZNF343
ZNF34
ZNF35
ZNF384
ZNF394
ZNF396
ZNF397
ZNF398
ZNF3
ZNF408
ZNF419
ZNF425
ZNF485
ZNF487
ZNF48
ZNF490
ZNF493
ZNF496
ZNF497
ZNF501
ZNF511
ZNF512
ZNF513
ZNF517
ZNF519
ZNF529-AS1
ZNF529
ZNF551
ZNF557
ZNF558
ZNF561-AS1
ZNF561
ZNF562
ZNF569
ZNF570
ZNF579
ZNF581
ZNF582-AS1
ZNF582
ZNF584
ZNF593
ZNF594
ZNF598
ZNF606
ZNF621
ZNF622
ZNF623
ZNF638
ZNF646
ZNF655
ZNF668
ZNF669
ZNF672
ZNF674-AS1
ZNF674
ZNF678
ZNF687
ZNF689
ZNF692
ZNF696
ZNF700
ZNF707
ZNF70
ZNF717
ZNF721
ZNF736
ZNF747
ZNF749
ZNF75A
ZNF766
ZNF773
ZNF776
ZNF778
ZNF780A
ZNF785
ZNF787
ZNF790
ZNF791
ZNF79
ZNF7
ZNF805
ZNF814
ZNF815P
ZNF816
ZNF816-ZNF321P
ZNF81
ZNF830
ZNF837
ZNF846
ZNF84
ZNF890P
ZNF91
ZNF93
ZNHIT1
ZNHIT2
ZPBP2
ZPR1
ZRANB2-AS2
ZRANB2
ZSCAN12
ZSCAN16-AS1
ZSCAN16
ZSCAN20
ZSCAN21
ZSCAN22
ZSCAN25
ZSCAN29
ZSCAN30
ZSCAN31
ZSCAN32
ZSCAN9
ZSWIM3
ZSWIM4
ZSWIM6
ZSWIM8
ZW10
ZZEF1
