# Supplementary material for: Modulation of transcriptional activity in brain lower grade glioma by alternative splicing
Source: PeerJ. 2018 May 14;6:e4686. doi: 10.7717/peerj.4686 (PMC5957051; doi:10.7717/peerj.4686)
Supplement: Supplemental Information 7 — The whole gene expression profile is too big to submit. So we separate it into five sub-files. This is the first part of gene expression profile. [file peerj-06-4686-s007.txt]

TCGA-DB-A64L	TCGA-DU-8161	TCGA-DU-7013	TCGA-DU-5854	TCGA-E1-A7YM	TCGA-HW-7486	TCGA-HT-7875	TCGA-HW-7495	TCGA-DU-A7TD	TCGA-TM-A84T	TCGA-KT-A74X	TCGA-DU-8162	TCGA-QH-A6CU	TCGA-QH-A86X	TCGA-HT-7475	TCGA-DU-A5TU	TCGA-HT-7877	TCGA-DU-7299	TCGA-E1-5319	TCGA-F6-A8O3	TCGA-FG-7634	TCGA-HT-7688	TCGA-DB-A75L	TCGA-DU-6394	TCGA-S9-A6U8	TCGA-E1-A7YN	TCGA-DH-A7US	TCGA-FG-A4MY	TCGA-VV-A86M	TCGA-HT-A616	TCGA-RY-A840	TCGA-CS-5396	TCGA-DU-8158	TCGA-HT-7606	TCGA-DU-7012	TCGA-S9-A7R4	TCGA-CS-5390	TCGA-DU-7290	TCGA-P5-A72W	TCGA-TM-A84M	TCGA-IK-8125	TCGA-FG-A6IZ	TCGA-HT-8105	TCGA-FG-A713	TCGA-DU-A6S2	TCGA-HT-7474	TCGA-HT-7692	TCGA-HT-8563	TCGA-E1-A7YH	TCGA-DB-A4XC
ELF1	5.61758169738	13.0065967927	9.90209576442	9.76981922196	6.80859027073	7.33486662818	6.43618683857	7.5818442095	11.1392070029	6.82948272866	3.72601607575	6.7047166457	4.81258349645	6.55023158258	4.05988079781	4.89090160877	9.7674991805	8.79625967693	10.2600314178	5.31430768479	13.983538271	4.39598950628	7.44587698892	8.4372274206	9.75557905928	19.4156654665	5.05610036227	5.57031650253	13.6036639106	9.37563447857	3.79086381946	11.0186628515	9.18206516349	7.93939595556	16.3586389917	12.0096757732	6.89191452556	12.9784421231	2.30713273036	5.87848858565	6.27585370314	1.32440726848	9.55606421244	2.98023377369	7.38919504989	5.4338474092	4.15473070353	15.589478287	8.12793393426
MAZ	16.1957668424	11.3912069559	16.0183066468	10.9618086311	15.7400666698	12.5390501267	21.3273132191	13.2156605244	24.8972893707	21.3569304214	19.5472599492	11.0505342773	9.69150569067	24.4803909173	23.24488321	14.1886619826	15.5476925741	14.6426025658	11.5543442402	26.9984672127	15.3284574102	17.1555694929	16.8994415412	19.8789302368	16.5651732523	8.05564263963	21.6032729887	20.8863285351	19.3316679076	20.9005448341	26.9960471287	11.4422896597	10.1879864174	33.3231688195	10.3374569315	13.3413131549	24.0499737242	11.6297549721	13.5587970392	25.9628278447	15.0702682301	23.1581168445	17.1351455201	14.9522972076	16.0203912369	11.6638749882	11.578132649	8.35016205055	12.9477715296
RXRA	8.26266179634	14.5062169301	5.60790987489	6.82258908715	15.8873494052	6.00141978521	10.5029377018	9.1492458848	7.02102137	9.16755850036	6.03614664388	6.47774614402	12.6061157946	9.73613584069	7.40524103602	7.69163300069	12.3070025616	10.6919175013	9.94348529034	8.6642874852	7.09581999226	7.58378815206	8.38455921724	8.00391655626	10.680391028	9.07701819672	9.75228348817	10.4905965174	8.56062503815	10.2916489449	9.69505760772	9.47587362233	19.8629083019	6.62948499211	14.739855475	6.5373672127	7.67221931743	8.16988144154	5.84164188182	6.42579084236	9.96857453993	6.98863116257	9.94197791632	7.64916390346	12.2292749663	10.5059711596	6.94397824771	8.27848018476	13.4945957593
USF1	28.7658042903	26.809329688	22.9192648155	18.7262210692	28.0259075579	24.0875985657	27.0324317202	25.8530062338	34.2405630545	27.9336335571	35.4107440677	16.7547919441	26.509675234	30.9025054771	35.8725553956	41.7379224795	23.6180503828	22.1291288025	18.0710363502	27.7509926309	20.7147729398	28.7992865858	31.6674448195	23.0959069773	26.0580112539	29.5156829935	35.2819432273	25.7427202619	37.5100043833	21.4098652162	37.6182921602	20.0511612743	25.4479507802	44.4004387834	20.9770659002	26.1948921687	21.786183094	37.6289009522	37.7246530012	33.0779462954	23.0678121807	69.7798815157	29.8189822878	18.1697837161	20.4342852363	22.1462798807	38.4646765996	25.7726047575	36.8595416365
CTCF	16.1072903591	12.6605686289	22.9799154099	15.1080268529	12.2453027853	19.19912659	22.3762809474	17.595225064	18.046327446	18.5649000372	18.838420474	13.3844274078	11.9205266497	18.0311122062	22.6927691776	15.5497184024	17.8528949944	21.1573581667	17.4805438307	24.5050494466	21.672121129	18.9999436905	18.2319079931	24.425673453	19.430029042	9.1501236971	18.6461740842	15.0464340574	21.3435155951	18.2323807641	16.0554136434	16.559842412	12.3370081087	25.8977770947	12.1893602751	18.5884234874	24.0854261464	15.8097573609	14.7022975389	26.3680433688	16.871451793	14.5614886836	18.2863981112	12.2643057658	17.1562618804	15.8170071065	15.9166543271	12.8594294388	16.1294013034
TCF12	40.6395524177	18.7264190162	36.1374467649	30.5610215629	17.7195332769	46.9136330226	47.2374992983	49.7643217765	30.0623730153	78.2809633585	62.0498565744	15.5731775345	15.2673469203	69.40881256	69.0294459719	20.2427667089	73.1538396576	45.9636440658	54.3417282479	90.8354839663	67.1049597468	41.4087620644	75.023238908	100.004227181	55.364632297	9.72385914853	36.5112839964	28.4624610007	154.545457732	30.8620485142	58.8828225044	69.1989561989	25.1744145681	121.397828023	24.2529615332	88.5695560018	115.35900777	17.0716391038	23.7528314163	84.0486255978	70.7128477264	25.3832727683	59.8293115833	15.9350691472	40.632185867	27.2860135677	77.5689392049	14.665705677	61.3528901757
TCF3	6.68005567177	8.99016516424	16.2369291132	12.5203686308	9.90699470051	11.7856091247	19.7037955677	11.4754065572	35.1464908354	26.7318415738	17.5614669241	4.76232561961	6.82171217787	18.2713437364	19.38528163	18.8385829975	13.4080216954	13.3585534562	9.17381586641	17.7291699315	18.4860760403	11.9653989897	23.7058646286	16.9656152741	17.1416290938	7.26169553236	21.5132393218	21.5929702864	36.6368050561	14.5986659359	19.2246726701	8.81336225429	7.37255512401	14.2369905983	7.5260895612	17.2629711354	15.661066374	7.58396140835	17.4884799697	23.695789869	11.3569211133	13.6398589406	8.33577649785	7.43178837564	10.8469533346	7.91002828859	18.4751249915	8.16131923425	11.8524274943
TEAD4	0.837794908675	0.431455261734	3.81166498699	0.9944639976	0.479936204908	0.689449915892	0.332631358077	0.319967016919	5.12903288275	0.577202846484	0.85700717101	0.604678263304	0.398969472549	0.326188779669	0.530024069175	20.3065381498	0.790157607541	1.52324996072	0.92212846215	0.393515298938	3.60627051465	0.391843923441	1.90744645055	5.80803805933	0.618656388643	1.96332611726	0.372866842219	4.34763375451	1.07194954321	0.643543112961	0.346290296628	0.658509955149	0.720850795778	1.09196436453	1.18977457852	1.91721739752	0.435553190964	0.718286264888	1.32313613012	0.400323665804	0.559689850988	0.811521845564	1.18108328552	0.399480938819	0.843463094725	0.503992412754	0.23054058017	7.49687461565	2.03201472754
TFAP2A	0.179858818139	0.0686560707575	0.404087539947	0.0803562568331	0.314758985685	0.30919204114	1.05938052381	0.460690412523	1.33640864049	0.523340818309	5.04445713837	0.0760682608663	0.292280589678	2.46345533971	0.536748207154	1.50998740508	1.96648704558	2.41082144732	0.920564651261	1.01679752014	0.502374103716	1.22964718131	1.59193244294	2.73433268616	0.0968622384776	0.378129463927	1.4909809662	0.413867697039	0.116856565802	0.683262668273	2.45411164063	9.02682052837	0.521065756936	1.54528113369	0.214927434406	0.267946820187	2.36042183717	1.72122908872	0.221822405631	0.943793860124	1.61193830329	1.23834644791	0.501751492388	0.474860705738	0.570498925881	0.235028751776	0.140531592939	2.06946697591	0.368384145174
TFAP2C	0.294620598616	0.165403148592	0.0424944713926	0.118719092874	0.0362866907671	0	0.0532005817296	0.0302398112496	0.0351898762486	0.0563106593188	0.101381522244	0.253437313628	0.0588585620149	0.0501605284351	0.180331650025	0.0684800602571	0.0658569921015	0.0171254793968	0.00611575989142	0.470005434187	0.035214449635	0.252044381063	0.0591052935771	0.0174778188536	0.10630670965	0.343171968497	0.0313238478655	0.119531978705	0.0534377362751	0.207505963721	0	0.384329761487	0.857017875371	0.0266324194753	0.134933502948	0.117906527019	0.0365900110878	0.0638914121102	0.118927218947	0.0739869776727	0.0591523068677	0	0.132884736981	0.106601236331	0.0837409904899	0.136789032509	0.0264099328466	0.0943869721684	0.0231030360976
YY1	10.5031990006	8.34410726363	16.0338746604	11.8507840054	9.56614127323	12.4900196096	14.0484283644	12.9719912518	13.9724833851	15.3276993118	12.6487476408	12.3881620075	11.6552650917	12.9297965808	14.5693405143	11.7192235964	13.172817194	15.5802583889	12.6094870698	15.8001127683	14.1895799826	13.0529365149	13.514354206	13.3636039331	14.5896358475	11.5895313077	13.048408628	10.6893048354	12.074221785	15.5592957387	8.72416940104	13.7184804482	9.68351528385	11.6502999785	10.5054305802	15.6599656835	14.1638320419	10.5079117168	12.1938025477	12.6370714327	11.1612878569	10.4902707892	14.2838840038	10.9044283205	11.6652876641	13.3773410272	13.0073341116	8.33025986689	12.8439534195
ZNF263	10.8834365714	4.56441770916	4.52313723363	3.54194703745	5.94429288392	4.34953658426	5.02025954167	5.07933472353	5.11903000235	4.32475187868	4.90730424442	3.29835932611	3.62908163957	5.50551222596	5.20179129661	6.34088874723	6.03083898106	4.71457728294	4.65731186663	5.59532185767	4.16181699568	5.08353648606	5.38076890925	7.62667715522	3.99947041819	4.02292097917	6.20473332558	5.99948986855	6.08872157572	4.80503469807	7.03825838621	3.60744317627	4.22255308562	5.35149421036	3.44464152703	5.31471172956	5.75378771086	4.073012358	4.99143274509	7.08071210964	4.65226325404	7.80747629468	9.2524628775	3.9282952113	6.94010936801	3.56599356688	4.28976786405	4.45154511143	4.98317851713
CEBPB	9.6861793636	6.91034276054	6.71833721683	7.58212856844	7.72656068387	4.02772112539	3.93056510241	6.70844548929	10.477245931	6.07732646755	4.47618530586	7.43592435681	20.4472003929	6.44748285187	4.34034434071	10.404855454	6.87996818304	5.24223750936	5.69375369892	1.88135324686	6.49971758617	7.66958265338	7.60024273138	6.02136995814	15.6051157218	32.8099134926	5.72661113366	8.73805143666	13.5458924277	9.53075505944	2.88784063635	4.54911236264	9.13150313066	2.57766691869	6.08074565774	23.4948753667	2.86687226445	22.7150002789	4.9008657999	3.07931765366	3.67696676122	6.44634966393	4.10751069975	8.01569660502	10.4900179726	4.30805029403	6.88938743612	21.2472785008	14.2593775462
MAX	15.8381017456	9.52746716115	11.6558855593	14.0276759906	11.8690325226	13.4366473902	13.8215231425	14.7280167842	13.6442827218	17.0598179223	17.4975015002	10.4968680692	18.9296791703	15.7452398471	17.597708393	20.4110307276	14.8058241256	15.6302955413	12.9972529567	13.8612960768	13.0115915143	11.5209216083	15.082937108	13.8474825564	17.0830922903	21.9249758497	17.3807758916	14.2839590287	10.5664076463	13.9204245923	9.02120998064	13.740193178	12.419792039	8.68953324417	11.3428638082	15.1349411599	12.8178018284	12.2289436761	23.6178702687	13.1856394059	12.3923774749	15.860452758	18.1036466317	11.4692917209	14.4806479539	12.1950002991	21.8164466688	14.1968064964	15.2405070718
MYC	12.39793373	5.46097856105	19.271785366	8.32707408294	2.84866846091	14.7328425539	20.354552884	18.7312807242	6.74431977791	35.4313737758	28.936659748	4.54804818323	7.36712674337	20.5848573788	45.7950686253	28.4982474821	20.1037348284	21.4825400416	10.324914824	28.9201143244	40.8326856699	12.4640460358	16.139497082	34.6215804455	18.6870174448	4.61901815955	33.1157995075	31.1396869583	48.5058748216	22.7056168529	18.4527201665	20.0074123766	7.4782530416	10.0218034097	4.67392122033	21.87650603	19.0731028331	8.29029749037	69.6161201009	72.2401893055	24.8497456842	23.0428437271	11.9649222345	9.2036465984	42.2230131971	9.90107238542	12.9686938885	10.5754825936	13.342436384
SRF	12.3940565027	6.08514151152	9.08916677555	7.7825234312	8.65169871935	7.91613664943	9.64283851187	10.5878776348	10.2524389645	9.49359590503	11.93438406	9.69111945087	7.51865777557	9.03664938848	12.89615917	12.3753589331	10.9937113928	9.96296771904	7.57069800524	10.8513576198	10.2855009546	11.9752860944	13.7329714895	16.8830395689	7.96348444712	8.42970300631	9.9638759708	12.0600261392	10.4072810378	9.37958186299	7.62872380191	11.0532587102	6.39997798865	13.2596808111	8.31293088134	9.7215032455	9.18081617704	30.2093836936	12.8274045284	16.4263751871	8.40832077479	10.601629387	19.0669421351	10.9142169735	28.3261572936	8.47913307104	5.88886822229	17.3082899353	12.2013527927
STAT1	17.8844085174	83.4757942901	40.7657174381	23.5218197644	12.2930651788	20.466909125	12.7302584806	11.6857261813	161.764704316	10.9445064407	22.8960729214	18.880169815	6.46862573418	10.2451373877	12.2948071276	20.4966658068	11.3683707234	21.8010245635	18.4841239696	15.3700269143	22.4021195569	17.9568134301	10.3403700474	26.247407584	14.1623746294	146.178892581	13.3549093414	11.7644358845	17.4163276	10.5786702728	11.3282945598	36.2823084671	31.3334272393	19.6711150924	61.5664500698	18.0217286622	15.5259186518	29.45351789	7.23775468145	12.2179632289	12.5889984312	9.95044925634	13.5133700838	10.9695493907	10.3037207416	28.0244435951	21.8353249627	107.349733097	9.11535098389
EBF1	0.612626528415	0.616803637364	2.42584227782	1.25114960697	0.455369188812	0.601559154488	0.858643986809	0.723670303336	1.40697418615	0.794301134079	0.96480613857	0.633283604036	1.8751996787	0.677051435018	0.52141053461	0.749450967001	1.21954445792	5.5331299881	2.48984583077	0.650181559034	2.75278288853	3.00250787364	2.04980468328	3.46426749828	3.32740603461	0.88894605111	1.7338596521	0.954477425459	1.5422094937	1.04063959363	0.653079624092	1.57623810384	0.595509114251	1.93275149596	0.651459463474	3.38028423362	1.30938783724	0.815771196426	0.438953609474	0.533269541021	2.01624490658	1.63662004423	2.26224542117	0.913157248936	0.708108410382	0.672475171582	1.8164074678	0.686235792438	1.34567799627
ZEB1	13.8506295012	16.840821148	26.0719704436	18.5141232591	8.90988858586	25.4999853684	44.0152958162	26.5468311097	25.83859583	52.25079098	38.5794885377	14.7154040177	8.16873486156	39.4605193649	30.3263718474	19.3935213977	38.1125507285	70.5461628	30.364896336	51.5738032203	50.856237086	38.1930255275	23.8800076963	51.9865295373	26.9908956691	10.9541516463	26.3515328466	28.6074514278	42.6048569107	23.378667468	20.3532098747	30.1988271358	9.43671169396	36.0608748013	13.5262560437	46.581829956	65.6667181301	9.58303781753	12.0567411714	52.2308133506	49.2854679979	18.8789811225	40.4673659092	9.69445473286	22.0155696989	18.1459857491	33.5998798258	26.7876429504	19.6475697414
E2F4	14.2797944669	16.1654795552	13.3749790297	11.7570048239	13.9178605336	9.40636701575	10.5572275658	8.68116430651	16.3548437416	13.339383274	13.234622711	7.95422086017	10.3630895623	12.8871562839	13.0271689141	20.3944210722	10.1736235451	10.5524531474	6.71597340651	10.8087598882	11.5846817845	11.2288034526	14.9249116602	11.9425540999	12.2625917347	12.0781043763	13.265186097	15.7268366762	14.5921047985	11.3812460596	13.2069127259	8.94717431552	12.6465248375	12.6457895076	8.82525018339	12.6202329885	8.95883963152	14.4852863314	12.8820731598	12.4307116897	9.29493151666	12.6746359631	12.1601554062	9.98133353166	11.7266339784	8.47954661525	14.0024254788	14.5071256223	11.8324211699
EGR1	61.8225015005	47.9930044104	79.6147857383	42.9629872947	10.473266359	5.36374957498	10.6383978614	28.7148883013	161.435553402	1.95474522241	6.28095150361	148.610671036	24.6873966662	34.9611396944	13.3929549115	29.9296271515	40.5422551076	19.2326760413	11.8829429073	45.8508479232	207.206817019	235.022888323	20.1553289049	183.274821585	40.2572211393	14.2379591416	1.87176461471	117.756664084	40.938278523	48.3210569962	2.84796619107	14.0231776148	68.0382049262	20.5712355621	62.9179017491	103.292005702	5.30092913297	508.434541772	9.66026720677	506.353753102	13.4249157637	2.72933221458	55.8435276035	56.4462737437	441.677591643	43.3066955997	44.8604354189	28.8095090381	11.4601513573
ELK1	23.5403202208	9.75967546732	13.6414381436	7.47418028475	8.78621667914	5.01661165128	9.49078423212	8.68057899015	11.6388599822	5.84503773715	6.82166082477	26.547908856	4.61954403277	8.33951999238	15.4380818783	8.93864301539	9.75107652412	10.461277753	7.67997617207	9.64375819529	10.5214382842	21.4408259802	8.91193199749	15.5143610436	6.64192464849	8.93507408539	6.68703311022	8.04256800953	5.06441022154	22.1726593242	9.07160271064	10.0727958758	10.4149907232	17.2213783068	7.96401224903	7.23755763179	12.7167517494	12.8118216529	4.99878898818	9.04122529878	12.2689348449	4.60340539512	17.2701196424	20.1899489406	15.1928363068	11.0902214179	7.43637800712	13.1751637379	7.14064329133
GABPA	6.12347125649	6.80028805233	8.20457671149	5.72007997465	5.99336624006	6.31371867545	8.14343324088	6.91614394457	7.77558202032	6.71680161817	6.41913419073	4.66774215193	6.29991382594	7.1747580129	5.35397531096	5.10571259356	7.69927469622	6.85102374348	6.68562727678	8.22701519462	9.26125292097	5.27930732133	6.62157834171	8.05129375508	7.20222573032	4.96517198437	5.78743428892	6.19717569096	8.95235469614	5.4972651617	6.76665674712	5.85249118673	8.1014022489	8.57942618245	9.56545547471	7.93512983654	6.54168605858	8.46978993685	4.64663139698	9.03560033505	6.57345169643	4.58664778599	7.31704140223	2.83550539926	5.15213486589	4.6564080172	8.59253902641	10.0830982342	5.69373984187
IRF4	0.150107646463	0.26452055382	0.037396680603	0.040324502553	0.0147903025778	0.0208303274478	0.576606138518	0.00924421493439	0.05378717097	0.0788974586209	0.123518886939	0.0734240077929	0.0262396119868	0.0766695767789	0.0229695069653	0.170962130766	0.043140588853	0.892166193001	0.0218116326409	0.118634184509	0.228114336158	0.0495637951374	0.0632390564799	0.0133572852632	0.143531181014	0.475739180582	0.0319186716974	0.238528583311	0.131593521185	0.109368825373	0.0786696304728	0.867812016352	0.0925609250598	0.0434210487749	0.499058906135	0.201420416497	0.0292952288066	0.124783964847	0.0534642290908	0.0205614415894	0.0324560809391	0.0100842146224	0.165197943115	0.0271563848063	0.459475633189	0.0224014156385	0.0403671659227	0.291069032385	0.0382553452507
PBX3	6.41178730007	5.91100377127	15.0408370739	7.0930816526	2.788034084	4.17074529926	6.37622624841	3.01765139631	4.23075706704	4.08182342446	3.50957375379	3.79175594565	8.1815545529	4.95618564182	2.31324083925	6.67918733002	5.14679258786	2.5963969942	4.68272216354	1.59357949212	5.14694342549	2.1065354117	3.3451651654	11.5182887937	4.53185456294	4.47447632933	5.85677109452	6.02092746678	1.50688162818	4.3725458366	1.67037118471	11.3621453897	4.92378501516	1.84481693588	14.3179494412	3.81952338999	4.18960993752	8.55613316761	2.49257814744	3.94509097391	4.53461502065	6.64937837808	6.21417031763	3.8665799138	2.58151014078	2.67417208323	1.81188233701	4.56839702029	3.87438144908
RFX5	14.8987616263	20.1378403541	10.1531974962	10.8315115967	7.95579760698	9.87532961799	13.4210822105	8.61150828982	15.1677804823	11.1154767314	13.0839718119	10.6021807162	5.48138808215	10.4547449628	12.390728403	13.4884962648	11.1828258032	11.4403785143	9.76198500698	13.0196490464	11.524038887	16.0111848245	11.9169276047	17.0269008455	10.1178268596	12.3937326131	9.89720892267	8.70048450865	17.5601982882	7.13135777038	12.0707456585	16.1059319184	11.021690528	21.0738630231	17.2214465319	12.8658718461	13.8580079281	19.4987053417	7.35728880943	22.895945343	13.8611194481	12.1261911214	11.0618053517	7.68749131127	6.56772197177	8.5502253366	11.1722654166	23.908959686	7.06584016707
SPI1	6.99624243405	20.0058443643	11.5469983079	20.6747842516	9.01213024848	9.5972965064	3.51921181936	3.68050218901	26.4849485672	15.3142743969	6.02427211961	5.62240108686	18.5076609096	4.55936939538	3.12112191842	37.1184433331	3.95581893504	11.3607049092	6.19997352086	2.76184280582	14.3425756904	3.62214018055	12.6534177966	3.97904425153	23.7542959282	55.4985297067	7.87055203991	8.43442349256	17.3593437614	6.0276019428	3.52965389605	5.1189261564	22.4796422636	6.69950161171	23.8728291543	13.1658377618	4.00850481201	30.9086028872	11.4509163886	1.76817466018	4.83091834192	11.0099445499	5.86722401772	3.87067079719	5.6508745421	4.31400666221	6.83532206379	55.2243861605	15.3848186866
ZNF143	2.57255356857	2.89960767442	4.28367963334	3.11027783309	3.02936004649	2.93502044859	4.28827217691	3.21149224371	3.19759839364	4.18236846382	4.74380011199	2.56466709124	2.95096675091	3.82498716561	4.76152688235	2.32374376926	3.70674783173	4.85078293631	3.89004516713	4.25181965205	3.85693951758	3.98031667201	3.75950439051	3.84941941045	4.3393504828	2.41351030405	3.74911605341	2.94873079644	4.95056505424	2.65154679369	3.85553185373	3.40423781954	2.58217685811	4.60935897084	3.32068811256	4.13092294977	4.15231981148	4.8984925316	2.96981730625	3.89626931709	3.59840244055	1.8219100292	3.88658817544	1.75736602545	3.28790938137	2.93399802669	4.81458129431	2.45097829957	3.6491799487
E2F1	2.28142632742	3.8336256576	10.5280813	6.28486405654	11.8407835654	5.02497528885	2.36901322862	3.10768124975	14.6345458503	2.28164469828	7.41400259781	5.22025911275	2.83536072775	4.3409080961	6.87383831974	2.17868094224	4.14527686115	1.9275144422	1.18211554705	3.52538960787	6.60125719539	5.06447189898	5.42129904515	2.1927400603	2.85885626847	1.83003899673	5.64092066534	4.34103327179	2.89767530459	2.9637072787	6.65737836191	3.04635915188	2.78798927869	9.29798093813	2.59193081172	2.44804774097	10.0972747081	12.6627882077	3.29231996499	7.89741723795	4.56140291911	12.2375147379	2.03567949574	5.33254619749	1.95658576277	3.23754602426	4.50869149605	1.50890744571	3.49480725435
ELK4	3.00045553346	4.52221400341	3.70098363888	3.62652369827	2.74444771526	2.95203499407	3.15517425604	2.80500026152	5.14706281281	3.17571515684	3.11779419503	3.00208101212	2.46725026096	3.25146801267	3.70552389841	2.79980912479	3.40296058356	3.25611364582	3.78999815666	3.21429399291	3.89940968835	3.15282358297	2.94458707537	4.30933062788	3.76622512656	3.61055354091	3.04509490709	3.11358309833	4.09319988703	2.18702521573	2.46396744188	3.30099316254	3.32325227992	2.36360639101	3.65236124316	4.70148663562	3.44759277767	5.45131162878	2.1745842042	3.29596081561	2.84569154595	1.97896441512	3.19139188801	1.64890830987	2.66075768755	2.3685465816	2.14908381564	4.78626901996	2.8345624351
SP1	5.77773300927	9.06488412332	10.7355139501	10.2731675093	6.99603178084	9.48636576047	9.81721350772	8.81837490688	10.3325321792	9.3551029047	8.70320414951	6.43281474745	5.42940288301	8.1398846145	10.2927356256	4.46545400472	9.53283190608	10.7517707857	9.82441252814	7.27305812061	12.0367931734	6.67256960985	8.40045044813	11.6194979887	8.88046375895	9.05523607629	8.60114574668	9.30609001166	10.5954322244	4.45839452562	5.55068071312	8.57126463049	9.60974126895	10.3842515211	11.1568331983	8.61464328801	10.1517185072	13.2896785169	5.55527404436	7.7241803894	7.95902482377	3.55157979612	8.16125676611	4.23830657424	7.36875530173	6.289521928	6.74914443344	9.59989817095	6.98497773596
ZNF281	5.1501350857	4.07568770227	7.00554645415	5.76798436433	4.12998879816	7.82446462179	6.60016722111	6.69045476261	4.41128642565	6.33470471954	5.74206535999	6.56194477417	3.73974316884	4.58561078076	8.85632863452	4.74624175752	6.83828715418	8.19765998812	6.89685924744	4.98975837832	6.80653740615	8.62133336034	5.6022883088	7.92640954598	6.10841176914	4.659246069	6.08035241852	5.02650895335	6.2876219657	5.26676023921	3.81629846755	7.23629076259	5.79697600649	10.0974030062	4.6786187262	6.76557329398	7.64681042606	6.90641256615	4.22160543117	7.5603643632	5.81009788397	2.33694618013	6.79698235693	3.66109490616	5.81304729065	5.59924337298	5.76852821063	5.19355675368	5.02778938127
FOSL2	5.87584290834	4.97514878307	9.63148823457	5.89612015696	1.94406820376	2.70579535931	4.03085955229	7.69930861157	9.701347855	2.1928957697	1.878496859	7.53218609534	1.9554054879	3.043290493	3.32728034081	9.87652879676	8.35463886656	3.32917931633	4.53989853033	2.0494449974	16.1541534358	8.42519798012	6.04777140344	16.3866212586	3.36100463688	10.8936590591	1.9122865553	10.6648929931	4.20690576114	7.55886659885	3.3909286565	2.91746048819	7.23815457853	2.81342095901	12.115637466	10.2301154477	4.83276051954	16.3370349693	3.70978850797	10.9263420165	3.73116140427	1.80610157857	9.22835017009	4.86624556843	15.7517774259	5.22028834729	1.99153107971	25.20684945	6.99872374403
JUND	80.7636425433	27.8132319448	55.0775357966	65.6728726113	88.520865971	59.071068575	62.5881492698	62.4436844429	71.9501314191	86.7525893924	60.5904423521	58.096529062	140.947714631	60.2363192844	59.3300351126	63.6235999451	52.1800512507	45.4263912285	48.51438968	65.0586981061	41.8295465106	77.6287009791	68.0224042065	55.1708507497	97.0872417107	53.5639612972	92.3294711572	123.876481715	69.8606613951	100.134503719	87.4515472648	37.7024064001	52.5997951221	70.5539252106	45.1414681142	73.6451926192	60.6634241991	72.7834385172	96.9184736831	55.8512325175	46.3409073462	131.787336927	38.7958523175	105.412883997	108.006739601	44.1042229494	85.3257015313	33.8144654283	92.8456518432
USF2	21.5746746603	27.5294943739	21.5858371863	34.9985808277	39.6706738223	22.4341049195	18.7948498094	20.9009795567	28.4223272389	42.5468493743	22.3401095184	24.0820540397	33.9444277371	25.2133807249	31.8045694944	43.2550663648	21.945782492	31.0674162104	17.0678051536	23.1518305744	18.1880946005	25.8453536143	30.023931536	17.8657844317	47.4339271881	26.2922063625	26.6873870398	35.8564958859	38.664248915	31.0370881092	22.7931053203	17.0516433779	26.6117503116	21.1194978877	25.3073232418	39.1455510128	20.4718599798	26.2640807347	73.6793564119	18.9262049215	16.8237711611	30.1867462125	17.4855114565	33.1815303717	25.9084290935	28.7026612286	18.0775777008	29.1325979466	39.9941628864
REST	0.834696636243	3.29934462374	4.91929413758	3.88666361879	2.80177043071	1.73552304976	1.59127831087	1.78428571265	4.80673803278	3.49381804002	1.2121786862	1.95413877492	1.99270545001	1.43847900084	1.77680325168	1.78750174131	2.00441316968	2.12511483916	1.36072390208	0.26387344572	3.38257285899	1.37135411413	3.37361202109	2.23650992654	3.18849302356	3.76840573186	1.46014020037	3.14943473559	4.62598044357	2.50022221725	0.497049830206	2.59180200584	4.54576408548	1.67807343096	4.02860547222	3.30899848852	0.734533712753	6.87645545469	1.55122478613	0.470044118195	1.18255422628	0.309034591766	0.999927995195	1.10738650752	1.08282692074	1.63874169843	1.46851842309	5.95808199469	2.91051061325
GTF3C2	9.77977410092	8.69206120026	10.8552140074	6.73241114865	6.9581889098	8.7398251517	11.8602160968	8.04903087631	10.6488097172	9.7517303077	10.2807991371	5.70566083148	6.1188107088	10.4141047276	9.3837588928	11.0415623651	8.62572640726	10.886884144	8.94185578419	12.8487519843	11.4873087774	8.3357577341	10.3482446873	10.8545179815	9.01073622429	6.76872015067	9.53694487645	8.48924751657	13.4160764829	6.10920884782	9.83287374687	9.83119078243	9.17482316327	15.2906211912	8.75233598568	9.70876146445	11.2984740523	7.85862180519	7.36980820283	14.0572896132	9.13269474932	6.93674109108	12.799533423	5.55625803282	7.38611267826	6.5670817135	8.44315466765	10.3849491374	8.43285052209
PAX5	0.844260216403	0.0502971525519	0.0149260263037	0.00728089011518	0.0140201228872	0.0641732773517	0.101218585336	0.0467351374118	0.0113302880239	0.00453266718239	0.102184889302	0.108800903954	0.00947551584993	0.179001103584	0.029031212275	0.0881956845912	0.0651276670677	0.0496259070275	0.366257545925	0.358194817315	0.0518317716996	0.0398642324117	0.00570914198647	0.786433963386	0.00684563725488	0.110493063895	0.0363078738035	0.0288648019937	0.00286760951296	0.0184308677324	0.276676801381	0.025311452031	0.02543216618	0.0668849544713	0.199526657176	0.0133987223209	0.599152960487	0.214286328743	0.00225245203884	0.270704718236	0.609459533741	0.388736587207	0.71879921373	0.0629255306784	0.159701382889	0.0141566001753	0.00510201531367	0.00319898099405	0.00371930908997
SREBF1	13.0236842996	9.82278021534	7.56662821378	22.4992323187	19.5297003209	26.2697303611	18.6020685491	24.124285805	16.5821708565	13.1388090581	12.0201163763	16.1881823175	52.8462387008	22.8773471744	12.0571432986	13.1823860154	12.4017731775	17.3227849667	13.9928053186	3.83883772828	7.32885619195	10.9593765856	7.69944344284	2.97105780059	22.8211016429	40.0050667458	58.3078838826	27.297371353	8.91224539088	15.9938872741	5.51194810915	24.1036828425	16.0519903983	5.18852265559	15.2625935809	6.28625502428	8.12177169081	17.3065298962	19.2209855888	2.76120188037	9.43677904403	21.610607564	4.84155196355	17.8275116706	11.8094891541	16.4537421464	2.82065647291	10.5109794955	34.6820519382
ZBTB33	8.00684018245	12.5644189903	12.2751311629	7.18790356938	9.25611125457	7.5412813097	7.40212046527	6.82427677192	10.2859617497	11.6328331056	8.11995067008	6.98724811448	4.71054056238	6.55831049887	10.08895279	7.87806832113	7.07983914423	11.9453401818	8.69947563739	9.88700573585	12.0185323049	7.62292746624	8.61146216723	9.95701520533	9.5871574601	10.5759721708	6.93072412974	7.82545807229	15.918001635	7.91600565588	8.08388055586	8.34174798874	17.3986884227	17.9522407641	16.3121710045	11.2034502354	10.0193772813	19.7968275982	4.57398605676	11.4925919605	8.73978352863	5.83236581517	8.85971779595	3.93579313143	5.66903311924	6.20594123497	7.84506732106	6.48764454421	7.06921161286
ETS1	16.8144280165	6.75361163927	11.8230617106	9.59548141639	1.20801332435	7.81283913258	16.0560977946	6.82069961718	13.8893688434	7.98846926814	17.4701159273	5.54788730225	2.23283194736	14.8908587198	13.4966710937	4.82433355543	13.4674048266	11.4744065669	9.57581799058	17.3672768392	29.0118989314	9.45131636985	6.79986601628	18.1846724307	6.11288116238	8.85282582608	5.96974528322	5.26723485545	12.032111661	4.46640620178	10.212388513	21.9651021067	5.91486924038	46.9614791013	8.30809966947	14.9731480991	23.1977219168	3.43085666957	4.75784224835	24.4273032301	18.749362934	5.61017203971	21.9628041874	6.04916163781	16.787483928	4.11724587151	6.19442038018	15.3310539916	4.13692678692
RUNX3	1.09614756434	1.4926844872	1.26789877893	1.20190223206	0.255547194562	0.353116189858	0.257058264784	0.1446536715	1.97790756346	0.346059067895	0.614990143247	0.217902495792	0.307948503975	0.377691885195	0.193025789685	2.75711351161	0.246898718296	0.509159282565	0.528216140081	0.395342365327	0.865646381311	0.320218597326	0.443734004278	0.719940842495	0.0670968559306	4.44329612137	0.774169280895	0.244862610589	0.739647346463	0.180648379526	0.338977636238	0.626748039279	2.50320495509	0.159246912383	4.04741395814	0.5022654588	0.454939541227	3.54443364983	0.901679010929	0.281527640104	0.610657354577	0.661874963095	0.71688421693	0.121974576491	0.637674276551	0.253166208662	0.284249821116	1.98358499448	0.514199621127
NFYB	8.14593853656	6.07032132571	7.00832952733	6.34484288341	11.0581640017	9.16285692078	10.9528585946	8.70935241776	9.16205634539	8.32666463566	9.44786259782	6.78550141251	8.79710447694	9.61593152866	11.623611784	5.45597884442	11.2948955755	8.1616593123	7.01962996182	7.76769584385	9.07450645483	9.1640489709	8.8734028294	7.20625000915	9.97158438027	7.96017162178	10.7954898619	7.1449761918	10.2873842228	11.0199463506	8.35683243433	4.73480434341	6.73138097213	10.2896254958	7.48152789309	8.59573456285	7.32766336427	7.99973722463	7.04555408257	12.0145780478	8.64374422824	8.36866100933	10.9611192604	7.68451899466	8.28806787992	7.55050953977	8.57031096829	3.39766637293	6.59085660699
PRDM1	1.07730341749	2.91349158371	1.13553629528	1.57371655647	1.08887419784	0.677557176001	0.933297777185	1.41535041204	2.06211348773	0.647602421776	0.484574013542	0.95660747678	0.642191593816	0.838191040949	0.548315683307	0.568656528007	1.05646237761	0.820128694792	1.09649650181	0.372306568572	2.94318646637	0.88458841703	1.09316488651	0.525703236066	1.80064604863	2.86173997471	0.339919570611	0.441777856608	1.4581409414	1.17148110233	0.323082150729	1.2363624944	1.27642101402	0.688595861936	1.77079870348	2.97785499119	1.05309027829	1.55498110914	0.201342475677	0.688645260933	0.914557805121	0.501164408471	1.71790400201	0.855035980214	1.50139483499	0.714542668919	0.613063735538	1.57038624931	0.71670105093
NFKB1	3.69302235253	5.89156745446	4.44348363652	5.82380590817	4.40557657901	3.99330310819	4.16468642159	3.7091832537	6.93590942358	3.60697694277	2.36250908802	3.10495991882	3.77371618621	3.85643968418	4.36640892915	5.96595176707	3.92646697503	3.24465157012	4.15021799958	2.20755690506	6.15119628887	3.2066933632	5.01013478834	6.94807895012	5.01616203301	6.02907094518	4.43787886152	4.42031435076	5.79153636524	3.41240174059	3.56593164848	5.70516973443	6.33512129805	4.34878423812	7.06117574301	4.29025504082	3.33381040315	7.60211563651	4.11572881991	3.97325130435	3.08998281977	1.90429361267	4.00786483212	2.45174514305	5.16023058817	2.98206508857	1.85181873706	10.2995635991	5.98048138919
NFYA	10.2855425469	5.14802772542	9.43379596379	7.34176368682	6.20887083412	9.39321370276	13.515214314	9.50910741608	7.47516629426	7.82573730867	12.081372284	7.89944238269	5.06453330951	11.5425702482	7.94304556504	6.38784553683	12.381284854	11.2012026777	10.2956514934	15.2933053549	11.3645702892	8.75496480525	6.68314767577	15.1974186686	6.86515118307	6.06003545439	9.3066102746	5.92215453929	5.66729558243	6.1216409103	10.1529838757	7.50040556243	4.77083546916	9.96232786571	9.10276934594	10.8228153179	11.0583594199	9.99599807497	4.09300028335	15.3220075232	11.4918725327	4.57793178532	11.0773985969	5.03400943117	11.6467384703	6.74889817812	6.65548325532	10.2667030815	7.97444999356
NRF1	4.82909944823	4.91346481824	6.7991903442	5.19322195928	6.78832937646	3.97610805256	5.67948892414	5.1592490189	8.30583450016	6.94801014691	5.2212205247	3.33049457994	4.81836699971	5.8983562718	9.03525927416	7.07393212026	5.60289051374	6.55283635147	3.80031837045	6.14106460856	5.14896231066	5.14753683113	6.07969229007	4.56135586809	6.53230248044	6.55220972252	5.95574557579	5.97204706092	7.2731565901	5.60874092353	5.6632880153	3.72562177096	3.18491826063	5.70398633547	4.19764649465	6.02767590212	5.59760642351	4.65051390659	5.37657025378	6.37470984344	4.52792846247	5.78185595997	5.44815824408	3.70166870869	4.70669653056	4.25286576635	4.97141856387	3.42711719609	6.98453787672
BHLHE40	18.8165392235	35.6624704638	14.8580685377	15.5713519263	13.9761825724	5.97156140083	8.14356998624	14.1385894669	21.5569953638	5.2534693538	8.27123695509	26.1374818969	20.0978135993	9.33320384931	12.1888683438	8.39863231586	9.30224803035	6.93068084241	6.74860635639	6.58174265695	14.6797409888	27.0219352099	6.8924520542	13.2910453821	9.78669349147	34.3950179382	11.7114373046	4.86008188502	7.2680381462	24.5840197698	4.60044980184	9.15635015626	26.1329317225	2.63222284859	44.5987860367	12.1400124041	3.79896379314	67.1335779602	16.2720199607	11.1305026154	15.55839318	3.68919835459	24.4440867608	23.895618055	41.9680260251	22.4471915136	4.22353124923	17.4996991268	3.81319765364
TEAD1	9.31909024939	23.0517413411	17.9918894866	10.018728753	11.1216242405	10.1739883102	16.9489022674	11.924636466	14.7202246149	11.4694786816	8.81090906328	7.28733600566	5.90475456915	10.8352367705	10.0636449807	3.34478479882	12.656649608	13.8311428805	11.8741611836	18.1509718088	16.5866732013	9.81815460182	9.9595181607	25.0927587813	12.0298373916	7.59276352045	10.859337333	6.33898195096	11.3794086488	6.09072343588	10.2374512998	16.7163618603	10.2613659507	15.3090275467	18.302111121	14.6889996581	24.6668915959	16.9444284754	6.91690823877	20.258634295	12.910509275	3.91583102346	11.2281674853	3.87513770486	8.37394388918	9.03256561536	16.016121712	4.91320946783	12.6003116358
GATA3	0.224531598999	0.343784825827	1.03133083332	0.0731121783147	0.234642035132	0.00944184378165	0.00446770108983	0	0.130028377654	0.0325110534993	0.040718463805	0.0229525423727	0.00679641787791	0.0193068434198	0.0323912649714	0.26568916093	0.0434544511144	0.130513999722	0.0451960860098	0.0119497288013	0.046471134844	0	0.0109198528865	0.0766904447774	0.0196404342145	0.412849526081	0.0057871603342	0.0276047952666	0.0164545955023	0.0991480682525	0.00620154613839	0.968262247382	0.280919110602	0.00492040704108	0.447804216129	0.00640692055647	0.0482864096083	0.108204253884	0.0129247678319	0.00621330989314	0.0378295570772	0.0243781936029	0.068742218073	0	0.0535547089739	0.0406159082188	0.0927067393715	0.587393094226	0.0480188757501
NR3C1	9.33646075997	12.3825590337	14.2071356138	12.5762591897	5.65655783234	9.49692600767	15.6758874036	9.78058097527	11.9718936248	11.6412710664	6.28348359309	9.16131309734	5.22828968785	8.20876883773	9.52526988757	6.40995239996	8.6198380261	11.9509594092	9.45942758989	12.4220674983	12.3036256138	11.5868129051	10.3096721754	16.4743210804	12.3730051355	7.21398908852	7.42188043641	6.65427153531	14.0615811816	8.69500524995	7.37265660484	9.53964535358	7.6820587773	9.30663394353	15.2435507903	12.8545102496	14.5036417626	10.2674342137	6.25713347344	11.5052676262	11.3238398933	6.57105543835	10.9381611169	6.44763594835	6.43687404045	11.0903241028	7.82889230867	9.45616445037	7.3231926745
ESR1	0.0665836283889	0.201592714559	0.107322498839	0.129632858872	0.112009764515	0.0405648045191	0.164219566613	0.0706749363661	0.142763125507	0.0760461427049	0.0583126404391	0.0668360384569	0.0827313900652	0.0866341653035	0.0276114967433	0.0528460660176	0.0518590246809	0.0566388571291	0.0714672022238	0.0456350051106	0.117573437337	0.0604469425178	0.0938294909263	0.139693349108	0.057425825308	0.255147805506	0.124316305748	0.0373363852334	0.0706935494196	0.0362861511903	0.260514990647	0.233995821731	0.296937474402	0.0246626873723	0.275471405173	0.10092839017	0.177486655882	0.248872887464	0.0246792984119	0.333676487163	0.0822664337656	0.0189105845857	0.0925854343989	0.082264179552	0.0440288071764	0.0721686421291	0.16770278291	0.230016098748	0.056032787307
BATF	0.542041774801	1.60607019878	0.556744588788	0.693393341276	0.111266842607	0.329081976661	0.0444900968731	0.166905243928	1.48907038587	0.431667171564	0.527125443627	0.0761883881004	0.383519086802	0.140991179202	0.0767994059417	2.26780803631	0.17309060752	0.170665013428	0.375058336199	0.0793315669199	0.802129723028	0.230499233917	0.598079228324	0.334954372799	0.277075421555	4.52723959627	0.403406412153	0.702504481991	0.628120602492	0.19746653022	0.247024035774	0.227661014211	0.593396017394	0.21232560547	1.90018601166	0.404074019218	0.208365711829	1.01221164883	0.879497479612	0.123746308668	0.22323727741	0.52598440269	0.211883357149	0.0907983886552	0.375289784303	0.119839954137	0.0485888866556	4.41748264748	0.141682905048
TBP	11.5228205063	4.19345722494	8.80622002778	6.31011756819	8.84959031005	6.66883495393	8.69296034128	7.06276164687	8.29153257346	9.28889293864	9.36559232255	6.08161284405	6.38962325475	11.2174086549	5.79062998755	11.2584680027	8.53137955124	8.08671565475	8.56671518648	10.0773407668	7.89973948747	7.99342549115	10.6148525009	10.1536865496	8.10385228224	6.77807126038	9.93010550033	7.68147901181	5.77816281509	6.65736304423	9.88884001894	6.78738136578	4.66447703565	6.36159378055	3.77282176237	8.60053006454	9.17174051238	8.3608637333	7.73631067659	9.99685586803	8.44684180611	7.67535403955	15.4476355025	7.23036746716	9.6215376393	5.97876709365	6.58103648013	7.97676192184	9.33383063381
ESRRA	14.3903444779	11.1546136578	6.62807931908	9.10519282597	10.2635767133	8.58074918683	8.27877987447	10.3406581489	9.28327517551	13.333244418	16.3014112186	7.29889786938	12.681519111	14.0492866544	9.98047567038	13.4879275911	10.5341534639	10.3773340178	11.2753923771	13.7657286929	10.5320508277	11.4150595179	15.1233475437	12.9092078553	9.46757732423	19.3440051767	11.9104744657	9.87881177143	10.9703439881	8.66463148992	18.0430812488	15.952358863	7.12075220873	11.1355859051	4.76300751108	11.2049999264	10.6635212959	5.90871680156	21.861632674	11.7068908844	10.9070381499	18.6543526457	10.8962589805	10.1786492006	10.4834727344	7.1900017368	13.2007826716	10.7501629613	11.364558826
MAFF	5.38059722582	0.703237498734	1.26941268246	2.28122087148	0.84669806784	0.626320461369	0.983562604663	2.55052746751	1.98873251117	1.35611912848	1.64421446914	2.78180562329	2.33884166161	2.71130386156	0.793516355319	2.46279420268	2.05175821055	1.21437643639	5.83902039486	0.396916857228	3.26571575776	1.51689286849	0.648447702152	6.70891835192	1.30283937155	3.39124033082	0.978999948282	3.31046635681	1.59198138223	4.47653322153	0.384430697406	4.86160192099	1.14134941903	1.12598454521	3.19073833578	3.08821101663	0.766495800264	8.95571650829	1.91688923558	1.64502884535	3.61374039718	1.09808566513	11.3131982897	1.66079389287	19.6673164462	0.815722715424	0.404229538493	2.41666834036	3.19303811434
JUN	74.3968923822	65.304288384	57.2467152346	55.3170207909	56.6461381592	14.9406935845	25.6510963049	39.058970304	75.5871782183	31.6140110826	16.5983043501	61.0604734123	46.9467383846	52.681821183	19.2623323581	46.7254346514	32.5840623875	30.9244855991	28.4597232071	45.8416936546	83.0071795148	89.972836561	54.4976018361	151.869069586	84.8261476693	48.5672088141	16.2995942989	109.423830649	114.092221223	71.9342183001	45.1285233641	34.300320861	46.5363283472	43.7906566535	28.1346659303	82.2776647368	13.6842211685	92.643284537	25.0602850812	64.8664866534	23.0939436441	13.295450158	48.7484579493	56.0639524111	169.046119656	24.230944738	37.9367569297	132.905985378	56.9762393633
TCF7L2	4.982811918	6.42627914053	3.95660829237	5.15324030016	3.66344106468	4.85143074813	8.18407427397	6.16852319954	3.13701167939	8.78641689637	7.22810819262	4.57519375691	5.62238661253	9.27505609051	9.67520005407	11.4587747272	6.19566167486	8.07386104987	7.73471368793	10.6259288855	7.17103097177	6.04202247203	7.12964939537	6.21789342936	9.08511465689	4.69437518114	8.36186151716	8.84336816922	11.4862979371	9.04953784984	4.42716126525	9.45405813708	6.14438429358	2.20549892425	3.7277728323	10.3849587052	7.37475936749	4.80794743835	5.69961833181	4.31678612459	6.93777127383	4.04947729992	6.21432039299	5.43811512422	7.08777974117	6.33324410106	9.66815463836	7.34756248033	8.30352259477
GATA1	0.162311398121	0.036817515668	0.0154782892769	0.067952547445	0.087233204604	0.0614286356434	0.164712225312	0.0605804218701	0.0422982312508	0.0423033828133	0.0706438201373	0.00995528271179	0.117913319237	0.150732387947	0.11038634614	0	0.179052617335	0.0428850546562	0.0245038112983	0.095021587933	0.141092561538	0.0620088135164	0.10656684432	0.0700277942066	0.11713227625	0.0799404469251	0.0753025302686	0.0798207991132	0.0178422663896	0.100342251652	0.134490863921	0.0349973010081	0.0474716813915	0.0213414454729	0	0.0555779001872	0.0837737015763	0.0533315814975	0.042044269757	0.229068166934	0.091155221609	0.0264340879301	0.351400398472	0.0474572911371	0.296808131165	0.0391477183513	0.253957914253	0.0497601493625	0.20827387042
HSF1	16.3028741265	11.2153978268	13.0786732033	9.70887866972	16.3017770239	8.72177820941	11.3978033743	10.1435392639	11.3695924024	21.2473463141	12.2273909996	6.80943588539	15.0891055072	14.0569005091	20.8303953454	16.9255882114	9.96453306136	11.9055117816	9.96636078526	15.8141431996	10.7189556058	10.9590800598	11.7771724502	12.4498254822	12.9839313362	14.4245283542	15.3315213784	16.5992518224	12.3302264903	24.1962338233	13.9660665361	10.6881242904	10.7699084973	11.9555525515	6.80843103323	11.7384358154	14.3549481573	11.5014122902	25.6924000042	13.893536943	9.92710765572	23.542626079	16.2195449181	12.3371519286	13.6524299524	9.06494297889	13.2374426287	9.18692186647	15.6882381196
ZNF217	1.14946004905	5.12860071026	4.82303594036	5.20280586933	3.94814576735	1.20998809086	1.52364725871	2.06410562139	5.38907249798	2.07376233497	1.52793976777	2.37728478929	1.90648153069	1.58105211971	0.762253673469	1.33503988044	1.65118899662	2.55811675324	1.46880150235	1.70222962013	3.86180844526	1.07487485005	0.893660372738	3.62403181877	1.8218202723	6.9296378357	1.49849720483	1.9419273041	2.35549091958	1.3462610554	1.22392996207	1.73896555123	5.16305416849	1.36210972966	6.95119739443	2.85937101756	1.75093270869	10.4083298431	0.499960172649	1.05948141962	1.88696175455	0.516407720038	2.00531474176	0.852250334286	1.02719836056	0.809903653806	1.32248347598	6.33010927741	1.07826627624
TAL1	1.23480920102	2.13880699571	2.20972945598	3.66884148705	1.75231612757	1.92368622147	1.17032370617	1.3136386216	2.75680577363	2.97236926609	0.576304848489	2.00939522104	2.04408944861	0.749254559972	1.0800960663	3.09756937825	2.14267952046	2.34062114097	0.644837139429	0.659240681832	2.18269131852	1.04902128129	4.21904991838	0.691063758618	4.07160759308	1.63667546599	0.957795341135	0.987257252189	3.92060327246	1.91631067065	0.346844859587	0.264782211575	0.934858988807	1.30575949275	1.00117327496	6.70956887128	1.25109409591	8.02219262737	1.09167577615	0.276583854812	1.32414953495	1.01910365309	1.16012571744	1.13959942533	1.95947702153	0.994146005501	0.93284979468	3.77653344109	3.45296153591
FOSL1	3.10829025163	3.28518770567	0.596738497561	1.63849544714	0.196471181541	0.195321575973	0.154037431322	1.40615923578	1.27768902029	0.425948210626	0.708965206068	0.783444346953	0.292908682523	0.106505838507	0.2233572548	1.74484435462	0.674200299563	0.647707502757	0.642786782865	0.137334279423	1.80251114842	0.345041092699	0.884762706769	3.39562436137	0.177755297098	4.96927102508	0.299294635408	0.475879168004	0.439674291	3.0424007712	0.128290172262	0.931963103158	0.817609774894	0.458043742263	0.939097348533	0.99404034516	0.141509631041	3.39999430533	1.06948857888	0.374889453039	0.398532367925	0.35721740446	10.8347186502	0.245208579007	9.05791041053	0.536802974213	0.479451547179	2.46031899073	0.708226816037
NR2C2	5.6995166062	8.71889289596	9.62990258753	5.86055512395	4.64171268894	5.98774599612	9.11766594035	7.71950676448	7.83631896111	5.60418725028	5.18802693145	7.97618497279	2.6146712465	6.9164841747	6.59486068699	3.8141412328	8.42451895907	8.00489578707	5.47091481	8.59374975269	8.80858729505	8.01010559509	6.21887838929	9.3081102823	6.53172039811	4.18333139903	6.36227071362	4.19580822679	6.03370779905	5.51690180783	5.05834008116	7.00997034617	6.51375240818	5.3809473168	7.16261093507	7.13353938406	8.8483801941	6.77551553109	1.74813963164	8.91163248401	7.95342996088	1.28134103578	8.48429644472	5.30838365672	6.08991426349	6.22063238797	8.03890339562	4.94276012024	4.69545609229
GFI1	0.0670505073343	0.43498428084	0.144185821044	0.133805379701	0.0462460187995	0.0232613736911	0.0792492485955	0.0275282135126	0.147358273064	0.0256306469635	0.0361137371953	0.0180950306788	0.0602783175437	0.0608835253751	0.0364802994597	0.112211040876	0.0428225778476	0.0584619042572	0.0334041656596	0.0628051585027	0.128227108335	0.0402532653631	0.0807080008479	0.0357988193649	0.0532258147151	0.377785814005	0.0285150447851	0.0906779753633	0.105399634837	0.0781650811331	0.0122227383146	0.0795152249503	0.269643752224	0.048488591653	0.482237354495	0.0757650865926	0.0666179844404	0.140558848539	0.0254736563205	0.0551066566924	0.0372794756656	0.0540533455098	0.0677426341688	0.0377386819857	0.0293199818729	0.0489198237501	0.0673169266803	0.411527439441	0.0893834140448
BARHL2	0	0	0.0117319019279	0	0	0.00776006008634	0.0220314779867	0	0.010686768886	0.010688070443	0	0.0150913835954	0	0.00634716135874	0.00760620695532	0.04159324529	0.00714286657277	0	0	0	0.00763873681897	0	0.00897480582108	0.0132695416005	0	0	0	0.0151252145869	0	0	0.0101938502214	0.00663162601216	0.0599692791707	0.00808796569209	0	0	0	0	0.0106226047896	0	0	0	0.00807111944674	0.00899266507146	0	0.014836174211	0	0.0226296788409	0
SOX2	109.882990429	106.788010153	246.568593846	112.217696736	132.724296778	120.632836013	173.770800097	105.443201456	186.874696563	294.170956889	163.692385459	52.2682053718	131.843091082	158.509931244	216.182412467	183.959637238	115.71275864	156.905032444	126.984932168	207.227016913	170.149640573	160.693808048	225.72833757	243.825883738	229.870450178	80.506678503	169.902644896	191.53180209	487.289832068	127.796475813	205.429041449	163.415322201	134.348825331	349.203966224	123.182558994	232.990939608	160.444723371	125.251755209	298.258335439	334.690677791	153.039569331	102.322956761	125.767096273	63.7854886498	123.952917352	84.9278048237	271.106136925	75.0857486599	184.750166923
STAT5A	1.72712621472	5.59317186015	3.75659210553	6.50414763736	4.67699750093	2.847773472	1.23258857193	1.82562480922	4.44006459428	4.12079354655	1.65513903411	2.33051195912	2.50519695458	1.49536099154	2.92734669947	5.60054782689	1.58701485646	3.39637111694	1.71513903378	0.896260119379	3.00817412038	1.08074350982	4.46034903376	0.86485056062	3.74747779261	13.2039278341	1.51154714043	2.39295930605	1.78608714641	1.2369017316	0.8835166243	2.28312684497	6.83117000212	2.22260361481	8.16911457411	2.59706428794	1.23389315408	5.63068052829	8.49069194607	1.27861149426	1.37825934654	1.9226044141	1.66556260533	1.65160280678	1.47347737056	2.67635274704	0.913061235855	8.0711066041	6.59980344803
NANOG	0.0123122784004	0.00512018111459	0.00645765823718	0.00315003464885	0	0.00569521932537	0.0107794783202	0.00673989488634	0.00784317286312	0.00784412809443	0.00736828274193	0	0.00409952667473	0.00465827269755	0.00558230430728	0.00381573486135	0.00524225215928	0	0	0.00240264959458	0.00560617844048	0	0	0.00973870677822	0	0.00889380088171	0.0244352731263	0.0166509176715	0.00992523626347	0	0.00374070639499	0.00243352269202	0.00660184703201	0.00296793697472	0.00278464660197	0.00386458605047	0.00582516931043	0	0	0.00374780216621	0	0.00367616650242	0.00592351024851	0.00329992289568	0	0	0.011772571586	0.0110721637743	0.00321827477626
BDP1	3.52574870257	3.54600992211	5.00343542082	3.31812354744	2.20958985608	2.89335986878	5.00536247479	4.42077298545	4.4233555598	3.8302998591	3.64054826556	4.1066741968	1.33512940375	3.70992857384	3.5053531363	1.72919586057	5.36966890029	4.25608993702	3.10041388532	4.47510585294	5.66828976747	4.55919922474	3.05492762946	6.14066497124	3.01444617194	2.57061633366	2.79901854428	2.53932965979	4.08466809354	3.11220970755	1.9385242327	3.97539902996	2.8400555609	4.17270220869	2.91874695109	4.2082293554	5.15333561482	3.13016414724	0.679551159631	4.76042510086	5.19729896123	1.0505828208	5.44070034185	2.86209137607	4.41277279769	3.04562701069	3.00319120013	3.3010713432	2.70893362339
BRF1	2.0173011293	1.36391237756	1.93137308591	2.51544297736	2.13274124817	2.52792042491	2.3298356794	2.42455271652	2.18253277016	2.41989031051	2.47633071278	1.69964225791	2.64069933516	2.48497012226	2.84014985008	3.23837196675	2.30088795386	2.19910021175	1.53047509377	2.9015061405	2.18505687718	1.90011256412	2.71541144413	1.95722666278	2.77010730491	1.75745591145	3.28635629158	1.95261739837	1.10555167706	2.4370412986	1.82089063832	1.69005709389	1.39658511407	1.34531107487	0.860435025173	1.88808605239	2.08972436402	1.31476754386	3.10117050358	2.54932858459	1.63566839216	4.00372969062	2.96678629828	2.6357894609	2.5887656136	2.0755412417	2.39689698104	1.35729448206	3.01388594186
POLR3G	1.1565086387	0.666452914866	1.70130238569	1.12014338597	0.873634358127	1.11959381958	0.951055616495	0.927020638221	3.69412270939	0.989429705013	1.0810139185	1.03664737867	1.17722615933	1.15327716581	1.19477632672	0.947245023598	1.06220237625	0.589015928595	0.704202588941	1.22836611332	1.15851070683	0.740587969343	1.20646713524	0.722014611206	0.703445437451	2.91795560187	1.05393563762	1.33316027382	2.35070416853	0.781109483946	1.8371605945	0.93392897067	1.08963986274	1.15495506105	1.06868209743	0.871213663049	0.973173598494	1.38139279271	0.434147100004	2.23291423354	1.2826145265	0.572223351559	1.25588144854	1.00960397915	0.732090547135	0.708633120194	1.38621591041	1.41517419063	0.833475511966
POU5F1	0.192063280728	0.134183934229	0.0362646486009	0.194588169532	0.355775825789	0.0586354557513	0.110980734535	0.0693909726384	0.286294866154	0.066076092558	0.0459761064761	0.103664866836	0.0613918704806	0.082839158018	0.151519549938	0.114283974216	0.0637849803254	0.026793855738	0.0637898593326	0.0584683652991	0.0682130448253	0.069182243473	0.178782742408	0.0455751871355	0.105338104607	0.0998908743251	0.0653440908266	0.093507531068	0.167213187268	0.194047097458	0.0770253125547	0.104773245816	0.185371890196	0.100003302285	0.0677642445739	0.065107744926	0.152659470071	0.233244681315	0.087561825249	0.217483099463	0.0759363178971	0.0825778519162	0.0997950076125	0.0988350388138	0.0604697911462	0.0815294377327	0.0936585504665	0.196898890223	0.301217561061
NR4A1	18.2770988027	1.10528251286	2.53179831113	1.80244248535	3.22266602341	1.59571301637	2.7871515931	6.73152706893	9.10905021179	2.54574161138	4.20521986218	9.40804921385	3.05491670126	7.49357267931	2.51325134773	1.36248096858	8.01057162508	1.58371949615	2.95758819029	6.2362912686	6.37838398727	10.6865477989	4.77688253495	3.05621644695	6.19416554633	2.52478121611	2.3070754647	4.64891871463	5.61682861738	8.72161135727	2.19020077229	6.89571563216	2.97877479876	2.03614065101	1.27016568331	20.0217576	4.60999387616	31.5756591701	0.936558442155	12.5455065098	3.29320886293	2.39700468345	10.9192709027	8.44326685875	19.3437846904	4.11735255724	6.99515673684	0.806257663419	2.35063495516
A1BG	0.0828758330169	0.0654829753206	0.226030934274	0.165386255015	0.212312467521	0.0958384854647	0.206791214123	0.0998079841094	0.327320311726	0.168960091116	0.267824018556	0.0969186284972	0.033113450859	0.0470333212517	0.191634264052	0.472591049892	0.148202891611	0.144520279046	0.0642261654099	0.242589040132	0.0377360463424	0.13599393878	0.0487699820068	0.0294987275895	0.119614951011	0.233475593865	0.22556923695	0.463263499596	0.387488061881	0.0805113994072	0.0151075608499	0.235877964858	0.382167180449	0.463481217209	0.0712267557074	0.0728367388873	0.14899840832	0.143779600642	0.393574666972	0.0252270308068	0.0648508191677	0.0742345205225	0.199360276898	0.1377161781	0.198112614411	0.0696274321651	0.130750923152	0.167688970642	0.363933373176
A2M-AS1	0.706813901904	0.289736380143	2.85981165929	0.472753808639	0.706382017209	0.434372195471	0.198906454998	0.207277903296	0.366636128543	0.0868454482937	0.3444369652	0.93330775423	0.312669328496	0.366745469458	0.405158909813	0.394291441836	0.361131863622	0.193687062544	0.377282678521	0.147781583754	0.255169354971	0.618309988791	0.251184015656	0.0479204796122	0.16030877224	0.317281883325	0.206120064604	0.505252549131	0.109886220921	0.480654033918	0.0552197890188	0.101782752704	0.362751215013	0.0584163653454	0.493278803357	0.36130706098	0.32962964238	0.321157333836	0.0863135099939	0.202856631301	0.230799032815	0.198979220276	0.633954766653	0.479011207303	0.459200139456	1.11844245518	0.144820890883	0.367752928682	0.261292492544
A2M	49.5435295444	163.483697245	177.027478381	196.412027213	34.1335440321	113.410597878	39.5639894364	49.3069974995	174.735291927	110.92710343	57.1283759299	71.6167506548	58.8562282784	45.1658046853	51.2578771946	232.79476825	50.5644733066	136.815012949	71.9597945282	51.0160546116	216.426858543	48.1800488479	91.7352902503	94.5811250113	189.706950232	118.27654941	59.7118160796	57.7697407115	120.493989796	47.1667861217	30.7028485399	69.9247060909	92.2831193592	74.4418300675	239.839338397	233.698802103	89.3663244524	211.293811301	45.3536753888	26.771898767	79.4052792747	57.4829614175	77.8821457311	43.766416286	28.9021647828	60.7106973798	34.2857107373	444.268341056	55.2520607319
A2ML1	0.860725425411	10.6361431851	1.24941141021	0.679246332122	2.23069984387	0.555154039774	1.81891777677	1.96349251768	0.645796629394	0.634290075045	0.565885728883	1.17369552442	1.49248424578	1.82662143411	0.597737674069	3.33625326564	1.53300020463	2.25142132756	0.89586712538	0.734547522268	0.391226122297	0.873346486411	0.700425650738	0.472853019555	1.77594652848	0.738871719492	1.75032240354	0.368882920727	0.249200489079	1.98148516349	0.49446524665	0.16712732749	0.776785694412	0.223554782784	3.81866103985	0.667802374562	0.739888231093	14.5009614377	0.451934160746	1.22328611672	1.54088896448	0.418066158554	1.26854612123	0.770051896446	0.975406702444	3.14192200721	0.699836098089	0.0633670257525	1.01479919975
A4GALT	1.2559541973	0.919499626775	1.14391026766	2.77651846084	1.23009785629	1.6959145926	0.622226431294	0.784272535933	1.78218847268	1.17868752657	2.27288029876	1.05032799253	2.17105945842	0.717041600837	1.15593152756	2.04873585641	1.07591035686	0.987973736219	1.78595566547	1.08749570102	2.24983770036	0.758517596531	1.54497180574	1.14214547126	1.18315430555	3.5692064988	3.98517468207	2.4918572608	0.909391762978	0.840203796419	0.884267148106	1.88186302567	3.04460749665	0.592817929802	3.46991756867	4.10035731503	1.17953542612	1.56569780543	1.64291234185	0.556290745387	1.24978361941	1.00374085157	1.51423580103	1.92901068715	1.24311343328	1.74089624167	0.71191056493	4.86442234848	1.36820528762
AAAS	10.9864540975	7.73408059314	10.2452958747	10.563189015	11.2414466784	10.2653217853	11.9273885614	9.07388725835	11.6529684935	13.2543102507	15.163112131	4.88622020001	10.1834877869	14.2518237758	9.73440822108	7.85733393172	11.0646783511	12.0571465894	8.93133721379	14.2977032329	11.1788796772	7.17684690029	12.009587176	11.0804007387	11.5336100477	11.1738894397	16.846620927	12.7456725505	12.6508481361	6.14191853137	12.3196621482	8.1731553315	6.93777170651	12.9657791007	5.26595851366	9.16672713334	11.8167381438	7.45069774377	11.6795282952	15.615619858	9.85348734309	20.6831725944	16.8451089562	6.8037791124	9.55690123305	7.05992866594	16.2789600666	5.76486602329	9.05137369838
AACS	3.19472003543	1.21131319412	1.42025373989	0.975334811719	1.30763083203	0.999064581811	1.54057626362	1.89036211403	1.65445113535	1.09477811245	1.63534473965	4.38783384591	0.935507453089	0.959208943226	2.712363759	1.29780862302	2.25289890707	1.09597508265	1.04598722269	1.85498044385	1.53481274445	3.36772289141	1.69731790899	1.11770781887	1.16216570395	0.938781189813	1.14048662563	0.783006627314	1.28545469608	2.95661297342	1.17451789015	1.33898273243	1.47998733306	1.57236354974	0.909789930801	0.903909244066	1.37126472655	0.72471833438	0.88169137834	1.34754352985	2.03561492769	2.09416317328	2.12983171346	3.86803166703	3.06941697445	2.61973982008	0.893523480464	1.58240614165	0.841170720598
AACSP1	0.0392900103036	0.00816956708609	0.00343453164429	0	0	0.0181741525572	0.0128994955431	0.0591465657311	0.00625713480042	0.0750947623904	0.0313508077533	0.10603259693	0	0.0260139722789	0.0133603700277	0.0121764840871	0.0292751865777	0.00761273159578	0	0.0153343068208	0	0.0904185995907	0.0472929782483	0.0194233896653	0.0141768489275	0.0070953059401	0	0	0.00791816555752	0.031807560752	0	0.00776567330062	0.00702243807567	0.00947105568322	0	0.0308309357547	0.102238615089	0	0.00621956653211	0.029899256039	0.0323628005712	0	0.19375223692	0.0631827840583	0.0973579540095	0.0912095508925	0.0234798367468	0.00441658130436	0.010269914715
AADAC	0	0	0	0	0	0	0	0	0	0	0.00794107690393	0.00895259236671	0	0	0	0.0246741703924	0	0.00771313932666	0	0	0	0	0	0	0.153214226618	0.0143777782239	0	0.0179453235416	0	0.0128908339738	0.0120945021512	0	0.035575300803	0	0.00900335678922	0	0	0	0	0	0	0	0.0095759864419	0	0	0.00880119567251	0	0.017899334303	0
AADACL2-AS1	0	0	0	0.026752971435	0	0	0	0	0	0	0	0	0	0	0	0	0	0.0202606557431	0	0.0204054949033	0	0	0	0	0	0.0755342805592	0	0	0	0	0	0	0.242965298461	0	0.0236497624007	0.0328215945987	0	0.277156250302	0	0	0	0.0312213636969	0	0	0	0	0	0.0235087319823	0
AADACP1	0	0.0274484460745	0.0403881802703	0.0168868159655	0	0.0152655655178	0.0144467511384	0.00903286608401	0.0420459555177	0.0105127690888	0	0.0148438609023	0.0109884430203	0.0187291734527	0.00748145306391	0.0102277624788	0.0281028488022	0.0511551347788	0.0365364979597	0.0193203120232	0.0150268987721	0.00660417638985	0.0176552094631	0	0.0476319576291	0.071517298442	0.00935667622621	0	0	0.021373669054	0.0200533097298	0.0130457135965	0.176957062841	0.0159106203823	0.149280309388	0.0828696324858	0.0156138857312	0.4930255546	0.0208967543524	0	0	0	0.0635099220083	0.00884517106184	0	0.0437785120728	0.0157777034203	0.0370975268607	0
AADAT	5.5908854313	3.82100600798	3.03750393392	3.46487326791	4.03098756599	4.75500089726	6.61098064774	4.95657997119	6.07301005547	5.64801957722	3.66134525703	4.24794351204	3.30036651251	6.73770234619	6.77648485195	3.88646739832	6.23091348307	3.86699184555	3.60652371927	4.9204555003	5.2080579635	5.25976900963	5.43975896588	4.75700379968	5.38491983918	1.8342591646	6.68780439067	4.31771347098	6.32948564476	6.56381719967	6.56438131518	3.34593451436	2.48824227354	9.60579820973	3.08311662668	5.32753605451	6.39157371764	2.62990354919	5.07746967881	6.7734603104	5.4904126266	4.28966455423	5.31531815566	3.21781448208	4.33114850911	3.96434668813	5.12218034031	2.20840917835	6.37537426227
AAED1	2.06692972492	4.79469349227	3.31623853429	4.75381391416	4.1226457753	2.41013777978	2.13006196616	2.26292626441	3.99117551686	2.28388885811	3.46175334574	2.64860877595	6.3946182368	1.85320029496	3.13353529457	4.85764328861	2.10385908655	2.87847156739	3.14640378539	3.25197687744	3.17634727197	2.56359394401	2.67799300738	3.57632217495	3.18001492825	4.38583774959	2.39898625126	5.69732600674	3.52332692324	3.28385217678	2.26986039789	3.40015120446	6.83444440267	2.51197947686	4.96204069643	2.91946168298	2.88277693897	8.34732632583	3.89904706567	2.2938274899	2.59810116065	4.15925459405	3.13861339279	1.70232257848	2.5608551327	2.00879585898	1.96603281543	5.47942500762	3.02213219887
AAGAB	11.877993001	15.0528696168	8.17122837252	7.87579420883	11.3564751102	7.34803794483	5.75573943059	8.61528514515	10.5276578694	5.87700269973	8.07252627711	11.3603982732	5.72185686877	7.03260510773	8.99312427939	10.3669753209	6.38376043103	6.68281845713	6.61180976657	8.91102053191	6.94524992177	14.1715942187	9.09140571158	10.5404801774	6.59655598403	11.9316278857	6.86622340956	7.45001066599	7.51302320711	10.3835213638	9.99470978032	8.89541364654	8.72213191234	9.24536138995	15.5543617333	6.67174049664	6.46251927599	14.9016759154	6.81176402795	6.45958098772	8.61135031167	9.49640988252	9.30944774075	10.1077344253	7.18124914954	9.88140294936	5.89675303119	9.88841788922	5.7235014395
AAK1	3.85327689156	2.78494063894	2.00723409951	2.23793229577	1.56393823486	1.84158407644	2.46861491432	4.08163415056	2.23692569115	2.23630217515	1.96766888254	7.99273248556	1.19028371275	2.20967329982	4.03798055805	1.73025425038	3.06868990834	2.89267032508	2.15088202994	2.20806418618	2.35259568982	7.98055411164	2.88445499492	2.65129268931	2.31388657605	2.59955443512	1.68575852452	1.60010137158	1.80818461272	4.29254942668	2.00984313756	3.33714415588	3.16957123828	3.94321353578	2.93570907994	2.44277442739	2.6181499574	1.91386461558	1.22795340552	2.19259015707	3.54052780644	1.11858920036	4.10346919521	6.23495089051	4.78104754326	5.06675082271	1.30297578634	2.9827002441	1.6541575188
AAMDC	6.01462720778	5.34356120349	3.52503500002	5.40332917152	7.56499998753	8.19628090096	6.76930295364	6.48207396129	3.88586427085	6.85824271034	12.7207959704	3.71209589536	9.55807914552	7.7253904442	4.18345297214	9.25650930815	6.61316585141	9.09127844205	8.19105786837	11.1769181708	8.35600752287	5.28631859953	9.4884529425	4.55468990883	7.50538774734	5.78879098423	8.87507948096	9.22786773072	9.76595486637	3.29777122922	13.1029956461	8.03785155681	5.34453438209	8.91332115349	6.80158889834	6.72555521436	6.095474555	5.06416715713	14.7793289985	7.88503241814	6.47422572416	16.4889936033	5.91065565202	4.47888870935	5.50923817497	5.40975932956	10.1622376908	7.50627883589	11.6660522718
AAMP	58.0683829352	36.8995929322	34.1052273678	32.4992796578	51.4509219512	44.5210883967	48.0297516504	42.7207732952	36.465385986	38.5849962985	52.168717574	28.6531425184	54.1945950336	46.8838531513	42.9337050969	48.784889602	38.4681012855	45.8118913482	43.2991710155	56.4971291426	34.9714410945	40.6329818506	43.4808562784	47.7580078205	42.5613385371	35.3621913309	50.9311301458	45.8143424209	50.125972279	39.2170206014	65.5257478248	40.4837409512	36.6620469345	55.5421313389	34.7796117302	34.8667248826	44.8666199903	36.202632472	54.3027184712	42.4385469631	39.2649665565	72.2622937164	56.0317803875	40.6088564089	42.3512571538	36.8038422207	31.6133120171	35.2710714764	47.8012853342
AANAT	0.353729697026	0.851089831366	0.148421951971	0.830013992765	0.985854709566	0.119210822596	0.179179294256	0.0995842551289	1.61274078057	0.685739767064	0.181448168161	0.2454727244	0.444194010822	0.160597673612	0.137467429814	0.32887627112	0.161366814469	0.62858915729	0.0755254457824	0.130166558812	0.151860878367	0.127415370239	0.340624616546	0.203848031081	0.780395613868	1.04032088464	0.120346509562	0.273358901072	0.207752416865	0.245455605803	0.0460585150415	0.19775872145	0.585267304827	0.197335283482	0.130289672769	0.571005823841	0.272551426361	0.438341765733	0.143987225195	0.156896004749	0.137357183246	0.461691261792	0.85333845208	0.235661205989	0.265165096335	0.174287787181	0.253668007958	1.14516508122	0.523062231649
AAR2	14.3320902683	12.7558266352	16.5614201293	15.410393096	13.2565777716	17.6352282753	16.3987350295	14.0247290747	12.3443725514	14.890081374	17.273678368	8.32121663623	12.6264403641	13.4197678509	15.1060790883	17.2668905498	13.3607975715	17.9436821724	18.0519048407	16.6846999773	18.4904899081	11.9935506311	9.04380561005	18.5160962632	14.2522210599	11.4922448369	16.0269816115	15.3476786428	17.2784024405	9.45085610647	17.4673316492	15.1469695632	13.8656805612	23.1910144734	12.7172574333	12.077574166	16.6497192689	14.1059539324	14.9547983044	15.4212668484	13.2588077094	18.591662617	18.4090912629	8.00009640178	11.2359540982	12.9761241536	12.5760761714	17.7393889456	14.7479750768
AARD	0.174350778172	0.0286205812096	0.178077333099	0.049302221405	0.171790100277	0.229211327028	0.0361528150379	0.226046350261	0.061378030422	0.0350774318518	0.0713906764448	0.551007563028	0.0458307366435	0.0416617987693	0.280833648593	0.0597213129149	0.19925991717	0.0800094303288	0.0228580329275	0.0322325603572	0.0376046272755	0.308501559783	0.0736365701489	0.0653244348942	0.152309043066	0.0497142082868	0.0234149658795	0.111689550998	0	0.472471511867	0.0334554387864	0	0.00984072997337	0.0398161296135	0.0311310097936	0.0345633707632	0.0455858139797	0.0265331251232	0.0610095124999	0.0251391754756	0.0907017130438	0.0328782188185	0.119199592426	0.538616643814	0.176556859334	0.237369560899	0.032902922141	0	0.0719575284757
AARS2	7.57004595915	3.60101515796	7.73014144554	4.8379431173	5.27702028782	4.88084668968	5.45764510828	5.05729533899	8.40453454821	4.52266272748	5.19596966983	4.71474591899	3.53904564484	5.92689007983	6.15696084377	4.64423228572	5.89043687971	4.84028385615	4.41701437956	9.94573221977	5.46929468501	5.22785865467	5.14073035262	5.55391446025	5.02069795296	6.60652553462	6.1277477807	4.95165671558	5.45480177663	3.99221150129	6.45387172726	2.88251385688	2.32498579174	7.05712642585	5.00004289135	4.98979112022	5.87663355637	4.49310508615	5.62481505591	9.27358330537	4.88967806932	3.87009070032	6.46268129937	5.60229015605	5.64317966419	4.52229924649	3.83699210256	5.06053077858	5.20523148308
AARS	72.6051380192	48.8540111748	82.8792191335	61.1769321651	53.3959138675	76.6389831196	84.8289716348	90.6201223901	53.5827749371	70.6263346457	86.1295486067	65.9399150361	79.7694221552	75.380156882	68.8916282482	59.4838843731	67.6082754335	74.5015797219	72.3306421877	95.6831938395	65.5699964016	84.0711184588	68.6121790016	74.7266078213	70.7509440155	43.5762520711	94.1783868443	55.9060582495	58.3523031846	72.627508862	96.5445865975	71.8434756606	51.9861348631	81.2438653164	41.7674888943	60.8431586837	79.6448482041	89.8930009519	76.1152709274	80.8520818594	67.5304551371	104.372921662	73.0065967924	84.6500175532	73.9552999507	76.5025443104	57.0847762738	71.5736359149	48.2599914285
AARSD1	2.68898963606	0.708220300039	1.63600168788	0.963150308009	1.92530088455	0.928726672795	1.52632421976	1.29044149178	2.42666688466	2.09004294137	1.64141030523	0.878881600096	1.58175433304	2.69261870118	1.65400707635	1.63337145884	1.45784286878	1.11149169735	0.957593597578	2.25636624595	1.44069174896	1.4349463171	2.2489133363	1.40731477626	1.66021719846	1.33377959503	2.31254395736	1.76978486155	2.99137349567	1.02168907884	2.09143460094	0.892884704446	0.810632788341	1.59887989166	0.67708937737	1.76119223393	1.61570837105	0.695441518988	1.4075295491	3.47596610191	1.92695838337	2.46213831962	2.97979672276	1.33089258015	1.562569805	1.01462768945	2.1211725087	0.818140684712	2.03831744134
AASDH	4.72723941474	4.89192764314	3.78393288028	3.06983736577	3.5144447493	2.69921701527	4.13144178483	3.28024630667	3.20826721778	3.5904246264	3.41531145915	2.94551445942	2.19472309387	3.78936170817	3.48016491523	3.82470847932	4.23100042885	4.91510274036	3.55789653735	2.3192068235	4.00176581929	3.26051622425	4.18268376215	3.72972485796	2.9137780561	3.93690383224	3.41806177895	3.04216034437	4.03118674445	2.41630844193	3.25968402456	3.58414022196	4.31213006194	4.06858562436	4.64338743877	3.39898148706	3.93532993277	5.70673132483	2.36239289675	4.69902721168	3.17300083813	2.7731936897	4.66415147794	1.90048402142	2.978008005	3.35623971254	2.88185482305	4.28852512017	4.75485576539
AASDHPPT	19.7600220023	13.8981209072	12.7671478752	9.90493827993	10.8177356672	11.6985635565	12.7564181689	14.0149175874	10.3744570098	12.599333568	14.6253444953	17.396385583	8.16697055847	12.7296504243	15.5493271756	10.8000076917	12.9354645022	16.2530403649	16.2675108243	15.3486416572	13.7454491745	21.9805276442	17.1722625301	14.5232922301	11.1108005855	8.98311863555	9.42956235815	9.34340989134	16.1021909193	16.233369055	18.206186819	18.613011435	12.2191785435	20.7667486151	11.5103351529	12.9843565939	15.5246570334	18.7242757747	11.3423648641	15.1058024289	15.5729032162	7.34600866664	18.2409113964	12.8343074467	11.0982936204	15.0816537462	16.95825228	8.22575588927	12.1069222481
AASS	3.15777803714	12.835206671	14.7820865464	9.58751091429	10.4172521072	4.00403380882	6.28695169841	7.43828878418	17.5605377399	6.3855901306	4.21808695168	5.49372876286	3.01942596226	6.25726006018	11.8821444648	3.65756014278	7.24490952417	5.25157432536	4.56344122415	5.2496035788	9.71693412027	3.38340400476	8.99082793141	4.39008375519	6.95473615047	8.3475169366	5.1912983729	4.92251443017	6.67481867222	4.94576739015	1.71812005423	8.84461304611	6.05933463198	6.00010253629	9.28009773818	6.11042150283	4.47859025934	6.54476432492	1.67133069716	7.22010699524	4.97372751319	0.673663316885	5.00996587988	2.68245851668	6.09677570006	4.84763186293	6.13321362292	6.88686536809	9.58728191726
AATBC	0.154397756261	0.167129161706	0.090507025932	0.205642198362	0.0671162325123	0.110279146877	0.152073248647	0.18643954207	0.325437766087	0.507744746528	0.119575608562	0.140934449551	0.0362884650912	0.0979317251744	0.194566898763	0.194214171714	0.203016271302	0.253403687751	0.0980353550096	0.1462170516	0.117859722253	0.158120838734	0.149406395059	0.121226818551	0.0557106920649	0.28538444327	0.108148894518	0.208804921767	0.197677961641	0.0617617470162	0.0827805892006	0.131939968409	0.448029820273	0.0459756211459	0.311197683949	0.124006906963	0.15791359935	0.334826917075	0.0172524701506	0.219784683087	0.187958550917	0.0244057028488	0.275279157232	0.182565492167	0.516293960653	0.1566230012	0.0488480805524	0.137825608616	0.110389994239
AATF	18.1799784064	6.91207071832	14.7780887703	8.98778390581	14.6606929036	11.646551359	10.5748134372	12.8113327455	10.5072610935	15.7852461537	16.2382253622	6.05996685224	14.0794356312	10.4026877837	11.948905791	15.2307048231	8.44425625375	19.8714096066	15.0094940865	15.1042434246	15.485847165	10.2236180961	12.9082876764	13.3418991667	14.6003098611	11.4365374218	14.5085963336	16.3125503491	16.2317690734	10.3130718977	15.2393498013	12.3193988885	11.7571463777	12.7125114314	10.3855267598	13.7721541485	15.9141598985	11.2681915935	18.0610195711	15.3239966424	11.1265834777	34.0744029077	17.067186785	9.3588214411	12.4379530349	11.3762156717	11.2662173989	8.15120647808	18.6116605674
AATK-AS1	0.0982068662054	0.0153151063511	0.0193156688148	0.0376886009124	0.0846689451231	0.0170351180376	0.0644855536116	0.0806394966656	0.0234599174991	0.211164972446	0.066118384072	0.0331290606049	0.0122622004198	0.104501100906	0.0500921250069	0.0342400301285	0.11760177161	0.0499493149074	0.0305787994571	0.0503063920383	0.0167687855405	0.0810669061897	0.06895617584	0.0946715187901	0.0885889247086	0.0665061954452	0.104412826218	0.116211645963	0.0593752625279	0.0477025203957	0.123078161658	0.0436738365326	0.0329115927562	0.0887747315843	0.00832922857705	0.0809162440329	0.0522714444112	0	0.0349785938079	0.280253703306	0.128921694455	0.219917536856	0.203756596704	0.118445818146	0.0214720488436	0.032568817264	0.0968364204376	0.00827955896214	0.0962626504068
AATK	14.1155805157	5.65792063067	4.48310932792	39.3715422486	41.3674570267	37.2543705563	9.33641657016	35.472391601	6.11200947954	17.2645371947	12.7499328392	27.3926200689	24.5984231636	12.4783010317	14.6561148731	6.15529583867	21.8269341512	9.97620042533	16.3378423765	7.21664502439	12.8076104914	22.3338456393	10.4655203471	5.44191894738	28.4478761617	18.7734842345	41.68554527	48.4069870284	8.51699511273	12.7664358729	11.7120477641	34.5819715926	12.1214839473	7.79605574382	2.15191942474	8.81880657187	14.0119085799	7.72601127622	7.02764059152	18.1858370375	10.1500790134	5.92059873036	10.9410098509	34.2635924264	28.7666005385	16.2297950418	7.38415782808	1.27338020778	37.7207120872
ABALON	0.430338823662	0.471585362274	0.494117747543	0.508840673196	0.263579047017	0.459988469742	0.649154855409	0.467962270883	0.455656195818	0.466826610131	0.424586806527	0.965186369062	0.197503260676	0.402639501874	0.585338194314	0.421729934936	0.705672427753	0.371835734014	0.492522744172	0.674089036834	0.699054805306	0.935648338473	0.727992105178	1.07635994774	0.436455240409	0.378068324922	0.336348663837	0.566253698386	2.96746048992	0.632741471271	0.402836534079	0.544821356998	0.467732015813	1.53920829803	0.757587764553	0.449033218801	0.841919097555	0.454005055313	0.254077300161	0.584158875214	0.531698875386	0.083344470615	0.663082966591	0.551756472101	0.834092625677	0.509146625957	0.200177021219	0.690314210809	0.501623001975
ABAT	75.7677311314	70.6949010631	69.1006970714	18.0673298741	50.4115532764	65.695038473	92.9340167231	63.7661164684	43.5766414626	46.2910323529	91.4952201736	37.8503036354	35.5296464348	101.73095518	36.3649600893	45.7688844109	80.8626595335	79.5472871882	80.4804596606	82.0202155469	72.3257622968	57.6777968088	42.3977969156	82.7941758706	43.0722079425	12.6679027193	62.2188701962	30.9004548291	37.1951926491	35.0090126334	60.1399417362	112.977547947	70.6362931625	54.4164150384	43.6009728273	40.5882941022	82.4115406729	35.3059010271	38.1522406806	87.9582598401	99.0330758903	44.5159644259	108.089784272	42.8255296561	76.5501480931	62.6221872411	87.6889780896	10.6460368818	55.723520134
ABCA10	0.0842674502169	0.0607784687559	0.0193363518629	0.143504784908	0.0648670468501	0.0383700579569	0.0259371177487	0.0843296770827	0.0377438113481	0.0377484082212	0.0315186585979	0.097716933221	0.0657607000501	0.0433396713313	0.168346490788	0.0440700352089	0.146318711057	0.0214297715117	0.034984620533	0.0277495308441	0.0413673270421	0.142282481936	0.0359237825388	0.0156219053108	0.0532102709695	0.11698601989	0.0627147783319	0.0890327176307	0.00636844725388	0.143260799504	0.00960077553275	0.0484049523164	0.0804844092599	0.0247565845759	0.0536023764108	0.0719107274879	0.0355078895736	0.163706698708	0.00750343898103	0.014428480963	0.0862205843892	0.00707634715558	0.0798162172723	0.103751067774	0.0990307242589	0.0820914379467	0.0509879809997	0.0230891829284	0.0784692353358
ABCA11P	0.825043274906	0.880849165175	0.532586297701	0.554093352822	0.914541661171	0.517409655061	1.00535925001	0.794710910554	0.560944285405	0.644406369019	0.944766142966	0.706503934385	0.594321165507	0.913938911389	0.728355656351	0.892462089956	0.765052213288	0.56718943255	0.461093223355	0.436560570171	0.698960846327	0.895365356458	0.999462040512	0.550621768963	0.830116327283	0.300851144342	1.08635370728	1.4376326722	1.08396564625	0.917106601123	0.759222618911	0.305755989991	0.374328670471	0.705644568054	0.656683545942	0.627492421468	0.771303569621	0.670945702711	0.806225244445	0.738929570754	0.622403932492	1.08010251757	1.17934965926	0.83560552943	0.478722792201	0.378848887271	1.20038351047	0.411992634506	0.88335990441
ABCA12	0.0423110348852	0.287392459813	0.0875338683089	0.126292436309	0.152861923956	0.0146786778035	0.067913231987	0.0270218534255	0.038183407565	0.0381880579771	0.0661160434325	0.126872761832	0.0211319802689	0.0613644315135	0.0367684496586	0.0524509552436	0.0450373819483	0.0437230803632	0.0292765375006	0.0481639894037	0.0690350028764	0.0508022200796	0.0490430818519	0.245424512406	0.0305338250052	0.096784313397	0.0479837703495	0.0445050122498	0.0397926501893	0.0456710090662	0.0535621006483	0.129623074836	0.199143098446	0.0577959706412	0.0590113814362	0.0243477950586	0.0633907841686	0.227690056946	0.0133955829727	0.0450775104854	0.0842237073065	0.0273717456795	0.110262154846	0.0472506483019	0.0308364252854	0.0342999868732	0.0387706565143	0.0412201747055	0.0368652418614
ABCA13	0.00580197453891	0.505241938036	0.0188670559761	0.00712514915015	0.107475113148	0.0104667644878	0.0160009470771	0.010481041846	0.0465693014715	0.00665356760196	0.0298608472191	0.00548025943555	0.00579551938682	0.00724396328082	0.00710255594428	0.0485488945594	0.0192685884783	0.0485643902996	0.0154160498888	0.011548564406	0.00554783585788	0.00348317156768	0.0242104256432	0.00688382689197	0.00837400813933	0.158422401896	0.00493489372107	0.232256178609	0.00280627027204	0.0214184916797	0.0148071099001	0.00412833843286	0.189772240018	0.0948247616559	0.23383804865	0.0174828248465	0.0049410409077	0.560325518093	0.00551067811642	0.0169545115507	0.0129033814797	0.00311820791877	0.0293093262283	0.00279906954646	0.00913355710875	0.0107751662653	0.0299572877776	0.267662332211	0.0200186342195
ABCA17P	0.592557583648	0.228919372213	0.0935902036444	0.279087128235	0.361591850541	0.317702100985	0.676487691426	0.453385572864	0.202676343839	0.588798224432	0.699157825933	0.188535548771	0.588535258206	0.903767613567	0.741872448269	0.79821354082	0.675177995972	0.369878703835	0.374601922038	1.42898991727	0.662262447132	0.377971058963	0.869955477915	0.605180112315	0.52237684391	0.612868653031	0.987959117077	0.760385997028	0.871215015374	0.408843760807	2.38131070284	0.169689529911	0.857508695656	0.262953617782	0.422612692123	0.624553905739	0.583000737316	0.136290016605	0.882584305822	1.61719772822	0.580292976017	1.70993244482	1.4432325462	0.414186504258	0.715510137495	0.314866992368	1.34000078349	0.840185059208	0.403938522643
ABCA1	4.27066834463	25.1413352586	24.8866344506	8.958061596	4.75363322005	7.69346304556	12.1120466901	8.83887036272	11.1335652742	10.5087566381	9.6442818769	3.58521745237	8.26497048767	12.8686946186	2.90443850277	9.95915169895	8.02685452394	10.315083631	8.4392421467	6.55637540447	13.5174487764	6.1087851906	3.94657241371	14.663033451	14.2050444109	19.0314609371	12.614003143	16.8124755841	15.2869708816	5.97885738606	5.2789145266	16.4668468169	16.411190296	4.86387524907	21.0259619107	11.3279757573	3.76289693699	12.1046244137	6.33257085019	7.84613379251	10.1110014312	3.77297114068	6.86757687042	1.94898941245	5.28865359936	6.65597440427	7.33764964805	17.8715658908	11.2899117864
ABCA2	14.7575039483	32.4731351552	15.4974455755	115.237227845	106.469361152	99.3773837181	21.352052259	84.1780588413	16.9391301283	32.0526933874	34.2957524416	64.9894758582	75.1493872941	21.9147140372	30.772109236	12.4338146302	45.2922928521	39.2870901958	72.3207197711	16.3583519138	35.8324479778	38.0382733253	19.8189279112	19.7865466597	63.9513706844	50.1200358093	88.6655574504	137.442868301	9.8997150278	17.7240435947	17.5297172164	84.5114605898	53.061374986	24.7889952887	15.0267291569	14.6004215382	39.6850081236	33.8804226179	18.3802181537	16.4201915328	19.3592030051	15.7826244116	19.2743898194	61.7714512863	58.2611289027	38.5178664472	17.1530220115	10.1594718709	93.6062677708
ABCA3	26.4840379465	29.1293116738	17.2509342079	25.7869642822	15.9929404776	28.1403603825	33.486114097	26.8559748208	20.0976219218	29.1743729243	33.6557288611	31.5841676911	16.8733597203	37.5672084261	29.9047675532	32.7422130853	24.1868839118	28.505592519	23.7847732682	49.9504237578	44.6673872808	28.5537033024	31.4939345569	81.2175250338	23.7275956135	15.1532423291	32.8893739647	29.3651350915	24.2736215093	23.6923287131	46.4427766763	39.5367702477	44.5047013046	29.4935276044	17.0516332447	28.1806446746	42.5980255357	10.1134555943	35.3448784907	48.7038345252	28.769260741	40.7765452363	29.9806220401	35.7936462882	30.223690289	28.4841788478	21.799084804	38.5156563588	23.4655049419
ABCA5	1.07487650167	1.71139329841	1.04547268543	1.39695729472	1.94083604255	0.440009797036	0.255146884788	0.976524356182	0.197700351264	0.170396662799	0.259719926976	2.72941802575	0.467109877276	0.332211525344	0.970107589509	0.134498419002	0.821844938809	0.180887713438	0.536335131016	0.264900791298	0.29871071917	2.48322051392	0.496739609738	0.0748416063254	0.349605102598	0.955056867049	0.516495923145	0.696111620173	0.103734106916	1.45764589398	0.0582609761629	0.161581246105	2.38296439878	0.459819105605	2.24385163996	0.277192559643	0.280534938874	6.16000437452	0.0910671597565	0.141320453836	0.743000267333	0.0662961621593	1.01847798891	1.75692604842	1.29311815903	1.03648627304	0.207481956089	0.203079496942	0.569832750808
ABCA7	1.01315664592	3.05932565653	0.570238158195	1.91667278559	1.93399778344	0.499240734284	0.408193669968	0.655980186617	1.39275280382	0.953052188395	0.991014508022	1.14044920273	0.44656128879	0.863223806519	0.752004509381	1.36253794567	1.03395106536	0.319831171334	0.454669141157	0.497114145286	0.579966094524	0.957622152087	1.54112443679	0.411152789578	0.744509073591	4.93286156896	1.27349205605	1.14121705437	1.46179916459	1.06648656548	1.99156424523	0.585066030658	1.87373285282	0.604508494928	1.6530666659	1.58423917708	0.497490832685	1.4169487949	0.648226460937	1.18367749138	0.607919369641	0.514180448263	0.60897642857	1.75263570711	1.14749585372	1.04396255015	1.10027182881	2.38720257608	1.27987906905
ABCA8	0.383883983977	5.59729063911	0.993292334191	10.0345296536	7.29141723976	11.4068873134	3.05198186555	13.0256258853	0.970643392574	1.99984416662	1.13925176898	6.37667601609	3.38031990629	2.67353467608	1.59858615815	0.371554424599	5.8954417674	3.05874991807	8.63888482021	0.412592827214	5.15779087361	2.06115622621	1.14531948963	1.54507424178	4.24353871691	3.80326826116	5.97102247927	3.90034256985	0.840298857361	0.439868322131	0.59930554856	2.84121555592	4.23077690601	1.90911311788	5.82511338447	1.0214163147	3.08618874159	5.1884802848	0.413225278676	0.683138031781	0.895093521803	0.313879813098	1.36101486071	3.12779976275	3.72747644315	3.48239898747	1.12234580312	2.32358609048	5.2934500109
ABCA9	0.278513823632	0.364086112101	0.222291877404	0.957313763382	0.906790068649	0.368007200074	0.271935311449	0.59659021428	0.231416080812	0.178212084288	0.191315740059	0.534310774716	0.341102240652	0.290007421097	0.558360841273	0.128346724162	0.538268417303	0.218202761956	0.299628067905	0.187152706291	0.504508518465	1.00322201537	0.237100248149	0.175280204888	0.258665313764	0.477595842227	0.142134658839	0.583000146712	0.11713929132	0.334092501554	0.0573929718014	0.545695961665	0.2843937582	0.345026651561	2.15100527999	0.704682042257	0.259529809156	0.329128044257	0.131115186353	0.159235867155	0.420417178118	0.108466823217	0.489371781139	0.305727980709	0.5273997107	0.382310303409	0.251832103941	0.0931063085784	0.769147951273
ABCB10	5.11730228184	3.4419100203	3.59772031654	2.92183180978	3.91483601489	2.68461612539	3.53774322943	2.9934357893	4.76053871455	3.61308262515	3.63199034159	3.31920727632	2.207757901	4.69563027146	4.940930202	3.66985383069	3.86939118511	3.41891424926	2.55631865988	3.9365680493	3.48445395245	4.33970113392	4.11060235177	3.14063797443	3.99314578124	3.64578025098	3.14940093698	3.36181349648	4.44589368097	3.41524715277	3.48393274138	2.11229598131	3.03669296495	7.32233217851	2.67112841569	3.74132246326	3.08172466002	4.2554993131	2.11406807519	3.30057999818	3.49863849855	2.0077112132	4.50359362362	2.57580692027	3.48390551148	2.83190878464	3.72568074981	3.86529731655	3.52750818283
ABCB11	0.00859381575268	0.0589680652807	0.11493779166	0.00329802695812	0.00423379948573	0	0.00282147770243	0.00352827151253	0.0287407900171	0.00410632719989	0	0.00869710196137	0	0.00243856189651	0	0.0079900050892	0.00548853929237	0.00499534707702	0	0	0	0.00515923234183	0	0	0.0031008703407	0.0372465681655	0.00365475297362	0	0	0.0125229534469	0	0	0.133632184076	0.00310737412243	0.145773627688	0	0.00304942128627	0.621218188673	0.00408117547632	0.00392387829206	0	0	0	0.00690991425992	0.00751584237331	0.0142500430807	0	0.00579617348427	0.00336947308646
ABCB1	5.79828789674	5.13406495396	7.6078484368	11.0396555938	3.40308660744	6.01219810616	3.44937457925	3.99104570536	6.89550049585	5.57026113688	6.96734714195	7.39959051717	1.86968566177	2.9985516376	5.77633120597	3.10835900104	6.86335363056	6.85599513123	9.8916306804	5.17317604426	6.45716658777	4.80376825344	4.94350730337	6.54701378622	4.28063026911	11.0699482135	3.68017446843	3.09329655537	3.49408489235	4.56258257599	2.15773750849	3.02669992572	3.14379288582	4.11592896456	4.95844600784	20.2996700972	7.58865504182	3.43357650082	2.30642437437	3.00080180589	8.51813046572	1.73465165369	15.7499082552	4.70812946865	4.10078780571	4.98617597672	2.33738822647	4.02897799092	3.76657877956
ABCB4	0.159487872089	0.558231947928	0.605685659256	0.668735037906	0.11931416429	0.215172362642	0.149329361714	0.138233949023	0.728112067168	0.324585603384	0.256288879101	0.20723566894	0.17406139499	0.120682456323	0.0984229376387	0.417386606926	0.147129326115	0.307302833605	0.777392732342	0.269731561932	0.944059802122	0.141847909222	0.206194187701	0.448536712292	0.264291474179	0.214411927301	0.218552179522	0.11183858963	0.478555583709	0.163545360408	0.185745989003	0.218908257907	0.517855611657	0.476295270261	0.432853137293	0.397700146455	0.215889993554	0.333055512955	0.148675360096	0.159127559095	0.291930253352	0.11640310938	0.528588318055	0.0546195804721	0.113652293759	0.0920707947614	0.199092973877	1.22109573896	0.294132879007
ABCB5	0.00239098762785	0.0119317864323	0.00877833193301	0.00367033312331	0	0	0.00156999369615	0	0.0342699291759	0	0.00143088649409	0	0	0.00135692258064	0.0032521731802	0	0.00458109526224	0.00138981488569	0	0	0.00489912287936	0.00143541135318	0	0.00141840892446	0	0	0	0.00646706269146	0	0.00232277315203	0.00217928374076	0.00850641971139	0	0	0.00648918618318	0	0	0.00518509488471	0	0	0.00147707499637	0	0.00345095503621	0.0115349362708	0	0	0.00342926858395	0.127397163216	0
ABCB6	3.50391910012	2.08756374861	0.90773252676	1.69718178057	3.08374825113	1.56964621337	3.09376412352	2.12293351568	3.18963607415	3.35257356589	3.60344558049	1.22217591793	2.654748722	3.98429670991	3.32576101811	3.93378805316	2.88689416392	1.95269124948	1.43350826904	2.62386045799	2.06207737118	1.83805457933	4.17327091267	2.22242387233	2.43347904286	2.42355475981	4.22084787817	4.08880318224	3.35249501038	1.74328654579	5.32149729579	1.7372579535	1.75111677756	2.60464039128	1.49743207408	2.48659049108	1.96457779994	2.00416087241	4.57196093804	4.41516368543	2.66898285749	5.2296833902	3.55359061593	2.13352663325	2.85614139499	1.62739434357	3.65323704701	1.63763949775	3.21113892435
ABCB7	8.2273546155	8.86502555289	8.68894875319	7.14416933997	5.62463255275	6.00842378937	5.31913811392	5.0728454273	8.81569196776	8.69569535606	5.67737266634	4.76646869231	2.71706827786	5.12591622312	6.45187413391	5.96561623917	6.07312971078	8.13949673728	6.1816433048	7.43419586032	8.63250304357	4.54552341506	7.06259501354	6.72868073121	6.64717600756	9.43135777864	5.99631259546	8.17356920212	8.96618942307	4.19178670322	5.23020026361	8.48419418379	7.50835768811	9.79227434954	7.89308829401	9.24894854125	8.10764422453	10.0252599159	7.15601965057	8.31614081976	6.82283022346	5.32686923439	6.48052464277	3.33159771114	4.72520630422	5.14555237421	4.49449928213	8.96687944067	9.6072458746
ABCB8	4.28395501876	6.24815246213	6.90355575719	6.81818217857	6.58266844939	4.41501869288	5.29125258806	5.2599068089	10.7353962027	4.01691825878	4.61386775158	4.36663268046	6.04343650971	6.07466377091	3.79864208206	6.21359357373	4.71645331314	3.91918687154	3.5629738472	5.34621343652	4.78642136322	3.73749413088	4.35848044016	4.30219759154	4.45678867186	8.80577930782	6.31755643025	3.90511460957	2.79788753153	4.72139221188	5.32431697786	3.5930712314	4.54453890785	3.52490455432	6.13508173313	3.20573042532	3.59376258369	4.89958198912	3.00380547643	7.32832815166	3.69512570886	8.40293106838	4.43117079556	4.97333196404	5.08392154923	4.28492659493	3.92728940342	4.48353016749	4.67552827859
ABCB9	1.07411219952	0.908941940302	0.730184890275	1.08516501356	0.835183604384	0.826150674988	0.747939752113	1.26074371298	0.687413885349	0.31351163999	1.10023856508	1.73136979823	0.795123108613	0.985716403513	1.00909947002	0.30191560687	0.822129378408	0.537232834268	0.853144133496	0.588843842841	0.707457032765	1.53360791837	0.744334916936	0.563104394389	0.693415127763	1.09345972846	0.800277059697	0.851297740899	0.531603151779	1.15185920402	0.628386325296	1.68949990666	1.61352284016	0.790007612117	1.33781035011	0.349687901825	0.628728217007	1.33619867871	0.378021987508	0.678241373768	0.818895001137	1.43795392171	1.32555399592	2.2253973893	1.35008556422	1.16528598847	0.452609141063	0.539121323316	0.588941862661
ABCC10	2.80945690403	2.36400972803	2.90253828671	3.06849929697	2.96245387403	1.77453747652	2.87324307424	2.19897263104	4.70968800269	3.23437963363	2.48428873859	2.27975111957	1.84900571734	3.68921078175	1.99262296352	3.97155544319	2.71417265057	2.03097846374	1.1709262791	2.79412393745	2.79412197033	2.3113163024	3.48718672801	2.20271763912	2.88703995368	3.91048530424	3.66125131703	3.01068491026	2.85083348289	1.69982941639	2.57817139238	1.95163100698	1.84119412548	4.40399988231	2.22393494395	2.90592726297	1.81114120382	2.77907486413	2.13524344121	3.16818923709	2.54418136768	1.81258112523	2.66969924722	2.59582516937	2.77316172876	1.97966471311	2.8767810867	4.26990468858	3.78558738042
ABCC11	0.152749292416	0.293472950977	0.142605356692	0.220411989642	0.243819515974	0.180173707029	0.383144988852	0.306037741952	0.046706121464	0.192686215713	0.118836653958	0.160768540687	0.344829323854	0.256595277389	0.182834527769	0.127815267747	0.263398750575	0.145613850179	0.208003367128	0.268270999246	0.344280873317	0.143054938015	0.220635288446	0.125049632512	0.268965512939	0.324396016508	0.332599167508	0.144602896944	0.0775750712592	0.189940967339	0.534622067762	0.114121633722	0.527463126573	0.18557778672	0.126442173442	0.152465254137	0.182116742557	0.313585282511	0.208915626122	0.131119277139	0.232134415278	0.0930392328801	0.141098095879	0.201423285365	0.13893260258	0.204654221195	0.25851478504	0.309069250698	0.174879141255
ABCC12	0.0920244831816	0.0333313077735	0.0140126680015	0.0045569036645	0.0584986618857	0.0205970478955	0.0799182802379	0.148688535438	0.00850956905529	0.0113474739306	0.00710607096339	0.256359211462	0.00593045798199	0.0438018831213	0.153434006291	0.0110398380404	0.159254502091	0.00345105053564	0.00739452460048	0.0225921888984	0.0060825081135	0.343952167248	0.138163380064	0	0.0235647014987	0.122226541704	0	0.00802918446015	0	0.337409280445	0	0	0.0222841852026	0.00214673874794	0.0181274667543	0.0111811762716	0.0189603167127	0.0236043748581	0.00563898467772	0.0108432924262	0.130204279793	0.0159540498505	0.0299917429441	0.396220007147	0.254424771886	0.376066969811	0.0106440247055	0.00600645579751	0.00698343181398
ABCC13	0.0268358367957	0.00128768591452	0	0.0031688373179	0.0162718158187	0.00143230357311	0	0	0.00197249726034	0	0	0.00278547361829	0	0.00117151952331	0.00421171896043	0.0230310667121	0.00395515751189	0	0.00171403268735	0.00362548664342	0.00281982095966	0.00123928398586	0	0.00122460468324	0.00297940367934	0.0156570545181	0.00351158973459	0.0167503075923	0.00249612008808	0.0100270057211	0.00188151740237	0	0	0.00746413174065	0.00140063412837	0.0174944425603	0	0.00447662967243	0	0	0	0.0166414935206	0	0.00165981012651	0.00722143332679	0	0	0.023668789568	0.00485622715958
ABCC1	3.08552360784	2.41318766061	3.04815023483	2.45571087301	1.97786176775	2.55851281129	2.12389555528	2.81429048925	4.98644495142	2.71132572354	2.32040468619	2.37349710594	2.2415205241	2.15734693861	2.99066518346	4.6752715779	2.16841210363	2.38457888069	1.71284067095	2.09030387856	4.79954187409	2.53122257155	3.78904335358	2.86871285673	2.5893507693	4.94522685533	2.72878476023	4.90779368805	6.54687517227	1.54416364636	2.55665800722	2.29561504138	8.49006737494	4.4838165637	8.72705892352	3.23837566932	2.39086826529	6.16322989346	2.58371057055	4.40525968093	2.01263509097	1.46565240008	2.17398026297	2.36111770261	1.92676135082	2.0077740699	2.50186262061	11.0674454978	2.50890966018
ABCC2	0.113650179569	0.0553857845615	0.0540200243539	0.0790526266008	0.0699881294962	0.0689987884313	0.165576644225	0.102069067657	0.0950217004993	0.152732046421	0.0510104606255	0.0814697397787	0.141904668529	0.0967473606851	0.137676983822	0.227840149134	0.129290240374	0.127994546952	0.0442342549913	0.0311877950824	0.106731490252	0.0639647122739	0.21944926756	0.0927036749365	0.148653694038	0.115446730155	0.141977652544	0.552354294248	0.180369509394	0.055203879508	0.100350211366	0.0294826428583	0.0837914787078	0.0667776294481	0.0578341429695	0.0969848627304	0.0882164500313	0.0693173636281	0.0978244402242	0.113513542664	0.0614332366428	0.0190875153539	0.133277079593	0.0257009559672	0.118030805076	0.106004131447	0.193565483425	0.13174622344	0.398255823038
ABCC3	0.234824629919	3.76111946905	4.68019418848	3.62062538264	0.23364416669	0.02396061823	0.0695379504556	0.0113422882636	6.11991259308	0.06160259615	0.122620007129	0.13047281274	0.211566960353	0.162010402412	0.0516682502217	4.22738295837	0.0573427901969	0.020073096105	0.172041529294	0.0202165944408	0.394672571391	0.0276421945005	0.0332536439524	2.32858440404	0.0581485759698	11.7540894293	0.0920329447322	0.694301469299	0.141973515582	0.0514399786324	0.224524481583	0.831340609292	12.7085749929	0.121535691662	5.59684394246	0.0758747597209	0.0130705796094	3.52807216897	0.131197014012	0.271201864326	0.0853335754609	0.0412431161796	0.196045761956	0.0444264219091	0.108724860594	0.03206659892	0.394580439376	11.5089107679	0.151645214577
ABCC4	1.9107336511	3.90588684571	2.55513516872	3.03305269962	2.01654965241	3.13074706534	5.70445091689	4.08156621578	2.28558673788	3.05683735638	1.31796486284	2.10271766192	2.37232881857	3.89891616093	2.10032968013	3.01607415154	4.59379683075	2.60469528792	2.00019920209	4.48267149994	6.49034032141	0.888785818494	1.10396654174	4.59112392955	3.41963219736	1.59799102883	3.48150207086	1.39729784865	3.62823936047	2.31546350167	5.35624184999	2.3129371142	3.78850609903	3.6806419261	6.70500556891	2.2843519213	3.56378404998	5.63736438262	0.642574528196	5.52408544124	3.69155914087	0.666853030337	2.06323990778	1.21541406193	1.75027954815	1.52455304233	2.36492014728	6.23736058193	1.34294338155
ABCC5-AS1	0.0471926918359	0.0294383121013	0	0.108666120648	0.0464995760149	0	0.0309881271753	0	0	0	0.0564849308134	0	0.141420558786	0	0.0320952741249	0.0438768829579	0.0301401555384	0	0	0.0276279088776	0	0.0283317758985	0.0378702360766	0	0.102170041311	0.306807685427	0.0401399415078	0	0	0	0	0.0279829165843	0.0253047342172	0.0682562221946	0	0.0444386195526	0	0	0	0	0.0291541220498	0.0845439912475	0.0340570264075	0	0.0412730320522	0.0313014805581	0.169215028154	0.0318295198481	0.0370067289304
ABCC5	5.77854939	3.78440681982	5.78761660054	4.48275370895	6.21596626636	2.87787332444	5.37461317113	5.66779858139	6.78413201165	6.82747979763	5.37076110508	5.94393289085	2.34981529464	6.70485311012	7.60988739949	5.04518958053	7.52192484786	4.89948911294	3.24636412686	5.29239990637	4.27442440634	7.75003707084	5.29061861494	5.30326955186	4.62661834421	4.54656488193	8.34573974133	5.89708333628	8.91255593188	5.01980635116	6.81329470578	3.89326237725	4.35879742171	5.88423999162	3.40229148942	5.45225467377	4.91367796644	1.81097101755	3.61240426284	9.52561393832	6.44046179422	3.93704097831	10.1230990986	6.04778694851	6.72531088446	4.82845241312	7.35975185251	7.66952603669	8.62270692734
ABCC8	18.420530261	0.765899927587	0.397347644465	0.872214757704	3.97041068462	15.5633408909	6.61702125363	14.4014803422	0.374431082185	1.82557383784	11.6100325161	2.67241618384	11.5566969438	14.8200908136	2.61834079708	1.80644195542	9.62264264087	2.97246955997	8.60055578027	14.0070114834	5.87464391767	3.58557475619	7.32142625722	8.90909446618	3.16953737136	0.817331509577	15.0538401466	1.62515052783	1.76895883946	2.90583513405	84.6649553358	11.4917185093	3.94663506405	2.75584245354	0.203838760615	2.19240794667	5.26521051513	0.401285136674	1.23130533296	35.5750858945	9.00524290195	11.3372519346	11.2195693093	6.10195178902	10.0697795023	3.62786376356	41.2381866885	0.0880970481483	9.7356306597
ABCD1	2.41569054609	4.68373073168	2.63822010709	4.34234918117	3.32817447284	2.04979796471	1.74071576757	1.76030991968	6.41018552974	3.35788722543	4.37143057813	1.53809470671	3.34268800103	3.08610291096	1.88114094157	4.91486391364	2.32089166041	1.57133758025	2.79162839561	2.18560059868	3.83194083553	1.16144887117	3.04620556642	3.75946520989	3.20357266078	16.8945721283	3.82916835349	4.00942532753	5.02011322231	1.82357336961	2.68314515903	5.99617116848	4.64006807837	2.97207231426	3.90606582471	3.80596357589	2.86469248835	2.339634936	2.81586356629	3.92014351633	1.4438832055	4.2198995792	2.42628756972	1.85826742404	2.83976596082	1.29359487465	3.64093336197	5.63548679527	3.09155245092
ABCD2	2.25307655003	13.711396455	2.71701294618	3.31974011444	2.49966901619	0.558844994031	2.23196978457	1.75098590304	1.7901143075	0.471318548497	1.2336904707	4.79012200376	0.949846792503	2.16666732702	2.26827870322	0.494828264842	2.85751190234	0.614607868911	1.9738963093	1.3854833823	1.8878149837	2.81174027304	1.08480195805	0.458862790669	0.865458976633	1.29944875252	1.09851398757	0.187139978684	0.128711443978	2.66102522359	0.49480046922	2.0639038327	3.8316754698	0.510614096958	4.6993192515	0.41763611274	0.710088885997	2.64178561762	0.286451020307	0.829471890525	4.80691089264	0.788191785026	1.80775220293	1.61474992688	2.00769680427	1.90388570934	0.773517212377	1.44542145952	0.272668046665
ABCD3	7.32382374092	14.5777824622	12.7589356216	10.7568186722	11.7090187188	8.24944338888	7.25995069284	8.86348212518	15.3126460254	11.6968656562	6.47400017468	10.8198657163	5.53086231922	7.42903454805	9.50327023288	9.68018339212	8.0858874062	12.045915073	9.40035160127	6.93283406137	10.2697091796	8.97032481739	11.6313149228	6.69694916501	10.8424078029	8.91475791285	6.46215688998	8.99695800617	8.50349269946	11.8848174491	5.72019926613	5.77916263655	12.617655973	11.8060569816	11.8718724824	12.9834528101	6.68287184157	20.9318832501	8.67557980158	5.44611031905	7.92137542217	4.65382682503	7.27366407748	5.17160765068	5.64827399378	10.6954648787	5.22464621107	8.63241638893	10.8928979309
ABCD4	4.77549785782	4.6588705466	7.06663600413	7.21061071931	5.34700051028	4.70749722344	5.84386816981	5.91918182897	10.182639545	8.02022738363	5.90007615157	3.28834261315	7.5006868955	8.37688642487	4.32921290339	7.53761717875	6.54960462604	4.22248331511	2.77271145635	6.0258457312	6.27507115973	2.37749446281	9.03349157382	6.02082108503	7.39522037716	8.14993266633	9.18847159167	4.74132269792	4.0103896743	4.34010521051	4.6264305054	3.67274104832	3.46469108115	2.91683457626	3.26074908574	5.99416114745	4.59100233365	2.92840192623	6.80120842175	8.84400149449	4.49383080187	10.7504351785	7.21678836991	4.36540511614	4.73054652818	4.50171975054	7.01396195213	4.17079596093	9.05512750572
ABCE1	13.1351761927	8.93845831301	14.6697864572	9.29805607298	8.69199169578	10.969399222	11.1163933669	9.70930592174	12.7097239153	10.0677324461	6.73808424115	10.4828411891	7.02609991819	8.71152202223	11.8066858797	9.60099735794	10.5640066497	7.66797098578	10.434164819	8.0475005147	14.6586018357	10.9164073596	9.80619086196	16.4143361201	10.1954285581	7.25014556151	9.22200580184	9.18767338555	16.4937726729	9.54458334894	9.40899372014	8.85266923746	8.95256050504	16.7546527627	12.0620205577	12.5682346513	12.6187063059	10.8689167208	8.01961729604	12.3174817335	9.87139027943	5.2245825027	10.9986310601	6.18687031704	8.87674548911	9.26985477641	9.23966992499	9.73837496142	8.75703251394
ABCF1	21.6097662684	9.83523398316	24.1953072651	18.0322894254	19.10817985	20.2430646532	21.657158808	18.411197856	30.5196280537	22.2927510359	24.2364686929	14.1174404849	13.3542113153	22.1283010385	21.0431391065	27.5938835774	17.7204523131	22.565142953	18.5688289244	27.2958120061	23.8236579382	20.4381723082	23.7495863529	25.3692057362	19.383928537	21.6915566021	21.9597694946	22.2758796552	24.8758195563	13.9954955086	29.0628720753	21.1962704951	11.2066963975	35.1157135906	18.1718593871	19.3349161938	22.7782324497	15.4193475844	29.9645597086	28.3761986454	16.5300713605	32.0066952352	17.858539335	17.0016820973	21.3214311797	18.4259559817	11.6296778664	33.2588785182	20.763687686
ABCF2	16.4557245418	22.4636095624	27.2705673316	15.8118000462	19.9500848434	16.389485915	15.6476178392	17.8309101422	29.6410941567	14.4894792527	16.3218909414	12.4183646867	21.1544129386	14.7411395587	18.0036592994	27.2078992646	13.0234338172	14.7224546898	15.1757810643	20.8549158359	17.7781793439	19.2024980706	14.4269337727	17.8739725967	13.4660941364	26.9852925041	16.6882799488	14.7443264549	17.0640740156	14.7438913576	19.3436443781	16.1246838475	16.1102749686	19.3526799269	23.4211072675	14.3380486656	15.1813937336	15.2441035782	15.9698277326	20.5799644528	13.8300587461	17.7752601166	14.5112104544	13.6914498318	12.951121144	18.0930580038	11.7294242377	14.7937998015	15.8499786729
ABCF3	17.0410390314	10.5080527121	15.1022563225	9.21346235763	11.9616877448	12.28985619	11.287343494	12.6419601314	13.4847443588	11.5974801164	14.9424500487	10.0948516839	12.1349721425	14.2834400652	13.5263119644	14.3182310587	11.5675740521	12.1613350692	12.1413161417	14.6546292055	9.86513739962	14.2777296342	12.7981179146	10.8178619099	11.1136294722	12.5783000126	14.29186202	10.9107842844	11.4311120944	10.2574893593	14.1800430752	12.0603575949	9.96248892656	12.3665212892	9.36184496982	8.93788057792	10.6034386778	8.98760567776	16.3590725039	13.1317165027	10.4512516421	20.0311700499	13.5279061164	12.854345494	14.2083066772	11.7172496736	11.3792118051	12.3535519648	14.2662468056
ABCG1	10.5731058823	5.48563540095	7.31684855789	6.62762143844	4.90250324845	11.6740500592	8.01345071109	11.4222945401	5.23458751389	6.03346727593	19.0408523951	6.40888605225	5.65631405993	13.9687873	3.90027056583	7.04656575605	13.3713271959	11.42573879	13.7541201876	5.49333191292	13.7809501257	5.55947574214	3.13670856367	12.1906537272	7.46048278945	11.6051431364	11.67183068	8.09325003261	9.65860965235	3.27745189132	5.57320823944	31.6317910742	9.37257424631	3.43080907454	4.87746888733	5.76798906942	12.9540611897	1.99699370679	4.82193716214	6.97394651822	7.73799267245	9.16620676876	13.3214940681	5.23340492036	14.9897772642	4.00047342407	7.74299881514	7.64327600565	9.09348012903
ABCG2	9.47333908362	10.5087123155	17.8895883645	26.1024404867	5.72198000497	15.4933713352	9.7069413505	10.1479704209	14.3742442215	16.7625409209	15.6527864158	15.1300583788	4.77016289919	7.61745772424	11.5906905418	7.86965563755	10.0973686463	15.4184509624	27.3165940928	14.432846952	17.2935675895	8.99270319781	11.239929812	6.84136015493	10.6945141963	14.1083016479	10.4496240178	6.37183359257	12.7302804129	9.08331556683	6.06290806724	8.90362956496	6.34522474045	10.4528181261	10.7180059758	44.8045231862	15.6427688432	4.29028811552	5.53305365202	7.82127040565	18.55821034	5.7211152559	26.0216054149	8.57887448851	5.80551849324	11.0950835426	6.78046153592	8.94204664286	8.14464822617
ABCG4	1.37296793035	0.317038087398	0.214736272858	0.173375978173	0.441660699438	0.203260116345	0.553897331081	1.2548870676	0.131528545589	0.225986816177	0.198548449995	2.25744092109	0.116343272648	0.458695009301	1.51222941248	0.190326737398	0.919690486778	0.0759088034897	0.155322356739	0.413251132629	0.185618503059	2.95798016956	1.01678353029	0.0942209398211	0.203764415563	0.497157938141	0.156104750995	0.0381856796906	0.055481453452	1.50180785328	0.122244924948	0.382983540374	0.259273654546	0.10464829346	0.158054782684	0.305762646541	0.315604161974	0.0714376151458	0.308409569259	0.215945958303	0.81546929234	0.154911932934	1.32702923706	2.72154813031	1.580419493	1.95941478194	0.199954903783	0.078556128	0.0913336220149
ABCG5	0.124946457498	0.0148457724468	0.0405680968952	0.0182668138293	0.0175873396379	0.0577957593419	0.0703230563478	0.0683972504985	0.0170557384076	0.034115631301	0.0427281170186	0.0842987648982	0.0653753282057	0.0574025670946	0.0849748265742	0.099572216648	0.0911982770807	0.034584721497	0.0296417072157	0.052247940579	0.0853382428655	0.121445832924	0.0620685025158	0.0635332810342	0.0343496411289	0.0257872409436	0.0303639234954	0.112650321329	0.0503612357772	0.0520207525847	0.054230187065	0.0176397686533	0.0350933128566	0.0301189754657	0.0403698901194	0.0504234981537	0.0422246479719	0.0258056039504	0.0621622267913	0.0488997510058	0.066161047942	0.0692828917522	0.133106211542	0.105248024699	0.0676456119414	0.130229304999	0.0853353206496	0.0842712206945	0.0933126659589
ABCG8	0.157798903171	0.0207228043159	0.0130679740612	0	0.00818322744878	0.0115250723534	0.0981620148645	0.0681955968519	0	0	0.00497025000966	0.196117201639	0	0.0565599954774	0.118614016832	0.0231650185072	0.0795632248453	0.02413792945	0.013792013864	0.0632072647004	0.00567244283856	0.254284333101	0.0399875588441	0.00492690859802	0.00599346458723	0.00899892460696	0.0353201361485	0	0.0100425514388	0.0887508524397	0.0227095267409	0.00492457331259	0.00445325341384	0.0120120706226	0.00563512162267	0.0156410600902	0.0412581550915	0.00600355514044	0.0157764614473	0.0227526045956	0.0513068789544	0.0223177102599	0.0899028820925	0.20033565677	0.0871612099023	0.11568040601	0.0238234441138	0.00560151775187	0
ABHD10	19.5471161048	13.3586889644	16.0739036856	8.65433387271	11.4563965331	15.4842456281	12.811164671	14.4923769896	11.1241127868	14.35318351	15.9597508255	13.4401259649	18.7788962985	15.4424607976	15.0377355173	12.7788190034	11.6604589557	14.560476849	15.1962563613	15.5009487582	12.3648645042	16.7755436765	12.6756105237	12.0914426193	13.3554270022	11.1614963631	13.8528239645	12.0979637186	15.48574064	15.5018743154	20.5676197059	11.8120235155	18.8723897224	22.4328898044	19.5561850233	12.9976122086	14.2517202098	20.4111137132	15.1490194077	15.1405240309	14.5649207119	18.3621097389	16.0732029032	11.8584318594	9.73939724904	12.9698684558	20.3645497278	10.6092393924	10.8928406244
ABHD11-AS1	0.0793310841256	0.0742288622339	0.124824913524	0.213112828009	0.195414884866	0	0.0260455764251	0	0.0379016409058	0.113718771003	0.0712135283643	0.0535230253322	0	0.0900432425014	0.0539522708408	0.221271592551	0.0506657094893	0	0.131740920959	0.046442613848	0.0812745170148	0.0238129084164	0.0636600025804	0.0705925344824	0.0286247009408	0.171914939624	0.0674753855453	0.107286020313	0.0959261633851	0.0385338908035	0.0723069160867	0.0470393830755	0.574254210381	0.143423692694	0.403698901194	0.0747014787462	0.0281497653146	0.602130758843	0.0376740768432	0.144888151128	0.0245040918304	0.284237504624	0.114499966918	0.031893340818	0.173450287029	0.0263089505049	0.227560855066	0.107011073898	0
ABHD11	7.09737675568	14.0779950146	8.3223698242	11.7558797677	9.81325914615	6.80974936414	7.42862167973	7.45544117117	9.93241559516	4.49092268398	8.33860950343	6.58901411462	10.7791009394	8.35207129954	4.36652769195	8.54056146871	6.24343643946	5.74985726256	7.84410997328	9.31761788024	7.73354191914	3.86611774967	7.8602164916	7.09570621179	6.18248521132	13.9031419488	6.87559144872	3.97534779332	6.29039273763	4.71557857419	15.6347832632	6.12911447865	8.46671643866	7.76878962003	7.5842484001	5.58146343623	8.52971093213	13.4622052378	6.35531556834	6.84325916944	7.82525165844	13.0178355698	6.8035940369	6.78738780516	4.56653914265	4.81650335548	10.2487384575	7.03685467393	7.4610997704
ABHD12B	0.473148151384	0.264077027884	0.305630036915	0.798947030604	0.97656434047	0.628938551255	0.196220949305	0.621617290116	0.252228426676	0.3331724569	0.107301031937	0.540999274279	0.407947183452	0.110234082095	0.613081846352	0.129655991675	0.435777545861	0.176596872234	0.248125901986	0.139954879535	0.323159476969	1.08836351356	0.35170575683	0.0472734884383	0.319882965374	0.442514625193	0.554941014018	0.619670920208	0.0361342028593	0.899944972708	0.00907904121881	0.118127703673	0.144209653192	0.0720345819291	0.1959992685	0.243872424314	0.19793516349	0.381625628178	0.151374508576	0.0181925266268	0.270758083987	0.0847627707028	0.161740221046	1.07323531937	0.540115763282	0.697021425416	0.103577569663	0.255295095739	0.742049868359
ABHD12	28.8785968024	23.8242826124	19.5306760364	41.2491185497	36.0355305691	38.8653907928	29.5373243323	32.2936579575	24.9237609339	24.8712801842	32.8265082856	26.6214537258	49.2659488345	33.2250111471	25.228280095	32.7007665285	24.1037126113	27.7120746886	39.1353521654	39.4355082983	34.8675499688	27.9857299847	25.3441999249	30.3576308218	35.0055299458	35.9557163291	36.586181227	34.4894988294	18.7788682998	33.152698693	45.6421750788	35.935002096	28.3009579133	22.8304920839	20.7855133988	23.5342989419	26.6327811114	20.6280771479	41.7929114806	27.1908665037	26.1343535619	69.1957927268	26.2811984435	31.5136342721	25.7811772039	32.2720364099	38.2992086346	47.1698353755	33.5127174116
ABHD13	3.8105225367	3.60295049589	4.01672915341	2.50780289372	2.17756172977	2.45691526974	2.82337366356	3.18677078702	3.44297142722	4.65590809344	1.67742678951	3.66189539239	2.03360714729	3.45675468176	3.02576423095	4.19429464606	3.5167203736	3.28506909871	3.08822387616	3.37894811819	3.57111518691	4.45824218573	3.62675971988	4.18651551633	2.88152820332	3.21678681145	2.34174223016	2.47290458099	3.61491403154	3.71792130313	2.37336818685	2.81017574834	2.07877585711	4.01501435296	3.97524682705	4.1816174902	3.09560933607	2.54768701421	1.24053437369	3.55544611472	4.12657536565	0.820803685726	4.09941198531	2.19038780515	3.12947469165	2.74191704732	1.98627630575	6.71734050779	2.49385004703
ABHD14A-ACY1	0.38866365707	0.191403443283	0.064373661503	0.14130612916	0.241866556203	0.0638698845646	0.241776127185	0.0839839489881	0.27364844617	0.303004821444	0.195870111287	0.0897079541959	0.132815949926	0.301836266684	0.306061957875	0.209205951183	0.137176706053	0.297262393643	0.0679403270748	0.263460964694	0.132728347103	0.178068615524	0.279056739592	0.133486437663	0.169764053546	0.177317072662	0.252284355105	0.401132712734	0.19788095811	0.248404702731	0.20509235256	0.0849056517065	0.164527546412	0.192309698115	0.0693974081535	0.163728795607	0.116137294237	0.170049867067	0.262290961978	0.364262470524	0.233785341927	0.293169182219	0.538821817519	0.106910487197	0.223625832168	0.156030069677	0.198037883689	0.0551868569639	0.200510118627
ABHD14A	11.774060629	8.00641622784	5.1404453139	6.3366179125	7.06156092779	11.2111134858	12.1437883427	10.8754340186	4.91819215343	11.0828458758	13.6968950051	8.42724310295	16.9580972157	13.1790477968	17.1099258516	12.9544375049	9.03545587898	11.5995236143	11.0359890246	15.038969877	7.63481465848	12.9244009669	6.97599050984	5.67061695623	6.23320317071	6.99899119	15.3344197992	9.21396524666	8.64352013492	15.1996267897	19.1640997644	5.10499948999	6.53284597787	6.03761877286	6.02472227279	6.79240001762	10.79977939	6.63392843018	18.3346962734	10.8454081906	9.28035288122	34.623875265	13.4807821648	12.3632430023	9.99598818161	11.5442966753	23.3813754633	3.1136712469	7.49569893894
ABHD14B	8.24137279292	12.4088771765	9.34646778151	12.7961891385	7.56839809005	5.37816352873	5.41612859161	6.27268967987	8.76473947146	5.15242087413	7.83177593147	3.86904929182	9.48417001451	8.18990434355	6.87632871473	10.3314443582	5.82243729758	7.34649069799	7.12788816476	11.2194394541	5.53319791541	4.20360736994	5.08504661548	7.72194337809	5.75538506148	21.6529612962	8.18298612694	7.9827112052	5.46952107926	4.04733852758	8.29027043185	4.45077981818	11.4211368865	3.33692167825	12.7229137789	7.76042255461	6.19656393541	7.65808441687	8.30643671726	6.66270065165	6.92099120094	14.2247338086	8.5245243482	4.91500496236	4.61115475497	4.8067725989	8.72202026767	14.1204852825	7.64307781358
ABHD15	1.86704116334	4.2780374727	3.9266679019	3.79300828584	3.83102394941	1.77428200112	1.66697489917	1.3154991386	4.62195316424	2.16109987367	1.44552360248	1.89987369124	2.54201354632	1.65055881383	1.299090174	4.77218513456	1.74335459236	2.39616661178	2.14885873022	1.08219565119	3.67405164917	1.56107138705	2.33386927055	1.78749258945	2.7302800776	6.81007148082	1.84482813576	3.0332792536	2.63759561606	1.13735052978	1.87021677418	1.881640801	4.69826913549	2.2146502784	5.5312593657	2.58200503723	1.62235749329	4.1513112992	3.47637753837	1.24917626734	1.4465054654	2.00353018902	1.24064475569	1.10484854436	1.17478767903	1.66339657945	1.51123341235	6.28374269232	2.2709892144
ABHD16A	2.68073353068	1.30984539849	2.04054018279	1.74667335414	1.51760150076	1.68621826712	2.0612066552	1.87298968652	2.60735545394	1.42607117598	2.00296407926	1.92369717703	1.14456553858	1.89337978279	1.75789827325	2.08606950714	1.99799548283	1.62329173897	1.38508781658	1.99993995135	1.88553748262	1.98050233394	2.16401088473	2.4407713006	1.73840779496	2.00380460508	2.09878831654	2.25595143171	1.89463989353	1.38755409736	1.68073099868	1.63378322489	0.980182200656	2.21996254377	1.38134429702	1.53565231073	1.65661334986	1.76830213634	1.11362139978	3.31430337421	1.77459659694	0.945211186519	2.99609165783	1.86835229976	2.36777809595	1.36093229881	1.09306470438	3.15958376761	2.01436723538
ABHD17A	8.24548344051	4.65991361362	4.86926961493	9.02122921774	11.4849711062	6.01378237852	6.8109924814	6.88597790861	9.1913732674	8.634327849	7.30790699234	5.19088776029	7.11268545851	8.47496268228	6.5320653227	9.37569440071	8.05914079105	5.07788666389	5.55616636704	6.63176922401	5.0874484933	6.57778550286	9.34781652811	5.69353685997	8.42730033258	6.67624485071	10.9660306337	11.1705561228	5.28815828244	7.61445751142	8.36323298615	4.37822563516	5.25057365448	3.51461172391	2.96976141669	6.62018887634	6.29940299563	4.26374657094	6.61586000738	5.92627703996	5.76420541271	12.3720057249	5.41444586193	8.14017389923	7.26165349907	4.29961705463	5.28217155501	4.88036910427	8.97069271384
ABHD17B	9.54450262692	8.35206400545	8.01507561493	14.3414551806	16.8997751062	22.4155354295	7.62280700013	16.8228903855	4.35275816691	8.55646320167	13.0621832013	12.8335335938	10.9759208744	10.1965527726	11.5883788983	5.24366563463	12.6786871385	12.6002928415	18.303328463	12.2656057544	11.5000008215	12.1963938718	10.1800928222	7.63229592147	13.1656405008	8.67214716559	11.7063751009	17.36891417	8.21262819286	10.3403918385	9.06756585073	18.778967447	16.7330056409	11.083631744	7.95288199661	6.57862775957	12.1668632147	11.9009270912	6.63557755206	8.10798304725	8.42392543055	10.0032341871	9.89997128633	10.3326663789	11.1929422195	11.8127810149	5.80931947314	4.9087487661	15.062726688
ABHD17C	8.60437143208	12.6874255295	7.33586414862	12.3511764277	7.55203370435	6.95242760729	12.5058836958	8.19263769707	10.7757280606	8.37436693133	11.2152177234	9.28830347303	12.916579997	11.3800805715	8.5950117624	11.4153447234	8.90547278331	5.88827053179	7.62577254011	16.2441973205	6.48528966539	7.66042946135	8.43739880353	6.46917226257	9.76762872102	6.04347133909	11.6265279709	7.36147154766	2.28009111431	17.6010956609	11.5134858692	5.34439760019	2.62095511405	4.43068884507	10.5831219636	7.44141653664	4.75514497161	7.83431668649	8.35784904737	6.85432407261	12.8024455163	10.1614907903	4.43907564052	5.98613473814	4.76054326247	14.6439666041	9.75885974608	16.031082032	9.20684970794
ABHD18	3.0313615971	1.86115349385	1.94939169371	1.80323930017	2.17377458707	1.37459703084	1.99272133173	1.55394241894	2.2579474855	1.72706770074	0.77543863577	1.27450931035	1.37945504229	2.06480072331	1.09457196772	1.27445074089	1.93819169978	0.820570603652	1.32504048154	1.06997600451	2.11000716519	1.27942563707	2.37508398473	1.62028953049	2.12360795514	2.15769007877	1.91707643304	1.78923529055	2.30484368629	1.47078239321	1.43586764285	1.47394656649	1.64735729987	1.28472805708	1.5292917919	2.29255627409	1.7931456883	1.82400417385	1.51569236222	2.12363484982	1.4914010992	0.791067875584	2.42630210287	1.37085843294	1.77735372229	1.51078469373	1.56009425833	1.99163253803	2.12573469655
ABHD1	0.301166839239	0.161026931377	0.258250074869	0.414613275447	0.329715136192	0.235498549173	0.769047678851	0.592719894323	0.630362409569	0.274103992311	0.540699865252	0.299948582785	1.01709788056	0.596852508071	0.211322771425	0.671126776284	0.421324221762	0.202847234767	0.452500187042	0.526135633165	0.218756594177	0.286989263421	0.395118249277	0.0255230891412	0.369128810879	1.20169656717	0.731882043647	0.323248376538	0.271680298157	0.287930558583	0.366001055164	0.209757041679	0.320408216736	0.0967970529006	0.295162315404	0.396127582328	0.176413302456	0.49415223461	0.404097193129	0.0654813080423	0.478417253801	0.372532232708	0.448478812108	0.338248511344	0.234124171451	0.47560672943	0.308534183083	0.303074775815	0.618523913235
ABHD2	20.9181230207	52.797278389	34.2459955645	37.2293910857	8.72542856104	13.7435067372	36.8147487929	19.5655145007	21.5784355173	10.4501009937	34.7167086613	29.0546056679	4.59913236461	29.9594888047	13.2658594546	8.47995305086	25.7681635499	38.3726929362	31.5825585255	38.0119752703	20.5457579426	19.6468993623	11.0927723723	49.4340719325	8.65406751236	9.14311617224	11.0023948285	17.4330708551	5.48462127782	12.915696025	12.5136956083	122.690574352	21.4597697465	16.4222887082	28.7228821919	13.3169376596	42.0073083823	21.3011852673	5.15138829551	28.8065935798	40.0695267999	14.2372285572	33.9032907845	18.8957546828	22.9234649057	15.0266501796	6.49163808123	22.2225123301	7.37531766044
ABHD3	3.82746134119	4.93001376486	5.80967626033	1.80153627274	3.74627252938	2.52552453	6.36461779791	3.45499886524	5.96302366809	4.29234965329	5.11200914444	2.58572849179	5.16512192029	6.46464490223	2.58922706299	2.06442442762	4.27698195686	5.34540695005	4.49133646163	2.36238237605	4.19302791102	2.13344242564	5.24779466988	2.4299612511	2.41454531894	4.43279482377	4.11783763207	2.46126318841	2.34164421467	3.05340926761	3.47470669957	3.27047613635	2.63399331587	1.50309081148	3.91090476511	2.97875140719	2.39606985441	5.25498084293	4.12642455128	1.88878928301	6.12573110859	3.46016519744	3.73160794613	1.74051734845	2.93946988033	4.56618771654	2.73385752861	5.32704851397	3.20806637328
ABHD4	12.4806117496	13.7794301576	20.0827951104	14.5713969982	12.5437918905	25.4732628519	45.9534967671	32.097204354	21.0659741389	18.1686273115	26.104149938	7.84437141442	29.9744638612	29.7514377521	12.1531002932	32.6673527349	24.0376923169	22.0231087806	41.180852403	34.4439991014	30.538690092	10.2448397761	18.6339240477	21.8051840161	17.9819105353	22.4206437752	31.841684175	22.3208960665	11.053875848	15.8702065969	13.2243842116	51.2867388699	19.2161167304	15.8133818636	11.9845606772	15.6184823929	21.0952266347	13.1455141421	18.5325356128	19.2335816708	30.1349755958	31.1655948237	30.2422545301	10.5161042861	16.6175773468	17.5010500099	28.9719494009	33.685298163	21.1386891006
ABHD5	5.07979040319	6.96857376077	3.96350582131	5.1789181415	7.06088438905	6.87005311933	5.95632444476	6.21655968433	5.35395329357	4.22100273027	7.5665945434	3.59670680571	3.1992165942	5.66672044852	4.84514184093	3.02316149999	6.10528188464	5.30520033011	10.144902329	8.01468913466	8.2257395474	4.38591432298	4.57466959905	7.70758311866	4.76861167066	4.52878257013	4.96161060092	5.42602768246	3.02058545121	4.04008165093	4.08942113027	5.75105395665	8.23870132599	3.27993526734	8.04378969495	5.44696712506	6.25430633813	8.09052869376	2.52504205193	7.00279788574	7.66859107389	2.26881476638	4.56220281176	2.52472190397	5.0162347953	4.68828483881	4.0681704029	9.95359860355	5.59752441782
ABHD6	35.7562813004	8.79019468877	8.42270798491	12.581350732	10.5547559485	23.2304306846	9.87657837355	15.9460363724	6.28757491566	16.878920086	11.4409920465	13.5848417612	9.32029388434	16.1553985039	10.2755850469	13.4455322545	14.781667805	20.1173803341	23.7032897395	10.1305976243	10.8291896583	14.8944069245	17.2811098897	28.1116033723	13.3156781025	8.8872216002	14.0418552193	17.1473491547	9.641982631	9.79538160957	14.3109671027	27.7216361392	12.744208699	31.6553872875	7.32259639669	14.7616699229	25.4148379626	6.4149467073	12.6987986672	24.0582959978	16.4848973489	10.0425965151	28.1047331031	13.3733958829	12.4588437434	16.3615429164	11.7461726849	18.0309485221	25.9109175655
ABHD8	20.4107751566	14.6624506685	9.0033216586	9.45493590016	14.2987458678	8.67227797319	13.2050365356	15.8961930509	8.76587778863	11.4946522079	8.86444089223	19.2641477452	15.5261429402	12.5610323289	18.4105898982	8.53858040016	15.7667790568	5.04141954737	8.46545698021	8.83571779196	6.73769423633	24.5129217233	13.8552971046	4.2064206701	13.0671630271	12.7940887228	13.825340116	5.33643577781	5.788644797	36.1543445837	14.5779576707	3.66402738496	9.83265255972	6.43864650182	10.4307758624	7.07297937902	7.68320458745	9.54176801997	16.2184343746	5.49653852784	10.8025124613	10.4330919443	6.23732093545	31.1961899092	17.4301056763	21.2699650726	11.5344007435	9.6255492545	9.30635506968
ABI1	18.5966505541	18.634612082	12.4316203172	15.3006002693	12.5483041473	19.6096865562	32.1678799999	24.6673481654	13.7985695119	34.2749669901	32.9321542399	22.3958458161	19.0948711761	34.3180029774	23.3498597826	25.8374715353	28.8344822855	55.1923943104	30.0677101297	58.4776589904	30.1194342401	33.8553504806	29.1850323209	28.6417911849	32.1382913659	18.5523242046	22.5925443468	26.1220093826	32.5373904858	33.7464796758	23.6028596533	21.4501594195	12.3434249801	21.9182412964	18.3536565876	35.3933587341	20.4369698725	18.0136330392	23.3595889463	26.7239805663	30.8054079285	14.8903254912	22.3800202053	18.4926482089	25.8552942511	26.2597381722	23.2967853121	42.5120138081	26.5485817123
ABI2	9.21630935477	10.0233875592	14.738408341	10.0482743425	7.78634214512	9.53972414792	14.5782821479	11.6845355285	11.0083091233	11.4031106473	9.89894599391	13.9997363222	6.95926623757	11.195691024	10.6338489782	6.09647764936	12.1945007516	9.89990209905	9.48392336478	16.4924607248	13.6799319043	13.318926807	9.25168844752	12.5370416898	9.89874327735	4.0910759774	8.3069687231	6.31602472088	9.87438787977	14.2581143602	10.1979249652	10.4526142364	8.29548862172	11.1749648099	11.2076823091	10.0193154253	12.4665490556	12.0789825961	6.87943079154	11.7454417146	12.5621201954	6.76657587074	11.2605424583	11.1373908302	10.4331117101	11.3392219431	8.0997999633	4.11223453713	6.55086831155
ABI3BP	0.185486451752	0.97216955313	0.833272814964	2.70962175661	1.46209779989	2.14032183764	10.1077382594	6.01279173525	0.236959484599	3.25810804961	0.429538622169	0.564507513945	3.72976863772	5.10084552035	0.287945304114	5.86343517576	5.37332971306	2.20441212812	2.10597066496	0.527600446422	6.79290014508	0.524096561681	2.22782754339	1.66011417765	3.37405905145	0.664107192528	4.6643942961	4.58616952456	4.03718252066	2.12512056014	1.07685798312	0.351471345978	12.1781857095	1.78169382181	5.23933363513	8.35908730612	1.14895044121	13.0861068573	2.36302736747	2.28483915825	2.32413431667	0.44426026809	2.85030134901	1.64866318158	1.36299883595	2.98341773234	3.45988163149	26.9039320952	4.9801321721
ABI3	3.83909473643	12.0751257616	7.42088176856	10.0434750499	4.51083753449	4.74596238328	1.27226702106	2.17556726748	13.1062516213	4.34918736171	2.69121026938	2.4138317813	5.28413464921	2.58278555624	1.34836742028	18.4165355536	2.14683566344	5.00267433184	2.10267843287	0.976032375311	7.54621977279	1.67718114734	6.76890379228	3.22374490329	9.8592980527	17.3714236661	3.90156635858	4.46066965728	7.60621046821	2.04863484935	1.63458969383	2.01989715713	11.3895310505	4.82919719932	11.6484227736	4.74369597994	2.46230215087	16.1623355491	3.8260970239	0.929944776185	2.46631289736	5.1259097625	2.5168780391	1.83326974619	3.16837740922	1.88286817193	2.73371838684	20.0884316339	9.49076438566
ABL1	15.136461862	24.1966930469	25.6090959655	27.5583526744	17.0581501514	32.2583533974	30.331244055	24.1916273567	13.499578903	43.4728596963	23.462815143	13.8336552788	17.0289491273	25.9486590415	23.2409980466	19.230637954	23.2690020842	27.2561991735	23.5052692748	33.9277280224	32.948735818	20.3887214615	24.4399635528	37.6457973516	27.4913707641	14.257065367	29.8552455291	38.2506458465	38.9553306571	16.0818946072	25.345613337	31.8982331249	28.4047214062	42.1983217966	20.3345375015	27.9948433663	32.5038558309	19.0459008302	20.0072038925	38.8038795325	20.5796420487	13.4002630257	25.5141447555	16.2198676688	22.9934389583	16.8090047845	15.4525459696	19.1024741649	25.0220679249
ABL2	4.92854458282	3.08687249491	4.50530653597	2.80893082899	1.84902545778	4.46107105421	5.29176092264	4.9243013206	3.86704807091	4.00792402606	4.38226684661	3.96048585819	3.44714345528	4.87584463791	5.88618176049	3.15884100839	5.66516928039	5.21724493849	4.2725020605	4.98282267977	6.12231244056	5.90560128728	3.7673929022	6.83103780045	3.97959131491	2.27936101212	4.40784215798	3.61036031291	4.73007808903	4.64520429205	4.28368162411	5.43491690809	2.44931961015	5.75311086661	2.72099819694	5.00094196921	5.28917464128	4.7140338839	2.95898798245	7.27244090541	4.820768339	4.02433416043	6.00860535834	2.82311278743	4.88416225757	3.40294575961	4.36529076793	3.93104053913	3.66054249136
ABLIM1	24.7052474811	18.9719677282	33.0950160983	27.5379574427	14.2479722544	33.2782523658	48.6710211626	39.9201106368	23.1309748042	20.9202677746	21.2500418339	27.8008657271	36.23496249	27.9266959266	30.6284215778	17.1030320648	38.0408884629	32.9164843079	37.718269154	23.9525181433	37.2619988723	24.834665772	19.1970023646	30.0181826536	36.8853239118	21.4408199001	33.4879224239	31.7158496324	23.0326288593	29.206526553	20.8419283295	13.9124110177	11.405034183	17.4443777528	28.4225293124	45.2897107315	27.0772966143	16.6153999169	24.5914893569	19.3416654686	34.2739385311	15.8508121222	38.9698740866	28.4318261029	28.0560574844	45.5477417015	10.9246154736	15.1201086007	28.8571806414
ABLIM2	6.41059159684	2.44679141983	1.0171301021	1.83109030146	2.36505960573	2.15543526456	3.09937623117	5.82869987244	1.33558640584	1.05251431863	1.57880003882	7.92439845549	1.67761862073	2.4482488206	6.46003744977	2.16022382181	5.16214813705	1.17829328548	1.3641359654	1.9107423414	1.67439747237	13.5226456323	2.8070177762	0.948570406316	1.60280343145	1.60568098883	2.30924439822	1.86554231685	1.02646862351	9.0287409677	2.63467802524	1.03707492242	1.50286443817	2.13537938047	2.05812360293	0.995743913504	2.87197410554	1.37009882042	0.990462628596	2.03823065304	3.19623450211	2.53022597314	4.45462414691	10.5972782284	5.99367803882	8.18354932307	1.17553671666	0.626834746474	1.38011422924
ABLIM3	5.81747741488	2.27020113911	2.67683355731	9.36522479147	5.44528377528	12.8086144771	13.54375021	12.152139158	2.36226108093	20.4197989704	10.8972370302	6.09097954705	9.25966359887	16.7839731631	4.37309104527	11.5950295854	7.48557982798	6.42118368541	16.0631385829	3.06137497203	18.2116113044	5.5026308465	15.7281354084	2.02450595362	12.4420343014	4.30848581767	18.4113383695	7.68931158239	9.85337617918	10.8149404598	1.16993090622	0.652112338854	9.48612318464	6.6483402627	5.62874165106	25.494678989	4.55465150871	1.41946894422	15.4385394693	16.0799978449	4.4908928902	4.53586996696	16.5143817338	12.3651696285	11.8633946574	7.35746824309	0.900715785846	15.1346613459	18.6389499491
ABO	0.12888491996	0.367219083327	0.0931766705765	0.473229497079	0.120127563784	0.241692774801	0.521501796523	0.217380172905	0.116496544994	0.0632486837781	0.271001434663	0.143359831308	0.0974260191992	0.138380903844	0.220317842541	0.0842043926327	0.291435476255	0.064793283711	0.306586874129	0.0448638281081	0.342596264357	0.152658956789	0.310274885098	0.475283069745	0.0804410859299	0.211362843617	0.0859212062397	0.117771481222	0.054756719326	0.104903878363	0.060324041891	0.15904108697	0.0821826401175	0.0654954653322	0.0945394971634	0.48545380239	0.165629072404	0.402882579774	0.0926376733709	0.0159048607825	0.139874631836	0.0249613672616	0.394668087104	0.994295228616	0.612333562878	0.122452140735	0.0524582566033	0.204397214095	0.152965805576
ABRACL	4.66645269598	7.72017281663	8.21316724757	4.91240290905	10.4134637996	2.52113358787	1.97412446514	3.81656657781	11.0327886513	2.09754273116	3.71983865411	5.23896752708	3.55582353323	3.67410195622	3.43702941391	5.8133579153	3.87554678311	1.99415504151	3.04766153023	3.14219114642	3.89264299242	5.52542820441	3.18220437899	1.7835203837	3.14127468124	17.9466303347	1.69430693104	1.49663998337	3.54615044494	5.01711258262	2.68981727843	2.26388790896	6.299887718	6.65586330685	7.45874089846	2.32732457034	1.29587444626	6.19979634909	1.33140187564	3.53708198942	3.34995439413	1.5860452758	3.02151100201	6.33258228611	3.3390914756	4.91793211789	3.61096409329	8.38458516757	2.41539835834
ABR	25.8780313544	33.364989218	19.0950455722	24.1133175023	26.5465638659	27.0655334601	39.2845769554	41.1630230078	20.2857389691	22.950912915	15.5817316579	44.4238230463	31.8517771938	27.484298255	28.3942797755	31.3761757613	31.2485533874	22.3973598287	13.8999329271	19.7333631009	30.6847014208	41.8112939716	24.3383297336	25.0269073646	29.9958263161	23.0809350858	34.9984088924	25.7045264887	11.7462729921	41.7844806943	34.0448305289	7.92101992777	41.182464058	23.8280000024	44.5372046798	25.0068511315	27.328943257	23.6760520781	17.5552510754	27.3496709688	32.2418097441	16.4239465105	21.1892265835	60.5618505845	36.8030312022	44.5050780911	20.3945513064	27.909285926	24.8684112224
ABT1	7.22768317722	3.80628690718	8.05012756138	5.41500462855	6.07881435949	6.02517221426	6.66793252492	5.87932069827	5.83770095595	6.53414407306	6.96646522336	4.56747965719	7.30960619631	6.42746618663	8.13120546571	9.65761587671	5.68017753231	7.02390010138	6.54972168731	6.48094156114	5.69516915668	7.13718649978	7.42004929364	7.2262913274	6.27204179678	6.23746925652	6.14115243458	7.28780948159	11.2807411609	5.73821770458	6.71770235863	5.74981089808	4.18133917987	9.35180837989	6.27897582923	6.32530781632	6.43962393221	7.30257463842	8.03389149138	6.9360596295	5.80500190511	10.6489306412	8.43321958786	4.96056629129	5.58591091205	4.29609371022	4.76870786767	8.35747778204	7.61575642375
ABTB1	5.77361025265	2.68766666864	2.9904387154	4.7132479241	7.82743871203	3.64885496321	2.71098489137	6.02947116352	3.97943190415	2.39070182592	1.65221408091	5.11201905391	4.62741223748	2.67603713627	7.41740627755	7.75742434422	7.17476378747	3.33093220098	1.76336583176	1.58254585086	2.20523710649	8.5810816558	4.43378614491	0.585083416387	4.1067903595	6.04526066355	4.56787181496	9.44861996333	2.85087440686	6.50057776485	1.4599553044	5.60901612352	3.62464700168	1.48633501769	3.748904644	1.97604788233	1.72172736001	4.2568125222	3.75724934648	1.32138276584	3.4622380886	3.12101932627	3.36651130575	10.9458941544	7.12707201196	7.12652093503	1.40938588777	4.42087649971	11.0871654335
ABTB2	3.11994653171	2.63471413399	1.50798937355	6.47004448325	4.41603845949	8.48611958316	15.6673490951	11.7274828342	1.43744240527	2.02882702613	9.47682656528	4.26697870504	6.16181858769	12.8388753927	2.1702743044	1.75864864178	10.4006931138	4.33076099907	7.7938675892	13.6635981698	9.45690210588	2.90708062563	3.12864654548	3.17100018257	3.38530114895	1.65892904136	16.1151654612	2.60023516114	1.91051816861	1.27982418585	8.52703989431	25.3216697547	2.50340809269	1.09110446641	2.09274003483	1.64705269256	5.27481204627	2.72180884458	1.34849407325	5.60877095791	6.38434821766	3.05376704521	2.06524739244	5.52539142739	6.77671980465	2.50626479592	4.51946016718	0.582352843936	4.77791622436
ACAA1	8.098334988	12.8661829134	7.42984023693	8.10438839849	13.6386279644	8.98823865892	6.74927166187	7.41696693315	9.1340607732	8.38804761946	9.38906176203	5.91348836567	15.6715114602	7.00525909367	7.12174530595	11.2795265026	6.81920806981	9.79488371898	7.38890256958	9.87219910963	7.2883546474	5.54990225112	9.86535637792	5.14417514436	10.346439646	12.9799166426	8.90680786529	12.405304675	8.26328436367	7.153182911	5.54164437886	6.75591720489	9.36273029415	3.89903343444	8.59295778777	6.48187233044	4.80334189924	8.27217409606	11.6086204986	6.44243553217	6.44410717356	14.036366772	7.61773629469	7.39057483881	6.90000180105	7.96203770719	9.22947246776	8.33794115478	13.4066900593
ACAA2	4.25473938471	15.929818244	7.25087052879	7.15431000308	9.39494046036	6.40991825991	1.69346571418	3.87346822012	10.2451453256	3.77827926152	5.65136632901	6.5832054841	6.37718796985	2.59294180765	5.47855951503	4.15865823342	6.38226112969	2.84096576587	3.86616226172	1.31823037461	4.9058913705	5.01690842795	3.01505168767	0.577294389839	5.1583381622	16.1283634342	2.67983176527	4.59142707832	2.98133295844	7.07545141425	0.827309730746	1.60686050321	9.66140439992	2.15854919708	7.48215161423	2.81067259425	2.21119958567	17.2107911268	1.72421295534	0.601734317713	3.73373369268	2.05604252532	3.62472987741	4.39648948601	3.70195987214	4.48631926098	1.22672888391	5.24188639676	4.04132888023
ACACA	12.7614001793	7.0126074152	14.2761873595	8.03175289796	7.05148482788	12.7008237671	18.0416554587	11.3630205505	13.666933114	8.41156977602	12.2030030634	12.9916898581	4.06210840889	13.261120616	13.2764021015	6.83252588908	14.3487252336	12.0050459736	10.6186949791	12.5570502504	13.3192363583	12.3876660766	8.7972808778	17.7794852277	8.82740621812	4.38603143992	10.4808756958	5.81489735237	6.88630830328	7.81196430728	9.10356747253	17.5692746701	10.8232733	17.1873449242	7.9729043322	9.07498923721	19.3192955996	5.92969452029	6.51770218059	16.5961925536	15.0618446775	9.35648442128	13.3290399105	9.67806957749	13.6353526886	12.2821903488	7.92276261361	6.26477526221	6.96087524332
ACAD10	2.78556831905	4.68566887763	4.16073261467	2.7961662956	3.75314733726	2.68591224037	4.09266382127	2.67188760213	4.73374562033	3.54541283571	3.18276868523	2.08168071484	2.95080358855	4.01401704925	2.79109214902	2.48846923702	3.24943004605	2.9948951505	2.40346419184	6.25168751952	4.4432071361	2.09334422519	3.46830471566	2.49637207261	3.18879360786	3.08268837991	4.68796403867	2.3963667856	3.39524484707	2.13550499582	5.97686976714	2.2380286125	3.66761394694	3.69191952251	3.25877360913	2.72102081031	2.63991279111	3.43779996284	1.81245592391	5.10559173865	2.84917479702	4.76159880836	4.44432563901	2.35532911169	2.49684513956	2.12373413293	3.854794508	3.20089640676	2.48944526563
ACAD11	0.29256308342	0.433128158414	0.343719501039	0.281438996292	0.203708135531	0.197580648659	0.297123382243	0.262650401481	0.238551885799	0.238580939377	0.189091120609	0.176331672988	0.124688035851	0.234661513371	0.201622127407	0.123309971034	0.328853850735	0.181396071863	0.210532393513	0.214664080151	0.293069548488	0.173296195688	0.391283501937	0.358685718916	0.160457743765	0.257826961355	0.159258083049	0.216292701157	0.287727771352	0.0985283200171	0.20266071317	0.367767725169	0.543824337407	0.234139051936	0.394364164529	0.323241224212	0.262992432028	0.411688979484	0.0666898885818	0.288537832865	0.281948209242	0.0174705374934	0.315288594137	0.147415360644	0.245630550994	0.139714715653	0.204209197	0.268357520354	0.263064752322
ACAD8	8.03699962184	9.23581288458	8.45005853821	5.42275347258	7.20762225105	5.91252758737	9.04135843778	5.83173116023	9.15950686481	7.5390123957	6.97735737469	6.24668317913	4.66274529564	8.09445950052	6.50450502512	4.70425749873	6.43733475599	5.85529844379	6.7732168671	6.66116816338	9.25271970775	7.35504197122	12.3540691654	6.11120377899	4.78687673803	7.04354007546	6.86739342462	6.41715164323	7.52091072794	6.33308308997	12.9916599801	8.29076011477	7.00759835428	10.1940058927	5.30032910273	6.77195874005	5.35117072029	5.09601325851	8.42760801654	7.53086156973	6.16002947255	7.4698222409	6.42561237544	5.65349699443	5.52326254676	7.01687654517	7.16623993123	5.70986269239	9.03613634908
ACAD9	10.7367572953	11.3400841245	12.0969967096	8.51173577888	10.2061034968	8.9438503479	9.4045779077	8.49693968869	10.8995904425	8.10969633548	8.06620346351	8.08593507986	9.94816988763	9.87290754581	8.96133877105	9.41644350644	7.75554194994	7.99225978155	9.9725471912	12.2717335341	9.14639785332	8.5185603038	8.78000462212	10.1078655464	9.28011878349	9.88771139227	10.8246299577	9.63632769511	8.60981100567	7.43398635504	14.2991730869	9.30235054818	8.36815922842	9.82485772635	9.1591042499	7.98121509794	8.79580305001	7.64661732403	9.86247603499	9.56643522643	8.7879363749	12.7741340101	8.90368889966	9.04424975825	7.52898510993	8.17311533756	8.14343901147	10.5776254642	9.60665433434
ACADL	0.34843775964	0.0346502970866	0.182751875446	0.298445479881	1.53250211146	0.0630684144183	0.298427754522	0.120248612884	0.332942956457	0.135123741589	0.0362647947317	0.371364071042	0.0807072684713	0.0745121698728	0.171716673107	0.122070433673	0.225758910866	0.117412880647	0.142561530483	0.0916454864639	0.172451062797	0.278909301042	0.170195735851	0	0.255094870807	1.70167549581	0.0386563297067	0.252683912319	0.0854865603883	0.466046441135	0.00460269897061	0.215589123253	1.62192203705	0.102251963251	0.781202966089	0.223490871731	0.0967612056195	4.00078119927	0.100722069918	0.00922285972274	0.159100489461	0.0090465735558	0.105683234353	0.316706768369	0.110409833633	0.167469705473	0.0362134830956	0.0102176898075	0.0871173691772
ACADM	9.73165007455	16.9933656756	12.7834230015	11.4757830229	14.6543758937	6.99628878669	7.29558214095	8.19602571443	16.2056259183	10.9495270589	6.02883636469	10.202967981	7.19239198981	6.40000748184	12.1919498493	11.3582691623	8.30175075257	16.4591458985	7.52712204684	6.78893332522	6.61509657638	13.493181532	12.3098853202	7.15394751081	11.3674833697	14.0693849512	5.19938545289	9.84409238488	15.4380554994	13.5718731999	4.73656408688	5.39447212383	12.4063562073	18.9476161824	15.2342443972	12.2052345618	6.79468123673	29.3697231161	7.8761584157	5.08361116248	9.30229221563	3.34916522802	9.81473942856	7.06575861405	6.78690701619	11.6479399287	4.26758673596	11.9411874217	12.5009318349
ACADSB	9.26027749907	5.67934459315	2.66323082883	4.14179196058	4.14200827616	6.76893479093	8.04857029881	8.91127836333	2.68801709388	5.05882179765	5.71545775032	8.75921637159	4.75046465989	7.16511004791	7.73209788857	4.25053708626	7.70177104478	7.93527773927	6.70182177116	8.56789378005	6.21841659535	9.06233636386	5.6705032802	6.12113452957	6.48862249728	4.91528311549	5.4144385273	4.79499045032	4.57823142372	7.09855257492	4.34111997214	6.59241725225	4.93500572739	2.74828686305	5.16672634944	5.89432286757	8.23172043667	4.48138756756	2.4903919976	5.06670737413	8.99966540442	4.01265651312	12.3185489589	7.15558076798	7.23529778608	6.73584842136	6.21192020475	4.29822681064	7.99132356528
ACADS	3.40191940926	8.30583966094	3.90610529053	8.67370129774	8.89462433651	5.18478099181	1.26783334971	3.88465091901	5.77447530105	3.80219226192	3.65657802023	4.40431030848	11.5887240677	2.44295001866	4.9285032668	3.57477293404	3.98234772615	1.55960376261	3.37297553559	0.787823176525	4.68126485464	3.18641534713	3.73601034025	0.33718065564	4.63856360389	10.7050160422	3.41961074954	5.32414978979	1.54637467387	4.33611046469	4.77676199086	6.5669501278	9.92280047213	0.979224178607	5.11551148422	2.45567006114	3.51166196185	4.38656285882	2.92150514928	0.228986749423	1.91570546924	5.45053323633	1.45371285416	6.05537471411	3.90357469235	3.19331841537	3.03301323197	4.74111997135	5.42052148909
ACADVL	26.9604039596	28.9498055495	29.1279769584	35.2124094777	56.9167522537	30.5438580928	23.9704533445	28.3165219594	57.5090751508	41.7642646767	34.7955301139	25.7896049366	46.7260308989	37.8328482458	27.1752764127	56.2782577835	31.8337287097	28.0476190966	26.1105360268	26.3091631954	39.4131122569	22.9781301474	40.6991154667	43.9463992703	46.5946350893	73.1935717951	44.8255144209	41.019933275	49.769470923	26.4431518853	61.8727085479	31.8536585538	51.6236239264	44.3070780344	27.7200493602	36.067086974	18.3583222185	43.7231269893	59.8082978116	37.9850719474	26.6832787448	45.7556946473	27.8546293622	27.8781101559	32.0575063156	24.9249861446	47.6236340487	51.8692023529	74.2979038261
ACAN	0.862365539071	0.174670557006	0.0276702091034	0.0763126793364	0.125955534701	0.801083921918	2.58078997954	0.384875617491	0.0310218050978	0.0504165728431	1.01516490709	0.123208944453	0.652641790329	4.94011997535	0.0883179087031	0.301844636703	1.2712829136	0.82444040717	1.14061332845	0.618889980411	1.38171149471	0.186377268348	0.0651306957093	1.01714600702	0.187430385038	0.171489407595	4.07301914727	0.0548822876191	0.0834209374652	0.0808194310417	0.678742396302	28.3739462897	5.45523951451	0.0924443801423	0.0371722750604	0.07833793687	1.13616354758	0.419494837962	0.0231266610325	8.28635897987	0.180505389325	0.338059705376	2.13789954733	0.712968792179	2.3939001826	0.183033886681	1.75923128857	0.99766636098	0.138429185969
ACAP1	0.682999905116	0.894887399086	0.558457344549	0.787484042618	0.905128251517	0.548396053278	1.0771307647	0.673478615319	0.601329119655	0.649856574682	0.98169302677	0.4587935167	0.983140631688	0.881861992101	0.539551789271	0.909536269934	0.880030807404	0.384873283938	0.624069577601	0.888743031285	0.715009852827	0.424358157451	0.761089172475	0.56618618143	0.869549061108	2.17167418139	0.900565902349	0.851074077594	0.508508198545	0.396949442981	1.15806039679	0.337782197104	1.47129587927	0.420588384369	1.13325097826	0.631907469114	0.647691163986	2.82432442104	1.01697162396	0.983222590856	0.701997158733	1.39722018469	1.29572735775	0.707446817416	0.897294960136	0.498512246894	0.887620725097	1.23310759571	0.942532113589
ACAP2	7.18269543762	4.81329906669	5.76468126673	5.71160780602	3.40717926779	5.32762744371	5.68892737183	5.6150498954	5.56595721532	8.3461477065	5.31591887232	4.45919301176	4.19187258754	7.45437050786	4.50307838962	2.60050842244	5.73413883731	6.05436065735	5.17052898955	9.73501599377	6.58363062761	4.65269275729	5.3947987238	6.88279116021	6.6760742743	5.84777527291	4.33135169156	3.10420201624	5.7195392528	4.99351811283	7.57735898186	7.16637258569	8.2876896547	6.15740436369	10.4115537013	6.93598997209	6.37457740003	8.19113226886	2.11015493114	7.55719159665	6.47138122108	3.03678168813	7.63151857219	2.84923024231	4.07755134557	3.17560249039	6.63418795835	6.83295736928	3.95267014379
ACAP3	21.9474410869	8.07956180902	12.869875106	10.8863699151	18.9686914995	7.59577039103	16.6600741007	14.6193507562	41.19383879	67.9932393645	31.3888440523	10.4033777958	6.39996659779	44.6430696055	23.3317449643	23.0848389847	22.67750914	23.2963846119	7.42082445125	22.1949773525	14.4872541617	16.6061096931	25.5136195561	6.09483874115	29.3359544078	8.8479890739	32.0798695045	53.5997255028	31.9890832358	19.8982380553	13.0857213608	7.91104275542	5.86322957816	15.4210053123	3.86819530177	26.553132044	12.5585661015	4.94387211385	12.8056278531	20.8199289506	21.0260296046	33.7140399471	11.4451094189	20.4369660493	26.5316206425	8.85256612054	12.4524857064	4.73989571234	22.5241882038
ACAT1	22.1135539069	16.377992285	6.74195363428	13.0605428985	14.8408926171	17.5820768118	14.4215158929	13.4483329065	9.32848706758	12.6061656521	19.9539694326	10.9135499857	14.3366357771	14.1828991465	13.8773665814	16.2739233169	12.7484869491	13.2272438457	16.3208811195	16.4103445688	17.0066926853	16.0312644543	20.3025360342	12.2037602502	12.6173109177	13.0475865558	15.6194763044	13.7924594456	15.9890223878	11.5942432355	37.1969359312	23.6885160858	14.7732654617	17.5338854706	11.2067219827	13.6867048701	13.828511717	13.8935264335	20.8150758853	13.0088750204	15.6591415345	31.0342535723	15.2004242436	8.12697611924	7.65407788103	12.2564467421	14.6159965425	12.3883523717	15.8673308932
ACAT2	8.71125057478	3.85710365643	7.71214134245	7.85982884788	12.1089590248	13.4102755411	17.6132074602	10.0572800858	11.7675470053	4.92506236289	34.4499543334	13.7449594175	6.6804519229	11.9971153158	8.44196791677	6.17012670394	16.1809587892	9.60349898059	14.9793012542	23.1149069929	8.78400006782	7.67460292898	13.311559758	38.2605625447	6.79921542653	3.9774974639	13.2335570174	5.89047418438	2.09176605266	6.85220241071	12.2806207565	13.1117766774	4.88906418611	10.3616962231	3.63999494944	5.51221846762	10.022298649	5.64577872518	5.02692594909	9.13978318869	16.914287108	38.5074379302	13.7843417955	10.167053998	17.8801706492	8.42440868569	7.89741769289	5.42396045388	5.98724800018
ACBD3	20.5497661679	14.9217439654	16.1379983643	10.0418975577	9.49618032232	11.5414757717	14.5253078712	12.9067790921	16.4677015462	9.94330490385	14.0268359332	12.7918983419	7.62498441541	12.9507122028	13.2983601866	9.56446149591	14.2779594389	14.4476369152	14.4999146091	16.5173584492	15.6198355028	16.2362772116	12.2262967002	19.0421092862	11.2183067057	11.059396654	9.74429052944	9.16890677348	12.0652217802	12.3614955471	11.355419226	16.5205258253	13.3671657356	14.8206139292	16.7972140011	12.3489185715	17.1036022922	23.0556987871	7.8730186521	16.856428422	13.979002263	8.50537834809	21.0886666292	11.2608273268	16.8522127113	10.015327749	8.67257759861	18.1531366581	9.73070113804
ACBD4	4.80650567433	2.86661801017	3.70765695206	4.14355774608	6.15668671265	3.08688655014	5.50007251616	4.29806541816	4.57596066365	5.13667929552	3.84462527495	2.32140530395	10.0941420665	6.92919235731	3.04163070969	4.11456167134	5.15864406824	2.26918271195	3.53832179831	7.837633866	3.47900563643	2.95592861042	5.78554107137	3.97453168588	5.63016635045	8.19940018382	6.82528892596	3.97941351511	4.30936095004	4.70923740824	9.32816664751	2.34952749088	5.17964320268	3.62425898026	4.35892177976	4.44321467664	4.15568365374	2.87278699063	9.0078957186	6.94248689509	4.01580273164	8.09088906916	6.64544041313	5.10894831759	3.97803823549	3.16857029161	8.11273130476	4.02851632948	4.28388169208
ACBD5	23.1207912841	14.7257427972	15.2020809577	18.1774230382	14.6985255527	26.9584718195	32.3685557232	25.5834822077	16.494471555	25.4584874149	29.8127102999	22.3122688369	18.2798016352	27.7342765973	19.5777867913	15.5972933217	26.4701382236	40.2095217336	30.886238469	35.2855169765	33.1772953925	29.7580289985	26.8306593854	31.1057742368	25.8974368809	13.4861783488	20.9575676211	22.2835346872	15.3196123908	27.3705406507	28.9381508849	34.3817856764	13.043580268	17.6832258388	13.9868785256	27.2358412722	27.5699999354	13.6495173236	20.2237650799	26.805849322	28.9106574506	14.2874703122	32.5374799609	17.6254815831	21.677595447	25.7906082035	21.493606933	18.7975197043	24.297029915
ACBD6	5.68950242832	2.7550646958	3.9653844134	3.61156210961	4.88886836239	4.90439619637	5.83117185552	4.47820930038	4.97477200614	5.02606085741	6.95082715109	3.27403167458	4.89441518296	5.92936909457	6.15573002002	5.70065962742	4.87186003742	5.00953613696	4.22994106777	6.74093025055	4.64459196755	5.52058155479	4.68854393605	6.45498811913	5.23914334663	3.40640802193	5.8466720952	4.88918333226	7.33214541331	4.93753948255	7.00920836331	4.88131285028	3.17552181832	7.79209925062	2.80880281813	5.46845253938	7.30176132949	4.09358225392	7.55308067587	5.84670558574	5.49333983259	11.997739989	6.1067258714	3.64363587105	4.31874590075	3.72481785032	7.33188533728	3.65848382493	5.29556832405
ACBD7	12.1452818232	12.6176182283	4.20021668296	2.44955778507	13.4081744727	5.81275641018	19.8015580693	15.7234098952	3.23307575315	1.52495505468	13.342981215	17.3552875847	12.7221229784	8.74576550006	16.9016113188	0.851703606575	17.7876212323	22.1839978993	7.7780789535	10.2068339994	5.59068847214	13.4738777033	6.94794957401	1.94586577694	10.6519429518	3.34597197744	13.23323838	2.19800264581	0.929036567684	17.6407534733	2.6530073624	4.03006303331	1.37059427249	5.07536044707	11.1378855989	4.02086444111	3.73290692939	4.01588944788	0.898141944076	1.36275140542	30.8059619089	1.29699964143	14.6612315784	11.8801630016	16.2945544813	10.1429961182	11.6446824	0.139514437465	2.18979536657
ACCS	0.387504976321	2.96701400723	0.992300213686	1.52794090548	2.64274984768	0.421755136584	0.845663118388	0.567746487145	3.27074376562	0.341273428119	0.668424405264	0.579272372004	1.46480887054	0.672681442951	0.467651171505	1.16913893469	0.502247978053	0.229662496614	0.157722781271	0.33138789912	0.324344751218	0.180178618059	1.21029400374	1.26434064592	0.690884131049	6.39688231316	0.549323298389	1.18169308677	0.275627184186	0.243584986356	2.18149444569	0.0765903858314	2.81318194309	0.112641511893	1.4357711487	0.676121468549	0.115932967552	1.59006105495	0.173199875415	0.957515206787	0.410714824448	0.323279911606	0.422211258034	0.696463850364	0.647893090685	0.410728507419	0.787352356024	2.85185614008	0.899684015146
ACCSL	0.0118550468511	0	0.0186535355507	0	0	0.0493534833772	0.0700593919694	0.00973440094323	0.0113278605385	0.0453169606998	0.0070946525312	0.00799835247331	0.0828930002667	0.0269116921884	0	0	0	0.0275640415573	0	0.0485819093975	0	0.0142341755719	0.0951319802888	0.00703278597415	0.00855521324315	0.0385358340828	0.0403334388155	0.0160325654352	0	0.0115168243537	0.0108053720344	0	0.00635667935077	0.0428657849615	0.04021853006	0	0.0420663338124	0	0.0225196945672	0.0216517376351	0.00732366536762	0.0106189426607	0.0941083016797	0.00953212864297	0.0311039936248	0.015726185733	0	0	0.027888841781
ACD	14.2908929917	6.23715903032	5.77374287409	6.35144428105	10.5150791153	7.28071325343	10.7636678055	8.0184945609	8.30740936449	8.57093049242	11.1250865524	4.12358126597	13.2048832336	10.8111398326	7.64076646343	13.9188962686	7.87267782835	8.40270307645	7.07060021949	14.537474768	7.31228569558	8.31969675609	9.83117438546	8.31892389291	8.52895301212	4.98542656902	13.0021278605	10.9961013982	9.66571427747	9.04641371663	17.4633653587	5.41165991	5.9873529276	9.76356231763	2.85161981512	7.64347013899	11.3652035415	5.24711278091	13.0646404473	12.2412730701	7.83148646092	29.0709353609	14.4265162321	8.85682923331	9.78362946351	5.83480769563	12.3364213311	4.54835246732	12.3695594259
ACE2	0.101477510056	0.031650309572	0.0680082756055	0.0302895970527	0.183309714209	0.0312932428138	0.0703349977736	0.0416625417853	0.19931667808	0.102364273236	0.0742245945152	0.022821585432	0.0675764055736	0.0543906137524	0.00766820354793	0.0366907301963	0.0792119523294	0.291653326368	0.0655349003139	0.0627081752441	0.0308039942226	0.0270761138999	0.0678596818132	0.17056566024	0.0732314050558	0.134387913832	0.0431560603933	0.0686182366294	0.0204508911751	0.0547679854008	0.0205538762997	0.0334283950027	0.108824537067	0.146770001978	0.0765033067978	0.0212345517781	0.112025454222	1.12069675842	0.0856734992502	0.149298271877	0.0975170480789	0.116145699642	0.231901805133	0.0317308683736	0.064096198783	0.108438980405	0.0404288579746	0.0912565143682	0.0618915390109
ACE	0.997523182496	0.561175522734	2.38696869901	2.30299428579	0.0547488731824	0.458970678747	0.797471025123	0.399765605168	3.51431807762	0.389403523804	0.980167169718	0.853309946725	0.0819331940301	0.633682682943	0.390488025525	0.538749375432	0.542447134029	0.241468747676	0.257048349244	0.568487574386	6.51669084926	0.53213950631	0.473488867967	2.39216284453	0.477363512402	0.92889556977	0.438852163848	0.118085163063	2.09563977619	0.408703390301	0.778969797608	1.42143849582	0.85125549417	2.4511409131	0.669643093055	1.39027801723	1.17548574089	0.172140191325	0.276441701929	0.707960053215	0.915366242099	1.35567528057	1.73571136343	0.925459727046	0.638678584694	0.461559321267	0.586319452363	1.57757221888	0.0871438788369
ACER1	0.0919032766964	0.0286641557969	0.0160674283152	0.0352694882933	0.0150922499315	0.0425111665352	0.0402309526511	0.0251545004305	0	0	0.00916658565796	0.010334203507	0	0.00869275593699	0	0.0427230272123	0.00978251415052	0.00890347155493	0.0381547234749	0.0269013617929	0.020923266664	0.0183911458773	0.04916578746	0.0181733029948	0	0.0829831628981	0.0130281194236	0.0828589610171	0.0370427675909	0	0.0279219786688	0.0181646891046	0.0492785619981	0	0	0	0.0217405799939	0.0110723006569	0.0581927609094	0.0279749440587	0.0094624797518	0	0.0110538030347	0.0246318120089	0.0133958837595	0.0406377699149	0.0109843388518	0	0.0600559026586
ACER2	0.385702201238	0.58606970316	1.01148338103	0.78943978265	0.311825574992	0.795992150876	0.435093798136	1.17750149747	1.02060075404	0.396948632296	0.75165592807	0.927469367921	0.0987879685292	0.381657818753	0.665869380203	0.110339185562	0.682153332587	0.408155345924	1.65877006778	0.393703873961	1.31041540302	0.65903660478	0.357127494368	2.24117102772	0.249794642258	0.87870196352	0.378531485934	0.26749597558	0.502262190593	0.269014079497	0.198310925353	1.46603975403	1.02876521336	0.879690949451	0.939438729856	0.847451226044	1.30545480003	1.14384089003	0.0281798054672	0.821842106567	0.873672700408	0.150596345446	2.04119981239	0.675916512509	1.0725086917	0.485410716823	0.297872888702	0.73372874395	0.372249991814
ACER3	5.85713742008	15.9228559232	4.80602532186	11.3032888829	7.95659411811	10.5437210433	4.78422252334	7.99342950972	6.26807478024	6.73737244639	7.13592959276	8.96470731758	6.32726055605	6.32217796324	5.2850218059	7.0300516917	7.28889428104	8.31945676504	9.14539012653	6.03209343827	11.8150157507	5.4806246488	7.37417652491	9.0660983571	8.86798117824	5.58219538763	8.70367731693	5.82558515205	4.68565560125	5.77917984057	9.38425057958	14.6475022254	6.41475012407	4.94288809059	6.75098183809	6.30534635208	8.01007874214	5.51320435595	4.8185063954	9.14826566594	6.00574914226	9.14484171994	7.10278206298	4.94768400403	5.62459709022	5.85685480665	8.24641237203	6.21736621032	9.18794842166
ACHE	5.6653365612	6.67570339035	4.86004178181	4.96758437835	3.81104592615	5.37562303339	3.61875046862	5.69920345119	3.55980825858	3.06702359984	5.93944876155	6.63596572078	4.5627808804	3.9793996818	8.76291308021	2.92872019698	2.34522077044	5.11379276777	7.35409882103	11.8148964017	6.96494945677	5.9190554848	1.63758574314	21.2772067026	2.76555580239	7.25056211189	3.03248597503	3.94718237373	2.67562263334	4.78908820633	4.49864910678	3.89744802168	5.29619066717	3.72803191823	4.52419764563	4.79845379196	3.23329215411	1.44942974105	4.08497662475	11.4629788867	6.21912668469	9.37343830916	8.38665457234	9.65904059428	5.9196988392	4.67836744034	4.95187302651	4.44920552863	3.74010970736
ACIN1	15.1022001405	10.1662415656	18.7523467343	15.7107632334	12.488903085	12.6667060435	18.3542405135	13.4480556694	26.7161385968	21.8157291391	17.7268685877	10.5120573047	10.8262482941	18.9959761137	20.5978873014	20.4065843843	17.6673386762	18.5469623315	11.9909978889	18.9640180408	15.7907732742	15.816769024	20.968284132	19.2052762995	20.6486401166	16.8375114775	21.3612034958	18.3309648018	26.6928922749	11.3268574333	10.1997516886	12.9194207783	9.97244020451	21.8568261539	10.2996662272	17.6365271354	17.1110774103	12.2621658183	18.3407165768	23.9969131551	17.6927182052	16.7353021006	19.3654196244	13.1217326249	19.7055214653	13.5459270223	22.3066902867	17.7465121052	21.9628721021
ACKR1	4.46661125365	11.2104615015	7.82182780768	0.774388005071	0.911268044297	0.721917726579	2.24971449019	2.11427398264	2.9022290673	1.8379674869	2.11327667078	4.58765520978	1.90013450693	1.90860890088	7.11893296786	7.7681458667	2.91306177551	1.72273296482	1.22169999351	1.31051529589	1.38537161054	5.36930202508	4.02282247075	3.99018770408	1.22107591791	9.8957618772	0.947538961119	4.96037373406	2.96100289799	7.22856269534	1.95414075783	1.40213545706	6.70599487843	3.90651815279	23.0398208789	2.00895899893	1.29031787506	17.8683589291	2.76501963977	1.35321818073	2.64895515787	3.52077951775	5.5366116482	6.04201623273	2.03129558365	3.64570097894	1.14558413362	5.92585254516	2.75259072176
ACKR3	10.6549937449	32.4374868167	25.7623032219	8.58435082316	22.667884323	14.0581255397	26.1189838868	22.3755854028	23.2284352307	17.582694761	13.9027225746	7.29451516681	22.0793734675	19.9318772518	20.1057987736	17.5981472122	20.9281466977	31.7991350801	27.1923937824	3.89068986745	15.6124819771	9.05063474518	17.0374804249	9.12950926464	18.4271829232	23.5785374899	20.9349704943	12.6730542436	15.8707670698	16.5120964537	12.6062849198	10.6421708613	50.4991048284	20.0395038812	33.1012359797	12.7837785251	7.99291268085	28.838733839	9.79419215775	7.49218682815	18.6145583188	7.82310861792	4.99413562528	6.86480855521	10.0557227786	25.4078747759	14.5438143432	6.30045469563	21.5837403358
ACKR4	0.0681626076979	3.00670978701	0.0868227841095	0.0523171834706	0.278240533823	0.0945887482411	0.24296982073	0.351808873157	0.0744359546869	0.0558337652617	0.0874112380714	0.019709094678	0.24316704088	0.314992891663	0.0529790886567	0.0452667358276	0.472642192702	0.158484143912	0.315326212264	0.0399042784184	0.139664876137	0.0409209064121	0.265674784196	0.0519893984706	0.140541866476	0.0949578560043	0.331291378216	0.0395065547744	0.058872414396	0.113516468465	0.0443766598948	0.294466951949	1.48283738619	0.0845019838344	0.462486554645	0.110031038646	0.103657516799	0.351946204339	0.0832376655991	0.0800295089052	0.384993456862	0.244221665874	0.0632444823871	0.093954161952	0.0681286477166	0.439184697738	0.111728074902	0.446593509456	0.213802184036
ACLY	24.8783009719	32.575244419	77.0865979616	37.6233339649	19.3252398354	36.7665161581	41.8146078196	31.89965055	61.3352730329	34.7500761062	61.3639479909	37.2478705947	13.5017192024	34.1389452544	38.533369562	28.4119595834	35.3813304253	43.1834498036	37.2524158251	56.7700464056	56.0985786447	36.5033399867	39.7063799533	90.2201818187	29.9336678575	26.2851912316	29.5032340174	24.7919546412	42.2766294758	24.8279686172	31.2639055435	61.3584796499	48.6682553043	70.1573941386	37.0330482529	37.4247965033	43.4284025136	25.7580191488	29.9274287412	51.9496507529	44.2488098455	24.7962081288	34.2203134309	31.0218951697	36.8663348658	29.4339515494	32.4870927784	39.0126438417	22.5094404074
ACO1	5.98230927675	7.08511788111	6.61643086961	7.06508617049	5.75011725914	7.3604596183	7.12147769035	7.34903463189	4.45937011135	6.50089046277	8.52950492145	6.60171626553	6.71309946216	8.22494069243	6.77221329398	7.70833493627	9.24669652238	8.95051676796	11.788100882	11.7963747392	8.55199406276	5.49795455381	5.39064138594	7.24377513864	6.94083261406	5.13608113004	6.89733301732	6.01429383126	7.47108004283	5.44449449024	9.75170023244	10.8587754104	11.0494972504	7.04437189251	7.38456396389	6.68148614758	10.8903039921	6.32990458357	5.28127226995	7.46943966301	7.19951300253	7.05113113184	11.5033365507	5.43199106695	5.88269906903	7.83666850319	5.83422508174	7.51243234452	7.92111521298
ACO2	62.171717624	32.724402846	35.9694988932	52.4189751356	31.5656405425	73.2856848396	59.442850342	59.352622674	30.3498444721	44.9309871405	35.9643650031	64.0183064955	30.5889647296	66.0534365232	51.7401075754	35.4021406487	56.4204990622	37.75922407	61.1731191116	62.1581116987	51.2019803205	53.1306824052	51.3934715264	43.2539901855	42.6805128887	62.7594822742	51.2079567379	32.9920043847	25.5513970791	44.6426710872	86.2259169135	40.2813218638	34.0824587075	49.3293173569	58.3943417575	42.2043390156	47.6474588865	25.3473485336	58.5144699613	63.7967699297	51.7527510954	32.0515769204	45.8628469941	78.9985976631	58.1046872442	82.3497104295	31.8822134062	36.579435708	52.6482946385
ACOT11	0.405597222801	2.72230248681	0.565699147406	0.986104995939	0.634066085881	0.350598529599	0.447846327315	0.582360935053	0.519634290551	0.231698503328	0.0827179251455	0.377603628657	0.42551643152	0.785707489044	0.251186263414	0.387633035599	0.438485573617	0.243665083274	0.141107635701	0.0331631072471	0.114523183066	0.227173391042	0.249106908132	0.0295725482291	0.196223379913	1.72107657538	0.391237040451	0.208377393262	0.145215005935	0.176100827751	0.00826110957748	0.19750473158	0.745997450205	0.213021184849	0.86249724701	0.221901935637	0.101308031314	1.12690811027	0.0753250123616	0.626966095001	0.550122882253	0.271972342032	0.35484088335	0.552040817512	0.68962470386	0.467404038977	0.0292488384045	0.353028086693	0.412226470256
ACOT12	0.0181124160974	0.022596674919	0.337241777413	0.118166254763	0.00892320014362	0.0125672331513	0.0237863038383	0.0223086659914	0.242297560357	0	0	0.0305501719879	0	0.00513953859613	0.0246361433135	0.0168398184184	0.011567702903	0.00526412291198	0	0.00530175501783	0.024741505998	0.0217473042494	0.0290689700817	0	0.0457479876738	0.049063285756	0.0077027956494	0.0489898521562	0.0219013089889	0.00879783595268	0.0165086985173	0	0.0194237648902	0	0.0184340414784	0.0170554112686	0	0.00654642980739	0.0172030563654	0.016540013979	0.0167838992324	0	0.0130709864035	0.043690223019	0.047521404335	0.0120134160243	0.0389665375798	0.0244321518965	0
ACOT13	6.15039776676	5.9763525376	5.89154274367	5.48615525856	7.58376972206	5.78776858361	6.8731158304	6.20004909307	5.4244545539	5.21812323277	7.11422175939	6.00511534538	9.23294296764	5.72021522308	5.57024658079	7.78826655265	6.24108373194	5.78567601279	7.59540077112	6.34604389969	5.81769429645	6.35651827223	5.61856750129	4.34187464364	5.19817794007	9.14202880744	6.24236382574	5.84486620725	6.4137141016	5.15771831271	7.41475006485	4.46526214786	4.87789352487	10.385376828	10.1267970427	5.49264978523	4.56856468826	7.73757014217	8.02802510837	5.61186036425	6.6405977326	4.36306833666	5.74349970606	4.82781273061	5.09256990203	6.54169599442	7.16676863163	8.95886530738	6.13824902581
ACOT1	1.20163668407	2.20840614996	0.982640956723	1.10080746737	0.254621145955	1.21924904371	1.39989271539	0.721448106333	2.39517129675	2.39546300811	3.34042582085	2.63265795005	2.2328156992	1.34189662358	2.32864048139	2.35454675366	0.78394315821	0.811135884916	0.332582377516	2.17092785677	0.970739415133	1.53587003706	2.78911083109	1.36437690114	1.94878568191	3.59802011554	1.38472253559	0.664008398927	0.906174650261	0.941414670243	1.66052642845	1.95365844069	0.595820869771	0.635384541223	1.75336825737	0.608339537951	0.485990168952	0.719182447515	2.27034147842	2.20643593369	1.62035989375	5.728928864	0.475545834582	2.2544291105	0.666705236378	5.81045381835	2.23306543108	0.557731971838	1.0132023274
ACOT2	3.11698559245	3.71559967982	3.93910496016	5.82835786172	3.32638107819	2.91997797929	11.5757295093	2.38473704144	7.13219235675	5.74534033193	9.60355943938	4.54914402229	5.78356700601	5.23857512089	3.67982444015	7.05147164561	6.01935306039	3.75266629545	4.60790433942	5.79377915254	2.73534770219	2.9762453625	6.13809585264	4.05483754064	5.9271432574	11.0640518268	3.79974113244	3.76505336394	2.47167208866	3.24370660078	5.19304464117	6.16438043248	2.19206886492	1.444761457	3.23195300839	1.3499646671	1.57535168029	2.05258614957	3.1976837007	6.9935022082	4.57109343631	11.4247619898	4.44540260195	5.67434911266	4.05260470885	6.40465179045	5.31289932399	3.40606454892	5.65725097255
ACOT4	0.712166091363	0.263037924173	0.334205229942	0.309267521183	0.461649050614	0.292579234119	0.467629468686	0.600161673057	0.313386556685	0.277604755972	0.235529247918	1.25810833593	0.365047056273	0.218036547624	0.853962573096	0.479171971168	0.460817712514	0.223321834154	0.147832053768	0.192003439554	0.147202533357	1.59766266832	0.338379056899	0.0778251311568	0.155533197237	1.29962453934	0.199255213454	0.240780352956	0.0453232846476	1.20163093185	0.0683272805697	0.144463880114	0.944610086961	0.0542119698718	0.305184063494	0.211770153126	0.352456037009	0.826391144289	0.0534008506652	0.0770140024308	0.561519252503	0.251806510765	0.540990529554	1.08496770593	0.647420453245	0.901209646636	0.167997138451	0.151682081037	0.191049979923
ACOT6	0.112257172296	0.0933664809839	0.00981294755512	0.114881737016	0.387129606231	0.0389446126226	0.245704677011	0.0307254886915	0.0536325840036	0.0357594106621	0.111967170547	0.037868784618	0.485906535315	0.0849435829514	0.0381724857935	0.0869748863366	0.047796222984	0.119628639362	0.0621398426838	0.0547653815029	0.0638929001046	0.112321241728	0	0.0443963192349	0.0540070435332	0.344629145662	0.0954808076102	0.101209804455	0	0.181757490011	0.0170529413256	0.0665629140054	0.0802564351505	0	0.0126945047544	0	0.0663887110971	0.0540979693973	0	0.0512558674955	0.231162861223	0.167587201585	0.175524674561	0.165478720153	0.0818134067307	0.223370328716	0.254923941822	0.0378564111802	0.0880278404143
ACOT7	19.8631453723	5.01843986297	4.77691384026	7.81437818278	8.77831714614	10.7209652047	8.958288856	16.2042345696	5.47189776244	8.14986363849	13.6311396397	29.8115334261	6.26700428229	10.0634458814	20.3269628446	12.1802929291	10.3515794135	10.7223035538	10.2584457339	11.7352624635	6.70077254635	30.1870881513	17.0117618438	9.03895979719	9.50453903701	7.79244899707	7.76945359585	11.2792363441	7.45014130042	28.1078570731	15.6291819918	8.61778835446	10.0347813417	32.9553007111	5.58243924775	8.14666359436	11.4455007231	4.32187549381	9.38961504516	8.65033907624	13.6567055459	16.3786865139	16.6350488431	38.6050793992	19.3899083284	24.103043249	9.51033593173	5.94008766516	7.33554308403
ACOT8	7.9224129329	7.12776791282	4.97910076966	6.07266416165	7.7439398343	5.55525995256	5.32972985802	6.06523188815	4.82920703338	5.54773771762	7.31611245518	6.86212698671	7.30486027076	5.22059520721	6.2776085979	6.85779121352	5.51941151167	6.02202666381	6.3905916601	7.83662061325	4.95529553466	7.08062390277	6.63565997939	4.92421885443	5.37221701592	5.44763881135	6.19328904298	7.27538259185	4.98677158172	7.02269870165	7.20178943761	5.3798070414	6.69031825925	6.81198879649	4.2953256456	3.88834229294	4.73128533559	5.41544043785	7.98871064337	5.91052865073	5.99443487937	13.5950771475	7.7380425661	7.00792006852	6.40027853815	7.49525950988	6.63452241573	5.69058627174	6.06002973708
ACOT9	6.02241783645	5.19593209375	4.03291336244	4.53488314548	3.8378461003	2.39213771382	5.01440834212	3.7781725649	6.42101568334	4.01152768057	3.38361638515	4.30586692796	2.64200845346	3.74142520618	2.4670173024	2.6140831246	4.07880046999	11.1903986258	3.6857694759	5.1871043029	2.03118644306	5.11912406471	4.63915645439	4.45219812305	2.50066204295	7.64234474766	0.895392749923	4.33034953572	3.81349272715	4.18447813498	0.711634178894	0.842681742467	5.48473845645	6.97530300161	6.80345453793	4.37403361313	3.71366029952	6.75681332766	4.1952615582	4.31395425243	3.86136120074	5.13908843825	3.15593086582	3.43867857154	2.53567407718	3.89847968124	3.38774120158	8.29533048825	4.06559180269
ACOX1	14.0710982211	12.5549814406	13.6010534139	10.6596949427	10.572083667	10.7782892923	11.5056333858	11.253714346	10.5920322945	13.302196862	10.3736222249	8.51169621374	12.2521917895	11.500935762	10.5468283333	11.2558602537	9.53227600674	13.2709806176	13.4189604011	13.5983282628	14.080349594	8.9211384885	11.6080543161	13.6540560145	13.2576964748	8.37336551008	11.0860577051	9.58542085667	12.6298479153	11.3017008956	23.9978563491	15.1347216205	11.2795673561	12.1745993827	10.0915004503	12.7062612636	12.3035207963	9.48977326576	11.121483537	21.8485072569	10.8892400885	11.1998534732	13.2861115119	8.13781630069	9.36321992789	10.4332689533	12.1778095686	8.81903497022	14.2975226399
ACOX2	1.52564837453	2.61891890409	0.953605409586	3.00230871712	3.01213384646	1.18193215769	2.54212655105	1.81788361041	1.82499494772	2.01705686386	0.888997283084	1.01771418238	2.53227943294	2.33708764244	1.00247205911	1.75973702394	2.07328967305	1.1968697555	1.52871017623	0.540594913562	0.944081756855	0.74030438526	2.18619897434	1.01734470399	3.60097105953	5.94115578599	2.85384686493	0.535206835204	0.596437513413	2.25661414426	0.371165509397	0.193850041215	5.12667095619	1.13232986799	4.85279764399	2.19272746916	0.850707937425	4.01334316323	1.37278517476	0.597086361076	1.91688163606	0.559986185095	0.873347830074	1.06529874184	0.988167724902	2.51837809814	0.847294155483	0.7079119461	1.75405565915
ACOX3	5.43263224458	5.92684461465	5.39083944006	5.14149539951	5.38119547382	6.83205899544	7.37252343729	5.08932249252	5.76294154327	5.90663457377	5.86861688348	4.99705493372	4.71952199167	7.57058578744	3.61248750133	5.01882634025	4.8956828617	5.54628865991	5.71978590563	4.7571437442	8.02627063349	4.81615143982	5.50937100334	7.19669413941	6.74868631775	2.93696961792	7.35697497359	5.87604361646	5.28170054201	5.04282989695	9.9399448959	5.51439532266	3.94671610113	7.79079288713	4.84967709634	4.72000302877	6.68980709741	5.58275993523	6.81606921308	7.39421195916	4.61108901821	9.04676761257	5.65649485556	3.47970777448	5.41554549842	4.82094074471	3.87936231471	5.24771621982	6.85942717626
ACOXL	0.0385129153837	0.00960958300017	0.0323193790366	0.0295600084588	0.0113841836529	0.0240498399509	0.141616873522	0.031623675937	0.044160324953	0.0662485549538	0.0322672747278	0.0207870876181	0.0269290467197	0.0415276864886	0.0183345719422	0.0644525223474	0.0713304777236	0.0514889293767	0.0767476254341	0.0924407621032	0.0263042633805	0.0994200321114	0.0401765841933	0.025131777545	0.0778201370278	0.0375568482161	0.0851690354525	0.088543169366	0.0419124058222	0.0523798077183	0.0456337540711	0.0296871136967	0.0185855721474	0.0222809592548	0.0104524789451	0.0652776798788	0.016399062863	0.0361916074196	0.0109737958301	0.00703389493036	0.0689969051678	0.0310475193193	0.122290029049	0.0371598764776	0.0538912184652	0.0178811137415	0.0165711184696	0.0441581280231	0.0241603004953
ACP1	18.0738140106	17.6299257718	15.2922521462	11.7896036342	17.8765160877	12.2192778834	14.5369252586	12.5427685954	14.2146459828	11.4249640843	12.8731805055	16.2754513757	13.5522369615	15.2785633616	14.0865618069	9.5174443746	13.829911802	13.4716801502	12.5861824018	14.0383182959	12.2644418404	16.338002119	12.8042454373	12.8303628358	12.0063142865	12.5790905186	12.2728643082	11.8436029453	17.3447416538	17.1601790257	16.2504405649	11.0702099673	16.8062304734	17.5220449549	15.865949075	12.1994158914	13.9631226756	19.7301211358	13.901897368	13.2834919767	14.9025639943	15.8985788464	18.4876848628	15.3879696112	13.736061923	11.8678284389	13.7471509173	11.282156942	10.7891872778
ACP2	16.3268562717	15.336228362	18.0861411155	15.983671823	13.6520966735	12.9504399771	13.7325077428	12.7124989751	18.1321493608	13.2349848641	16.1921657917	13.5656442808	14.1765044762	14.5511844086	12.2702701847	19.8753841937	10.7275768982	12.5922534194	16.779554479	16.7770476659	18.8616132423	12.2006434172	12.5969514119	20.9766810358	14.0012252766	24.1748722389	15.5889638221	11.8820499254	12.7978828093	9.02907459615	14.3311519032	26.4400892411	13.104445918	16.8743820081	13.8623991918	12.2633498189	12.4930177455	11.4347564233	16.6897890568	12.8267808408	11.8522719256	30.1935857973	13.2174009602	13.2554180361	10.2619044501	13.6480474749	11.1252372741	23.6860596162	15.3834125492
ACP5	1.08543191223	1.35416235666	2.59071579582	1.23154936734	0.379746537455	0.447507828959	0.24274032954	0.284172554614	2.81837894795	0.24053096127	13.8670505147	0.222879463697	0.73852958477	1.6158826237	0.149777945916	2.04758787137	0.236097885051	0.219454437473	5.53164396846	0.198000013623	1.43434792608	0.377757011979	0.372390654753	0.541259603409	0.249748989871	9.34911196982	2.8432458568	4.81860634305	0.456518543018	0.0993336332227	0.458817446213	4.50991338951	1.04592901431	0.216144703616	4.11996678182	0.673985729882	0.329334247935	1.29633268459	1.32975835408	0.646435940802	0.306118281523	1.12020788403	3.91088186579	0.322537559701	0.151334450858	0.667764918573	0.191777031908	7.66030444343	0.246711526203
ACP6	0.505218284665	1.3818112329	0.594995275508	1.5581928208	2.12248014547	0.543150352784	1.36706610375	0.917823782847	1.24136113453	1.11064065246	0.975708698908	0.408283124593	0.944612867838	1.09436418786	1.13146843851	1.78425197803	1.27056128082	0.376499225661	0.726816643652	0.543867860395	1.35876585929	0.84325172227	0.539071411483	2.86098084818	1.19660823411	2.07337179232	0.720914691952	0.790866613287	2.16389693964	0.388328828659	0.991813896142	0.690216419339	1.3217449752	0.542012045349	1.37745035447	1.29999310848	1.16493425948	1.23072880379	1.11614177658	1.21338980812	1.22556518685	0.707819118696	1.9712184104	0.358608084157	0.767160757809	0.780663112608	1.54742332786	1.22444916032	1.62677681676
ACPP	0.786518602	0.322691080563	0.119049565748	1.81104153994	0.0936201814257	0.0988894086795	0.0346611773079	0.0173375879428	0.25219551187	0.110979539935	0.0221130488744	0.0854734504232	0.0316366525497	0.407417218396	0.0287196442921	0.534946371021	0.0269701558741	0.0951182943723	0.0131489566948	0.411005502518	0.400189286498	0.0950698990916	0.0931898630666	0.194150514584	0.121899036489	0.0915130324924	0.318774126465	0.0356937749433	0.0702116373548	0.0461524444587	0.00962252782647	0.0344297320912	0.217941776005	0.015269338521	0.533656634757	0.0994119368957	0.0187307048003	0.782230446482	0.0150408787588	0.00482039043224	0.0652195718643	0.00945650653353	0.0457126030577	0.0254659921437	0.004616516106	0.192564200094	0.136276009318	1.03958718916	0.0455324861798
ACPT	0.147884448582	0.245996763929	0.310255241631	0.0756709882461	0.582849919403	0.102609079583	0.161842223221	0.10793839086	0.204111732094	0.282650664677	0.0786679511552	0.144118792041	0.098479943683	0.102577101424	0.234674354013	0.137493929447	0.10494233814	0.114614845406	0.027287094987	0.0577171013968	0.13467314178	0.0986459012351	0.474685275365	0.0974774418243	0.106721045378	0.0534123253397	0.251567473058	0.199996434304	0.278164509415	0.191553773437	0.0449301327131	0.0389724955547	0.0264318938706	0.0950621179192	0.100340305954	0.170199582979	0.10495034997	0.0475114311782	0.0624265326756	0.135046082956	0.12181098656	0.0294366235301	0.0948641151305	0.224602992575	0.0574819659465	0.0980872675841	0.058917481963	0.0332473158324	0.128850451881
ACRBP	0.926440845604	0.767301372961	0.489991570497	1.21898695733	0.529290460577	0.329506399424	0.291384313675	0.364377493485	0.833169521648	0.677032683083	0.428633801396	0.451717013655	0.381051220712	0.446241387697	0.561232661922	1.46212034388	0.651347525896	0.647122351302	0.252105691339	0.332710768991	0.489190831923	0.238363611578	0.537269821285	0.512646312671	0.713513210295	2.117311169	0.880692624492	0.44220105031	0.527172133918	0.234456293746	0.610246973122	0.300056001433	0.793142759795	0.30964988595	1.50545752742	0.615794532499	0.441999832446	0.900427686205	0.31056266792	1.01663780611	0.480945594138	0.662479340491	1.4719870879	0.394364580765	0.694484455615	0.25818491702	0.541547609975	1.61199780383	0.866892062366
ACSBG1	11.5561484214	8.99691691346	1.95500385217	8.94612213325	2.48821321759	8.78511593588	10.7155362361	9.65679896128	6.65310575385	3.77286549027	5.20654825663	9.30994330392	4.6232265129	11.460606532	11.4769853424	5.03329691007	11.7156542448	8.2445605683	9.61543846754	13.3022875806	3.26403595538	7.97417627038	5.97792950112	5.63498258971	3.97276763752	4.14077916454	9.33504331792	4.64813098116	0.068290570021	9.45509309312	1.62516602879	4.02968619293	1.39011849518	1.23886702001	4.2388678938	3.95055548111	3.83241781816	2.22204122667	1.56580421392	0.889028765957	14.6020032088	3.02562707535	4.89274497155	10.2497369376	8.73066550966	12.7057653926	2.21017443601	4.1609884315	5.23426231655
ACSF2	1.98158018155	8.23583119587	1.63407159522	3.894641002	5.0410770299	1.47822919998	2.6800480298	1.53619493098	2.37868266134	2.46289316879	1.13103839167	2.264281569	3.71085236816	2.31632629975	1.74234098186	3.69535392266	1.59962753382	2.62547971321	1.58828826899	0.583388769673	1.48119547586	1.40738108994	2.40818640777	0.400905195831	3.8629569676	7.07425379896	2.86427599176	1.32185556579	1.85132365592	2.86716875209	1.05792364927	4.94894557554	5.26348511547	1.36398232667	3.38848018884	2.6317291015	1.01881075748	3.32574895832	3.45956816873	0.815867503412	2.0072389233	2.12722132471	1.4355356815	2.00774549791	1.23548546697	2.40325931832	1.9440024918	5.05756080807	2.25746791871
ACSF3	3.28508047855	1.98983649474	1.88470699253	2.06124869819	2.11163015702	1.66262473719	2.00211174612	1.61752695766	1.9514146587	2.93202567267	2.41473200659	1.39711251059	1.75478319807	2.01447461463	2.09823717071	2.81891522615	1.76134465912	2.13853669233	1.41125011755	3.11541318953	1.68992847314	1.55511458784	2.40704770613	1.5615343009	2.37343053056	1.94265803603	2.73747911867	2.35004266028	2.66966579396	2.01539969598	2.6923616064	1.18385615995	1.56755745587	1.78793561372	1.05119319694	2.19367582646	2.03419029862	1.57532016892	3.10207098216	2.34116651217	1.45327870722	3.77792193136	1.79932035897	1.83795489689	1.80603675769	1.91379120154	1.89174514766	2.14761535515	2.29395576315
ACSL1	6.86824893675	12.3850455017	7.43741159639	18.1938512216	19.0354124464	19.3601866473	2.90946165017	10.3885204658	8.14126522881	3.92134317134	6.02844502684	13.2576039742	8.3488315528	3.05230686924	6.27354841751	3.76591292542	7.906922551	6.40409536751	10.8237514658	2.08260091601	14.1427747786	5.95658455746	6.16439336571	6.57764250962	10.0578471396	38.381337113	7.6153338615	8.645453755	5.22150348353	4.87248907723	2.11880896375	11.2777744337	8.93871212707	7.05551447643	9.27248322768	5.57525761147	7.32886576092	11.2459705032	2.08749397903	2.84973596674	3.65766854372	2.80157583727	7.2085782801	7.13388663915	7.16186282233	7.54577877992	2.97291200943	23.4563199302	16.2127044792
ACSL3	25.649032463	89.8552065311	28.8983295205	21.9414458273	27.1971203166	21.5106282479	23.3317784547	28.1121606846	18.7596160976	11.1309315275	17.5432559901	30.7135597088	16.0410566113	23.8971905109	19.5165111355	9.65813826636	28.6111920736	24.3822859781	22.0813523291	16.1879130372	15.0648603714	26.9936551657	17.1870928016	30.2738424212	14.5275497069	20.5537488883	18.6150143022	10.6170482798	12.1729108883	24.421300375	13.1379369487	31.6280857039	18.749347091	12.7916025731	19.4399087008	17.444858864	18.60826239	16.6138189102	7.97621609272	10.6140376667	24.5363668331	15.6276940418	21.5367321063	20.6134414784	19.4372608116	21.6414156404	13.4169754422	10.4083936733	14.580129833
ACSL4	10.3749105254	6.42226033242	4.762921751	5.97961231999	4.66422278709	6.58813738467	6.45452014922	8.15356761381	5.73647095685	6.95714245799	7.68726448864	14.5046063703	3.50500328323	6.64765467759	7.44538814504	5.03950794801	8.82519258843	8.03016798957	6.84979884812	9.73377096823	10.6066855497	12.730414248	7.67480624717	15.1913373519	7.01399324443	12.1088281024	4.98593136891	4.94602769251	10.3590835804	11.5738267995	4.5284530954	12.4815978245	10.9170066988	10.5343237864	10.7148170214	10.5426901466	12.2354984444	11.2931598295	4.55834600406	10.89835573	11.1475091742	4.54921793839	13.9285327645	11.0690525119	10.1386897629	8.67779508895	9.34280089848	16.0147785462	5.22443288882
ACSL5	3.30746571628	3.94380258129	2.78159766574	3.56927332543	3.41333891953	2.38550768729	1.01898706294	2.33826699144	4.91282572602	1.75764763341	3.32706376709	2.57342648003	1.58665231267	1.62202188006	1.92955787903	2.26866065536	3.07675773787	2.87925154491	7.3797774466	1.16238100098	2.41958611702	1.3582464717	2.79666686973	2.4239436557	2.43585663331	11.6570382591	1.0354986752	1.70297561847	1.73747282477	2.14714551037	0.857236384767	1.96735890051	2.60836493009	1.62479135151	4.96332360108	5.01854268687	2.21374379608	3.23690972687	0.992546500402	0.682318527569	2.21755089396	1.04369716863	5.31293631907	1.49564409037	3.03424989366	2.31850421185	1.42011994662	8.44019530617	2.75748179872
ACSL6	17.7106252797	5.66471637709	2.91624152879	5.86521424835	3.76395233815	5.09459833929	13.6159796373	13.1670325238	2.19819170801	5.74370982782	9.39304154926	8.93346156946	5.76218563815	19.5131903981	7.99632081258	2.3776012404	14.1463446354	2.23541969197	12.6699738143	8.71378551855	5.32960709828	10.3513264903	5.45937199226	4.92662951974	4.01794454368	4.29626028483	7.72913434272	2.3737059451	1.71323748108	7.40893666718	9.58360987944	5.3201725241	4.09096196527	3.53809502593	6.5930673014	4.24287371848	4.55801430299	1.61709012894	2.90949904686	14.5606214155	18.341776796	4.13072086521	10.2030230536	9.01301501898	10.2921444336	6.25867902155	11.9164634149	0.46455936892	2.89723314365
ACSM1	0.061674322455	0.0480897540073	0	0.130177293956	0.0379803224504	0.0160471879946	0.0354350475502	0.0253209704786	0.00736646312275	0.0368368014745	0	0.0364090799282	0.138612836093	0.0612519862784	0.0367010745218	0.086011528139	0.0541598963506	0.0134435908013	0.00640120462338	0.0631852489342	0.0105308674084	0.0416539275748	0.0680503475859	0.0137201791157	0.0389439504962	0.0668258699479	0.0918003677952	0.104259141997	0.03728791304	0.014978691096	0.01405338181	0.0137136759436	0.0868081948121	0.0223003609957	0.0680002746839	0.014518782703	0.00547111426178	0.0835918205291	0.0659001093371	0.0492801391769	0.0142876522898	0.0207163698511	0.0389443461148	0.0247948229556	0.0269690728422	0.0460200450839	0.0386996124994	0.0311975858072	0.302266734036
ACSM3	0.0509333552133	0.0794292478774	0.0578803325684	0.0564678545631	0.0864302397956	0.0510465522478	0.0557405969517	0.0534396459861	0.0838177683953	0.0513784373212	0.0457215979858	0.0229091138855	0.0141324132938	0.0706578141746	0.0269416479039	0.0499855412986	0.061443993891	0.0625018694811	0.0234950888184	0.0778575805917	0.0657095430327	0.0305774548881	0.0681199465095	0.0587519048173	0.0592182192053	0.0889135628035	0.0722026306589	0.0344407053192	0.0513233180474	0.0164934117119	0.0206327073262	0.023489622896	0.0971039251169	0.0552498428567	0.132474346661	0.0559544827377	0.0743006973518	0.141135737279	0.0322507822222	0.0645995176502	0.0681741301985	0.0253459037938	0.110269528355	0.0409533003293	0.0371204014941	0.0450433987678	0.0568174827337	0.0706133543753	0.0576911343105
ACSM4	0.0268066683137	0.00557390729733	0.00937320707122	0.0137167031581	0.0088043202063	0.0185997080067	0	0.0146743048535	0.00853819766872	0.0170784750962	0	0.0180858991534	0.0178512291941	0.131847735387	0.0364618899425	0.00830773439937	0.0114135913989	0.00519399127851	0.0148388037737	0	0.0915445710421	0.0375507550564	0.0501929693336	0.0424068192612	0	0.251730111432	0	0.0120842953845	0.0108047636594	0	0.0081443801325	0.121861817196	0.0287474857034	0.0129237659303	0.0363769054285	0.0252422840979	0.0570723138515	0.0064592145536	0.00848693374183	0.0326393170487	0.0276004909999	0	0.0193452709549	0.0359234642237	0.0468882972123	0.023706732954	0.0512632043305	0.301333161258	0.0140138521343
ACSM5	1.4409311374	1.93703053666	1.79271632049	2.31481047315	4.80409964795	2.27470408294	3.93132443191	1.84355258075	2.11864721254	2.96753480245	1.2366679339	1.53737901075	3.13528034684	1.5847883332	1.14328986953	3.49461713504	1.63365271006	10.557320041	2.02652640752	0.326961626636	2.49471545489	1.10981492776	2.14675407642	0.69577199013	8.42359291727	4.115026791	1.80988291902	1.62390914169	2.07326865315	4.51957908654	0.417420546614	2.21879179367	4.7016489897	1.74883533114	4.56250046576	2.04578001257	1.32779097408	2.38599278312	0.954828230667	0.362110697161	2.41516484203	1.05055989124	0.757728017259	2.19593256681	1.93423987001	4.33040147168	2.78757740853	4.76130422363	3.61312858728
ACSS1	8.11124051551	18.0592646753	6.85222851145	12.4395930255	23.4293070817	11.0792068083	14.2424620092	15.6563900083	4.59192051377	8.11411105163	9.60927869274	9.16318997272	9.2927458399	16.7668319006	14.9903320966	11.4457829583	27.0890153309	12.8196262797	11.0529359386	8.29839894617	10.0902158573	9.61673250698	12.3394048633	2.9671769896	11.4313044572	8.87705963956	18.5202115348	8.09366922316	6.32824601841	8.2954674735	12.5322087385	4.18741438107	9.03851855743	10.2913356319	24.8237060202	5.50599149248	2.99295067765	3.76837236194	4.1507287368	7.4768437602	12.4083747468	7.6373253702	4.82802924021	11.8110828132	15.1965442432	15.6651682771	4.95292445817	3.86813449652	15.7445556168
ACSS2	5.25282265886	5.53544681944	4.19509065918	9.12027923229	8.87721376472	10.5033270694	6.84434218241	8.54538318524	5.25487775428	4.4463722697	8.61893961564	7.60927458528	7.42706108979	6.30500842807	7.31250143081	6.84795515844	7.20568002617	5.9919619542	9.94144878997	5.76770692011	8.1157699046	5.92451895157	6.2601012231	10.1359867868	5.94114837498	6.88066799439	8.46017285283	6.94818933784	4.19964208892	3.81723806525	5.40585840218	5.54692598151	5.90641161232	5.81688144713	4.75766464369	4.52441262666	5.94466587091	3.99912583263	5.43023019796	6.12549972859	5.80448012808	8.85063334037	8.25184357685	6.78480631647	6.50267541815	6.81813674072	6.23104724618	6.32050922264	8.33159942798
ACSS3	1.61887333786	3.20135520126	4.35905251821	5.7660594591	3.07429795961	0.793576703386	0.72662076962	0.92770522268	4.91127984001	0.677398410198	0.27601031048	2.66894300517	0.87501230711	1.2235170991	1.36306728314	0.374123984888	1.71099599553	0.351752808277	1.186124283	0.249165061708	0.348830840806	1.14655632292	0.409843817745	0.0964039017161	1.14704166627	2.69822066504	0.810893620122	0.638382203942	0.224572264187	1.20582705243	0.0663003000241	0.164267801564	2.34437276993	0.149976593946	2.39214675935	0.524649781503	0.786421889142	2.79691532922	0.0646789689291	0.110239002337	1.27640256816	0.196855490144	0.826503851826	1.48335145362	1.01515901156	1.34783286646	0.189789190167	1.13674853484	0.722111232897
ACTA1	0.488562736819	0.240114232617	0.201890729699	0.102269720235	0.379274802626	0.0924511238781	0.44718251216	0.243132127907	0.0707328281786	0.0848897313979	0.194920239509	0.639268990188	0.384499954032	0.226854764469	0.483296863612	0.564353566821	0.302570872455	0.206536718077	0.0860501734556	0.216680422468	0.0707822215072	0.639938065912	0.451453744051	0.1844377523	0.267100052257	0.208540296326	0.302217512784	0.180197456192	0.358038790427	0.992395895462	0.202410999213	0.0965644593034	0.174644981708	0.18200898313	0.130587818473	0.13940944863	0.157601027213	0.192635812767	0.253109316263	0.189275290404	0.393278380855	0.411098691889	0.459416756896	0.845184198345	0.595601600999	0.471343766103	0.594550300927	0.189720970813	0.603692378029
ACTA2-AS1	0.187747740094	0.130127882898	0.0328238933771	0.122754366261	0.12332686796	0.0723711541511	0.232863655013	0.205550913037	0.199331909759	0.0664520622263	0.187262718319	0.206424335211	0.034729417777	0.173636639169	0.108768998425	0.0840456661622	0.1554353293	0.137426188342	0.109701322966	0.252392187981	0.142479360648	0.325615151089	0.133920005428	0.090752325197	0.0903256350139	0.271239970717	0.141946334154	0.310330628032	0.0504493865871	0.12834945344	0.139434448929	0.103078761216	0.0932133234989	0.0502861580416	0.141541933312	0.137504229964	0.152979780211	0.12566348138	0.00660450357478	0.184148606783	0.236264711993	0.0373714720972	0.33119735954	0.369012866994	0.218929900462	0.212157757323	0.0747991029257	0.234496462594	0.0599804318416
ACTA2	7.1803672833	5.72879084229	4.27225328407	12.2346013735	4.66137127344	7.37671260535	8.32539493651	6.82055096575	6.88202143741	3.67551690779	6.23559487709	6.13695326732	5.47788586641	6.15810108231	3.33675278224	8.5929693583	11.3945121876	2.43114482293	8.06877235269	6.34390455521	14.9123031556	4.0385182242	8.58425796936	3.96031814362	5.18700006998	18.1193064537	6.45556874948	16.7216267716	3.57198990159	7.05364971618	5.11838372109	9.15687558588	6.11627213171	4.48931794015	7.65515541757	21.8813883542	5.83779820821	11.2583021397	2.90295750883	5.74239560319	8.47861005749	6.3334397989	12.5534064325	6.40250124484	3.2549519275	5.3250984576	5.54248256041	11.9394768688	3.18224859826
ACTB	841.720734906	1153.92974772	1237.27316865	1535.28199889	1479.73609954	1078.18952653	908.714418937	873.764671948	1621.07061909	976.58320665	1418.48359325	800.585429416	1404.35360744	1199.37026562	721.687414168	1763.81458003	622.293516348	946.615140566	1135.32945963	1321.51666069	1269.30377102	795.321799159	1212.25785799	1024.45893679	1223.28598389	1597.76548979	978.956020804	1622.31913087	1036.67074803	820.288661964	1007.16969636	1368.10721424	1354.20406844	1459.31637443	1282.8055311	1060.96862976	918.019610419	1435.15678917	1451.52805321	939.803553651	818.456866454	1331.54005299	928.822993158	816.785382639	1029.94260513	741.486160456	1389.76343159	1886.31617803	1323.30560518
ACTBL2	0	0	0.0041548736427	0.00608022078069	0	0.00549647777769	0	0	0	0	0	0	0	0.00449571665317	0	0	0	0	0	0	0	0	0	0	0	0.00858344097263	0	0	0	0	0	0	0	0	0	0	0	0	0	0.00723403617838	0	0.00709576447657	0	0	0	0	0	0	0
ACTC1	0.310124856783	0.220238426339	0.247739378921	0.0915506405543	0.183342044598	0.0198626758925	1.76694448112	0.783536389783	0.150446392679	0.679370989349	0.242700125768	0.627704288251	0.0619559637075	0.517171195264	1.74895374893	0.0621029561331	0.140168940631	0.00832001491498	0.0198079957682	0.0893812581235	0.0228108258576	0.707488233543	0.168460916507	0.10189428991	0.020658654613	0.940881311083	0.0365231069421	0	0	0.491313337626	0.221783813106	1.68894605803	0.552591247067	1.53884749098	0.27192893435	0.0539125998798	0.32844022363	1.14503675731	0.163137929646	9.30209102628	0.206322445979	0.13675751462	0.743719121186	0.329919732522	0.121007654439	1.34493804963	0.130017255088	0.0128717782356	2.15876308171
ACTG1	584.080065067	606.644655214	819.007463857	654.608398711	678.123848089	619.704708873	628.507432563	584.540002072	606.963984022	811.546901843	795.966959064	449.387683662	911.837248178	556.273082917	596.968388786	625.216714228	454.324166901	565.265657417	699.606043847	705.464755682	777.705694	462.052280152	682.926603306	631.847303952	751.33936125	607.966439296	689.482466954	838.158622946	926.862572167	617.182878791	1078.38082734	796.188597935	1092.42292622	808.269598565	658.069578836	558.272163725	894.318044046	782.726977156	957.538464826	906.221052251	608.704613653	1172.94603373	741.879277841	467.253389653	574.402306783	490.530382164	709.584525031	708.515304133	744.530097602
ACTG1P20	0.141880592763	3.33363723596	0.595318818344	0.544491566066	0.232994670417	0.131257768469	0.310543411223	0.0776672075257	0.948998778063	0.316371452663	0.424542188325	0.223355701867	0.33068639209	0.268398126687	0.450293952787	0.395735732832	0.422863806122	0.687260491286	0.117806785088	0.193808600096	0.484521159127	0.340707766574	0.721071952304	0.19639205106	0.511941766826	0.512438762341	0.321805684908	0	0.571867512488	4.59442544196	0.0431060461286	0.392597927976	0.304305649946	0.855025860291	0.32088887018	0.22266786934	0.26850545377	0.307682200947	0.224595458104	0.691005028458	0.204514920277	0.508347844809	0.409557573977	0.494346782678	0.496334667499	0.250946912509	0.135661278981	0.542258037924	0.519201243925
ACTL10	0.043655567004	0.170199314294	0.0973117299216	0.402086079556	0.322608005192	0.15145127131	0.0573310913026	0.134424013025	0.208571160014	0.177307077866	0.0391885096916	0.13990412095	0.207133234606	0.0247752116942	0.0742242779318	0.202941401452	0.0697028251849	0.0507515439719	0.135930905871	0.057503650578	0	0.104833158946	0.0350318357395	0.142438190879	0.141768489275	0.461194886107	0.185657125909	0.162357394646	0.0395908277876	0.0424100810027	0.0696328437462	0.0452997609203	0.257489396108	0.0710329176241	0.133292299921	0.0719388500943	0.03872674814	0.173564318483	0.0621956653211	0.0697649307578	0.0471957508331	0.0879832808323	0.0315044287674	0.0789784800729	0.0572693847115	0.0579108259635	0.0626128979914	0.0956925949278	0.162606982987
ACTL6A	5.70348400818	7.23952578492	15.8984142716	7.87232573462	6.86590596781	6.31419513314	6.12183732974	5.2766783784	11.3255672247	7.48223097378	8.1817077404	3.77488066908	5.91972990453	6.17626814106	5.9883056793	7.77774163564	6.36588789881	10.9015559347	7.15611305467	8.11650075776	8.57661780776	5.14510446845	8.30303122635	8.36760683836	6.54115308927	5.55341390476	7.34071604591	8.12054456284	13.5674050138	3.14191190305	5.80780955219	8.44934838625	10.7085779248	15.9712409284	10.9556961231	7.09468909532	5.93681997396	11.5849255808	7.83682307036	8.19475555177	6.090657052	4.35353244073	4.40282750343	2.84743746823	4.74050253856	4.91743278474	8.73304256156	8.72528986372	7.95785650018
ACTL6B	23.9492540132	1.30610483586	1.67643673102	0.163552594311	2.27302929535	12.1944455646	13.091647091	19.573891855	3.4259973826	3.49724491654	18.7402766898	14.9266733669	9.98549116703	18.7127308743	24.8378730061	21.8789349487	11.3488220148	14.3249366328	13.3622185722	38.2866959865	8.39063280806	22.3202806292	7.36763936938	14.1030232263	3.85107069066	1.49574632798	15.0195293734	1.00235411193	2.11732211028	16.137683778	28.6180120027	8.89398759923	0.606063743174	25.3993574051	1.30123190404	3.54195701277	25.6883517208	0.234400002396	5.16533828953	32.8686564107	18.94456573	44.9125001708	25.8144704612	24.2774139518	20.1835146977	12.2408311463	13.9589152848	0.22495170076	5.81202373155
ACTL8	0.0356223805864	0.014813914566	0	0	0	0	0.0233907161672	0.0292502036926	0	0.0226949478612	0.0142121419268	0.128179605731	0.011860915964	0	0.113056636215	0.0993585423633	0.00758354771862	0.0759231117841	0.00985936613397	0.0208543282139	0.016220021636	0.057028338611	0.0762280717593	0.0140882096714	0.0171379647263	0.0128659517583	0.0100995882871	0.0160583689203	0	0.0230707200304	0.0108227626546	0.014081532058	0.0318345502894	0.128804324876	0.0241699556723	0.0111811762716	0.589876519951	0	0.0451118774217	0.0216865848524	0.0073354523827	0.0212720664673	0.0257072082378	0.0859272304655	0	0.0787574805888	0.00851521976439	0	0.0558674545118
ACTL9	0.015521299068	0	0	0	0	0	0	0	0	0	0	0	0	0	0	0	0	0	0	0.00908659836156	0	0	0	0	0	0	0	0	0	0	0	0	0	0	0	0	0.0110151255579	0	0	0	0	0	0	0	0	0	0	0.0104684746204	0
ACTN1-AS1	0.047293530921	0.0295012144776	0.0620123769108	0	0	0.0164072210586	0	0	0.203356881014	0	0.028302812555	0.0638159148191	0.0236204565778	0.0268398126687	0	0.109926592453	0	0.0137452098257	0	0.0276869428709	0	0.0141961569406	0.0189755776922	0.0981960255301	0	0.204975504936	0	0.127917947297	0	0	0	0	0.11411461873	0	0.0962666610539	0.022266786934	0	0.0341869112164	0.0449190916208	0.0215939071393	0	0.0423623204007	0.0341297978314	0	0.0206806111458	0.0313683640636	0.0339153197453	0.0478462974639	0.0556287047062
ACTN1	5.60728766159	8.6183858493	14.9506203243	18.3406649795	4.51107151608	4.98175482456	2.47421210674	5.12248344158	17.2699864748	2.10203144414	4.50997567153	11.7667394333	2.16593318262	2.70110661318	4.56708562133	22.3657352607	3.55588313276	5.42056436183	4.06090830946	2.44858257494	11.9758528578	8.59455060293	5.50083889603	37.5346604464	1.99770026097	23.0116543436	2.24469004918	11.8959357233	1.57920680778	7.03779848445	1.09544365447	6.45330666882	21.2697793248	4.22671485014	16.0549525742	8.93020114174	7.39405800545	18.6615364506	3.5887589563	4.74197811278	4.67357093286	2.73893570591	7.10400853472	11.1776524933	7.59635864628	6.36205685375	3.18463128875	43.1067313111	9.66789822932
ACTN2	5.15911701902	2.51664031148	11.3022300362	8.50021242226	13.7396240886	5.37361708725	5.76869483929	8.75184430958	16.4182917504	9.14150858262	2.58686683143	13.0588826024	7.74805648781	6.96194648973	15.7005205788	6.48977977198	6.71255600726	4.43429914149	3.08734729152	6.91456615133	4.11687027272	9.82033147151	8.67180469146	1.52908791147	16.0274618012	5.39489598417	9.64771115647	11.6104620772	3.88625856533	10.677079167	4.7315004658	1.30053261432	1.92504964775	4.43134082535	2.16166526275	7.37562956598	2.55638555895	5.18753303572	7.4014641245	4.05334427927	4.18852473976	2.01123734115	3.01835785306	13.8510068527	9.05195959421	11.0408246354	12.5228117076	6.8161506586	16.59662789
ACTN3	0.106985309072	0.0196283314977	0.0198044645284	0.0144908759124	0.0744098987239	0.0218327536407	0.0206616884351	0.0258375413151	0.00601339653836	0.0541271602672	0.0301295792454	0.0169837066451	0.0314312586819	0.046429747022	0.0427997826687	0.105319489886	0.0361733285549	0.0731618788562	0.0261271800878	0.0331582039728	0.0128948480222	0.0717840361192	0.060600991936	0.0373335553419	0.0499568991682	0.027275671399	0.0374692715297	0.0680871189478	0.121755585258	0.0794782041196	0.0573603343423	0.0149263439045	0.0371188865018	0.0182042469203	0.0256200155662	0.0414819414249	0.00893236795312	0.00454918238535	0.0298864584568	0.0402283990835	0.0116633067171	0.0845560105809	0.0635821539355	0.0253006599039	0.165115598798	0.0208706203892	0.0225652113176	0.0254672359546	0.157917824222
ACTN4	20.369381159	38.1390036545	51.7328441006	83.8319144685	32.2296507007	36.5544705791	20.5798921378	31.4694329875	66.0866510728	32.2235508638	25.6182318393	37.2759872349	21.9238431071	19.2185030549	23.2306994139	29.6322867235	25.1142228195	36.2694477498	31.9186453092	22.1539493378	42.0441686445	27.0327978899	26.0154983454	26.9365275149	32.4218815875	42.9224354415	24.147933411	40.3439948289	28.5935631834	23.4553480529	15.9457026263	25.4753434753	42.6042381659	25.3792763542	37.5587740647	44.5031058341	30.6552606119	53.8283400789	34.015317292	23.3242242979	20.507682605	12.8290723563	29.923359016	31.863236182	30.9973127414	30.1215307485	17.2961456647	28.0567926456	35.9162562976
ACTR10	18.4399104642	7.58181942482	8.74893152247	10.0439888152	9.62178575169	12.7412328572	13.4143682034	14.2549227396	10.0797344835	12.343287112	14.3968047662	19.3806357917	12.0478714861	12.0603326001	15.9173091122	22.3767540498	13.0822901109	16.8185012566	10.0784740082	17.4424038441	12.7067143499	20.0185847052	13.7463049989	14.23875365	13.1450523168	13.0449984076	12.4680780186	12.8283427146	18.0366362141	19.0690382389	8.2562539513	13.6893688859	8.46533263735	11.3417709105	8.25057005622	14.376085967	13.8447501367	9.98234107753	15.7705047492	11.0842664119	13.8053104873	19.5555966167	19.6149584328	14.055653509	12.6283317914	16.9484226299	14.6266303053	17.5189235933	13.7336653021
ACTR1A	35.9187754776	27.1600439132	21.6882061211	29.2963894751	33.3600982941	56.6017957731	41.8134251332	46.8402725696	22.302614883	46.805510797	55.0491601079	45.9307340922	50.8649364311	38.8616916542	48.2298139448	52.7939087702	38.6307007405	50.5879121739	48.9071043044	52.5396693158	47.4613502053	57.8703204488	39.3848267177	44.0121530725	42.5689458278	31.1152532266	45.7653868671	45.7396975736	44.9355437904	42.2634050465	55.1919175098	49.3567494198	29.9454481993	56.1341174689	23.3159766392	39.3714255948	38.0909456887	21.2833313913	50.0751430998	42.9835629656	40.5395310153	69.7445724182	39.5165794656	52.7848573885	40.4408944704	52.434826709	44.6715316584	40.4337150817	48.1856945797
ACTR1B	29.1514577255	23.7843442762	19.5525796338	26.3927036368	35.8117642345	27.3370173143	30.2880333768	34.7331941572	20.4763221823	24.2600831244	25.3647222459	32.5767005335	35.586521074	31.8803517616	34.1027602749	22.5208115178	31.2970601877	21.3491055286	23.4807009199	31.1078312438	25.0121483016	41.1538932029	25.5976606226	27.1593792106	29.2996381321	23.6670161332	32.1637104129	27.3969988657	21.9604243478	33.4722004252	31.8787991764	23.6749117427	24.4909227649	27.1693868844	20.4388900946	23.6811436742	26.2824780814	14.5666031206	28.0876656883	27.0680073998	27.4978614563	29.6355192224	30.548151703	37.1190845616	29.5509629057	31.3557386224	21.0972990662	15.9449275291	25.080005316
ACTR2	48.9561482192	56.2108689003	55.7923429216	51.0347548358	43.4811470154	48.8341402403	46.9402761212	54.4345819702	68.2590504312	44.6195100526	49.2379869565	64.0772561846	38.5618869242	47.2620760921	42.4155327772	39.9209686263	47.0085473865	56.4697614107	51.1003394	60.0479919979	69.5099605643	66.8934671691	44.4661822993	55.3571163054	52.3711127858	54.9045774878	35.8150405637	36.8324236073	59.0247784256	58.3474909046	41.470336784	51.7170260757	56.5794297883	86.2458035388	78.8605326002	60.1135017725	48.7270689164	78.7386144222	27.6716484414	47.7190475631	55.375696219	20.368294806	51.7874105032	52.6320682245	46.3954739191	49.0089448511	36.7580274153	84.5579128883	38.8966345685
ACTR3B	5.54069151499	2.55320670158	3.03129345526	1.94021217805	3.47904671416	2.59266776433	3.86255379548	4.68231149115	2.59097731267	2.50702318465	2.22301114787	7.65237991317	1.93414838265	2.83373886704	5.21746402438	3.94894860093	3.55739892902	2.53935906306	1.54979284606	3.33401533177	2.68262571649	6.71218054676	3.03684842987	3.3980743018	1.9939213994	1.53272271246	2.44695722113	1.81862627462	3.58977869592	8.76281402271	3.18143228897	1.50324562348	2.17893756719	3.40102716699	3.39042742517	2.08278734516	3.55923501779	1.548421913	2.29275275817	4.37521809353	3.82007564661	3.13970616102	4.0170500097	7.71949089525	4.23837178467	4.75455667975	2.76132858293	1.05071231722	2.16087597962
ACTR3C	0.0753768102729	0.226547406781	0.0467223902322	0.0762625338973	0.128284124418	0.0237726918125	0.0584936877362	0.0618933102697	0.0589294243432	0.0130970225428	0.0123025228567	0.226536618983	0.0171120335579	0.0427775094794	0.0838849238893	0.0445968441953	0.0809631763247	0.0199156600571	0.0455179157244	0.0401160658315	0.0514822482391	0.146040217592	0.0577374543527	0.0142277832657	0.0247253608745	0.0408364512156	0.0378843999029	0.0231678016002	0.00828588222428	0.176408867898	0.0124914115097	0.00406315414181	0.0128599756092	0.0173440539834	0.0325458804554	0.0193576277742	0.0389041957785	0.0817310614281	0.00650840089118	0.0156438831907	0.0529151828226	0.0184138383414	0.0667591525383	0.146008306711	0.0988827735405	0.147712946566	0.0565115327769	0.0184867427972	0.0188069800431
ACTR3	8.96613752437	12.8451847862	10.6153907743	10.5687670273	8.65526567384	9.68792139443	7.78236376255	8.29744129904	15.6253155695	9.54977186921	10.5534796454	10.783581402	6.83501401811	8.24926955091	8.5301455207	11.2856776141	8.12901432428	12.6701151602	11.598077503	10.9131547055	13.1962186748	11.0489246758	9.64193057092	16.3394796197	9.82561093221	11.2277548619	6.68716967278	9.31595972719	12.183355193	9.43128890333	9.46816128486	11.5914581292	15.9555516404	18.2139114581	17.7446724819	11.0980519421	9.60261877248	18.3405046969	7.13416130121	10.2611149849	9.39619762955	7.31714596802	10.9339533518	7.26540838773	9.02065293073	7.91588698632	7.29267477231	22.7272017571	8.76234510309
ACTR5	4.27135258213	2.58368531003	3.47130054837	3.16582043652	3.68147929762	3.52047151641	4.7764845524	3.39392071062	3.34757931537	4.33753983621	4.65794778976	2.80610892812	4.03387671072	5.18111976765	4.160761266	5.56776262239	4.02854611486	3.59632563608	2.63666741455	5.34970024567	4.18444940233	3.62624640447	4.72937977065	4.96542108044	4.15349432528	2.80492796229	5.62934120039	3.95603083324	6.19783990376	2.53999183381	4.67965286744	4.07790188648	4.0901526657	5.84081665573	2.0726043236	3.85957640189	4.24992316476	2.9316775794	3.53237432072	6.11478835709	4.06200461205	9.15145032432	6.49496040415	2.78915658437	3.94687649629	3.27375656388	4.67817210466	4.52206269645	5.25759575427
ACTR6	14.4421271198	7.59306946851	7.26115655498	7.13296803432	8.93379659005	10.2904644682	9.76137383777	9.85206388713	9.3404434076	9.59120756414	11.7623905874	9.38350014848	7.94360972433	9.00652042679	9.9916973779	6.10385783354	10.6249700046	11.3505368893	10.3962865796	13.9463771145	10.9145729435	11.1723196658	10.6809062866	9.2527873246	8.16013425844	8.38399809215	9.53377825522	7.66964208631	12.0375636736	10.9173091603	9.87783017077	7.49302953331	7.47308595732	12.8703524429	7.11691623861	9.51077363549	10.4058010514	12.4034740289	9.64272591202	10.4902555274	10.4602589077	14.9536657921	12.3073501027	7.39303197887	8.0057883701	8.94760989855	10.1902860951	4.69804714673	7.05989975133
ACTR8	11.0176945109	8.81161951166	9.4674140265	6.60974729821	7.32664519731	7.81455036561	8.9431003385	8.1841676668	9.52906537771	7.26731748526	9.78280520809	6.24347538491	5.70390456894	7.62435508801	7.21536651927	4.95477488613	9.31025401707	10.0968673936	9.46012242634	8.81147511407	9.45466896187	7.78759412249	6.32953588371	11.4025520172	6.88635962077	6.30518970214	6.9450193927	6.2648333785	8.28704379656	6.01799675253	6.96600490453	13.3111967558	9.28768385316	6.2433963084	7.40168928808	7.60676376148	9.71582295858	6.7169461104	5.68724750772	9.70827225822	9.3049618123	8.10868572818	9.49879447643	4.95903014557	7.19343473219	6.90693419879	5.67985681933	7.00876476632	6.18094286704
ACTRT3	0.36428992097	0.323645243715	0.0752684890026	0.101674634581	0.152277414521	0.199145202834	0.115977509388	0.24473886142	0.147674622821	0.221538912488	0.297285402698	0.871397564049	0.165402099927	0.41974521997	0.427931652459	0.174478996421	0.507617342753	0.256668656297	0.128324198819	0.0710884697753	0.271428511686	0.762131836949	0.194885334583	0.111328475827	0.246957644326	0.586097042294	0.112672115115	0.134361694268	0.200224934547	0.311000209966	0.020123321285	0.0916388181011	0.0473532981462	0.478985060488	0.516815131962	0.353425549819	0.141015582454	0.0877776653077	0.262121382525	0.11088821342	0.347799224593	0.0395522512669	0.358490544803	0.568067325332	1.93087800823	0.629682751536	0.110829513702	0.595632710573	0.155815863157
ACVR1B	13.0155121772	8.67945431971	14.0997966423	6.01302418955	5.79893842557	8.6394140024	12.602451975	12.2811101278	8.38902530168	8.5090020439	8.80875050746	14.5182664222	7.05226299695	11.2629854029	12.6611851564	5.12467341616	9.53727219428	10.5773085597	9.16632027213	11.7346119816	13.671773569	17.4817214907	11.1467545713	14.5424591089	7.33222972274	9.88788867239	8.19196243168	7.10706719696	7.6386223067	14.1028351682	8.02690639502	10.8889888879	8.95412689868	16.0707835659	8.21613112026	7.60777451815	13.5681374093	8.97826395721	6.58003905424	12.897961038	11.4865191377	5.13583202226	15.4225418534	15.6227484115	12.9545965096	12.5905667105	8.3267176411	5.56194288129	5.04823162779
ACVR1C	1.68738380666	0.336342720621	0.0555501409613	0.500683533377	0.602426154688	0.55449448161	0.399886699972	1.09499359595	0.048301405996	0.080512147823	0.459530559213	3.21232450309	0.264487461583	0.446705554276	0.839807141776	0.109661190566	0.637991209703	0.138519426133	0.445705539928	1.42609887273	0.480063248299	2.18931140707	0.457791228996	0.152793107262	0.187606196574	0.250384434089	0.229306236816	0.361342116703	0.23867305774	2.09523788116	0.403691989584	0.542372527859	0.416893776223	0.0870368901829	0.633695319225	0.208530457472	0.613269960561	0.267962921717	0.0525839154112	0.50996847451	1.15542589217	0.275983952288	2.07411179878	0.425799512649	0.799965173718	0.609886966159	0.45226327851	0.133126663873	0.352974567415
ACVR1	8.44285536364	7.41194723316	8.92038250434	8.71546770802	5.55319147103	7.53616971114	8.13726473569	6.7594997034	5.7934795435	6.65297561788	7.6021780129	8.76139730387	5.56320359556	6.25533113725	7.31130344565	7.25138619017	7.08912321503	7.9353473315	10.5983589845	8.22914230424	12.4005358194	5.76795193396	6.77950308683	14.0154311807	6.62521931624	8.47488948605	6.81780427557	7.05933947044	7.51924083563	5.75539875213	5.33918617673	10.6998327236	12.8227079247	8.15949249846	14.4417363008	14.2496721533	9.57807405711	8.17617253184	4.56269894857	8.17087468519	7.64196030782	4.00486369767	12.1136660489	4.63868259235	4.78832339751	6.33206985739	4.22467582921	18.3439107011	5.37649339681
ACVR2A	3.76626958444	1.14612871891	2.76242880633	1.12166871152	1.70407552568	1.89639362622	2.34638711791	2.31941585653	2.01494528484	2.25576383982	3.19305893088	2.77042136322	1.11686729631	3.23581098695	3.4507776798	2.84812819003	2.60373101707	3.20402668318	2.33727269511	2.27378098156	2.04314771798	3.28166499893	2.42936725357	2.57561606461	1.89925102151	1.21150514838	2.2885517877	1.61380677675	3.9413750939	2.53131803862	1.73725643278	2.06843354001	1.50233496871	3.85139010435	1.38641055432	2.29043340505	2.74012393542	2.16004721516	1.74201147221	2.91982796848	2.48623510637	1.89177483045	3.12612815883	2.38688443607	2.87067654957	2.1879642439	1.99752716898	2.00657618552	2.0817132297
ACVR2B-AS1	1.27506516023	0.307178319042	0.6503095316	0.317219877822	0.519864151395	0.652847041503	0.848793981663	0.570423519396	0.697408262578	0.781528526348	0.747275213014	0.516155897453	0.649998929045	0.633790665783	0.861178559118	0.220744127491	0.892960484169	0.981398151847	0.394280634716	1.01930189678	0.642640221545	0.976641452455	0.945567285049	1.22590372754	0.894769257298	0.7241327731	0.845171426336	1.08219498202	0.85064440475	0.683413939399	0.504941860968	0.42755939849	0.53752201814	0.966597053598	0.220759303776	0.968804279186	1.85969629542	0.41317673389	0.851910114267	1.12422153021	0.722505630155	1.48081303065	2.97624854414	0.551500105586	0.584479918342	0.472432238745	0.845012924859	0.640535891674	0.565436941281
ACVR2B	2.34492284564	0.571765915957	2.0225298917	1.17181889173	1.29514491719	2.04157352645	3.05733775463	3.00708839504	1.39435861402	3.95385085174	2.22612838323	1.29752541442	1.44639289746	2.42300909445	4.28328394114	1.57630711873	2.86593366161	3.31852528504	2.59839386195	2.34805112227	2.24489879733	2.55894385047	2.10168986034	2.16835300278	2.15280877739	0.875871893711	2.47875611736	2.46017802145	3.79760128758	1.59925926455	1.62475624478	1.34457523166	0.865369192033	1.74049898292	0.862291006636	3.05794944342	3.36319964765	1.01419432802	1.95613742359	3.05668997416	2.37354440413	1.37257792701	2.81430358856	1.15636453966	1.95734418418	1.52454552935	2.15644046378	0.749057126455	2.40984227186
ACVRL1	1.96301934416	2.17234300035	3.92715524065	5.99640783257	2.21544646613	3.14456111032	1.92337279908	1.90395611592	5.53905409237	2.65235495417	4.27857660653	2.24882725543	1.43443658446	1.59255945599	2.35646177231	2.43754366866	2.48497210149	2.00640791427	4.37932698947	2.02332223223	6.43374882012	1.72422466155	4.26760742298	3.0793472006	2.15820021986	8.626906564	2.77528670583	2.35780187857	2.40020964527	1.48038951205	2.00535484597	2.80447121918	1.8202187359	3.79191754384	2.26157891576	7.60474393186	1.98837877997	1.64756492841	2.10638454636	1.63219089534	3.41832081034	2.6001387086	3.66042081742	2.53529278545	1.71294547748	2.0651586541	1.5462963281	1.89562473762	2.05243430507
ACY1	1.53619754137	0.874205851477	0.682034207865	0.827428279391	1.22153041455	0.677865461819	0.822897499546	0.713687161757	1.13954138986	1.1332413052	1.37094171499	0.33184275706	0.854736960219	1.49126411211	1.09973943851	1.35309094404	1.08008187818	0.622714492269	0.609798043725	1.19911011754	0.763906236636	0.448987495129	1.14082212843	1.38296899518	1.09401254281	1.32869053337	2.16050638594	0.929420263646	1.71904941014	0.569457005463	1.6581065415	0.559317596021	0.935705135495	0.803958562334	0.736022361958	0.621761897071	0.908504754538	0.701346825173	1.18389496272	2.28883583399	1.01561068825	1.88297612652	1.1086106386	0.552584896802	0.707106923561	0.554145784882	0.942195458131	0.786164916868	1.23104545428
ACY3	1.03856593903	11.374488254	3.09863444948	8.96450914371	4.09325036988	5.95385237775	2.56011988212	4.2219894011	6.78398555061	6.89870550493	0.0713230876387	5.91573530373	7.02377896798	0.444467297793	2.4431663324	10.6057176399	1.34833145038	23.0589640036	0.0565472568422	1.64460440653	4.13974878358	2.81083907423	9.91891397128	0.47470764342	31.3799825393	0.313612522552	1.3902005588	0.575630762835	2.5322293453	10.7013357394	0.0465545298189	0.0302861258724	4.74716813915	6.50093262096	4.96735971038	4.13627834085	1.31701925074	13.7841626024	4.2044269757	0.0155476131403	4.12302079278	1.18953395685	0.208874362728	3.84677850275	1.6081243227	3.94112126095	2.66167429361	0.401908898697	8.14404236899
ACYP1	3.82314635839	1.68738614041	3.04563296609	3.13740713353	3.60115347632	1.35970499863	2.21830216855	2.61604754952	6.35277617645	3.34336892957	2.04333700289	4.66400398637	2.77410137938	3.12490646749	4.12088675532	3.53217249424	2.6413319576	2.84425050164	0.908411255355	3.85698213821	1.24812229497	4.53987084292	5.0842591849	1.48347853018	3.31424592815	3.6995796187	3.39495383612	2.8453231623	2.73303591628	3.63231631845	3.26547616365	1.07643789766	1.96616822711	3.96457053325	1.49278687657	4.31324958677	2.35485554404	2.96350939011	4.71599223511	4.94044198103	2.681181559	2.91837499825	4.96274327011	4.6787063234	2.96506717716	3.18168243255	3.98318021405	1.11899521108	3.85587601855
ACYP2	7.6646388553	8.58321313594	4.20243037329	9.06558713648	13.7026775363	7.74354729127	6.36203605259	6.62308520324	5.01034648982	7.07755024706	7.9863877545	9.53914226805	9.31738506658	6.5310282919	5.79182627082	9.55537569243	6.16800917895	7.77270017611	8.34482131341	5.8026790155	4.35787935048	7.88315683518	7.25616304996	3.52325576211	9.05134494974	5.40129450014	7.12218734107	8.60477540802	6.37275147236	10.6253400183	10.7533086	4.4522150658	6.82811855632	5.82332552236	7.47854654221	6.69672271343	4.43950833419	7.9417214027	10.1638041314	4.12869936373	7.23604252116	14.4857630322	8.7167943691	7.11285749517	5.47877882869	8.63256873496	6.83624623128	5.45216463301	8.36689786321
ADA	1.37363496752	1.52976003038	1.10307233364	2.94254544511	2.77574099503	2.97235333759	1.65106306208	2.21760029566	2.06893522422	2.52900658123	14.2024545481	2.7802884572	0.759697489821	4.10479738099	1.54115834532	2.07081349116	3.38028396571	1.85855285958	3.75676419712	2.50790114779	3.01599131618	1.48157704104	1.99906247233	1.16017295802	1.54013336584	4.16239704361	5.30048490583	1.11250938455	1.77359134693	2.40501740211	3.40942828244	2.52171997096	2.08063119703	1.54897588109	1.73766048775	2.36771208722	0.512203338442	0.712459065588	2.57985526209	3.16785343472	4.67442186547	3.246332152	1.07530403715	2.03424047739	3.11531798138	2.347215932	3.4950379153	1.90526238092	0.858070819578
ADAD2	1.45904741903	0.0436597881006	0.338858193852	0.157029725305	0.143231362461	0.0635056437569	0.51968242565	0.145888148021	0.24693688884	0.113193191668	0.115992650432	2.52090715227	0.0968030776996	0.0458320323362	0.505295629266	0.760859944612	0.0722088036725	0.040683948713	0.0894082144185	0.315190689944	0.0956077753061	0.177771383921	0.764709780449	0.16927784114	0.163183773108	0.204177740869	0.178593935811	0.109217220874	0.097652880994	1.47495473638	0.0736084757536	0.0798101914258	0.170325298109	0.0934434489203	0.0328772542252	0.248417396239	0.106984172531	0.0350268231679	0.0869317180576	0.0540819430568	0.898026386564	0.564240140078	1.37153469252	0.995668051709	0.616826518184	0.357100325511	0.289571326456	0.0835186160547	0.097103280217
ADAL	2.98053459299	3.74259898252	2.74077787564	2.40650417237	3.4287622831	2.12711959731	2.76536789612	1.95471980326	2.67785234571	1.46116091389	3.15969867089	2.10492074126	2.0531208196	2.57679099718	1.83749092831	2.44002430862	2.7564432033	2.36475301384	2.3173200349	3.17025664214	1.93788126981	2.57014494638	2.43835177774	1.9403687731	1.45535428613	1.87897797599	2.94994172441	2.19339682768	2.12965141849	1.49663529297	3.23526028898	2.09781827921	1.81401930466	2.80204445414	2.70253751295	2.78472689815	2.25806606426	3.66829503375	2.44853827022	4.1180238022	2.85995920893	3.06155556693	3.81021768193	2.05104635751	1.51999236841	1.9640611581	2.86191204961	1.37062321171	2.34632887132
ADAM10	5.59631535512	5.14501326462	6.2272638653	7.21113206821	4.77764736992	7.19035706056	3.95156887137	5.37197865136	7.09766831912	5.35464330328	5.05152687755	6.33781079617	4.38674304309	4.88907573268	4.66346437252	4.84164360712	5.43204532427	6.19721930349	6.70073451897	5.92255354143	7.02745077921	5.04613321275	4.65889397533	8.57589266013	5.86425367576	5.44077608835	5.10229601121	5.09309326355	5.02062041932	4.5482765867	3.68211163501	5.68614145756	4.05408981206	6.00228153924	5.68175741242	5.43343756082	6.75596456846	5.5653787916	2.90211560174	6.17432952065	5.24249646296	3.45549510392	5.88505963997	4.4777398336	4.42980532658	3.98063143058	4.42360821385	6.81124360181	5.26867967602
ADAM11	7.5077141841	1.03332178408	3.87930709236	0.908170838495	3.10894020601	1.15581133103	3.06816890288	8.24884360684	0.98873223993	1.32142642331	1.56893704314	16.0442842446	0.811117565503	3.79464309979	7.73146220822	1.91546050306	6.77744680313	0.844215226881	0.558656075197	3.25159636237	0.770114385751	14.8169307769	6.05815009461	0.655134238253	2.26696829677	1.78986157895	1.78784309285	1.7570616157	1.71128655624	11.9635371018	1.39988918107	0.382439059759	0.945452774045	0.59058088101	1.36323279264	1.53363545328	2.02848271113	0.526607439944	1.42351143936	1.5550872598	5.57537440344	1.80799186314	5.48163190679	23.0160400177	15.2827375166	10.9718251511	1.6604428618	0.466305802202	1.71014533713
ADAM12	0.0516295706728	1.86654722561	1.21267530086	2.04340064071	0.28089799657	0.147964512833	0.54832013915	0.228558995291	1.67519871232	0.152309339744	0.270019165459	0.584595201838	0.183865850229	0.401290586574	0.0900718387738	0.544718596957	0.298198017554	0.142225282683	0.119288330864	0.17478154889	5.81991484639	0.0727718617043	0.091867969241	0.266332888717	0.160373806224	0.717518210231	0.179473576198	0.142681702269	0.336578250352	0.0959517329622	0.255750882203	0.537737434354	0.689687460379	0.301940328952	3.98743149165	0.205035103378	0.125851719533	1.03363744667	0.0341129977745	0.270585234774	0.260707631782	0.184984996671	0.140935988692	0.144393380742	0.162944758488	0.186110476442	0.318735211854	3.53519113878	0.110896330599
ADAM15	10.0077536219	12.2380214215	6.63304878416	15.0091118047	17.9693246878	12.9990046492	4.81210221546	9.80751392334	7.49727154765	9.5124784713	7.2847415909	8.94297077747	14.8488579605	7.2248829632	10.0023527635	11.5580799636	8.15638661415	7.45473041526	8.56647139366	5.91392090478	9.26907227902	7.64682979562	11.3758703548	9.47872035989	10.8222498968	16.689875204	10.8081547849	19.3672124215	10.2029363543	6.86467452395	7.33530820689	8.52939613156	9.89053446975	9.34984803561	7.06173859192	10.5664697083	7.52216968418	8.52705890681	10.2715990134	6.29626380863	6.62481372113	18.482582592	9.68699458121	7.95760167305	7.99683802071	6.32568026443	5.96178161023	6.94707310054	13.7473196922
ADAM17	4.72415088983	8.07122281649	13.7313088035	7.28902758061	4.44427044035	6.67033764385	10.3409428953	6.53024070386	13.2302335045	6.32123940963	4.98372788667	5.04200350054	2.36347381141	6.86041448816	5.19757567628	3.98373490585	7.23391177973	6.93533573752	6.37250820142	7.09110457787	11.3701435951	5.48346533658	6.33656431803	13.7471472259	5.95444867179	6.83955963676	5.80437004847	4.74258526874	7.2720801639	6.0343188775	5.52561262077	8.97718056273	5.38389903234	9.8176090447	13.373895414	7.95560545386	7.14006416641	7.56704337001	2.75267072986	9.64399387286	6.13816120742	0.960408038981	6.8213600306	4.44669027318	5.41475722489	5.56095798835	2.88194364085	16.8011868363	4.67803873341
ADAM19	0.57459430091	4.66670613315	2.01163514259	3.30765904619	3.178961863	0.978759738478	1.82988430632	1.17480724655	4.58450455535	0.700114396248	1.86719209183	3.59754764663	0.246800658449	1.14131913685	0.601794721948	0.641067230755	1.07706064904	0.983617491921	0.720419685756	1.48849662491	2.21536356776	0.850309998431	0.45417247168	3.4529865426	0.738089251361	0.635040933517	1.27556856179	1.42592646391	1.22978237966	0.759153661811	0.851042265857	1.12262565052	1.07526069611	0.563038524449	1.35478081405	1.39864556059	1.20905872846	0.556575694756	0.622150409177	3.46047407213	1.1216919793	0.411745917914	1.16727098284	1.15501584738	1.42213025057	0.811766356	0.762302280258	1.98032993179	1.00478264762
ADAM20P1	0.175082709066	0.0955629320651	0.0765241724305	0.0335955244455	0.0934436107327	0.0860486820978	0.229929043827	0.125793229328	0.26488674811	0.153374163133	0.152801605027	0.0442967424552	0.138452933349	0.327067090965	0.233182639267	0.237389266234	0.279546465673	0.186579670884	0.0363438203172	0.136664356109	0.0498255114197	0.140146108334	0.31026382932	0.0908814896798	0.2105811882	0.0790446080341	0.198556441051	0.138121026811	0.0793904404284	0.163000644223	0.119685343635	0.0778614969693	0.0547629811702	0.0527557155723	0.0593972279146	0.185473381475	0.176024175197	0.021093572115	0.0692885131131	0.273133744357	0.153227300661	0.228706265051	0.494870819446	0.158373458393	0.1084607398	0.140320183609	0.413288464609	0.0787240332695	0.377556455936
ADAM22	12.9436412172	5.00925253135	10.8417175423	5.88227642446	6.21408761381	11.1864672581	18.2135505363	16.6664442854	8.56609396714	15.3778466338	13.0361562101	11.3034364162	5.06730532091	13.9212359281	20.02417812	7.22659707611	16.26785432	20.6213166742	11.9616522896	19.2519462991	14.9956180878	16.271023204	12.3362689827	22.6170286447	9.55160209005	2.83091016244	9.20525438667	7.56723946015	6.36450710668	12.3540367799	13.3603371951	17.526263343	9.33653837025	14.9314892295	6.87788558965	14.1017702725	30.6683235943	7.33675383795	7.00335733636	29.0859786279	18.9693126958	8.39892817583	28.5149970487	9.7903275111	10.4139956135	11.0015710663	8.18274716543	9.15090737599	7.71131771509
ADAM23	9.80679717803	8.51702497046	7.40528027702	3.41032680488	3.07034795834	3.98936942272	8.91561863425	11.0244857429	9.47938868867	4.6612121695	12.3524916772	16.5934298743	2.27595109841	7.36720880716	10.8681266166	12.7296123971	8.83675939126	5.93885541198	3.52902966798	10.0414992331	8.87106100308	21.0540526192	10.9924892106	8.55375710071	2.80347316334	5.83399679631	3.73815317289	5.85509988823	4.26813910208	11.3386498797	5.68355332893	66.7338738855	9.31726934647	7.57553178539	5.47285188462	7.29670921317	6.97434657357	1.86133116549	3.24450018138	8.25347985517	10.1596689526	4.38132348226	10.1592730342	14.2405132687	10.6537645044	11.9596858762	4.67692312108	19.4080856663	2.8760239595
ADAM28	0.852102886277	3.9613969577	2.02354920768	3.29189434206	1.98935738229	1.97404609249	0.621684596095	0.765758300186	3.17768232849	1.07443625475	0.497192429985	1.43564311163	1.31456138706	0.848954382621	0.43623967982	3.61566442843	0.875263541504	2.71729172108	0.320349794805	0.317320611845	2.63348208837	0.645125838408	1.95636562309	0.526556441038	5.67094171477	4.17270154466	0.948227241912	0.822663834299	2.4127415089	1.08762741261	0.22436717754	0.872967646257	3.24651269916	1.06296419944	4.2558697123	3.24962217168	0.648392861896	5.89436311386	1.17801290518	0.14697989537	1.5134047861	0.873503707666	0.527812888888	0.586174433359	0.552703763519	0.863460262	1.2374032155	6.96354736988	2.60407300645
ADAM32	0.0947565727056	0.0824765135932	0.0589450980529	0.133618360418	0.0911936129373	0.0290507785052	0.0651139410628	0.0687591407127	0.0652750482266	0.128460093171	0.0435193784448	0.0892050422203	0.0396214110338	0.0737854348275	0.0404642031306	0.202832293172	0.11540522717	0.0960686708249	0.0585515204261	0.0154808712827	0.0436474258042	0.123033360152	0.229883342651	0.0980451867812	0.114498803763	0.150425572171	0.0749726506059	0.402322576175	0.133230782479	0.0727862381844	0.0461960852776	0.0365861868365	0.0449005349681	0.0780862326889	0.151013292669	0.232404600544	0.050044027226	0.0669034176492	0.0711621451483	0.0744564109965	0.0598988911409	0.0197387155989	0.125631908146	0.0779614997772	0.0867251435147	0.111082235465	0.0758536183552	0.120387458135	0.395714824159
ADAM33	1.02813574557	0.182225876742	2.73801757521	1.46760729826	4.14559581359	0.123720683718	0.341289018751	0.383170649127	7.80494445346	0.250165702273	0.20433912664	0.540083472451	0.227378272439	0.523196924226	0.603758648288	0.807751303833	0.717205511221	0.110263253316	0.204758450599	0.199892703758	0.16324559314	0.368973546317	0.541906590358	0.159795168045	0.295687174751	10.346765765	0.548570026811	1.44174095073	0.105512202681	0.361190826997	0.0795326500734	0.123726316985	1.59690049247	0.137179328974	3.9641931182	0.700201519328	0.169622360279	0.885812520931	0.169358988565	0.176689535688	0.541400142056	0.203896804397	0.550312276723	0.503328743419	0.77972355633	0.301962174462	0.312876672728	0.112587242301	0.922250311825
ADAM3A	0	0	0	0	0	0.00512075989025	0	0	0	0	0	0	0	0.00418840691195	0	0.0137234132092	0	0	0	0	0	0	0	0.00437819653676	0	0	0	0	0	0	0.00672678545788	0	0	0	0	0	0	0.00533493646191	0	0	0	0	0	0	0	0	0	0	0.00578731439425
ADAM6	0	0	0	0	0	0	0	0	0	0	0.00657355646439	0	0	0	0	0	0	0	0	0	0	0	0	0	0	0	0	0	0	0	0	0	0	0	0	0	0	0	0	0	0	0	0	0	0	0	0	0	0
ADAM8	1.90773001215	0.447702531005	0.30357523425	0.259442257505	0.734547381864	0.401599343903	1.24659141727	0.676777097879	0.730042694183	1.18148569154	1.39384838634	0.199938732287	0.647536533464	1.74487980469	1.41709364102	1.44650517239	1.72112899068	0.506007757868	0.315268701851	1.07075486592	1.35357777207	0.603223813496	1.02182294937	0.999873839874	0.818678423769	2.64907255082	2.2252055231	2.09780081351	1.43895265548	0.746719087311	0.936934261209	0.502445561022	0.811884927564	0.287975571757	0.656627242051	0.640948064397	0.368043458808	0.378230253717	0.664088361225	1.78016917818	0.775200786277	1.84153792483	2.71670334688	0.591975101266	1.5145475858	0.297907584734	2.28123806344	1.07119652079	1.72472260198
ADAM9	8.3308310675	25.7637396274	32.3878669121	25.8274726474	9.6091545358	12.5691892258	12.7506528176	11.8803526586	25.1445944344	12.6212537324	10.9081242236	13.5634066572	5.64152037284	12.2721267684	6.75443720777	12.6392715063	11.8557760205	14.9703766666	10.8012786025	17.6677699694	28.7821128148	9.28383075213	14.770547953	34.951851647	14.6070693644	12.1142213509	9.33248123934	12.2103999801	10.8517010032	11.7602669969	8.18851506213	15.6565207624	21.272298717	13.908367889	30.719495041	17.8871518413	14.0284292329	31.5638409575	8.61198987067	14.0778655362	13.3765969277	5.08472854405	12.0794897835	6.51053211083	8.49828626046	10.8218269593	7.49190541559	48.9150977879	11.9005032281
ADAMDEC1	0.354061331571	1.55168159757	1.64750453953	0.139361253989	0	0.0125981615347	0.0178836320491	0.00745452278959	4.81450335197	0.0173516746568	3.59666290999	0.0122501427955	0.0272051854268	2.39061484849	0.00617419342271	0.413590913558	0.00579808570447	0	0.429671014357	0.00531480281525	0.217020962168	0.0218008250966	0.0145702548974	0.86170378433	0.0262060428629	34.9206628282	0.285704842077	0.306940111438	0.0878208353878	0.00881948772287	0.148943942817	4.91476658436	1.70376215002	0	6.19060177196	0	0.077313711463	0.111563193453	0.0776042714958	1.06945640838	0.241161271279	0.0813189743542	0.727225077008	0	0.00793972601824	0.0120429814452	0.800779928557	0.355138063538	0.00711901389186
ADAMTS10	2.64684552433	1.914956266	3.17748679133	2.88050646061	5.01709470632	1.88497479179	3.36386634608	2.55897310687	5.52183643104	5.50025571735	3.65807524712	1.92454834118	0.876131317315	6.00630109785	5.07826813576	5.70475645582	4.95729719358	3.54856343894	1.18587619119	3.06953673419	2.34058638006	3.59974512974	5.82383537546	3.76201393127	4.29072371514	3.2085513416	5.9154012906	4.88645212877	7.3818740218	2.95967038202	4.35804167152	1.68681099678	2.96333834392	5.34939440706	3.50489644654	6.16517080588	2.32184476686	2.10408659249	3.40231991809	7.03854595926	3.42131776002	4.52967077497	5.03576998113	3.60423272379	4.85708249316	1.57538161698	5.56075653908	2.86624742514	6.25710265918
ADAMTS12	0.101861501452	0.255572599301	0.124658956899	0.618508562345	0.0245337812089	0.562268653108	0.746142635089	0.990673906425	0.0994947145397	0.726832513053	0.268219658683	0.0733054157546	0.836596085297	0.53954117183	0.0738933126508	0.608214010329	0.568147172057	0.135523439239	0.755563418535	0.0927617353703	1.06366715007	0.0760999961339	0.132600048328	0.196053473758	1.18430382139	0.0932011755928	0.824030552131	0.315307666777	0.224442500094	0.246289020214	0.305348453575	0.10066466464	0.456365110534	0.211166378554	0.205804692439	0.193965621179	0.22168587935	0.919585256748	0.11179699465	0.0847502332152	0.35798327979	0.366989919872	0.178055762628	0.0891826267789	0.239538074855	0.13962739594	0.350627105995	2.53126388759	0.307078642383
ADAMTS13	2.34982896241	3.92331007447	1.27923667947	2.10417182216	3.95437836217	1.68691987335	3.95417297565	2.5758353868	1.07820473844	4.12065186478	3.54348436459	1.08569787808	3.18771882878	5.91521634552	2.0938736423	1.87468363976	5.14364354099	1.18332097203	1.5164630941	3.62301206459	2.31205212401	2.38841635804	3.95487208392	3.43667411565	2.34775705008	2.21838941712	6.11140454571	3.62360977053	2.50848261697	1.89855696889	5.43217741364	1.37723699001	1.43878782073	2.30501071023	1.19972410665	2.29302654066	1.89052206277	1.34263284184	2.83216918738	7.83264126599	2.53200076841	6.51590079145	5.81208692446	2.5753146338	4.41196998848	1.37339358792	3.56488750517	1.58486250072	4.46066584773
ADAMTS14	0.218435256879	0.542410258821	0.341497652011	1.48634106909	0.653959305724	0.542120242441	0.220663224828	0.703648096118	1.07973279621	0.377350349634	0.575682108018	1.34903622247	0.448972474318	0.381431993287	0.514230981519	0.562396881276	0.681434080218	0.605550971043	0.634801716117	0.0786941841782	0.774645330135	0.506890905707	0.626982762176	1.21359137569	0.415305349804	3.06319533767	2.88690664533	1.53385004938	0.137144010017	0.0408083337794	0.0650885752513	0.692440430841	1.89427235008	0.164040338138	1.0745179104	0.478619704117	0.712489846629	0.276324193373	0.247366172418	0.268520173803	0.526793793508	0.131693833396	0.572945317476	1.52666746019	0.33063858093	0.629677193068	0.319315084822	2.7311890673	0.99149799134
ADAMTS15	0.0819321032772	0.688746492203	1.14388732229	1.1259544262	0.211432498379	0.855431379487	1.2834918481	0.679167077549	0.439907569857	1.34225434627	1.07170523014	0.434326189171	0.744362902372	1.80676932495	0.310446673199	6.36971994294	1.4203010365	2.00251207094	1.13707532598	0.139327841544	2.20906801984	0.829157663549	2.12582664354	5.01554171224	2.57059199596	0.456560987198	1.69905233111	2.25300642658	1.72195326076	0.523050189923	0.184916047697	4.18727623114	0.972780356384	1.05804363463	1.14359295289	1.91407231607	0.290727084397	3.19538243452	1.38961758848	1.2897420666	0.356715304023	0.370440682256	0.239323701346	0.310567941735	0.232025301993	1.69498648335	0.352532800061	10.380951308	7.02139568444
ADAMTS16	0.132128268205	0.108323749833	0.213839575547	0.162260901284	0.063234030286	0.123108727411	0.237968520884	0.1797883917	0.0649299132283	0.093799074974	0.106182613843	1.70138039864	0.0377089328959	0.152112109049	0.2079596399	0.150923605426	0.216990613214	0.0526645733455	0.0125381944218	0.170173404963	1.35622951504	0.294625341383	0.209025875776	24.4979332517	0.0762804583829	0.0777179852419	0.105960408445	0.0459483535744	0.196286232668	0.583115104873	0.0894617720097	0.123114332815	0.255049968247	0.0464102728601	0.0794039865013	0.26660897881	0.147350553898	0.848684385762	0.0286844753587	0.210289224292	0.426779947666	0.0642479537785	0.28605462484	0.437095978408	0.353267024983	0.257902203875	0.0866307058684	0.774027907531	0.0414440017324
ADAMTS17	0.373275755093	0.308227199841	0.567618652506	0.335970190292	0.608579139133	0.298124899992	0.737075276353	0.385885967991	0.620976217101	0.854587871683	1.64567016093	0.317066453754	0.29506942602	0.673620030259	0.478500739374	0.778987688602	1.17140325202	1.30184914766	0.40136065582	0.350584822346	0.379668946142	0.285356189354	0.275834265002	0.205508040812	0.565881372542	0.104750888958	0.406571535665	0.682767087779	0.529293148782	0.44089092096	0.85668167385	0.111463134126	0.714206320377	0.677763085722	0.391747611229	0.290802832513	0.356383816006	0.514421345433	0.183643983409	0.686645375282	0.399813305164	0.194839946827	0.414725492891	0.382186083381	0.60123820921	0.293892874665	0.377455041204	0.157575818777	0.237957487639
ADAMTS18	0.0198862286353	0.171600056179	0.121684664127	1.51870585597	2.07044967501	0.765788247577	0.0130578900676	0.582399383656	0.069673636382	0.00316736918338	0.0674385075435	1.60331035587	0.00331068394083	0.00188095722206	0.00901628245857	0.0184890009948	0.60751053548	0.00192655232059	0.00550400074086	0.00776129934926	0.464060696881	0.196986026766	0.00797894911048	0.00393237838087	0.538159808792	0.815205815454	0.00281905249583	0.824743207369	0	0.016099064891	0.00302090889311	0.0393051448879	0.0568693397922	0.263652179022	0.0562204219992	0.00936285380512	0.209340168472	0.0191667858033	0.0157398434251	0.00302663927559	0.0819004686514	0	0.110024900826	0.0133247111234	0.0231890410691	0.27918689525	0.0118840743043	0.0469435371344	0.719924404842
ADAMTS19-AS1	0.168957041764	0.0175656086202	0.0295387199942	0.108067028379	0.0832377906527	0.48845925289	0.702634099896	0.462445968474	0.0538145435761	0.618942623858	0.252780844957	0.569958933881	0.0562563545976	0.127847657292	0.268113956621	0.0261809899583	0.341703468197	0.0327366829437	0.116907496652	0.148368197675	0.384658019459	0.439539027106	0.564921778623	0.484448003815	0.182892173187	0.0305116209638	0.191609491778	0.114247326975	0	0.191492846665	0.307994344858	0.066788742382	0.0150991353027	1.20147450658	0.171957241883	0.0795485212603	3.11753278767	0.0203555654571	0.026745718675	3.31721975016	0.400108797139	0.201786930764	0.203215590141	0.362269397993	0.197018341297	0.186773465417	0.201938545049	0.132946963945	0.19873460918
ADAMTS19	0.192357342111	0.0408478354305	0.0321987341652	0.135075792351	0.181467002921	0.303849113066	0.540166375867	0.42343564103	0.0351963832523	1.61140844296	0.171449729901	0.298216678866	0.0817631189232	0.106843100431	0.347926302806	0.0418566640495	0.292751865777	0.0785062945815	0.159718814398	0.129383213801	0.307484581753	0.547917057302	0.74223701973	0.206373515194	0.3485142028	0.0620839269759	0.170572484429	0.0885585788977	0.0692839486283	0.155061858666	0.425257724307	0.021840956158	0.037306702277	1.1750028457	0.180499989476	0.134885343927	2.43978513282	0.0562111713269	0.0466467489908	3.85700402904	0.444988507855	0.135640891283	0.510962454072	0.296169300273	0.246974221568	0.214451027396	0.361002489982	0.113174895924	0.121955237241
ADAMTS1	6.58705209318	0.998889486037	2.45060130029	4.58436767061	2.74803738134	2.58308152146	1.39922603975	3.46860011387	4.41966510875	0.86846814497	1.08208668995	6.50342268614	1.17383268566	1.3249283711	1.36823203291	1.06052469928	5.42973856528	1.31514977184	2.72688598053	0.875084578611	7.72654498014	4.39471051479	1.21458742287	5.30748316384	1.91770501061	5.07281726063	2.23359480267	4.22949654086	1.05719785984	4.33813156908	0.459854787441	1.32113200924	1.78783339235	2.69449723919	4.02496320862	5.52100300422	1.42998257062	3.43865244428	0.913747049088	4.66736572864	1.42095283862	0.485604262909	7.1778980394	2.21983612621	10.26090936	1.66695119555	0.519116152772	3.41127910538	1.4498275467
ADAMTS20	0.268950121161	0.0228774952369	0.00480891340419	0	0.00301136442295	0.0148439812726	0.57796579865	0.0401527236918	0.0379644439561	0.934623204933	0.0347512578348	0.00618596688802	0.0183171063437	0.26190498228	0.199538473101	0.014207579472	0.204950560548	0.0373067998252	0.0583665762076	0.458038836161	1.10424258867	0.26237603068	0.728398065978	0.0924662775615	0.434493078655	0.00662306933928	0.0571891627281	0.760512999007	3.48493314114	0.237524563031	0.181066821766	1.44070289465	0.039330307698	0.269641295328	0	1.44758097526	0.255936640069	0.00220926186817	0.119015124278	0.189783071196	0.536207185935	0.166992477603	0.114689693458	0.0221165917685	0.13364438023	0.00405423760888	1.17694870162	0.002061315218	0.139002629158
ADAMTS2	0.454933374584	0.369995197782	0.119303842807	0.492826137643	0.235474046511	0.479474195213	1.08901478179	0.631259501989	0.346661710524	0.36596526045	0.944276378185	0.273909495713	0.129425475616	1.87753689944	0.197778202162	0.57288242942	0.785216335187	0.16904086849	0.361006456294	0.38095389275	1.03835147222	0.589446154243	0.235675341932	0.309167199933	0.245188605274	2.19636039945	0.888995007398	0.198591489923	0.240233455357	0.47831752214	0.548495978136	0.46097004385	0.626821342688	0.243620637471	1.68794141323	0.561237739304	0.382114662615	0.243520035198	0.169555400347	0.620529167614	0.321954503276	0.34302071953	0.23895742413	0.613512203298	0.501112703846	0.198615977065	0.30972491819	1.43318551696	0.207722953023
ADAMTS3	0.278977967365	0.515780686465	17.163624647	0.28120074683	0.0927308173467	0.0979499884975	0.205255754443	0.339471156721	1.77928778382	0.0513936313601	0.142816378979	0.605480748074	0.110795544841	0.225087595264	0.228590486934	0.0500003234193	0.180319144661	0.033213937547	0.106052941838	0.0885477626213	0.206611300657	0.72037573789	0.0970996303595	0.464592142658	0.114003250854	0.149319285828	0.111495773746	0.095457675477	0.0650287613289	0.692240720803	0.110288635562	0.0558043524048	0.200051504725	0.00972275420176	0.259985770719	0.0601355412048	0.0477071193487	3.08084033435	0.0798106867066	0.0828733821146	0.218025017516	0.0361285939819	0.0970250289148	0.540515844386	0.385083343395	0.450332523176	0.130160662203	0.0566744297978	0.0579856384364
ADAMTS4	1.01949731916	1.06882665961	0.752645670763	10.7988263056	8.47936462403	11.1233147327	0.447225785096	4.61124054993	6.52646891131	2.3313118359	1.49196959019	5.43041693888	4.88429167947	0.60045964491	2.48498917759	0.671073445146	1.93145489858	2.5335132444	7.07798303904	0.253281675174	5.14922119024	2.60377354995	1.61730534328	0.888137969634	5.23969970908	5.86905526244	5.5015879962	11.664349164	0.248624575199	0.595079017375	0.273302510388	0.321305296415	6.32787314852	2.20095273008	0.685920919946	1.33714490362	2.87733967517	2.11024614615	1.65589488979	0.991622974722	0.531900509292	0.32038605702	1.46836734235	5.61414151491	6.1420334444	3.89668296779	0.804830819798	1.61212483129	4.75975863469
ADAMTS5	0.589017531528	0.289669610352	2.15868809152	0.748483503494	0.274530292758	0.524001999056	2.09913080741	1.33255521605	2.05279070613	0.738066970461	1.288590552	0.72059273604	0.939914723099	2.02091697253	0.395598353398	1.03163970635	1.46883002469	1.44907538922	1.27037758443	2.30790969326	1.82286105344	0.908240524829	1.03946605362	1.12656517982	0.947137493165	0.344266500671	1.18491724418	0.99159009499	0.496494161902	0.966351347705	1.09155018752	0.770976319691	0.0248995678677	0.579725661034	0.999957185515	0.524725095628	1.84203161731	0.026500896283	0.399271996368	1.1561133711	1.44040550047	1.03987895595	0.753131877146	0.312460356013	0.43818415047	0.700301498776	0.790463638252	1.5561036108	0.705285485816
ADAMTS6	0.446956161724	1.71151810608	2.04341603504	0.678177052241	0.684770982797	1.00923082372	2.14939394123	1.5231729743	1.72066459565	1.05425145683	0.712767036666	0.360816538112	0.598719433499	2.19345212608	0.943538120016	0.494819793404	1.80842340498	0.606708138711	0.566330645158	2.6408049789	1.11520742665	0.884082368499	2.27845145923	2.55339467903	1.14476083095	0.800617526109	1.131691464	1.25782746356	1.5901214414	0.479381932305	2.23000201004	0.625024752451	0.887981433757	3.13320917982	0.760784174156	1.65916283096	2.06818464846	0.605092765444	0.353354432416	4.26792597433	2.08921766814	0.543831912884	1.34426863811	0.216042296527	0.264360346422	0.508938616946	3.55724871138	0.803295045737	1.24392199173
ADAMTS7	0.177525109082	0.194685116808	0.947619715435	0.474700848904	0.248270440011	0.145028796959	0.319622688187	0.192791510738	0.963064514896	0.484327215909	0.484933726525	0.254999479552	0.185907966131	0.344494030238	0.282359523527	0.316793365429	0.263330600833	0.0865468114666	0.0546818557433	0.214561271118	1.08146627052	0.276753436781	0.250448167978	0.122299511228	0.219028953589	0.496396048177	0.323908037701	3.29531856623	0.297755803915	0.311541272918	0.135708763077	0.402378412303	0.6079814305	0.262971886325	0.213704515354	0.412520313485	0.125985676691	0.134536331074	0.4867997598	0.609233120336	0.458134587259	0.107719763234	0.0661226199642	0.225621662262	0.165273665478	0.25638463668	0.164267732376	0.337957029952	0.224529830121
ADAMTS8	3.29822972485	2.43286203742	1.71192001123	1.49110995665	5.96437508817	1.26646479632	1.81226076673	2.80065580655	0.233795220268	0.38814733291	0.670632108589	5.3188018291	0.708770366293	1.41079027705	2.32629356879	1.11012491226	4.45042752979	1.54738910455	3.18961284587	0.739118335177	1.99198935622	3.17868369089	4.88500089666	2.60688256678	1.0841439353	2.15271864592	0.907359694812	0.767677373739	1.59172108959	5.44322090941	0.481705062022	4.01873164075	1.63206863948	0.159246912383	0.846669859988	2.10582857497	1.70168225344	0.73930801678	0.464782995324	0.580930051008	1.6536117473	0.977470971988	2.22834453637	4.48551668386	4.22405712051	3.75529876181	3.21097020149	0.359751687851	3.87184640088
ADAMTS9-AS2	0.110177185973	0.160363902592	0.255224833556	0.347655455678	0.265366496306	0.0467170210231	0.235123271915	0.258840574638	0.0935801576346	0.0672689300819	0.0274731393994	0.260169860692	0.152853618341	0.0903171572325	0.116558390434	0.0569088996329	0.162232554569	0.0533691222215	0.0762355854828	0.0465838939233	0.0689799482075	0.205781460785	0.0392945591149	0.0272335690274	0.0750923432313	0.2387601844	0.101520972085	0.074500884128	0.0111020739427	0.110007011826	0.0111579809669	0.0417383464042	0.338051934688	0.0221323065606	0.442304841468	0.0893380931521	0.16289652633	0.349546040236	0.034881860971	0.0642800930441	0.119111842396	0.0274136697284	0.163437936739	0.155030213373	0.372045109584	0.0933764023175	0.0263368965279	0.0412833097587	0.0911966154587
ADAMTS9	1.5646719303	3.8679075449	2.40543919732	4.70355062722	2.70765986201	1.65506459798	4.11780563281	6.06655067322	2.09114851128	1.66757716895	2.6206178362	2.33781358063	5.46094340144	4.16701662373	0.751224750929	1.12717986823	5.33928339984	1.47567954927	3.50349436821	1.36126432151	3.5145749428	0.384444690541	2.11204575977	16.4939060231	3.96323457689	2.17815262689	3.81095670507	0.894060214786	0.235558011324	1.27239773363	2.9769326059	1.28659319366	1.38792439274	3.01088230021	1.90532273535	1.81291675821	0.947160530463	0.770012159824	0.122038610718	2.69491961099	1.79749903285	0.746243212632	4.23098283656	0.986471782064	3.58866694984	1.83367472896	5.93430449212	8.78070950267	2.73018182199
ADAMTSL1	0.168033498869	0.797661595335	1.33519634003	0.159924762435	0.248348403633	0.0792808082249	0.819794997904	0.413926356537	0.126843314182	0.130070376855	0.440451239658	0.493153808794	0.704955503331	0.160207518316	0.0788517435436	0.345262301982	0.266144987168	0.0898593614115	0.189750133042	0.171166347697	0.258224911712	0.0978513119457	0.0633748568051	0.104666884182	0.29830363261	0.0782896876203	0.141492379604	0.0227245670114	0.219438745454	0.230167739192	0.249643305715	6.01798411657	0.380220345187	0.0644034662577	2.33609631081	0.0791136978826	0.101362235718	0.267224747862	0.0398992842365	0.306891847592	0.481658322501	0.165564246449	0.440184222198	0.216173509583	0.28215563242	0.347728746364	0.460313179684	1.85863904391	0.117271323435
ADAMTSL2	11.4996996161	5.98373190018	3.92169612854	6.55625123681	6.15966769734	4.18324149079	4.58034600065	4.92725945678	4.11948777737	3.3918684103	9.59514362674	6.32182802095	9.46369728638	6.53700078868	3.89110421843	7.56340083095	9.90740487533	3.60355494546	2.44802348282	3.15556559145	7.30803357548	4.84115358893	4.7583299812	4.34866313446	6.69707836392	3.22017964522	3.92049735309	3.82079995755	3.26745802068	4.71230678748	5.29250449107	3.80503048164	2.51466946007	5.35247285432	2.03574039873	8.43115676348	6.48856604576	2.35356818924	2.62495761579	4.09250941566	4.22155676727	9.31297164566	7.02841778972	9.34914723572	7.28424451083	4.96251946067	5.77269633505	10.1020444344	8.17895393069
ADAMTSL3	0.0771513906105	0.100498908618	0.133296729471	0.545139105759	0.283950609614	0.255060461714	0.214559581393	0.283213782784	0.90416046912	0.158301565787	0.145303633536	0.45469329999	0.156397741196	0.142943878256	0.149693490441	0.0590723013126	0.344915362057	0.26775680014	0.13188949079	0.112916402235	0.381258642662	0.291526247675	0.282240804961	0.335187886203	1.43939927895	1.31048569442	0.175633849048	0.392802784235	0.164630302959	0.165331487608	0.0951391184188	0.270445105955	0.0973378744957	0.297016733949	0.421859971303	0.512816384749	0.291477342346	2.30626010618	0.536652817793	0.140907217716	0.172422989408	0.0182930175854	0.221070394401	0.293749636293	0.273864381841	0.454529331893	0.161099507324	0.561676486037	1.44130472148
ADAMTSL4	0.419818321124	1.02175474918	1.76693624092	1.95712211042	2.40393120586	0.171908495271	0.404459618236	0.474697335549	4.31728681843	0.460391293055	0.247121572309	0.306459262583	0.302482861847	0.843651425078	0.168500189156	0.499099543646	0.571407115415	0.23602781947	0.228580329275	0.239729667657	0.54291680629	0.157005258104	0.557797018878	0.408277718089	0.648141199567	6.77480373428	0.430249998036	0.725982081486	0.345361033195	0.110317640742	0.16623171147	0.183637890085	1.66984886736	0.169218550858	1.2584710709	0.418000765167	0.207578260086	4.17150476546	0.163418337053	0.351948456659	0.450674136686	0.10171698947	0.327798879172	0.564440729476	0.779458407402	0.219110363907	0.296126299269	1.47609398295	0.769046085584
ADAMTSL5	0.146538190153	0.118069964039	0.0352264514579	0.295242102692	0.162434243056	0.101674983134	0.144332010821	0.130352356024	0.0875135818982	0.110864037718	0.0730798139352	0.173015947819	0.146375154914	0.235627640929	0.199318292717	0.0227070434287	0.202774651937	0.0461384036302	0.0557672946789	0.200170868624	0.120936481318	0.135625188184	0.2057842511	0.0941753094502	0.251155100172	0.449871756489	0.270050453377	0.231205073293	0.088596081383	0.195741535243	0.506427666904	0.115853134372	0.157147634951	0.0220773573857	0.202996512302	0.235726955966	0.147326164841	0.0176545924957	0.27836206184	0.167270872406	0.143333727771	0.175011892502	0.198282356505	0.220921872535	0.176215921951	0.255135129945	0.319636685181	0.0494169759186	0.138849246947
ADAP1	5.14638075828	0.861887713682	0.736151351921	7.10467912589	6.53990540245	5.96447538893	2.45764865435	6.24713161126	0.856493224656	3.06703703921	2.3550265998	7.64936232862	8.90115114841	1.62782244326	4.95412303805	2.96356186491	5.07121513881	1.62407447207	3.05329493805	2.31657996514	1.9142701631	7.31054406685	3.30872297489	0.884512463865	5.11173146235	3.17424532437	6.08058262491	10.7443494658	0.576296040044	8.61860481187	0.856841240905	0.601494505671	1.68335970166	1.88771872984	0.569612610013	1.71279186669	3.20543635402	1.32433421459	2.75754594218	0.642851724667	2.4769657709	4.94268356891	1.51460248614	13.1100532386	6.85641926002	3.95576016134	1.35457599463	1.37720207935	5.41394115293
ADAP2	2.1129992919	6.70446960314	4.01816389629	7.14860799122	2.43089863497	4.73000494454	1.85640366882	1.73502328236	8.26225450433	6.33986697095	1.4905846049	2.62023040974	4.53966279061	1.56091761741	1.58153528652	7.68254969337	1.60581926284	4.60070866352	2.73462534089	1.23355297789	7.59077981073	1.81420071545	3.51433771045	1.95377545836	9.51540018697	12.9119809873	2.31931793227	2.90547708772	5.9164955348	1.51373453921	1.60313109794	2.52330540269	5.32315787337	2.52682714399	10.2720378011	5.42440305827	1.81370063913	9.26262907449	3.96337316243	1.31512077016	2.64350142666	2.86545513162	2.41081970346	1.21490665311	0.903329094849	2.42715853778	2.0105001545	25.1706739535	3.39717824196
ADARB1	3.85322295416	1.78580763546	1.1722346029	2.06667505963	1.45069202623	1.13199992771	2.45901250569	2.93886445289	1.88846477918	1.36053628305	1.5743510156	5.36791787051	0.905372194997	2.29967761276	4.04882908903	1.66073037861	2.96212222572	2.51861887114	1.53271192824	2.72945913473	1.79979381906	5.59799330972	2.0383090978	1.95930242231	1.37997247334	1.79410891171	1.62458515162	1.07927893327	0.641551727953	4.65602708711	1.09008525841	1.24135202962	2.50468594637	1.32851137545	1.87344999065	1.93803779493	2.34232926339	1.10104253851	1.11493743712	1.67557676572	2.81878312127	2.13661462819	4.84670400319	4.60909743003	3.72949993714	3.78886726752	1.45692246304	5.01726635851	1.52724463844
ADARB2-AS1	0.0983705443157	0.122725052227	0.0825508761437	0.0302011321978	2.07421175392	0.655238780197	0.090430241348	2.4232168748	0.0187992138893	0.150412027781	0.105965730206	0.0929159719767	3.28192071875	0.0223307241403	0.26760326337	0.603628904479	0.22617172716	0.240156306075	0.310381609779	0.0691066094058	0.0134373868131	0.0826784180219	0.0315753612799	0.0583564951722	0.667299028332	0.490301407807	0.133871164922	0.239462397339	0	0.0955640491927	0.0537963455685	0.0116657670027	0	0	0.0533959079979	0.0555779001872	0.0139622835961	0.583091957706	0.186863421142	0	0.0243080590957	0.0704909011468	0.0567919835914	0.205648261594	0.430156711833	2.10092755152	0.465589509464	0.0132693731633	0.941089340417
ADARB2	3.86328721434	0.904853572788	0.543278678131	3.1316474115	6.9140176673	15.8289901986	4.19427676321	8.29789855349	0.32388543857	0.834961660207	5.39882947223	5.68169849431	8.11754635189	3.61310394395	2.23076961796	0.272080079607	3.76486752145	2.48058610639	14.4725853994	3.37217641255	3.16202942093	5.04810101475	0.990015072945	4.2851474708	5.06844262388	1.26834077305	5.72307825403	6.83616969481	0.170564802831	3.35628612795	3.79946605009	4.08462744573	0.310442128381	0.700351820426	0.592818761213	0.519407276076	5.70152035365	0.744196994739	0.427921322553	4.85254715457	2.92246432449	2.63071097658	4.67954492401	3.75972523122	5.54400111003	5.76994098596	3.20678332703	0.13631620866	4.59617025944
ADAR	42.3834481701	63.8545525897	57.6170797495	35.8690400482	29.0585956217	42.1752133421	46.2144342084	41.0592581641	76.0163401979	30.6618523227	36.3480462186	48.4855388799	22.950128599	32.8156217976	50.6884167233	36.0021009179	36.7332820993	43.2709996191	36.6083597768	43.6563182429	50.8527338644	54.8232883503	33.5688960495	53.5705083194	35.4910185353	78.3552228879	34.2470608728	33.7693277244	34.1428721362	33.1509239222	34.9875825745	38.5301185525	40.9113745358	48.2940871764	64.0764075614	36.7199248993	46.2241650108	61.3421688524	29.2010435059	41.3598884887	37.6391648058	27.019332816	41.388449387	37.7014555877	37.2824791061	51.6185576029	27.7348574827	53.6737886828	30.8177698203
ADAT1	5.07695949012	10.2733671951	7.4294753423	5.40015228804	3.2133943515	4.42639466601	5.49782289388	4.15663260178	6.78883782893	4.10208906014	4.89849382556	4.06111621992	1.91714282698	4.35128048132	4.13395143815	2.94958091016	4.58796860713	4.90702152364	4.6128998309	5.68442685482	6.76998971712	5.93587967105	4.08197416011	7.42269642114	3.98780497101	5.2069992402	3.99929287483	3.29621110916	5.82876535756	2.90462730883	3.7729993813	6.10268361873	7.87050000779	8.37054688129	5.37299299926	3.57737821646	6.34115192633	6.89054494783	1.58392367119	7.66844601744	5.09014333773	2.77982188609	4.97412512327	3.05864674543	3.13699884699	3.6422824224	3.43913136221	5.94992066831	2.86689957611
ADAT2	0.752688903545	0.419488767367	0.766903392049	0.887881717487	0.702120915106	0.460179674681	0.767689281329	0.529392676133	0.981554773974	0.95809055152	1.09842525214	0.345486466235	0.400576607162	1.21146123646	0.513994072937	0.914907921423	0.697428496644	0.554068929147	0.322733124417	1.0889708747	0.794304067193	0.633360305304	1.15354586418	0.77591771978	0.710139932664	1.22333952228	1.18070169411	0.709209190727	0.921332362001	0.419549484261	0.896918165663	0.678606202475	0.469754617254	0.464009128051	0.360003769951	1.51628905389	0.930413497472	0.515105031049	0.562543539606	1.63385370143	0.977615930706	0.707365140428	0.558767817653	0.491108552882	0.558454323446	0.415347743484	1.35606447245	0.925850862702	0.836965843965
ADAT3	0.474922610018	0.111094425909	0.264660064749	0.873328448388	1.32585112049	0.295197958501	0.402804095665	0.42246516816	1.06832814737	1.05900287776	0.491459298564	0.260341546106	0.415094943669	0.600818265175	0.0740185602192	0.570340635963	0.353867253044	0.212795756229	0.328616155096	0.38229516826	0.209489881586	0.40391461643	0.658996280623	0.228912939265	1.24239135617	0.632519405711	0.892050537379	1.79302420896	0.514450684904	0.480597028796	0.604216889767	0.868283507355	0.509307265712	0.257585618135	0.0604194868662	1.22050261363	0.519606664896	0.364762269518	0.535655649564	0.415622380773	0.17725758337	0.478578704143	0.0428415164553	0.389820171947	0.536494066166	0.0984380490506	0.0993353486685	0.440434044424	0.791384845137
ADCK1	2.21042331806	2.05917034451	2.46060259758	3.08962353674	2.85472589827	3.89922221735	3.44680408212	3.25746522713	3.45259213144	3.40925325099	5.90414661906	2.54171455355	2.81505020887	5.1926178407	3.40858209738	3.59161623538	3.06801501249	2.99800165803	1.41368142106	5.77323529536	3.03364739436	2.46159278784	4.83696290435	2.18548751197	3.71602131382	2.79648732896	4.73030752486	2.13926347068	2.05872304496	3.49805399175	3.66137907704	3.13968639851	1.52004020254	2.05607587803	1.59581408789	2.50476854097	1.95569131243	1.46243080352	3.47140011724	4.19291376375	2.60504719268	6.08153057372	2.09985875948	2.94209320878	3.26925573165	3.0316105005	3.84196722357	1.52733804325	3.20551910151
ADCK2	10.2422883937	17.3612976174	12.2901761406	17.7870983271	15.9238779774	11.7669683107	11.3104323858	12.6963088059	19.4937780481	8.13247318072	20.00726111	12.1595935079	13.0390758527	12.5179117236	26.1522936905	21.5107435416	11.1465082665	6.98262321437	12.876487863	7.90882798169	13.0308747249	11.3079188397	10.225002742	12.3368996359	13.1322816973	19.7422442561	13.4228763618	12.57732468	7.13874407041	10.9687057493	16.0045513142	12.2184191985	14.9275867335	12.1707779924	18.1056670528	7.08317728956	8.92953461705	14.8680320406	13.9353733094	13.7105075986	6.70755981871	16.0755189729	14.3661492993	9.79936856127	14.1273919056	10.0237914265	7.23056454287	17.5159825459	9.30070693803
ADCK5	3.60817559976	1.59616417762	1.76967311755	1.4745355846	3.09388371544	1.4169807456	2.81446105164	2.08120924149	3.54799168041	4.08068736474	3.59402367219	1.76994905981	2.94299518062	4.21907759845	4.05686840052	4.36030924884	3.19110820369	1.70789495567	1.37398285453	3.52054321713	2.22731302209	2.25821405898	2.78529923762	2.2697739643	2.94170476955	3.34105587805	4.73730360005	2.91468180569	2.51821921692	4.77558856332	3.63449052391	1.41673975635	1.60576165174	2.2240401327	0.958453627561	2.17386206968	2.01070632203	0.94526435477	3.54968944156	3.41287685965	2.37861273017	10.628585683	3.31454855001	3.06343564233	3.1202833692	1.51515376004	3.68734480715	1.70948434352	3.84848386869
ADCY10	0.122582613457	0.0404818750218	0.0170188064211	0.027672482263	0.0781532212611	0.0175110135814	0.0355109097049	0.0384856890851	0.0757909339891	0.0413455443687	0.0474679521203	0.0656766492633	0.0756285542423	0.047060391524	0.0220677882524	0.0703931292152	0.0437496214371	0.0356269390368	0.0149681206009	0.0211068403056	0.0196997037495	0.0476180589217	0.0491838071736	0.0171105540495	0.0442309680932	0.0898499892138	0.0674643942787	0.024379214585	0.0261574193691	0.0245175724839	0.0328614262717	0.160335411444	0.0444636207854	0.0521455745387	0.014677568781	0.0271597492363	0.0537317071114	0.049517839149	0.00342435818187	0.0559703942663	0.0668184553251	0.0193766730225	0.106675771427	0.0318881456166	0.0536031738967	0.0358699976749	0.137031371716	0.0680868634378	0.115915033491
ADCY10P1	1.73489245984	0.541103968731	0.764343321723	1.31087696038	1.6866200507	1.05127389862	1.91635738642	1.73162292787	1.12358130391	1.97848080219	2.66252509706	0.73871284362	2.18353244232	1.87069894465	1.38439591049	1.94993422929	1.79005013984	1.37820807944	0.713858637806	1.7085558914	1.08750145411	1.02069898577	1.67989886969	1.00174753514	1.4356127665	1.3868783337	2.21015090581	2.06990445357	1.06755243073	1.09738023742	3.06417087631	0.438914069428	0.494066009954	0.844773294497	0.355755701258	1.76433936755	0.757881314339	0.961473381814	1.19373209726	2.10885322285	1.51713663556	1.53673172734	1.48570737426	0.902068785114	1.83084467055	1.06887386371	1.72519746662	1.8123754105	4.09340446712
ADCY1	6.87557756805	1.86332548808	12.9514842924	1.17021016664	4.38100240417	1.88190461746	3.30305264664	10.4786667629	19.1983324546	1.31162373172	1.72399899199	24.8087411082	0.163405375882	1.97745741764	10.6492451648	0.901914786223	11.7254494361	7.1896651498	1.25507326162	7.80035107553	1.81225954081	21.4693486266	3.66643503553	1.1742465492	1.62086893057	0.508711934978	0.338110030585	0.858383316405	0.508366126622	11.9063058185	1.43138835216	0.175568500069	0.855227076067	3.90510595931	4.62404419455	1.70985225077	5.68746347038	0.534498333412	0.615281996445	2.46635935573	5.42990028498	0.186093634541	3.69982143658	22.5672046574	14.9605833779	12.866231824	0.295627283776	2.49683410216	0.790198966364
ADCY2	7.67562842792	4.41955039685	2.44247722511	4.96431756266	7.70589817726	8.63829243104	13.7436973336	11.0373259209	2.89175386417	8.6883786574	6.53826923248	8.47799777294	12.3742424481	8.93840138358	5.63982117133	16.5078978966	10.4377774929	8.72225966238	12.7800411646	8.92794504853	5.46224257407	11.1017929776	13.6616369205	6.18552894859	13.8086614974	6.37909998128	10.5635220717	19.3902689601	6.57258307733	10.9937071815	25.1808031312	6.36368986857	10.231665849	6.35114262083	13.503679906	10.3602491839	4.02406817891	8.41573450761	13.3902536622	15.9869675178	8.69997535011	6.30443501479	5.64210044821	8.77951768128	9.19951127213	9.16750366455	12.7979917374	8.68632097578	10.3851921361
ADCY3	6.22569605326	6.16942565079	6.56894713288	9.50920635466	8.55700426476	6.29952787941	4.61576799033	7.07104924139	5.74286814193	3.19824188321	5.23881416255	9.85010970196	3.77359603285	5.24585866494	7.4567684677	4.95943493506	6.01316999104	4.87819266484	5.70629775323	4.32486683575	6.59531033599	8.0322221536	5.02518903829	7.39522636904	3.96282476672	6.7932225284	4.45624910883	4.91633140791	1.74063708093	5.14299589601	3.24016863475	3.3925660312	6.69994843014	6.28829319397	7.02540044876	5.84173455665	8.08454940312	5.39830402349	3.47014441706	4.52749163764	5.75776585485	2.83082115296	8.61652887397	8.163821315	7.33957552304	7.23357167869	1.32837428324	3.73570748267	5.6726953812
ADCY4	0.872494414998	0.605866518523	0.77851938442	1.25931645507	0.573120099667	0.39025877981	0.481024699302	0.466349844816	1.20073074953	0.718428591226	0.942486815704	0.475735897532	0.295989179935	0.487368677198	0.375057567433	0.808641108218	0.797292486812	0.207328267211	0.514862528209	0.555756946225	0.942590958581	0.403553081643	0.942329022948	0.673844988879	0.580137207836	1.83426016187	0.618419812854	0.704999620282	0.404752045283	0.455786140162	0.422628412099	0.36441964605	0.298647307626	0.448416388701	0.372321783176	3.14679631963	0.56661740328	0.424431329136	0.341378414415	0.410902581073	1.00002939288	0.555420590572	0.752404022107	0.635352354383	0.518299645347	0.373060722482	0.653232517758	0.63287359918	0.520663161044
ADCY5	6.33843113365	1.33350942159	4.20493816094	6.68574032678	5.77589402737	12.9340751201	8.05210751357	9.50797875535	1.37053324519	5.64966850374	5.63685615431	10.9426205667	5.59383949241	6.47092063289	6.98771594754	3.33500903395	10.2724226356	6.06374276701	8.59138475702	5.97420134986	7.24930587186	9.95259876584	6.23131196451	6.10119031431	5.76582708771	3.55421011067	9.26960314277	6.98982992347	2.87149288903	7.40559452551	6.62526277696	6.5124443398	3.78387768107	4.7875743507	1.68742773888	5.40949668085	7.04211762237	2.03577219128	3.03497743485	8.96813240318	5.24093725953	4.56705249597	6.02870779834	13.7008659314	10.1377460605	7.70666933734	6.23231554476	5.50653563158	6.90294985455
ADCY6	5.51623646841	6.38615350543	6.83823826498	5.24188051783	5.43003360407	3.83289852008	6.99194583074	5.54516156428	10.1093275641	8.11108261432	6.03065964564	4.74089265882	1.99793674093	7.55304880945	5.42147188075	2.9460431345	7.93349102405	4.18396995784	3.36745302117	6.46487811534	7.59807530516	5.55993752584	6.75599157705	7.79850249841	4.80127112246	5.46940941269	7.12061084377	4.39204218664	6.55560084946	5.22335366381	5.71866027803	7.35161794215	5.49790935498	6.49188500368	4.79991753227	6.35412021759	5.2427046743	6.1943268498	2.88460685491	10.1948712751	5.85301066217	3.46299124577	6.82402784407	5.32413248369	7.29629666385	4.03929043988	4.88438675749	4.42338735593	4.15639689879
ADCY7	0.456516836598	3.45724151326	3.13959969632	1.69093969453	0.409379465407	0.900431333591	1.38766485234	0.836051940293	2.95793540671	2.55879094189	0.88407098202	1.13510987119	0.320230987208	1.02467749242	0.68548141841	0.870343477305	1.3824517506	2.11990316528	0.553678239069	1.30776050389	4.16200868499	1.085487838	1.18750616401	2.07831619828	2.46899488861	2.74280027051	0.639155311955	0.433557353236	1.3738338373	0.548136782739	1.51243781501	0.736038254111	2.55235923125	2.43522461523	3.32196949345	2.25080835636	1.45426971812	2.38972451508	0.462827998484	3.06808634739	1.46397609676	0.26878229616	2.13586884987	0.746503739497	1.36374132512	0.847142109167	0.351288829826	6.59394053429	0.792389966643
ADCY8	1.58546385592	0.882453036582	10.8433712499	10.957790007	5.41091719549	7.72624049214	9.81817299703	10.2562928621	11.8890599666	12.1388921829	3.50641507853	4.40898278126	17.0572268234	5.0277844551	11.4871091319	10.7672516418	4.92296285842	11.1928481856	4.19598479831	7.42974304696	7.56487006735	4.39799371155	10.0798421499	2.24453706267	23.6815449855	7.53540297387	9.36386521751	8.40086794894	6.80646095789	45.0201899084	23.5240562435	0.101275531352	3.97588272684	5.4991545456	7.66877566427	8.38423532013	1.4571859893	1.51915828523	15.8944408484	3.23810798753	3.31682059503	2.92012194295	1.77117676557	3.58556911523	2.92904897388	15.1187621388	13.5052271126	3.90918938877	12.2404427563
ADCY9	1.65177610737	2.60056139222	3.13697613097	2.51919079155	1.70331295918	1.57604363026	3.07983032065	3.03545461967	2.53185010383	2.7649536749	3.2826562734	3.59266719219	1.8655189409	1.84449992009	3.18550708376	3.81645431782	2.50152524549	3.3002198365	3.0907732633	2.36307175313	3.15826590042	4.12174822418	2.13654965602	3.10318184406	2.08948157311	1.97960268742	2.35547594198	2.90138355533	1.72858798243	2.9892596967	2.52219060791	5.01620660448	4.4730991541	2.40910263749	2.26177395579	2.76266377282	3.04203354947	2.29225913137	2.0397031814	2.56795294076	1.43491589915	2.22219367302	2.77726534452	3.05828749122	3.29096047781	2.72121618198	0.891843901425	4.88569916023	3.39817378847
ADCYAP1	0.221042878817	0.185055187162	0.186105580662	0.187516885197	0.137555644579	0.0201802350997	0.148962899912	0.797655489012	0.583615542882	0.011117840424	0.0417736124334	0.977213690631	0.0174313382577	0.27399886552	0.850545851875	0.995111561559	0.735578219082	0.0236684927143	0.00482992338337	0.020432308957	0.230430877676	2.73434771823	0.16804233007	0.245005258969	0.0545712432653	0.504223581131	0.0197904153137	0.0786670162088	0.274316053559	1.30537226197	0.0212074949679	1.0174970891	0.0904519553452	0.0210329620298	0.240755202783	0.361511965738	0.235303925256	0.0126145659258	0	0.0318715854124	0.219203752358	0.203205537964	0.117539256447	2.19825165911	0.462941323247	0.99155357585	0.10011481508	0.870966083453	0.0273684455217
ADCYAP1R1	70.8708513139	24.6323568397	134.038881324	47.9805457955	52.7938367589	216.50402149	235.264179274	193.608182851	73.0777477414	200.170170945	123.71910022	33.450449346	150.920030808	214.170013749	89.5890250443	102.565990203	160.808445611	97.5176766118	131.375326405	164.997466842	157.490028438	53.0025986727	103.20803375	67.1328183392	92.8873975611	73.6699426062	194.197201523	54.0166111095	21.8275267103	142.085081542	210.25221329	43.0736504961	125.10823937	55.6464446214	297.850514718	80.1423640122	67.0146695755	31.7647645535	133.969954695	122.691422102	157.212736894	56.0350817399	42.4989118282	65.5542038618	73.4077665558	238.476904226	75.0057748615	14.0212622274	93.3985758928
ADD1	34.5544738387	34.9420163625	28.6657185184	28.5205230702	36.2367903377	39.7943288396	41.3846840378	41.1989394268	30.7409318376	34.713240536	34.0956420173	30.7739467529	36.8456630374	48.3828806676	25.3998242813	32.9682348144	37.2807576172	42.7135929697	48.7323146298	27.2477036552	37.9045346508	38.6532779204	44.2700430259	36.183720863	38.3361494566	31.6986501316	47.2493787321	49.6816871025	24.5722560048	36.0492516332	44.7572583195	37.3061321835	26.1563313939	37.7253119176	28.1284925459	30.3863454747	33.3902696177	22.3743604232	34.2680367423	33.2726750765	34.8592562905	30.5930295836	36.4084995906	39.4982551292	38.8765697847	39.9224733832	21.0727324699	33.7720531496	46.4746630584
ADD2	9.25469428896	5.16180233276	13.1256454894	2.29627384545	2.78433135503	9.45447438038	15.3660104643	11.1069683749	16.3996180266	7.87284213407	7.69365718502	14.1587639546	3.08088438666	13.7216863854	12.9194381072	7.93544917305	10.8898572372	10.3823590461	6.2574338605	16.9102749886	12.7456630522	19.7736055411	9.30312097363	17.7158908675	6.39004154056	3.49144144031	9.14319959368	4.89156696214	6.43056511754	11.3320653378	12.4324190865	5.75475425222	4.67206301709	21.3928077459	9.8687418534	5.94020877484	16.9581756239	5.07897780394	4.92833289072	21.1592549982	10.2573900241	6.8191937162	10.5241398221	16.0607898308	12.6119449722	11.3013436115	6.010534357	7.94167743238	3.38001993869
ADD3-AS1	0.132697026028	0.600885400599	0.0670204598424	0.0697858403316	0.232441091428	0.219948206895	0.24848989379	0.133173348843	0.0892268672994	0.119766432968	0.161766269605	0.162476580286	0.282281108697	0.283100872963	0.183834261364	0.340419724434	0.222857119856	0.171406902145	0.136706619045	0.224421930179	0.213152730201	0.199159141891	0.15381025604	0.0903822701956	0.328070154115	0.159756638687	0.313516696466	0.179457220167	0.0594279995213	0.18620506976	0.627136258987	0.190878473634	0.172609921791	0.0959618676197	0.4485105101	0.113383359158	0.102891814554	0.11368561838	0.205390015467	0.168301574462	0.23378323739	0.127665462969	0.191523981524	0.266739798359	0.131095833683	0.215145115842	0.17269814864	0.0928134239246	0.1907693384
ADD3	28.6539364141	49.8290260878	27.4378174845	31.0674351222	45.5203693036	41.5706857783	65.3171212467	50.0295555508	28.7635732462	51.1281750237	25.3412159417	34.7582585125	35.6119495722	42.4743790019	38.6016991457	38.4792348127	56.5256430171	39.75702231	40.1272855407	37.0658281014	45.2448688037	36.1818521919	42.4953145187	24.0964772681	78.602886135	40.5947391082	47.1115700186	28.1572414545	38.4450240782	60.5807550954	39.8322009068	40.6059114319	37.7864713599	13.407328361	80.8668210304	46.8325166422	34.8443398335	37.2848171579	28.5908747713	31.4843325749	46.8123383132	12.4421263132	29.6598326628	31.5281545079	28.9512368191	69.5618626308	46.5542595259	27.5031138954	43.901177013
ADGB	0.00284746847691	0.0319719838877	0.00149346673842	0.00218553156584	0.00841694370938	0	0	0	0.0027208433842	0	0.00170406744831	0.00960563750655	0.00284430044472	0.00323196509171	0	0	0.00363713699923	0.00165515456026	0	0	0.00583445008288	0.00341891236238	0	0	0	0.00308531250193	0.0024219262276	0	0.0103293707389	0.0110649227163	0	0.00168840703436	0.587823148583	0.00205919003019	0.239570602268	0.010725183363	0	4.55510574504	0	0	0.00703629653485	0	0.00205490098869	0.00915810326845	0.00498058716904	0	0.0040839752067	0.00960249891209	0
ADGRA1	7.51166431548	5.60075770791	2.03683623693	3.16617282421	4.71177350718	6.84377157061	12.8706801238	7.31660208162	4.83603489697	9.50411230051	20.6476742868	9.01532521755	1.85287825765	12.0105334494	9.12466224997	7.67689592006	8.13842598116	14.380968582	6.63841143392	11.5786514087	12.6064612138	9.34607037491	4.5065173286	13.3886562947	6.51380754227	1.25755923734	9.0466095298	5.62937321133	11.6058414314	7.2477608891	7.55076340422	13.000881118	1.92719112523	2.87976601606	1.24242170213	7.35533297687	13.234164355	1.89198767515	6.81772758093	7.78265266713	9.66570552983	13.5818693367	6.44509978325	11.3543922571	10.924247418	7.45194246565	12.284428172	0.66341764566	3.51233294214
ADGRA2	0.959185947619	1.66789446598	3.66625673639	5.03075969082	1.03157804623	1.80736426213	2.6160588615	1.75538228503	3.68110226648	2.28861241108	2.2698366653	2.42361294173	0.773383458029	2.32862077873	2.20002399641	1.40180458145	2.90882594147	1.74370474321	2.32944106132	1.98555493318	5.98602184119	2.1321135932	2.14059350696	2.07896563667	2.05171121574	2.05143874562	1.8742982148	1.20392509638	1.58056049097	1.48908575449	1.17996162299	2.13931596766	1.4387395295	1.86333396601	2.90525993541	8.03738611084	2.96755376105	0.797594534222	0.797894370124	2.06670297316	2.07587588652	0.668245956028	2.64666649208	2.69933926539	1.54341032351	1.75682385676	0.917140180351	2.2304329802	1.28063407554
ADGRA3	8.41307433602	10.9676393971	9.88560686225	11.6823284945	9.43297436813	8.65645692554	18.4613861439	14.6886238022	8.28359415252	10.2374186408	8.06914715825	7.35507049215	11.0830552966	12.8869401948	7.97710863066	8.04887976562	11.219951492	9.2798622054	7.34120941194	6.10332764556	10.7404669625	7.70537318229	9.12634614506	6.69285911522	11.9474921775	4.09381510361	17.8935093546	8.12877759617	7.3201514539	10.6347289879	7.88625346929	3.68748589136	8.8194685915	22.1558811758	8.26536185323	8.74675980513	9.68435310993	8.25053979708	10.172440618	10.1999065493	10.0709274295	5.14607392865	5.70529197323	7.33792331339	6.85344274663	13.8503569481	5.1546592866	4.39772130852	9.32541563953
ADGRB2	24.8672263683	34.9561092302	19.1717451665	21.1278453022	24.1083514787	11.3713465221	20.1661670147	20.723565666	29.299541954	21.6589392924	18.3008117085	49.3059892276	8.12687451191	22.3964048578	25.5154242939	19.8698523679	20.5456572353	13.2370836574	9.51355102785	28.4192689354	11.9517551483	29.3146174781	23.1426106389	16.0437098463	17.6839313169	14.1215067473	16.3595620813	14.1134925714	9.66187710629	47.2676100716	19.9837540132	18.8280831768	18.3711000125	25.2473482383	13.8984433361	16.4696823547	19.9382435861	18.6935582077	16.0132507558	18.5649245507	21.3420277101	14.8512813506	14.5496965118	50.3560652057	30.0189043123	24.9108651957	13.9998556876	5.63169921485	7.53681446165
ADGRB3	15.6843420638	5.07588168628	11.4870847924	6.70625680101	4.38854257368	13.7528208921	29.0198367782	22.6882547608	6.61846746305	8.70836971318	10.0598051654	16.9025054239	4.83735304264	19.6215324732	9.10119111054	7.1405604403	21.6413933076	15.0104299163	11.5704051962	25.2800815186	15.0821208886	15.9164599255	12.3780646342	11.3033114281	8.14134129081	2.826861721	15.3389745786	6.13414846806	4.32173232118	14.5941322429	14.9079703398	14.7134261634	1.6732121908	5.36906704096	3.14004345329	6.28141599188	15.3614700666	2.04369249899	6.40705435897	20.0624100161	17.8152978565	5.6055336693	12.8741804483	13.0827466881	16.1060217219	15.4042350909	8.39841561581	3.36513552468	9.11666184209
ADGRD1	0.169932809432	0.231704198176	0.22794667759	0.88068680698	0.108167277077	0.263987036584	0.805767103037	0.396378218922	0.341995483004	0.110659073129	0.274489975819	0.409899532772	0.097640207786	0.214215186477	0.182047674582	0.159391318401	0.369768799075	0.14073570729	0.318409696345	0.124134120544	0.367706722312	0.173340111163	0.207563269726	0.411266983403	0.27348083622	0.202050864629	0.301865014665	0.109822746436	0.0400050815911	0.113952239661	0.150774511123	1.63893801603	0.306414576179	0.41760676017	0.427529150233	0.219490790079	0.223052176282	0.764209168218	0.0414215186491	0.249936490623	0.255479881191	0.18454290901	0.444953499653	0.210394635596	0.202540155796	0.157596297888	0.217843366452	0.479750318965	0.209905948129
ADGRE2	0.46977582489	1.10971374208	0.494131190382	0.421649418732	0.273172874543	0.188802927923	0.0556255212587	0.225542976343	1.05230463968	0.181538525179	0.207396392627	0.178391461259	0.156417720803	0.128203531077	0.155380287317	0.868764318144	0.193460506588	0.138772097531	0.166257592316	0.0751420161423	1.17822598361	0.192640960571	0.170978274154	0.296960244222	0.122267511743	2.07222104938	0.179042202564	0.215243978124	0.251430685031	0.226939678406	0.0374365661576	0.298341640466	1.27598726078	0.157796004279	1.51012044083	0.534216942474	0.127526076686	3.56286139441	0.056078531919	0.178161004206	0.237878970796	0.105773142378	0.363101147701	0.094947607529	0.336761517614	0.0902413479741	0.0736366023699	2.43952854738	0.269743085869
ADGRE3	0.0936201866946	0.189797732339	0.0245513929313	0.0958090200141	0.015374198908	0.0216526738257	0.00512281693522	0.0192183220596	0.126730689331	0.00745565435553	0.018675666233	0.0263181601475	0	0.013282727172	0.106116909162	0.0290141108315	0.139513754857	0.00906980359314	0	0.00456732085428	0.0532853724524	0.0234184048227	0	0.00925640564944	0.00563009627246	0.0253600289858	0.00663575346039	0.0105508634711	0.00943369742137	0	0	0.00925201824325	0.0752987544103	0	1.10633705217	0.0293855658374	0.00553668277954	0.140989376536	0.0148199752404	0.00712439093493	0.0626551576093	0.00698821499737	0.242096599069	0	0.0272922834437	0.00517461909825	0	0.0526191216381	0
ADGRE5	3.18717273598	5.14603793409	9.73432546082	22.7550127523	3.78869594504	3.50971859167	0.734502676979	2.2016964916	18.5280713812	2.74712602996	4.96652832487	5.12469542048	3.29454020442	2.19386294857	2.84999712975	1.10500122501	3.30411595094	1.81197722572	5.52838217558	0.996729943353	5.67100417552	1.64181641139	1.50154571304	2.2322823195	3.02416614722	8.61342719656	2.82279551871	6.30691096672	1.82997603996	1.38232278515	0.712186849082	4.77945303623	7.10267027881	1.20744521488	5.8987745353	2.38157808076	1.83867865082	2.95493823905	1.79285765686	1.53222854136	2.8352627457	2.81064786659	2.73631944353	2.08981382376	4.08576943681	1.69389165943	1.02925622532	4.00244679655	1.96071028762
ADGRF1	0	0.00111334314777	0.0037444454343	0.00136990056135	0.00527577642553	0.00123838068792	0.00234391285303	0.00146553717934	0.00341087261115	0	0.00213623357403	0.00361251287824	0	0	0	0.0082970156065	0	0.00103745797894	0	0.00208974909501	0.0012190194472	0.0010714944679	0.00572893822109	0	0.005152030683	0.00193388711213	0	0.00241374080054	0	0	0.00162677442047	0.00211660154472	0.000957013172154	0	0.00121099904237	0.00672259094273	0.00633318645495	0.00129017615106	0	0.00488958077955	0	0.00159870703552	0.00128802075519	0	0	0	0.00127992658986	0.00120377750252	0.00279915424052
ADGRF2	0	0.00863585199406	0.00363056042461	0	0	0	0.00681787254662	0.00852578259313	0	0	0.00414252268202	0.0116754683876	0.00345719270631	0.00392839165878	0.00470764145882	0.00321786678769	0.00884174070212	0	0.0086213565944	0.0121571439533	0.0023638874378	0.0187003011833	0.00277734804064	0.00410639919116	0	0.00375013824512	0	0.00468065671109	0	0.00672460080324	0	0.00410445281565	0.0018558124078	0	0.00469666899903	0.00325906373263	0.00245622659039	0.0150112348234	0	0	0.014966846394	0	0.0449584702004	0.0111314990939	0	0.00918242025442	0.00248199681639	0.00700299209167	0
ADGRF3	0.437980291911	0.397828562807	0.130978406917	0.0943621557994	0.18170429704	0.127954110002	0.287590905668	0.233446513716	0.543320450019	0.238649529844	0.112661013281	0.129603576355	0.364577503715	0.226757049507	0.203803040798	0.146451758791	0.345970898385	0.189822755378	0.047850699029	0.114707854963	0.291267779602	0.166066205266	0.221975721547	0.230194645511	0.17189726675	0.578635069741	0.284296134932	0.161068701561	0.0975579571729	0.164222198752	0.227614289747	0.0364491938984	0.461450122882	0.0972423092627	0.2580701811	0.0832076703896	0.158139039167	0.177741080499	0.164206920593	0.224537652018	0.180380060119	0.182391077108	0.512924474265	0.163723947466	0.241921150206	0.196214262697	0.212145888273	0.129561229029	0.376587308374
ADGRF4	0.00652709303186	0.0162861319676	0	0	0.0771747607821	0	0.0128576511164	0	0.00623683740059	0.00623759699399	0.0273429707845	0.0176147733031	0.00651983112853	0.0222253594732	0.0133170305791	0.0546164326055	0.00833720610292	0.00758803680146	0.0325175909296	0.0038211410391	0	0.0235109458503	0.0366641064699	0	0	0	0.00555164628934	0.00882713054186	0	0.00634087616289	0	0	0.206489914634	0.00944033270695	0.0398579746741	0.00614618477446	0.00463213478194	0.0188728687104	0.0123987819985	0	0.00403222743773	0	0.051813683054	0.00524815221953	0.0114167219301	0.0173168910431	0.0468073419075	0.00440225444079	0.025591500838
ADGRG1	102.924399575	131.595299823	120.168118234	84.138265092	72.7967590332	79.5028712896	144.949958461	83.1530830459	124.496214535	82.8235649421	157.198612699	75.1595677004	58.9421910998	201.48859076	69.3424754253	82.8881494704	90.7991068877	98.7460699545	106.232469129	130.927655114	118.862446502	38.3804407023	90.3235745007	116.447794815	56.8530990293	85.4289092992	108.849072653	79.1305828834	28.9269727117	56.0355843825	90.8873384762	140.982458071	63.223847757	88.8162985402	34.6121059852	60.6164325404	101.918704152	37.5365889175	42.9255533881	135.110894886	114.006663986	76.6646552936	64.7727198813	66.101226941	104.727933204	66.8018130765	78.6341278268	68.7493441371	53.826332104
ADGRG2	0.0501297456262	0.0326299991149	0.0422966545972	0.0267661437499	0.289918331402	0.0196595830469	0.048659446178	0.0161070545592	0.0333220925659	0.00416576886394	0.0586959362293	0.185282957413	0.0195941630932	0.0284494085244	0.0296458563556	0.0405283271438	0.0515039014336	0.00760148679283	0.0271460243334	0.0433830265841	0.0550793920331	0.0340204505471	0.0139920360177	0.0607700577494	0.0204474230059	0.0212544762873	0.0240997758122	0.0324235151494	0.0263548986553	0.0190563465894	0.0278119954933	0.0284320761514	0.10050626784	0.0283711978221	0.0724630583059	0.0205235968195	0.0819794347036	0.182761106461	0.0207012652669	0.0457778072767	0.157535611939	0.0663780642261	0.509617873439	0.015772364115	0.0667155904615	0.0260213785201	0.156301030436	0.0426305563223	0.177748912881
ADGRG3	0.797599007965	0.290228164049	0.0732081249585	0.0663200538127	0.288157732926	0.0783999103557	0.087287877749	0.147357782927	0.628757491566	0.222315074845	0.648363889774	0.121077762711	0.0796711616463	0.73178386541	0.727772388558	0.414037024981	0.61551990312	0.119769071562	0.0607076406039	0.124516413344	0.1906656237	0.0997567785013	0.378690988323	0.390357636625	0.0815417156529	1.08747815186	0.124373548492	0.377530806616	0.184852309442	0.180796849824	0.12116294047	0.346820100081	0.402725225018	0.0817127416753	0.108234948644	0.150210541046	0.13679264334	0.456441463267	0.113633161506	0.0546267488713	0.184774097856	0.0654898574844	1.07444293281	0.160328686274	0.790558281206	0.0440852684137	0.142994321088	0.161384268203	0.0729688234705
ADGRG5	0.0869903566018	0.920123319625	0.15869742936	0.217722191489	0.0633528912452	0.0183698073096	0.0769884451472	0.0217393858385	0.336101803343	0.216866282365	0.0543228281986	0.211796428164	0.0151119257395	0.0880044985452	0.0848835539356	1.12526360122	0.038648620499	0.334169257062	0.031404406141	0.0332129765813	0.309987563187	0.179378097883	0.100156808571	0.417330711373	0.0655061508884	0.184414906611	0.10937653918	0.0664945993979	0.265255840037	0.106554241453	0.148234120351	0.0448530002668	0.5414789359	0.413007296617	0.767303851367	0.0783523028955	0.0348937794929	0.896757966398	0.201168754818	0.0310845990673	0.156546475935	0.0271026192038	0.0545890136196	0.106438302491	0.0231543684599	0.0903100132849	0.0596705625595	0.267847693937	0.133463262829
ADGRG6	0.525056988868	1.4339407731	1.3878945212	0.826048906743	0.308862992815	0.0797492024168	0.0720410868759	0.205914805837	0.214661152341	2.61119664952	0.0891072616214	0.571021763003	0.211354719214	0.1971695149	0.302013006725	0.490594610842	0.80246518916	0.286980124986	0.743963821136	0.325734121698	0.183766929891	0.603768100449	0.350066151331	0.190607341424	0.706918290081	1.01045932559	0.131088436382	0.148374552819	0.375881570937	0.41618239292	0.266664288195	0.50030072992	1.01128744142	0.215353899201	1.66783438877	1.05032589018	0.127914819325	0.528720977906	0.131496889952	0.121657824997	0.503489244813	0.0678557078342	0.857736238666	0.224740210891	0.299276975835	0.233902188308	0.226667853953	3.03740696923	0.591989737514
ADGRG7	0	0.013499455757	0.209984124877	0.141187155532	0	0	0	0.00444246554901	0.201617088582	0.00517029855943	0	0.00730037842468	0	0	0	0	0.00345532460218	0	0	0	0	0	0	0.00962860773435	0	0	0	0	0	0	0	0	0.0145049136493	0	0.0110126612988	0	0	0.00782179146872	0	0	0	0	0	0	0	0.00358846110529	0.0038798263605	0	0
ADGRL1	22.704505801	13.4942246583	12.5237907935	19.1459324942	13.0818971556	21.921996018	36.4474560076	25.2214990734	15.2731153138	25.4732458899	29.7439449491	31.3121617425	14.6531994677	34.2079816447	29.4579970925	19.0216136269	26.4726451594	21.3045796443	15.3982504544	34.7395676568	18.1201664965	29.7785091421	28.7857300109	31.1430606526	21.9799456011	9.11304140451	30.7128206109	19.0628940971	22.736433487	32.707631895	36.9124889684	21.9939294909	15.9371613297	29.4114388608	7.78572359461	22.3937288709	31.5743051629	13.5336664394	26.5730485421	35.8084228268	23.3542964377	34.5376449316	24.5321946618	44.0330353742	32.4761475068	27.2089788647	23.7683452062	7.43851790929	16.6097205093
ADGRL2	3.05711141559	3.54690278617	13.6238488928	9.45805865747	0.770631224578	0.915012563427	2.24542830938	3.13605640168	4.91224622664	1.05021939535	3.32253264848	7.77844729293	0.533187484618	1.42230930936	2.80709058994	0.955400170055	4.24035527933	1.15646955489	1.88661018121	1.29508049771	8.72827938581	5.52650494465	3.17015975708	2.11160351211	0.910482556259	2.87327863787	0.478288575668	0.667832646694	2.08474250052	3.61600361531	1.00946199126	1.91596005648	1.60249066343	3.40392477283	3.36608038151	6.4831326695	3.12976453126	0.711867253675	0.233157544436	1.07654288045	2.86197300757	0.485795399798	2.61405905258	3.83287704083	3.01314957483	3.28481870678	1.37557807566	2.52586984641	0.864002600617
ADGRL3-AS1	0.210348840802	0.0583170786716	0.098067302705	0.0179388984807	0.0460576581859	0.0972998452642	0.046040438158	0.057573790584	0.0893310058095	0.067006414171	0.111896230418	0.0315373264365	0.0466921802679	0.145904282596	0.0476853756006	0.239029397233	0.0447805689995	0.0679277528874	0.0582191926306	0.0410480124506	0.127704837717	0.0982188176078	0.0750206577399	0.041595178713	0.10119904831	0	0.0795169274219	0.063216049984	0.0847837368039	0.113526457594	0.127816026958	0	0.0125321228594	0.0676075358169	0	0.220081442135	0.0663466485557	0.0168949043815	0.0887946562979	0.106715401702	0.0577541002803	0.0837405108661	0.151800114536	0.0563774577922	0.0817615714149	0.0155020004031	0.100564115993	0.0315270217714	0.109965084699
ADGRL4	2.56036744207	2.46615766276	7.15218087584	8.25083029298	1.36649689662	3.08710679552	2.07679318094	3.37512132052	9.79203453822	3.31638371077	6.24542845664	5.94861307488	1.34144370127	1.48153939576	2.39852797372	2.79472232304	3.91568219158	2.90358691577	5.62747013088	1.90670170904	14.7484559192	2.03439341198	3.53007078102	6.87223426985	1.74353402413	5.95643590925	1.32905656627	1.29847415626	6.51821951886	2.33491123878	2.03051843034	5.20940828729	2.99810519704	8.66788223415	2.90388505893	10.0988054387	4.72073240383	1.89163052037	0.822527534232	1.93694959281	2.70209198163	1.6469778346	12.0055990972	1.66510909504	2.04162839696	1.93130223792	2.45713462543	8.44807979536	1.71248716818
ADGRV1	7.17528539446	1.9559158314	7.08853481536	1.21669153315	2.72012131042	5.94772131783	26.2460206276	13.0217357721	5.68440419976	6.45109035752	8.2121298958	3.38070369122	2.57695472192	19.6222365106	6.78872889984	3.29703994952	24.892581178	4.33996972118	10.6588294454	7.40372817321	9.61035626202	3.95365417471	3.8411046061	1.69526624236	6.83247821491	1.55023029336	10.6902098377	4.99580579155	1.85415611402	5.24577455019	7.07137269322	4.06079049582	0.279791815512	2.05022822907	1.9747385546	3.87672350501	3.24458658442	0.704687691178	1.03504872779	4.62485087076	14.4198180896	3.41014245542	5.10605827196	5.01806477522	16.9245496004	14.1643721783	8.07228773895	2.01060733732	9.18438223852
ADH1B	0.234089929568	0.0698370258111	0.0124557048902	0.0963459631923	0.434561488294	0.225979039767	0.0400983705723	0.164358287416	0.0226921841474	0.0810533852186	0.148212337236	0.206002937782	0.274495483738	0.0673875124943	0.119978471085	0.154557732565	0.140837314774	0.191286801118	0.67043689711	0.0238335179588	0.044025773012	0.250517344613	0.163345868056	0.116730880134	0.063655297555	0.1764473384	0.0807967062967	0.408341381116	0.032818393114	0.0428456229136	0.0278299611119	0.10862896159	0.0727646863757	0.0932297970534	0.0575475135056	0.191677307512	0.120382963255	0.107905713637	0.0322227695869	0.00929425065101	0.048204401372	0.0273497997437	0.0758974719402	0.199132946793	0.0949456874677	0.135012823866	0.0681217581151	0.0228817363715	0.428317151257
ADH4	0.00902298103181	0.0562844206094	0.00946491394839	0.0138509065318	0.0444523056482	0	0	0	0.0258652045969	0.0344911396765	0.005399802803	0	0.00901294225717	0.00512068174845	0	0.0167780335159	0.00576263063494	0.0104896179347	0.00749199285517	0.00528230300187	0.0123253649937	0.00541687847386	0.00724057917649	0	0.0130228969629	0.0293299642204	0.0153490685423	0.0244050547635	0.0218209535951	0	0.00822406424305	0	0.106438747515	0.0130502112553	0.0122442716057	0	0	0.0652241110855	0.00856996937567	0.0329586581042	0.00557410649872	0	0.0130230292581	0.00725498743433	0.00789117490113	0	0.00647059504314	0.152140693118	0
ADH5	22.4654185439	26.6115505125	27.6500266214	20.5002753081	22.1758064314	20.9653938851	24.3478287653	20.4038745176	24.0046374022	20.0475957187	14.6530396039	17.8575185265	17.69699362	20.9970071853	23.6184214993	20.7220437167	21.0176793825	16.1043691684	22.6078628902	15.7747978622	22.3027897498	22.6539156655	23.7107213557	22.153521518	20.8273818183	25.7613265153	20.2919117991	20.355041944	29.969947459	19.6990381304	28.0714438844	23.7855423544	30.7209874028	45.6630619689	36.9792175727	21.8953626508	21.647134817	33.4621149754	24.3400550566	23.3188635883	22.5302887442	16.0201654965	20.860418603	15.1047019418	15.2358218833	21.2180874819	17.5881251754	29.8867678846	18.8221197117
ADH6	0.0150875067969	0.0596057257747	0.0606681413377	0.0308805032697	0.0396424469911	0.017447351637	0.0132092084937	0.0247772686585	0.0864994504107	0.0144183308839	0.0150485301929	0.0237515265789	0.0200942943484	0.0313954454938	0.099188326147	0.0467581415752	0.0610267952744	0.0058466332183	0.0167033478516	0.0147210739191	0.0618284669315	0.0603844712401	0.0201785284253	0.0119338435935	0.0181465384287	0.0381447258675	0.0213879033937	0.0680136325095	0.0851369221045	0.00977137517308	0.0779258584411	0.0328025145782	0.107865670056	0.287316665364	0.0341231518392	0.0426210891006	0.0321218180891	0.0836146131182	0.023883361598	0.0780736765282	0.0434960157644	0.0180191465099	0.0399227901013	0.00808747292725	0.0307883127079	0.0200141709363	0.0432784448284	0.0203517993302	0.0394368458722
ADHFE1	5.76057907513	7.04687249885	4.55680836313	3.99107961994	12.4510860705	7.44924588236	10.2896696048	8.5781877368	3.4458959059	6.24397930324	7.65072572087	3.95025618004	18.4416431286	14.7215298895	8.79076720171	5.39973492734	9.68768898002	8.48437921319	8.75276139575	15.2760160092	4.61977358635	6.4241130803	8.30274124854	3.13724518046	8.10981287198	5.8260597719	13.3335680262	10.4245963642	4.45342969085	7.28771439143	4.46509668219	4.22417423168	3.05717628161	3.58536283944	2.74321477339	4.64075466563	4.33947774165	2.61111423012	7.36615606143	3.23390353318	9.5348361803	5.37140666739	8.31434639779	4.86911807067	8.51710289429	5.77037368499	18.4839035257	1.6002864035	14.7180201764
ADI1	15.8795005013	15.4107128306	5.94424769399	8.90655017096	21.3219289671	8.82484221586	12.6069677743	8.77653413963	8.49768422791	9.84923184385	10.8062174509	5.91945407287	14.0525743092	8.79498180874	8.47390279805	9.28242290161	12.4704622496	8.88322256251	14.8113639965	7.2547956974	6.6069165828	7.32969030273	13.0493273095	7.27120880268	15.5991234476	12.094587042	13.4251138721	12.495328782	7.13369751513	11.7564405841	17.93493724	9.34966114838	10.2115343425	9.27258937069	12.8486904739	9.46498637405	4.53428926585	11.801051208	7.70559548245	7.37225310847	11.8854276808	32.8476822858	17.1592101052	8.2612815934	10.4235636304	13.7905934993	8.47002171301	8.67759727011	10.8070164777
ADIPOR1	35.7544425949	28.6076593712	24.100903449	27.7354079103	26.3775944395	30.3728338622	16.9276017189	25.607702912	23.9707639989	16.3291322635	21.9863126406	26.9756047674	27.675747944	19.8191296189	27.0788018775	28.7051555307	21.6750856596	26.7262669153	32.8533718033	21.856886055	23.6390483566	27.2660113301	24.1524813673	29.9942881465	23.5461787564	42.7367187288	23.6779644189	28.5172491664	17.6103672179	20.5726083037	21.1402958353	44.5385319908	30.0470617264	23.3800113574	32.0058759917	24.8560104815	23.7409108092	61.2970782768	24.6366516491	17.9837142534	24.4645997989	16.2429315749	28.8289795347	22.0714304224	25.1890232367	26.979190176	26.8035756666	36.1723403336	26.7218484963
ADIPOR2	27.412547055	20.6769685964	19.1056018797	33.9733836006	66.6678059514	51.3777696465	20.6133412089	60.4928183338	13.9279051694	15.77200807	28.0508125554	22.8896981711	43.9278768936	35.8389032305	19.3472310872	24.9088646535	56.492429852	53.2283928641	76.434757759	17.7498645033	26.0009319948	16.1833870594	31.9144553052	20.5374555525	28.4642409381	36.6096783052	28.3025034018	33.6705803677	18.9001142693	19.9691957336	17.7162769538	46.000939478	18.5953634576	26.7730212516	16.1570767034	20.8452582852	27.4307921492	18.95004102	14.5667157809	13.0940633021	24.1178293036	13.4745042464	25.9210646867	21.0178960791	42.738315971	27.1904480494	17.0551015059	17.579436231	77.3408966757
ADIRF	0	0	0	0	0	0	0	0.0364210953127	0	0	0	0	0	0	0	0	0	0	0	0	0	0	0	0	0	0	0	0	0	0	0	0	0.0118917037554	0	0	0	0	0	0	0	0	0	0.0160047548949	0	0	0	0	0	0
ADK	7.48669665556	6.04470989807	7.1642992531	5.16473507591	5.07536154299	8.392417244	7.96508738094	8.66467466069	7.41281816519	9.40665673109	6.3690928449	7.38204223697	8.44354170412	7.03796535014	7.99910194449	17.1463940825	7.10782300533	10.6188998401	7.36499604663	8.47690016836	9.0778326115	7.56191471364	11.1062911977	12.2106017576	11.9944868881	4.92597854482	6.84084701011	10.2000903389	16.6766911983	10.6429057298	11.1322447194	9.22471258514	5.33012754318	15.091163468	7.13147295104	9.05279160948	7.70085278898	6.7083223586	13.9377282439	8.12538576177	8.55868514448	10.4918588636	7.40946762996	5.55022260904	5.73294600082	9.91756542561	8.72382125359	10.2817846311	11.2618775201
ADM2	0.0207047450618	0.184044526989	0.257911157854	0.154943250138	0.0204006558943	0.0359147776213	0.0917686282556	0.0255015807685	0.089028082614	0.252276955505	0.120809853778	0.122229266223	0.0206817094077	0.0470010564226	0.0704054423039	0.0914375360238	0.0330583090447	0.0240701897042	0.0128937267122	0.0424239592353	0.0601005666045	0.0217523901484	0.0415368117865	0.205735305126	0.112062089277	0.644982558213	0.0352210150929	0.0420011220778	0.0250359210331	0.030171063239	0.0330251185962	0.00920766221566	0.138773624274	0.089837703113	0.386327386269	0.0633634853631	0.106529350403	1.0139984976	0.0344141590621	0.0898096455953	0.0607559358245	0.0510012220353	0.0149417636905	0.0582672540856	0.0135807193867	0.0274656583382	0.0259837669518	0.439881582297	0.0365307303122
ADM5	0.438029490114	0.216983321384	0.445969335977	0.32631461957	0.634700266327	0.116206673947	0.406056297422	0.179837107996	0.529343406224	0.689461419541	0.300688553408	0.756207446966	0.334591054294	0.365571371622	0.403040421403	1.52120999978	0.444312909875	0.224659774101	0.438586843669	0.377109699173	0.263976603575	0.440857604827	0.320486241163	0.687845766727	0.446265419091	0.893397311387	0.438315077233	1.32415178971	0.576394519572	1.62703634394	0.387502780216	0.106947514722	0.27631944931	0.177017228165	0.209791838758	0.66722595539	0.475432823265	0.260759769837	0.440510393264	0.258825224571	0.37406537389	0.65777488883	0.45556724323	0.694042165204	0.394352049556	0.20508117879	0.295643672006	0.816784756706	0.343486204612
ADM	5.94457759524	3.8402375614	0.892649685121	1.96257357411	1.20354862864	0.186455571765	0.475892353357	3.0290210935	2.34990173616	0.350193566335	1.05263970403	2.29652768958	2.17996478721	0.337364002948	0.398746584492	0.7116836873	0.80092085133	0.317141132667	1.71743048283	0.457659664939	10.5341103576	0.899528672896	0.555444062249	0.743948696731	2.33888450468	5.83229971496	0.145451907252	0.95811389664	10.8806315455	2.78464779105	0.905512439205	4.07046423149	3.32284304074	4.50502367184	1.69624831906	3.63464744602	0.346745453544	0.977157011986	0.827582204563	1.07826529689	1.06146532889	0.634593170506	22.1608619747	2.16726867638	15.1836773117	0.777769238768	0.916836656957	0.746951469458	0.498079528231
ADNP2	4.71362335842	6.23439308454	8.20076169946	3.88020231041	4.00047065064	5.74101834051	6.58973856372	6.46718876607	6.67526812545	5.839776331	4.86403020885	5.75473791918	3.12891486435	5.6336006186	6.02567122499	4.45926278686	5.82172473504	6.43821616399	4.04481290352	5.40023648929	4.86885799978	5.7632976418	5.61798172441	6.08717759754	5.58078205571	4.2771462609	3.99321919378	5.36382766822	10.0005100772	5.17753466927	4.79264914703	4.42514235766	3.42161830495	6.2850973389	4.33988992175	5.78602439587	1.41269499307	5.98113731745	3.48169075877	4.24954021468	4.83541867894	2.1026605663	4.76499005379	4.07691390432	6.14577368959	4.74316492497	3.27251469771	4.53946314225	6.55015962179
ADNP-AS1	2.65027437355	3.69366662041	2.96792440019	1.81426704344	5.22269995202	1.97141522157	3.19829563713	1.98013676663	3.35374325451	1.80257132807	2.48625095144	2.15858880806	1.90798251192	2.72358953411	2.46818543885	2.77484602309	3.17177179405	3.83050973628	1.44723157344	3.10308804371	1.9569009922	2.16443153975	2.14589833941	2.70536179075	3.30823728154	1.2159226555	2.29481820937	1.64678833122	5.05242171227	2.11075933896	2.37208805298	1.23170112771	4.08399848002	2.7799132048	2.98083952416	2.13588208648	2.57556687694	6.6966516573	1.97295116983	3.09610505469	2.96475720767	5.49640825083	3.53226839692	1.84300159756	2.08813937783	1.20357062892	2.85942365698	2.12567628344	3.08928340699
ADNP	17.4978984738	17.5872400434	22.163288314	18.3316415417	14.2195913592	15.9058612417	17.7927296896	16.0130455605	21.2237841596	18.8247365124	15.888873612	16.4154612262	8.83912777393	17.3009106488	22.3249940397	16.634648977	19.1564035255	19.9405511165	15.9875170454	21.3420699451	21.2932577437	18.6131525391	17.497771171	18.1868540525	17.0259931404	12.3856325832	15.7256908113	14.0681199397	26.3098467035	16.5128360951	17.1594084183	16.1098294925	15.8367433085	30.7508499025	18.6505813727	18.8579088317	21.5083447911	19.0836832649	11.5753853822	21.0710668355	15.0829000704	7.63792457349	16.4915607274	10.9855150876	14.2205034138	16.0031018546	14.9623029731	16.4353957533	14.5472087387
ADO	14.3284142713	6.76053637576	10.7797515064	14.9647359448	10.624556971	18.634369001	15.4590513612	16.2750380673	10.0118642208	21.0525519652	20.5387119754	15.4516856978	15.2511954472	15.5359225331	16.3433878901	16.9641554289	14.2292696419	17.7889618777	18.7832151536	20.2561246552	15.8547827038	15.9583121634	12.6928251299	22.8140590927	16.1311199302	8.68831656407	16.4328515874	16.1919362965	19.6279688157	17.6010956609	17.93767726	47.281816819	7.31642401375	19.0422533531	6.28114085242	13.905967582	17.9292351389	7.82990547214	12.3628932164	17.9717033611	16.8965137821	18.8580652107	16.8975528102	9.97525567429	13.5718178436	13.9316011751	17.0889449814	9.14533100772	14.2457336697
ADORA1	7.08732661802	57.9078642101	16.6028750762	46.3718171541	20.403328278	25.7858094144	14.8628699669	21.7170188064	23.3493099496	4.78953833092	26.3555304279	25.7576015474	20.6369409831	15.8488997746	11.5364398973	6.48625124306	11.7241249643	13.6391050707	12.2826011894	21.6081824059	8.36109412119	14.4448386533	7.90372880999	25.937728536	12.0508966455	15.5303058665	15.798079155	10.7775219991	1.07283491534	11.1383080242	20.6116635401	18.4349598278	9.65064961718	17.992045387	17.5151573658	5.49513061085	11.1613315719	21.5349642969	8.43694365681	14.2028243636	13.0762393776	14.5605087059	3.57109578283	26.2934454833	14.4981594679	19.3706945672	7.32075650578	4.33486770037	11.4672382724
ADORA2A-AS1	0.109979490539	0.0480228465235	0.0432622992213	0.088633757537	0.0921095949235	0.068677977738	0.0902697617715	0.0406377985215	0.299503003888	0.204948065803	0.0888532520361	0.0630707351927	0.00549285648617	0.143554655188	0.0972347261314	0.153378321296	0.10535950023	0.124659661982	0.0136977827133	0.0869198037557	0.0600926615245	0.0528202848055	0.145619290374	0.0489324648959	0.123018652639	0.107249295254	0.177732680137	0.0669304837284	0.172881587378	0.0534208970642	0.160386620329	0.0521698897016	0.0501253778668	0.0278366680081	0.104470254779	0.176054217984	0.0702450292721	0.0556503459105	0.0783433597957	0.165712448129	0.0917214031097	0.0147768193398	0.162703741811	0.159173523069	0.134657753269	0.0620041501838	0.16956817256	0.0593412961341	0.206980243896
ADORA2A	0.0844583733691	0.0329276612819	0.0470661073887	0.0486185648307	0.0468100907129	0.0402882776102	0.0381272950387	0.0346751758856	0.23201987092	0.272404325294	0.0663391466231	0.0462981189792	0.00527277542496	0.110841449123	0.104108710559	0.132509651537	0.107880623496	0.0398883169948	0.056978812344	0.0927080080867	0.0324477799863	0.0380279596367	0.127077086	0.0908123374668	0.125708381379	0.125830419677	0.112244410727	0.0356937749433	0.0510630089853	0.0461524444587	0.110659070004	0.0250398051573	0.0141520633769	0.015269338521	0.0214895289164	0.208765067481	0.056192114401	0.00763151655104	0.0401090100234	0.1494321034	0.10109033639	0.0141847598003	0.0723782881748	0.0212216601197	0.0692477415901	0.0385128400189	0.083279783472	0.0605239116977	0.169711993943
ADORA2B	3.36642435075	4.41095775227	1.45165845139	1.63821311951	1.76107802317	0.644145826524	2.19340305112	1.31799820219	0.804180405984	1.66659740209	0.747700173935	2.6751651505	0.476668406361	1.01433659732	3.25718593793	1.47621373329	2.82603833917	1.70464309766	1.04460583249	0.995557779562	3.70963530503	3.40654343168	1.18361188647	1.16838807954	0.300542528419	1.57938005685	0.693692458374	0.64535632368	1.77303587996	2.4190703554	0.395406303179	0.80770917164	0.372180959557	0.432936026351	1.90737048856	0.759811551951	0.683473212096	0.878058182241	0.988889135799	0.60215765514	3.69837923815	2.83666466909	3.03050128043	1.73709312424	2.33711173109	3.6082349186	0.622201867535	2.58651344785	0.612330077676
ADPGK-AS1	0.239813468456	0.919557931956	0.0813867983013	0.124514706121	0.451733452777	0.0783029135034	0.0833657646953	0.104249291937	0.0673967993162	0.0539240061355	0.118189947649	0.299800578797	0.0352274495807	0.0520374188261	0.21106375935	0.111481959153	0.153159630406	0.22139511964	0.0702786174904	0.0784551612518	0.0770787006488	0.385332015159	0.124520425697	0.0460268723872	0.0865308837235	0.374482017145	0.0239969822398	0.0572328865534	0.0255864240769	0.212415310108	0.0321440879353	0.0209113892257	0.385764141327	0.10201455771	0.397215018268	0.172684680314	0.100111976071	0.295720050369	0.562734012045	0.057969112091	0.248367477615	0.0379073918691	0.21887445875	0.27222155528	0.160383477643	0.224556701824	0.0505811652034	0.176015824705	0.0442476886382
ADPGK	7.00834151081	8.15916745171	5.68789942321	5.46794019021	6.47152419925	3.66904302423	2.69791067971	3.3155294114	8.67217150582	5.0998008281	4.23210796536	3.75148488633	4.01841673422	3.8248565817	4.96426387663	7.91071126025	4.53554203323	5.63774694241	3.94143246983	4.02641252955	5.3193904171	4.12675173413	5.95931040847	5.71388899997	6.34217387612	13.9865455698	5.11983566528	5.01151071822	6.26780678179	3.70510084503	4.10207339123	4.24189593024	5.53075903584	4.89007324188	7.75820666282	5.99142133404	4.26654758597	8.60804636109	3.54090587483	5.22762605368	4.2811139739	4.48590617124	6.03791858934	3.17162093652	3.55744169877	3.75982449264	5.58516867989	12.4538805789	5.94048160727
ADPRH	0.911233102816	2.53693824104	4.31396523997	3.40498951174	1.01598802762	1.33439235607	0.456630030023	0.46862861555	4.89431321515	1.14122885379	0.637172050534	1.20045825116	0.69464103288	0.593348872743	0.57079515142	1.36445221686	0.756560354937	1.41339475909	1.37784161038	0.348153557678	1.38231839426	0.555689568581	1.11608468229	0.580403711463	1.45708721465	6.83867571962	0.693468588605	0.908037259684	0.951072054571	0.708188620236	0.240422454464	0.654066568137	3.5873778733	0.62428930419	3.64782851971	2.02320416716	0.844090384247	4.33355212602	0.423631320412	0.477377417547	0.956981687315	0.57994613281	0.813346731419	0.512878092191	0.562046581225	0.887503799027	0.481502004272	4.57060180168	0.996615667413
ADPRHL1	1.93296205757	1.22366905187	0.511927855463	0.477401165578	1.1597151066	0.969366710327	1.33835751856	1.72076684689	2.67907085095	0.759010111003	0.681470054827	2.01429844752	0.831587124966	0.912344760598	1.73109114923	0.889678257987	1.10005703872	1.59080747493	0.945510228437	1.05318114205	0.836568828832	4.29132700544	1.29772277634	0.749324646179	1.03583548151	0.746525574398	1.16388476312	0.698820225699	0.647968169792	1.95218388429	0.924515666385	1.90079374801	0.672156318881	0.608964721664	1.35048016337	0.567673105025	0.794546294134	0.159095509007	0.408990950944	0.524303426262	2.55967645634	0.754280070637	1.96120176799	3.11611590638	1.67376152464	2.17698887719	0.356836671562	0.671213428495	1.39569606205
ADPRHL2	13.0969056528	19.9152299229	19.6958447184	21.0212916557	24.6716212662	16.3330934699	8.92220264071	12.8896832864	20.5278286556	20.2767113664	12.149847663	13.6795611363	20.080786718	11.8230340266	19.2039032527	33.7789392672	10.0085735078	20.8100499033	11.6569390079	11.3727603608	12.4525423659	16.9361173607	20.082440886	11.9887961529	22.1394557463	23.4214007268	15.8798950971	25.7694846058	23.7950369207	15.2111840891	15.2511672127	8.11987739218	16.5425148734	36.7621751828	21.4099824448	15.7062546167	12.1856081205	31.6248604672	31.5962183096	10.5058242029	9.99264524653	21.133007347	13.5117168695	15.5132422017	12.3708737809	17.3999638446	12.6084471068	26.5536624386	25.9718015872
ADPRM	6.03885841494	2.15621098704	5.76136323086	3.38714086802	3.27124517265	3.11883042079	3.76792672283	3.70213689206	3.31597244991	4.26950808023	4.7259407453	2.42429569741	3.43913847773	3.76055597502	3.01982849289	4.58564887452	4.25817140641	3.32756257425	4.79866304592	5.60691356406	4.44180286322	3.55156299638	3.08079045821	3.42844409136	3.16493776735	4.48554729969	3.76512651343	2.99327996674	7.05430347071	1.99091769151	5.82793743659	3.27289574243	3.17210463619	2.8949275572	2.93862896447	4.64435693694	6.00184274025	3.94061129954	3.33499300233	6.013663206	4.68436555491	10.9407752822	7.31591177515	2.43877746121	3.34566331425	2.08425352333	4.45798036208	2.76445274236	4.32832529062
ADRA1A	0.552577356493	0.524120755705	0.246149265177	1.70520457209	0.89127632953	1.75157746128	4.23229037138	3.65160716642	0.531621066507	0.506367441335	1.1868596663	1.89725762351	1.0812417483	1.52287481553	0.445299975491	0.154829575362	3.79982424649	0.4421971265	1.14390227162	1.31613348539	1.96718241884	1.02701718693	0.40090126112	2.20707897054	1.24000559828	1.08674171179	1.93149444943	0.0767770169308	0.045765047169	0.562549998881	2.01115356531	0.789952758734	2.86348078161	0.106743720944	1.73082452289	0.484690990004	0.851453383626	1.04237342086	0.154574521166	2.11174232513	1.3374004812	0.305113019029	0.737455754784	1.08945645266	1.69473506167	0.868573265404	1.66920439964	1.33504915099	0.928946098973
ADRA1B	4.59732305066	0.405140959235	0.627859260083	0.938355085547	0.828163334848	2.35040521881	2.16579907716	3.52398196264	0.0851805577548	0.377274127506	1.1965347844	13.0598645471	0.165370377238	2.05977802862	3.13525399907	1.6457870408	2.2935999374	2.960993417	1.0151176142	3.13126898199	1.51344560913	6.26917973247	1.64530705173	0.876354731872	0.845499221804	0.883116559817	3.16287957975	1.03335326815	0.184787569052	6.58171270907	0.824124108609	0.475725682576	1.09938732797	0.230237113128	0.743103293843	0.791457439374	1.25624401458	0.128879541018	0.326580921588	2.83757358349	5.15304978313	1.66543879651	3.54745668507	10.9052103843	5.62445988285	5.76910780364	1.25115917192	0.549709360046	1.1783811234
ADRA1D	0.428387854278	0.316709812198	0.678215363479	4.5484366435	0.875458684198	0.0825653704885	0.369847185237	0.736084695841	1.91782302983	0.197112536406	0.731125557873	0.888482220514	0.0554699754473	0.216103782003	0.404642031306	2.17583732675	0.602921942922	0.189063144183	0.263481841917	0.0835967049264	0.509320306626	0.828689212892	0.445620018062	3.81670303102	0.332046530913	0.653276770571	0.276649080736	1.85604815142	0.57555698031	0.924813379284	3.61534580434	0.0470393830755	0.12335831186	0.0344216862465	0.231454036685	0.29133576711	0.253347887832	0.13189530908	0.572645968017	0.977995020116	0.24994173667	0.980619390954	0.25189992722	0.574080134723	0.624421033306	0.810315675552	0.307207154339	0.754428070979	1.15707705789
ADRA2A	0.975168613544	0.331800041067	0.176688081866	0.290317959712	0.33775206055	1.83301736533	0.384194855241	0.897787293401	0.208949874003	1.0957084467	0.435039546573	1.77440619763	0.259755643178	0.808333455614	1.02494908117	2.62654402544	1.13991758348	1.25735086816	0.245365266672	0.529371390475	1.06969851633	2.00467173203	0.564372695773	3.89173155387	2.15811136481	0.51870570368	0.417230307897	0.655404425295	0.400200367618	1.61910251569	2.74727665954	0.119149689681	2.99787787693	0.0384658897041	1.53584525091	1.96451923559	0.591393120274	1.88832248507	1.96468550267	1.34386178198	0.693704623727	0.439391715259	0.405183127259	3.6733464001	1.23533656496	1.79927931141	1.62326236914	9.76601062254	0.431007341991
ADRA2B	0.105053087967	0.131062055181	0.086092531576	0.750884720358	1.81789754477	0.328008140487	0.0344904933734	0.274957120917	0.207036729647	0.0501968351389	0.495093518465	0.305657597351	0.465654423713	0.0819764791566	0.232198025915	0.109880939167	0.163540072665	0.698424651625	0.321653411436	0.153752468272	0.278035517714	0.0946017411786	0.194945774737	0.0311603949303	0.388535098264	0.497997444505	0.178706687081	0.319662055185	0.103210974369	0.0765419557461	0.0897669664263	0.112902891861	0.528089009844	0.175682323308	0.0846438396214	0.228758043636	0.0792134896988	0.398681653438	0.0935425758463	0.179874491982	0.0243369028324	0.247010907682	0.175316398472	0.1319822321	0.442151588994	0.182906129942	0.301344306441	0.12399443923	0.669326687299
ADRA2C	1.3814312327	0.266120179794	0.277032254154	0.990130051115	3.56298999989	0.394676869669	0.800372555037	0.775674056987	0.0776470514012	0.42711079481	0.358649499894	1.84348626627	0.497167792788	0.59375233129	1.10529112911	2.00210680071	1.23906608214	0.318833357242	0.269890532886	0.790888514023	0.180377955155	1.81721232819	0.676537255509	0.120515937712	0.784335197049	1.12261481226	0.622049355133	1.00279686816	0.307060573479	2.26959134728	0.148131286559	0.114435874109	0.343129408865	0.205677078903	0.351490387951	0.755619684738	0.353222066651	0.110138649261	1.37960775017	0.194791114608	0.972629142914	0.864354642045	0.505791386678	2.16432689617	1.10154862415	1.05774296371	0.327791020577	0.534367827022	2.05501983205
ADRB1	4.25134529062	1.48566999344	1.77813154943	1.76848112436	1.429425978	0.457538909016	1.45690902577	1.8600928692	0.57079632077	0.600521207128	1.27675148119	4.96193901723	0.247977537827	1.36044829641	2.91240144677	0.807839084477	1.6499120475	2.12846958967	0.998446569726	1.47151297631	0.2596340512	5.78916593067	1.82404985311	0.648916862719	0.391896536539	2.93367150125	0.448700671071	0.535076334749	0.328327720103	4.55964114839	0.685889263952	2.09763002888	1.30617840492	0.252461894395	0.531643011415	1.29301897123	1.40393624487	0.902879560579	0.567369220346	1.56566044697	2.86118124609	1.73725604167	2.2562272661	3.38089534652	2.77498572775	2.51619798552	0.667607555871	0.287782146681	1.5999540811
ADRB2	0.925705964516	1.92080925119	0.627133707271	2.13646914346	1.24148330688	1.84660580572	1.17770183823	0.886800250436	0.988965325498	2.15632985296	0.330854371105	1.31850389677	1.11089552505	0.744249374123	0.878765436097	1.81098234287	1.0264110476	2.18224268829	0.437695148082	0.715051687505	1.55429546858	0.713972272968	0.928552230492	0.408054783988	4.51852917912	2.00605710553	1.33961079842	0.799830836307	0.831740852609	1.18657075312	0.380855626847	0.171530483448	1.31674283267	0.841446768208	1.63566647449	2.19131569864	0.241795283013	2.26306827092	0.976921748639	0.346355482969	1.27479637539	0.247603640937	1.03917948483	0.956244430043	0.854566340092	1.90167176714	0.663845840336	1.81235048796	1.76434927503
ADRB3	0.0600227050062	0.014040578009	0.0196757914537	0	0.0221779333739	0	0.0147797609951	0.00616072086814	0.0143383834749	0	0.00449007331381	0.0911161468536	0	0	0.0153078137945	0.0279027228573	0.0143753216415	0	0.0124595650669	0.0307465846933	0	0.0990939877018	0.00602072566777	0.0044509191233	0	0	0	0	0	0.080176617543	0	0	0.00402302384674	0	0	0.0141299746239	0.0106491993529	0.00542355066077	0.00712614741645	0	0.0509851239508	0	0.0703883694936	0.0361962390029	0.0262468502135	0.0248820243758	0.00538046428502	0	0.0117668853345
ADRM1	30.1104796361	30.0689269242	29.439099213	32.5962850139	36.7136946548	35.5824368229	28.8429588813	30.3835421172	37.14424509	29.9007103545	37.8758226839	26.5195346188	46.8082022704	28.1538357662	30.070230146	45.258717994	24.1270960112	34.205936452	31.4534216455	39.9734309308	30.0647415041	32.4063667277	30.6217986362	35.7004441053	32.4149481065	33.7451690522	36.2889994723	57.0707534275	28.3876955443	31.3695014419	40.6768936468	27.5407682128	31.5369760131	34.3062241477	25.1485191687	23.0309680923	25.9226221177	30.4303729721	46.22514252	27.0152480611	26.4145873262	62.6884025036	27.9933175423	32.7598212454	32.7678201073	29.5663965279	34.6939470861	35.2781339037	30.2557824521
ADSL	6.6337238514	4.03753872771	8.19123600673	5.79442665314	3.64762423371	5.70985276267	6.2783805385	4.97271467161	9.5606619997	8.50273958534	8.40086976864	4.78320224043	5.22884436778	6.1355468638	7.97802919749	7.30031244643	5.13524673484	6.93303307253	6.77422482093	9.11993740072	8.43087464089	6.1648626364	6.5689730326	7.86600378373	5.94717805629	5.94869341376	4.87353911273	4.19335563523	11.4618820663	5.65036015291	7.23915223681	5.87456914783	3.84569507011	11.0183927688	6.04490362483	6.86089046611	9.18970880773	3.69874214008	7.25621985154	7.06985746668	6.63999106269	12.2466519765	7.66306072985	4.52811822173	4.58836371863	5.22363464862	6.23396336035	6.02741013762	6.73044112508
ADSS	11.4591219176	6.62082575126	8.13180173142	12.8546349299	12.3497089988	10.5480976916	7.6948692917	10.7973943399	9.26499718887	6.57744904625	8.28850876611	13.9838320579	7.56256660815	6.88012900069	13.4020619626	7.07833700852	9.21560331275	8.48225671883	8.81295013552	8.01625358697	7.38121595606	15.9552722176	8.8127427631	6.86596161487	9.58093570425	14.3068541265	7.6925252552	9.16110235321	10.1622073708	12.3580269015	5.72301548601	7.39611537263	13.4380080098	9.98524668503	10.7490944087	7.36225253093	8.07658692059	28.6689982698	6.84108208131	6.38444539591	8.58589689623	5.0726625365	9.10176353231	14.0099981814	9.51484117908	11.1524545426	5.55922602805	7.65947961954	10.8274763969
ADSSL1	0.540399223968	0.459023571965	1.12368359816	1.84736795651	1.58228193632	1.43599407998	0.697101396662	1.27454913545	1.24514273812	0.750839262054	0.387623558546	1.15326132194	2.31998283952	0.691672429542	0.505665906758	0.563006888475	0.797965184569	0.291841151167	0.400971457609	0.244565598222	0.769595790205	0.759291594078	0.608953396112	0.0841242982352	1.12292099545	1.53236493067	1.86463408284	0.964069391886	0.491241620078	0.565937745868	0.0803451914335	0.190894369135	0.896002298126	0.202327989548	0.504487312578	0.425856637798	0.552144851299	0.612274260309	0.513267708722	0.0524984339802	0.561137338216	0.250608885571	0.569763731486	1.4761066529	0.687133448772	0.742281412895	0.23636775569	0.754803304615	0.703262419601
ADTRP	0.133333569103	0.0499032591885	0.131472216147	0.0368417425907	0.0630601479065	0.14061976834	0.0910528247652	0.170792996598	0.0560578968384	0.00509679311003	0.102135643572	0.359829495607	0.0532740900165	0.0393478121148	0.130577495982	0.0842964789935	0.323589067473	0.0434017420617	0.0708543941156	0.0156114328477	0.0509973113992	0.336192362438	0.0984352377249	0.0221473445533	0.0962203802708	0.236931927031	0.0544355640496	0.05048905968	0.00644901194806	0.191703785429	0	0.0505985074817	0.0800727156002	0	0.199028422131	0.0351546959015	0.0567743459478	4.58394581209	0.00506557466952	0.0292220198782	0.0955482443372	0.0334407136465	0.0692793775739	1.35510578307	0.513078487608	0.565991108694	0.03442200645	0.0683452653894	0.0710975059667
AEBP1	1.69294614864	9.32605133255	108.92279895	73.2495548014	129.326966906	14.8395715167	4.51108332398	14.7703749064	296.356517703	4.33705720871	15.4698204012	18.1425232871	78.5027852667	19.8416145386	16.2799861196	4.13226373697	21.3961649054	1.39430520789	9.37623132625	6.17670830284	9.93668313957	3.630961518	2.74571822229	2.0642653262	23.0514514483	496.495515225	40.5653438788	29.5220165438	0.831798897276	7.32063046868	0.842773223967	9.04773816174	170.016641367	10.5436646857	269.337836809	10.5659701264	7.53202503577	129.012916573	56.380050535	58.2045528696	6.58690758771	11.2071463611	2.13077390505	20.3573102547	22.685449274	19.2874606307	9.60670767968	134.051130931	19.9587035596
AEBP2	4.07170531307	4.01676182805	4.52725830228	3.03470369372	4.0251779209	2.59613565885	3.56922682218	3.60053450737	3.98074498305	3.79777782408	3.13406707377	3.41739467404	3.22951878615	3.68497722614	3.6875868136	6.35007721264	3.62212025009	5.44807244864	2.82435134791	3.55483157977	4.00698703697	4.55118595857	3.61060316522	3.93386887913	4.0903617467	3.66008528298	2.73848215675	3.6664491376	5.88859948252	4.479019515	3.01744946518	2.89159075585	5.6594738847	3.86026221939	4.62730344293	5.03917852618	3.34849425332	10.7482774944	2.81489328866	4.19492203597	3.45577046012	2.1539035433	4.13172050436	2.62939533404	3.87317763583	2.75871683832	2.9609746165	5.16303193096	4.00364155454
AEN	5.12326152412	6.8872247031	4.98453383495	4.81866893024	4.45008205607	3.19749420327	4.45083325393	5.18527339735	6.04109833168	2.10884261283	7.12248884485	2.87591541948	3.05290280052	3.81339416168	3.31669298881	3.47758200317	2.95022940879	2.14425273281	5.85110947751	7.6974117842	2.72046795587	1.32478593184	1.36056594747	9.50183959901	1.82073646124	6.22467488021	5.78720841629	2.12881991653	1.96567341581	1.28625589641	3.7008453083	6.60124814006	3.4609837505	3.57995832583	3.27901715678	2.21646660766	6.17549158554	7.712608072	1.14926593138	4.53071604589	6.23227250432	5.39289655303	5.02963650794	2.22677842885	4.99848103331	1.26117711787	5.53871323458	3.79526562934	0.885400440609
AES	53.7542664373	35.7099672422	35.7924483775	62.3860307234	51.9521647465	30.5027148394	39.2194171823	53.369773695	62.617030521	53.1467187628	76.8916579956	72.0179582584	25.726769999	44.0916417934	74.3570746638	55.1045201524	60.6278331005	48.5747309337	40.4916462748	45.4050185312	25.2778474895	78.4665806372	61.4633359681	65.7526687463	33.3711820706	51.0106962854	24.9231760713	59.5492088514	53.1176192205	78.170688767	20.569638927	57.4527464809	30.8884019775	31.7402641758	17.979734097	40.039062012	69.0978867829	21.0215820388	55.6423928655	28.761323538	41.8766881605	63.1214885623	43.5255804312	105.57970822	77.4757056151	52.7280529804	26.1513617582	28.1344898858	34.1914305017
AFAP1-AS1	0.117262900509	0.0934660993779	0.0632115566497	0.0725027180245	0.00641892601943	0.0519815533407	0.0983867337277	0.0534926462429	0.311245263067	0.121400436329	0.0584799835574	0.239542122646	0.00650735757376	0.0924284939584	0.0731035404902	0.0181706473353	0.0956944393797	0.0511212572061	0.0297507642695	0.0266968137881	0.0400451924894	0.103641347095	0.125465011708	0.03478201699	0.0822723192603	0.0741169706591	0.0415576877862	0.030835849547	0.0315095212179	0.0189862349389	0.0237511459464	0.0907766637629	0.0244519330199	0.0424002227938	0.0839836301292	0.0920163910384	0.0577909089241	0.023545952096	0.00928129575211	0.169547922545	0.0925638011924	0.0233413579956	0.0799224934648	0.309048584668	0.230746315619	0.131788676569	0.0280306748624	0.0746951469458	0.0561935878004
AFAP1	5.68992636262	7.42330041393	7.59031493388	5.8212637172	2.01655076406	9.71528516591	16.4826144864	8.60536562554	11.3774487108	17.5983084143	14.415077039	6.50674341849	3.8199051332	14.3232815835	5.11755244344	5.54440114807	9.72007702977	10.8400564619	9.16329252716	10.1338514577	17.3674475587	12.7805132282	9.11771592158	13.2244098216	10.5438783582	2.11002634421	12.8643073082	9.29956848974	11.9843281918	5.21050694682	12.2657919238	19.8978277753	8.67271102345	14.9343335548	7.08682238474	14.9792021491	26.1704127153	5.05204608706	4.2270494405	24.6566616162	10.2290763826	3.81063339107	5.96829366223	6.3057291482	9.73831762774	4.60042251202	11.700258131	7.23346770674	3.99661978993
AFAP1L1	0.918902987571	1.52658942851	5.20806238433	10.7016985862	1.63989555361	1.20684303239	1.54231079311	1.22418391155	5.91781015487	1.68012799777	3.20130528927	1.54674854249	0.435524995591	1.0083946733	0.857693683303	0.911005283714	1.69772518137	1.28627912292	2.42910054811	1.9816367821	7.7906815041	0.968213386222	1.54624631135	2.50311168658	1.2856559177	1.2750509751	1.06071134566	0.494547420898	2.58506888594	0.614860833346	1.46997004413	2.71597885127	2.15437571238	3.54296926273	1.77500959784	3.91140803584	1.7999989099	0.599853204304	0.605594226537	1.07459990843	1.91732969832	0.802093432743	2.7337382485	1.32691430419	0.791338920201	0.845809631823	1.11284777613	1.7391282874	0.99997339466
AFAP1L2	2.75281191555	6.05304379634	4.89294686073	6.43547834457	4.33981048989	4.31613362376	32.2577410968	13.4806874163	9.8128389307	14.019526676	47.7294250323	5.84522472575	2.34874410511	23.473008764	10.9729356784	9.69015919854	22.455035444	1.74903461813	13.0889463616	26.1902888017	18.3603472134	6.04357547524	8.41882365442	1.73965661674	8.78781780152	4.02671175045	2.39019518688	1.79420996452	2.038807949	3.34655758725	26.4567621063	63.0037566279	11.3759008482	19.0474889267	7.52825577113	7.46687024885	3.20989016772	1.43163374758	1.10757490723	11.2982724061	11.3444082585	5.48978791051	4.4532753587	5.08778395439	23.2425062494	5.3127355726	23.7084781973	1.68388551738	4.21236811108
AFF1	3.54076218511	7.87513384839	6.61501098605	6.68414254776	4.67335252467	4.12366831092	3.67228795508	5.00876421946	7.04445060662	3.04672644318	1.97210981167	4.82227847001	2.73758736954	3.88662893547	3.08122107439	4.36374876103	7.07774423366	5.24186184697	5.87995583702	1.29297223528	5.4634376576	3.39463403912	5.220944654	6.73698632772	4.71007412564	8.82823178425	3.12211180187	4.82193334808	5.08686622121	3.01904220442	0.984904677556	5.21511304387	7.96023093119	2.69328127206	9.34944538799	6.4643679443	8.15453039429	9.52395809712	2.4071744867	5.8038821213	3.53138369002	1.16925214244	4.09549942232	2.99122868296	4.80634898598	3.48920954699	1.47292277669	11.9947319883	6.5119947528
AFF3	4.82391787545	1.50238704314	2.71693375606	0.426804097951	0.758504939145	2.87321266268	3.54863566119	4.77004829187	1.56082034136	1.7702522603	2.98774773182	3.63797310057	0.925175656842	2.79090221331	3.03724556497	3.11816268721	3.88657743442	3.70197986924	2.43701051756	3.78134471169	4.2905058095	5.46964763961	2.4988587713	5.219302849	1.32801802067	0.852940781748	2.22886503189	1.92940476776	2.38279776468	3.02684513979	3.95489935477	3.64549494485	1.30074717796	5.4978894526	3.26126082893	4.35422761634	9.48102306841	3.87017200111	1.04640288239	6.5426436108	4.88553914041	2.55271478009	5.07260383785	4.2964739611	5.4756581984	2.62787934289	1.82936630547	1.05833590816	2.30970277121
AFF4	13.6597214188	14.3650884912	18.5048928896	11.0933420931	7.91291727166	13.5994527524	14.4150749389	14.2133671034	15.894130447	15.5440685189	10.5372445933	14.295793024	5.86135242398	11.7071000612	11.5430112171	7.56315195727	14.9515688227	15.8173990649	15.9848488415	14.6733787863	18.8906380761	14.9578158833	11.6201284466	23.3070841356	13.0684771022	11.7925781004	8.97371261167	10.28318983	20.9402220879	11.4352024165	10.5234309253	17.4932291288	13.9112154773	21.4680168499	13.5579794167	18.059619753	23.5690008756	15.4556311113	3.58773798759	20.0687660063	15.1995300473	4.82082231193	19.2190429335	7.80890254603	13.6392081241	9.49930804024	10.9028581405	13.011990549	10.5485851281
AFG3L1P	1.32586610165	1.49479422613	1.16671746176	1.51488841083	2.43204197687	0.857113778911	1.4118713495	1.38612987934	2.55821761604	1.64429325769	1.59248750021	0.733173359596	1.76972033501	2.40625734711	1.85394990609	1.62130422142	1.64165509577	0.993392789351	0.549484857849	1.45044492701	1.27191379061	0.906099651977	2.10927520929	1.24662624102	1.73600462835	1.81400741396	2.35814155321	2.05685939805	1.79414732842	1.04892872921	1.63386928683	0.905957199303	0.952471576388	1.06796784416	0.529365642657	1.5414820984	1.04805013774	0.897998198736	1.28796965685	2.45121202552	1.15043780524	1.34777242279	1.27520554323	1.20609827717	1.29764543105	0.957952717735	2.80580600554	0.678120373708	2.53459598917
AFG3L2	8.15633487346	9.7671466497	6.80329698518	6.91168913664	5.70229130337	7.19634982779	7.38738894164	7.13356416948	6.9666923754	5.8786630253	7.56869506397	9.1842893496	5.45042035533	7.08075101393	8.62393329221	6.12936341268	7.14895914465	6.77459559062	5.92341905818	7.83435152486	7.80500388941	9.41806998769	7.5881685141	8.48389264052	6.32489214021	9.41689775599	6.45425899154	5.96035065842	7.86255670159	8.54687980721	7.34278697722	3.90906221066	4.95213343019	10.7673778337	7.36823628538	6.71440438176	7.78975910548	8.73401262206	7.33426233458	6.6457596385	7.65819456905	7.67103344257	8.43488275318	9.10511547009	7.30272841624	7.67263365785	2.30992819048	6.99301374419	6.28846227114
AFMID	2.1761566807	2.33633876908	3.03122871153	11.7548842264	9.39567124688	11.9427708131	1.61562357716	7.19242854515	4.04905252216	3.89801427603	6.38726239384	5.6478030503	8.77140520136	2.07902461966	6.98343372882	3.99059600153	4.67233465508	4.33829789568	5.24368244495	1.63569096188	5.90790246557	5.55072541941	2.68084411558	1.52774940115	6.28170759262	7.71954562822	8.69197313932	11.1434607458	2.90245366047	2.99581962514	2.39212999069	3.56954314569	6.13918606929	3.25420138788	2.26302753604	2.32718727315	5.94466298859	2.46236970897	4.18573140121	4.79333527646	3.68516601194	6.75871566394	3.25136911989	6.4890342501	5.24094096531	5.32019233153	2.89764850903	2.02826695771	9.18401330781
AFTPH	8.95006495621	5.98037242968	4.47077516266	4.05335119145	4.03115120981	4.49770095378	5.25441390329	5.90887589768	4.67209525	4.12617527874	4.57065638785	6.70389117587	3.8873365389	4.44765528276	6.32176167737	5.57008165518	5.94892038557	6.14608941796	4.60163475569	5.6710079593	4.85465500696	8.4167874771	5.14940649969	5.72155735785	4.42313425534	6.1587550839	4.58317810374	4.57270617427	5.23944479466	7.44569384489	4.42511555905	4.2009505155	5.81357291187	5.15125578259	6.84606694956	5.15712221912	4.94896011025	7.76530760941	4.84817745594	4.39145258267	5.8278013191	3.62339977609	8.59708716409	5.43738600986	5.48119749766	5.95412562145	3.94951455429	6.01832914519	4.38794438288
AGA	4.27773965141	8.46458771432	11.1139903285	11.2089949757	9.0901890779	9.61042393151	7.91053326184	6.88918292818	8.02480462048	3.0600764764	4.90710460907	7.3073635905	8.76084941991	4.94928152326	5.44710194038	5.01571001343	5.83396230806	3.876488305	7.11755565562	3.76857070919	9.78229201689	5.0219687956	4.8668845412	4.88885628713	9.92390024437	9.74526345506	9.72599035805	6.08726841835	4.91245951251	3.42422957575	9.12526796326	8.02648380131	10.8741206627	5.97161567717	8.98810325166	3.56062154937	4.67997477731	12.5124861861	3.48142271072	4.37483678905	6.23092795185	7.27060941852	3.64238305978	4.83665196122	4.21875190091	6.75023741665	4.12384930855	17.2160815832	6.81918497855
AGAP11	0	0.0134566943231	0.00377151298171	0.0275960637772	0.0212556541433	0.0049893303804	0	0.023618098195	0.0137421154161	0.0206156836322	0	0.024257511481	0	0.0122427215682	0.0293424630888	0.013371187854	0.0229625291545	0.00417982988852	0.00597071425397	0.0126291318359	0.00982265117918	0.00863392001064	0.0230814044443	0.00426582567048	0.0155678198099	0.0311658662476	0.00611618991785	0.0194495124545	0.00869506159338	0.0419140566635	0	0.00426380372906	0.0154228984378	0.00520015727896	0.00487901206121	0.0541694933598	0.0102063476579	0.0103960197851	0	0	0.0310958358315	0	0.0415146078885	0.0173455011466	0.0314442040813	0	0.00515671528292	0.00969983418371	0.0169163312557
AGAP1	7.52005934726	6.29928407462	12.4080796091	14.2170830215	10.1870406585	14.3792422584	8.0781953849	12.829641365	6.61651710601	7.04802726321	10.7038882928	20.7296664295	5.1255133101	8.5951516368	10.3900124791	4.96022194987	13.6465051775	15.6000634854	13.5724808875	8.32288866427	11.3861984318	14.7102502636	6.0243212947	17.1718752811	7.44383514897	4.49859141892	10.4991709619	9.50664683638	6.1545420256	8.92535076654	6.13134345809	11.456340548	7.93130264723	5.50734596261	7.63414432393	6.52634430173	15.167331745	7.33549080376	3.61663005429	7.16389444725	10.3735140665	2.71035942584	9.22070342672	16.2419488627	12.8833451792	10.1932512436	3.74710352508	3.22771439418	8.84042505339
AGAP1-IT1	0.0666667845513	0.103965123309	0.157347067198	0.127922717329	0.0985314811039	0.115641256859	0.0875507930435	0.136853362658	0.191106466495	0.222984698564	0.199483678852	0.0449786869508	0.566037206425	0.113503304177	0	0.0619827051423	0.063866263317	0.0775031108245	0.166064986208	0.156114328477	0.136599941248	0.100057250726	0.106994823614	0.118646488678	0.144330570406	0.144470687214	0.0850555688274	0.135238552714	0.120918974026	0.0323823961873	0.243055778171	0.0790601679401	0.0536201220537	0.0964221934015	0.113084330756	0	0.0473119549565	0.0963823762004	0.126639366738	0.243516832318	0.0411845880764	0.179146680249	0.120276697177	0.134009670003	0.320674054755	0.0221090276834	0.119520855729	0.134891971163	0.104555155833
AGAP2-AS1	0.531200939305	1.43588311105	67.8490810455	4.55282067882	1.51204221314	1.42309672574	0.436002949356	0.775429399937	6.03454765845	0.521741721364	0.732929633925	1.73221919185	0.692740750514	0.762035961289	0.672353199218	0.727098453123	0.763329579165	0.531774677737	1.35996152706	0.431916308786	0.846555369226	0.58465452744	0.461789658718	0.507701507998	1.36299376	3.90109380995	0.8785295198	1.61637118204	0.339003061403	0.38703439923	0.712801578783	0.288727733317	4.61266504188	0.362804573039	3.46405953136	1.01429667842	0.356038231699	1.69594429162	0.378398427813	0.821950481351	0.583393418298	0.330426099126	0.575018833863	1.00846743666	1.14851842059	0.773167437439	0.825363221323	1.55251666011	0.694246234734
AGAP2	22.827507666	4.08163859971	106.29878502	2.33814130998	13.0629390069	11.205156524	15.7128688745	19.7867831539	9.7163966109	7.7809804149	12.7102176392	47.1092915185	2.24767883354	21.0688540179	24.0914531248	6.31906677312	30.8704405764	8.65668738535	8.46233732931	17.6855861932	12.1309464669	29.8852566926	12.9935099024	16.2995727895	8.85519248753	2.6163624276	12.8516840637	2.24673957076	6.75847441943	42.3039234262	29.1720039036	6.35717545996	3.50851569143	12.8586332618	3.34146044727	8.13471123801	13.8281705495	1.9809099608	4.76810015229	24.6400088986	20.6603147193	13.4134922998	18.1094087095	68.4984771451	43.8381988435	23.2686869333	13.6358942515	1.72844038436	3.11110641754
AGAP3	19.4369210025	9.1359634827	11.5803054858	8.70811402741	14.8874470602	10.7271815235	13.0540041853	16.3718699931	15.5129299892	13.7451482681	12.6826052412	18.0895211422	16.2348588051	12.8650384595	19.8296455986	20.2667489426	15.0211382654	10.9552810943	7.93286458048	14.2142435703	10.1182353387	20.3734411704	14.4091922991	9.46084576938	12.1502825947	9.68893868597	14.3939639869	17.2374072051	11.7878316335	29.5008090945	14.8486106106	9.17085048513	5.49181774619	16.2063052437	6.14343952579	10.6570069442	13.9477290038	6.36817370438	16.2696689261	13.139931642	13.078361563	23.7953515873	14.6146566277	30.0839950513	19.4026723509	13.8407162767	10.5719880458	5.35444826941	12.5734588198
AGBL2	0.125138527558	0.501095587584	0.493312247154	0.446159348536	0.445473231609	0.0476147549671	0.100724129586	0.0629780055917	0.297005636177	0.169738176526	0.169104530239	0.0462994180468	0.145160478724	0.1878542132	0.178446914408	0.0375310197105	0.12117079127	0.0962039343921	0.0469250444341	0.0685331367215	0.0358420175345	0.0290810203824	0.12633311838	0.0622625381647	0.113611297077	0.524868883696	0.199140377329	0.141939228771	0.3270377115	0.0588233934024	0.180285947441	0.0502651368665	1.49133633407	0.105091925546	0.83537620517	0.0228069077916	0.0429716461214	3.85761539703	0.287554279754	0.14007880524	0.10972541722	0.0325424208513	0.0961336125676	0.0681608914289	0.0670771454709	0.117807286667	0.254745308844	0.193304975637	0.120287055079
AGBL3	0.545231564909	0.818153018556	1.36311470504	0.613776944214	1.05952468983	0.458171704197	0.576802405517	0.5397270376	1.60637185878	0.494996473318	0.395178068717	0.261586736097	0.729192296839	0.54321694484	0.994997421882	1.07580328411	0.49330941585	0.459545611001	0.206238455569	0.418498353114	0.595827744279	0.589186169211	0.799701012297	0.341417841605	0.653592767806	1.21108628365	0.479207288557	0.589889578775	0.94131568266	0.850424565315	0.615672560308	0.188588850034	0.685406101931	0.746965194975	2.06140029038	0.76441480345	0.444979717043	1.2853006024	0.831448881879	0.849192884124	0.5969313472	0.352719799258	0.754153162427	0.44326811552	0.325840618584	0.530398811658	0.703797422147	0.388165938642	0.771965328755
AGBL4	0.714840895942	0.333045069363	0.247358080444	0.0591921144991	0.330251679183	0.115250723534	0.327206716215	0.647858170093	0.141712112205	0.0708646857633	0.0639032144099	1.73103448386	0.0770339629158	0.15991665388	0.726208266316	0.115825092536	0.452752636619	0.115517233797	0.0541829116084	0.345556199873	0.103319494559	1.47620246597	0.440339189652	0.0967785617469	0.104885630276	0.523865968191	0.0908232072389	0.0762159198179	0.0968388888743	1.14684543088	0.0324421810585	0.024622866563	0.973353960454	0.130845769282	0.589675226944	0.0893774862297	0.172610648852	2.54507855418	0.0816995324949	0.132723526807	0.492912515669	0.0690786269949	0.49660639632	1.42381413205	0.726343415853	1.12335904476	0.0638127967334	0.130035233526	0.141882271237
AGBL5-AS1	0.0543817505431	0.0339227724214	0	0.041739894008	0.214332198044	0.150930308706	0.464212804393	0.267923241686	0.155890287165	0.155909273268	0.423081846646	0.183451155623	0.488891219193	0.339487360242	0.184922402513	0.353925815112	0.0694630611671	0.126442421591	0.135463330273	0.350202412529	0.0742853079349	0.261181383712	0.261834998328	0.0967828851135	0.235468055896	0	0.23127312736	0.661904660951	0.131515477073	0.264151241626	0.198266629859	0.16122835231	0.116638037817	0.157307951888	0.0737965558939	0.409665111945	0.578903036077	0.0786214960652	0.878074429815	0.198642723168	0.134381162077	1.41263246309	0.353205671906	0.131178016042	0.142680973212	0.288558120526	0.272989158442	0.0366782427733	0.170576470451
AGBL5	4.63363807552	3.9253200265	6.21856312517	5.51479362428	4.68942458973	4.6161590669	5.32589885768	4.88496303552	6.46523220425	6.85438116376	5.63626162936	4.40101510001	3.80406044811	5.46617704415	6.96646059349	7.44369699848	5.83838146725	5.51831538052	4.42487904194	7.2427533211	5.87170309636	5.83266157802	5.54384271193	6.88199042299	5.2546563451	2.71007648009	5.28101220225	6.60640628662	7.45707442519	4.34678043176	5.64388122872	4.655376355	5.43412820775	10.7404066157	5.54312290225	6.11877648994	7.15358908265	8.8764829852	5.78974186035	7.63254489483	5.01586653828	6.13192783613	7.99997809747	4.89799129141	5.12597308223	4.75174605201	3.69844539615	5.35465548222	4.91149972046
AGFG1	9.55764662546	9.204378917	13.0808233244	9.64319623784	7.79820488534	10.8971407613	9.48157899738	9.97519917242	10.7163687479	11.4211418141	10.4419615057	10.3205553958	6.66037577277	9.27017931454	10.0383522194	8.69845906475	9.70135003382	9.39551229627	10.0180129712	12.1790112046	12.9389449624	10.8912440863	9.26262257693	13.5556297001	10.6346798491	9.76678263688	8.97959042951	9.47663253069	14.9623511677	9.98624321585	8.88669918347	22.5139541004	12.1072904826	9.21796582703	14.2748555136	14.4288779332	11.7018945877	17.3108786419	6.18191950456	13.8584094253	11.6166430628	6.78718817065	10.8901187557	6.27774272847	7.16466361035	9.00258923786	7.550486749	9.54043159807	7.23405917268
AGFG2	11.1919389823	49.2731675321	8.08668563538	10.438493734	18.4403159787	8.30093967416	4.90549746477	8.47661434162	5.94939524986	3.78398276351	11.5845612773	5.95899452573	17.2010736099	9.33478689506	7.39169747877	9.56036270225	6.69112003156	8.59345098506	13.3053279859	5.73601888722	7.60268359874	5.73904133859	13.7699095724	9.15135947018	7.87257656761	48.0956051435	5.21674155475	10.9119753443	5.93602236128	5.72285256255	27.3253617277	21.9547690607	32.0919138578	9.15718648849	17.5808439549	5.18569810755	5.05234331111	9.14756370484	8.30830996933	6.10636905282	7.52804349323	9.24324487587	8.38000551967	8.06981867364	8.92940315554	8.30227488037	19.5347784079	9.58959285906	14.3398980395
AGGF1	13.018857575	14.6047307128	15.5755840076	8.95652513592	12.3570298741	10.0212226827	11.7568009706	10.3949815155	13.4825088723	9.11645856113	8.92925438902	10.7111431196	7.7080784192	10.1363626555	9.91790356423	11.7578406053	10.6402804725	12.4758066347	11.3847394901	11.2951544699	11.9086878629	12.0617024906	10.3556839082	11.3313386562	9.66703358008	9.31082259474	8.96742663958	9.01361874761	10.7138376479	13.6307897923	13.0563443128	8.12227006668	11.7504394496	13.8068715985	16.5041957513	9.66781479944	14.5538355045	12.9522571814	4.00798176361	12.4128498811	10.2867702073	5.84444024864	13.5188054883	8.19180869336	8.5958954086	11.5966686959	8.51281911641	11.5942822777	10.1023754213
AGK	5.70998413068	9.40542156021	9.0536289577	6.59078473004	6.35895019051	4.48493780931	5.27439034505	6.28196859746	8.85439528475	4.65873514715	4.49953765042	6.10819774756	5.42672323239	5.71740894154	11.5027609399	6.77350637256	4.86880675067	5.1682156902	3.86813639481	5.62078348993	5.09597552827	7.69004542147	6.40507915682	4.78319141924	5.49415872879	8.12469426974	4.96016743215	4.64056692568	6.64281721776	5.96089332352	4.46796439635	3.79266611658	6.14876826333	7.93092054918	7.62922478812	5.7110176189	4.781607623	5.8382074934	4.94808459566	4.95186847719	5.38201480265	2.40438358979	4.98431630086	6.28462981761	4.3225920378	6.13944093741	6.48519761558	4.85896799869	5.60688401734
AGL	2.93397088245	9.88919605838	3.58832405842	4.42730908478	5.06808990467	2.52189531557	2.60891813029	3.05775261917	3.76140306357	3.26278758834	1.6019244251	5.16473079267	1.60952939022	2.09549116514	2.80564602366	2.67658870567	3.42080044414	5.51597193397	2.71505948047	1.0861921875	3.10442829089	4.06473979993	2.95036259765	2.33989895125	3.4600319385	2.91459419368	1.64953076442	2.39206864784	4.1442968766	3.70432496826	1.45190812901	2.81339460322	5.28104162504	7.28756971328	5.23853173157	4.28250982738	2.47700578973	10.4355120874	1.44318426543	1.56010730385	2.7560566173	1.5914048075	3.70248010764	2.5236655294	2.22856266582	4.55346356446	2.28468778088	4.18955205861	1.99614313402
AGMAT	0.761388013004	0.56883061707	0.775462292775	0.733887512406	0.287869575193	0.503714812276	0.412749458724	0.530684495582	0.558336652511	0.651472095324	0.052982865103	1.58288995117	0.282991966168	0.371806556937	0.770697398506	0.888980750233	0.463652040678	0.540351688669	0.0955648640634	0.145123879752	1.10052197999	1.22777450762	0.674923347357	0.0997896067444	1.3161408495	0.671499754171	0.218377337779	0.431032315211	0.513857272021	1.11809937555	0.104902873859	0.0367471660586	0.28008292021	0.492987390423	0.588689885677	0.333467401123	0.251321104729	0.665578137089	0.269083326445	0.0646780706637	0.437545063723	0.436162450846	0.421680478166	1.55897201385	0.90591003512	0.833846400883	0.26030686211	2.59747979672	0.388777891451
AGMO	0.0431930881788	4.09539691986	3.66028962341	1.54868155942	3.56885218167	0.71926476081	1.31274933177	1.46426612103	2.24049733417	0.571986079299	1.29244513424	0.5703402836	1.21422448545	0.998019016936	0.386073846652	0.074579692053	0.930034283694	0.451925025371	1.09129742261	2.17463299043	0.509942648435	0.296350217929	0.841760223693	0.24891396045	0.63231302028	0.976133698166	1.87888945053	0.100137606916	0.0522285467218	1.66044866628	0.764876951211	0.504909486248	0.297773301174	1.16910901461	0.946188291641	0.156879353051	1.60272380002	1.17308664069	0.369220657192	0.817040723989	1.90213781361	0.210028298301	0.164759291678	0.367142411222	2.08842462687	1.22779992041	1.53988977837	0.0707490275296	0.537087622355
AGO1	2.65717268452	4.69397610221	5.72778382873	4.27537853803	3.57604689835	3.53360050991	3.55497257068	3.51748189067	6.51411143235	5.93219096256	3.47024197943	3.38847353515	1.88729024465	3.6788247718	5.78697767957	3.22583279347	3.66063486309	5.37144794468	3.33157515091	3.4550623242	4.56233485804	4.4917583592	3.74767512164	3.46647363259	4.98538951797	3.32206342763	3.33970169552	3.54241188056	5.44988053	3.80446664875	2.49391525175	2.86189709276	4.71640696116	5.81068302355	5.72687273765	5.225793366	4.23955650632	6.41046768443	3.66574088717	4.35106336385	3.68518645796	1.87393600218	3.25627829634	3.11983996233	3.58269199887	3.88256899371	1.82176274242	3.59009862349	4.31142751316
AGO2	3.02651117285	3.89963833608	8.70745421523	4.40770960816	4.196923742	3.56164261483	4.40877105994	4.78773965048	5.96417616797	5.73645947705	3.70274365164	3.5849203803	2.43806435199	4.81560451189	7.1940666035	2.81386526888	6.33532249072	6.77119611793	4.50595885777	3.12704897847	4.7185316323	3.78243076195	3.78712884927	4.89117583012	3.7265661633	3.22629606424	4.02242878637	4.97210024161	4.06192441113	5.52723918703	2.66807177147	3.72259392158	3.72535616301	4.77766395999	2.7544437477	4.04644883729	4.76197381537	4.88482659557	2.31558158455	4.34033032781	3.84817470621	1.28848022232	4.97754852081	2.68863703341	5.35732975471	3.26931539127	3.67010328144	2.55227798252	4.39686358795
AGO3	1.11523106108	1.69070786679	1.48199925628	1.95130715213	1.93939520218	1.2351445031	1.19249381825	1.18134426638	1.78380639003	3.41954701554	0.797096308503	1.36648593532	0.825725495895	1.19803140514	1.89290838788	1.59118348819	1.39210437185	1.77824073228	0.991832079249	0.875054437803	1.34434836311	1.63540704289	2.82644573879	1.0635609207	2.70430829965	1.31605081933	1.25875850578	2.50893415877	3.17893661126	1.39765502742	1.25735918486	0.816723479086	1.43176840189	1.88972394243	1.3276137157	2.76721563402	1.05252265598	2.08303406957	1.76406012903	1.48852542273	0.955392749169	0.348448193175	1.35102359714	0.961305931967	1.31000777199	1.58316603849	1.06811389932	1.29117819986	2.81670730923
AGO4	3.2650303136	3.81499783927	6.10228413079	4.27567115993	4.55552513379	3.835591499	4.65181808267	3.86891066326	7.46490733166	8.42342024643	3.72381978139	3.80566607587	2.33956608193	4.91240592801	5.76049442591	6.3515939087	5.10613719378	8.71038126773	3.3154496297	4.58959369265	5.59582934405	6.01754522251	5.52606841444	4.3219300539	7.15656125703	4.60369850532	4.15267496974	5.037541488	7.09688606016	5.08920972032	2.23750453393	3.11891111399	3.96849407532	9.13626487767	4.59806771045	8.68141790972	4.51535870871	5.49754887847	4.00366515369	4.02179760302	4.5910019415	1.86060767528	6.12577974243	2.77955270954	3.72916923703	4.16957946937	3.54490930605	7.15075326534	7.21282382309
AGPAT1	32.1302688777	22.0235868992	28.5278384504	30.125754131	26.3909874022	34.3854866277	28.9107619866	31.2328696615	24.7661910326	30.1051889809	37.9168204269	29.1050133922	23.7101245408	28.2666469732	31.0878749796	39.6376582765	27.1113313816	38.6036356772	30.1404977172	35.7178490882	33.8020962483	33.5245745342	29.6671215826	44.355597136	23.9830689059	24.0283678805	31.9066215418	41.985058856	27.0656026643	27.7612115363	39.3138537499	34.0479112672	18.3983816134	39.8499036921	19.2941613647	25.9330370124	36.7663534338	22.917451559	36.9899255684	37.590454695	26.0473974609	46.6782603375	41.2977509433	33.1227320474	33.7722182941	29.6316745866	25.21831464	41.0058713639	29.1005995391
AGPAT2	3.49603881078	4.15425666916	2.54384565147	5.22493864531	6.2707962709	2.68195100001	3.40298927844	2.28440078019	3.14060838264	6.28198176371	3.97813503276	3.13940227897	4.51274209119	2.38226475204	5.92730809996	10.7927126781	3.33345426571	3.57057435041	4.57913270091	3.58889302184	2.69046677014	4.61888309802	4.24765879286	3.50528447085	6.65376238075	12.7113313548	4.33471183693	16.2316349698	7.293696216	7.12744104379	1.52592526362	2.22626045762	7.76893339792	4.38876499643	4.10102401006	6.07400299598	1.46767052261	7.46582817738	15.4801482643	0.562066103515	1.87076066595	14.5549204954	4.5661797152	5.38447574637	2.56227941253	4.27021482851	2.42764274262	11.4824727311	6.4771860888
AGPAT3	12.4872505983	19.8860541315	10.6570816972	13.4013179507	17.0319434095	16.1089744985	16.9715383173	18.1934333527	15.0174447974	12.3416074771	13.2304724451	15.4114756357	22.053945221	14.3813589864	13.6028500201	10.4949845039	16.2656034748	12.7812345083	12.7047359084	15.7735866558	19.0181074718	14.3474586161	10.9827875291	16.0617263912	14.2517409097	12.7447548572	16.275772632	14.9981981336	7.03439565919	18.8046546958	14.6533844521	16.5153583292	17.2450464403	13.1976511465	22.8654114147	9.72896161319	12.2562423484	15.5094055612	15.3627588015	10.1506809621	14.6598028803	11.2589417098	10.5202926403	16.2572521438	14.2350417169	19.0743757384	10.458396533	11.5766353156	13.5794711017
AGPAT4	4.17982264934	3.60869594214	4.6069489124	9.56829831882	9.21424971656	13.8160139865	7.43328098173	11.9461358761	2.65780880593	7.09398157451	6.4997510702	10.2890554472	8.43354543376	5.97325861691	5.85868502747	6.19530179076	9.9735180461	8.44203231242	7.50916488897	6.98188354093	8.02657453838	6.85215421341	7.26932763642	7.54811218345	8.20578024609	5.76512015457	11.1850320076	7.36628825206	3.09477559341	4.60247315262	8.11638330336	8.16863106836	4.55688080868	5.30250590991	3.50051004793	4.56811170714	8.10187419239	5.94073312884	3.48331189172	10.6280143057	6.02036111243	6.52939154482	7.72498724805	8.12602607394	8.16973994437	8.48111277659	6.60307953583	5.05432375837	8.9799155177
AGPAT5	23.4989883216	26.2307113522	33.4432166156	23.6615296505	21.808301151	19.8193906098	33.8637645124	23.6799091379	24.4045623303	20.7046338812	20.8752940964	17.0848719212	18.3091014085	23.6122736243	13.1534231063	18.258591096	23.0927900329	25.0608393691	26.2916374109	27.5720101388	33.3840457609	16.8846738769	21.5568072145	33.9355976462	27.9861207742	9.44130128928	21.6671616502	18.2127410444	23.4551142814	24.5454138519	25.9406001302	33.5748818836	25.9832457659	22.7174310691	23.6068706988	17.460051265	27.9342549423	34.4036521462	19.5859514539	29.0233176294	27.5392301663	17.7261891948	20.9889512906	11.3412692713	13.3110727149	21.252722951	19.1796780886	18.2074978634	15.5886737272
AGPS	4.96563034943	5.80088099124	6.97910908473	6.76458200746	4.36059602129	7.44345398961	6.5069774476	5.84445499754	7.01014360793	6.52587868335	8.32038466559	5.72941883529	3.77874283847	5.51508544002	4.85351258524	5.06109166088	5.67878109017	7.73939994546	7.81344843003	8.34167022617	9.37969598608	5.45315312229	5.30862446795	7.16979703402	6.39916591221	4.599233228	5.22717332229	4.78004571974	7.35936350657	4.9079023556	5.82296054723	11.3708139453	8.71453123995	7.64277335434	7.46391348455	6.60313865375	7.77617606282	7.06576765967	4.03926588187	7.43675510559	6.74906721904	4.13586894843	5.41713214232	3.96876577705	5.29207680917	5.34239556432	4.74989907636	6.48514914773	4.2940446628
AGR2	0.140035397005	0	0	0.197050445139	0	0	0.00510841182609	0.0127761873891	0.0223013521533	0	0.00465578779464	0.0104976619105	0	0.0485663815882	0.00529092568175	0.202527672057	0	0.00904429975175	0.2971463936	0.186733588684	0	0.0186820427366	0.0124858634235	0.0415366969152	0.218956324033	0.00842957261073	0.119107692868	0.0315635848866	0	0.00755778947921	0.00709090670938	0.0184520040465	0.00834300200203	0.00562604010708	0.0263929685842	0.0146514675362	0	0.00562371685387	0.00738915109966	0	0	0.0348428224034	0.0786005045312	0.0062553547193	0.0136077694429	0.010320136648	0.0390532820688	0.0262355796287	0
AGRN	10.2437313193	15.3915388109	32.0227072352	25.5327370245	9.82975016557	8.75920497091	19.0226111727	11.9387016552	58.1610509182	37.3919750113	19.6937378537	13.9265688019	7.55659639627	17.5163233871	20.2241576727	17.158112588	15.8202476936	15.3494053685	10.8306025956	21.223639925	36.57153819	12.704618274	21.8489436965	13.8173567034	24.0078703412	20.5580256984	16.6434831145	21.7164437074	22.2505898757	27.5319599337	13.0459138358	16.7557142132	15.400275893	24.9747283678	7.4613373601	23.288550549	13.82990277	14.8691899557	12.6957436611	16.5914912748	11.8672100413	12.721312673	6.23141963016	19.0289047668	13.4732855195	13.4918255486	8.60306631118	26.5688114847	16.8527983083
AGRP	0.289703828155	0.198785670328	0.075973278519	0.22235781232	0.285448967945	0.0201009933388	0.114136897737	0.166516866397	0.11072835406	0.138427299782	0.0346746499365	0.117274272783	0.0578763019813	0.147970276126	0.059107396196	0.269348928105	0.0925113412795	0.0336793622955	0.0721643657345	0.0339201289623	0.0791469118573	0.243490105431	0.255723230261	0.206233687127	0.209065224149	0.408072962052	0.246408803235	0.195895285782	0.21018376637	0.0562877253098	0.0792158229903	0.0515339838144	0.170873198726	0.167602974918	0.157252346853	0.10911891398	0.123357872086	0.0209417204833	0.110063533395	0.15873217604	0.0178969675934	0.129748468243	0.125440408783	0.0931753098242	0.126682277699	0.192151758923	0.041550705866	0.136775279661	0.159022370521
AGT	214.851187422	559.006318613	264.401069774	289.250651542	334.33049019	220.094699118	276.26207539	235.629018438	193.009912482	248.603926018	210.063993648	174.456443768	773.564900971	289.802918294	139.698890419	335.333090318	232.958853412	385.667861016	307.778993418	52.7631677608	101.240093456	120.180017292	225.785884909	147.647536639	481.645540203	303.581785414	666.448757628	305.325008917	20.5836359964	316.653416646	133.387228722	38.3580195685	686.57291975	97.1543455081	659.850100681	134.329431607	122.28044257	475.081731923	230.692925788	24.7642056352	347.770499552	280.69920674	137.333539326	252.568697735	182.451410558	584.216899421	182.8890501	81.592744258	348.88827857
AGTPBP1	5.99156084102	9.05435816324	3.79122503599	10.4219588357	11.1094727062	13.0748842317	4.9965108187	10.1670604754	2.18813486224	5.72581725262	5.91886937044	15.8067072334	5.29105879243	4.43031348796	7.12251903025	3.89149485162	7.85922710546	4.73828190441	9.82335419531	5.54608874331	7.83858900221	11.5227380452	6.15292807689	4.81981641893	6.99184545782	5.95790210835	6.31205659672	9.62407083861	6.89811858088	7.26162941122	7.83826587968	7.03099249349	9.5323020895	9.13892633632	6.30927681376	5.21570292301	6.54826577542	8.15037005757	2.48996738286	5.34864334616	6.73836230197	2.81788768884	7.92977762386	10.3593626255	8.32835302065	9.01808393485	5.14831669662	6.45904672125	8.27571311398
AGTR1	0.0509105749765	0.00793937226883	0.767683985127	0.0732668352268	0.0501628548614	0.0353241148036	0.0125360249959	0.0783817994294	0.0790507484561	0.0182447021909	0.00761685812292	0.0429353768478	0.0381404497243	0.0433388119458	0.0173118844906	0.0414168507046	0.0528362646112	0.0961769483377	0.132100765337	0.0298044606408	0.030425365484	0.0802299197308	0.051067109603	0.00755043784574	0.055109544997	0.124116852615	0.0162383259636	0.0602442776515	0.0230851635288	0.0309113155094	0.0174010605994	0.0301874361772	0.0409473962549	0.409586396007	0.168397459992	0.0779017433618	0.0541951778455	0.00920038783741	0.00604431710136	0.0174340687887	0.0943527308201	0.0114005554615	0.0918501747274	0.0767530944929	0.0500901288937	0.033767439636	0.0182545941815	0.72107864516	0.0399221526586
AGTRAP	4.66300619205	14.7081061051	10.2929034545	13.5486496035	12.6461278132	7.96554074103	3.83778092315	6.29190500655	13.5580162182	8.47804961514	6.29919484489	4.71598300125	14.9903662777	5.4422542534	6.49089024345	18.0091449801	4.92863953693	9.7482044157	10.3549986965	1.72411766793	6.70489732153	4.09814775161	7.31598527395	6.56780184884	8.4749804507	34.5894270556	8.38842354634	19.9756876631	7.45198559271	5.4218371236	4.05129563393	6.41377641679	16.0156001081	8.91344971084	16.0660557368	6.77890610086	3.36083920852	25.73057164	12.1729815929	2.00043827386	3.65556771668	7.61269164721	5.49042623709	3.97588804598	3.49778352948	9.80300667956	6.70094291202	22.6832713726	12.9725682466
AGXT	0	0	0.00520687013129	0	0	0	0	0.00407583013255	0.0189720705319	0	0	0	0	0	0.00337579806337	0.00461499396888	0.00634031529379	0	0	0	0.013560942063	0.00595990262228	0.0079664232877	0.00588930765362	0.132537693569	0.00537836601874	0	0.00671289519341	0.0120042160056	0	0.00452424973945	0	0	0.00358961294116	0.00336792983279	0.0093481554475	0.00352266630311	0	0	0.00453283181933	0.00613289223653	0.00444619106247	0	0.00399113796287	0.00434111954081	0	0.00711925079203	0	0.00778477500262
AHCTF1	6.80424417519	4.83064656868	6.56365482685	3.76748045076	5.56044727026	3.94596996055	4.97908803997	8.74188916277	4.4679680216	3.60562707088	3.97550689346	4.6031138608	5.98677912608	6.97007226329	5.00346251486	3.5250091419	10.060805248	8.02002739278	6.09917688341	4.30298139662	5.66988082358	4.83713549084	10.282571113	6.11896000736	5.93590325104	4.70208560746	4.55310334957	5.78781785639	5.97434614514	6.33712271262	4.20940028352	4.06052825075	5.46895111879	6.02997444675	4.33383311187	6.09916700462	4.49861900441	10.7362484388	3.4260238547	4.25945380288	5.44711502216	1.79500909297	5.66168912287	2.69660536589	6.03736964734	4.34804895519	6.24884736718	5.1453516918	6.8293917513
AHCY	22.6278777111	25.1241251949	24.7974595928	32.0130837925	23.8580798416	27.9181633102	27.6971228144	22.9766885105	24.2123157314	25.5949588875	30.6889707858	20.6315181007	21.2684559832	26.3349429721	33.2249140312	25.5616421327	23.0186652851	23.4447109276	29.3460513584	31.8846076332	39.6056106319	21.3304585786	24.0327299572	40.3819753187	19.9513724499	18.1066959907	30.1915961432	21.0928613989	36.3443392405	19.3539286838	31.5556183415	27.1647001277	24.5252067384	37.8243415334	17.7365018935	22.5437322408	38.8373073371	19.4590423708	36.0302332253	32.1916244748	25.8963697753	65.7950150848	24.3693067111	20.3832356001	19.128386292	21.7076812661	28.1822197475	24.3318696459	18.2609580361
AHCYL1	65.906629351	155.774167112	60.2549852025	102.51026532	167.646250096	106.932441139	104.633317483	88.912106747	90.3832046804	187.361872775	99.3700733239	74.8077287443	173.285360909	90.9317525178	68.5157646388	79.0691294299	104.092407824	230.446988791	123.763896113	78.9258841434	94.3655797532	96.5839549469	147.567185395	47.4516030712	278.337802435	275.492009592	92.34979778	222.209911398	105.383830204	95.120619295	70.3926707379	38.4273855901	116.889614864	156.920981403	108.662448114	115.642359792	47.6971869747	56.5629767543	161.080618085	47.7962150642	87.692999032	30.6010886873	46.777995188	67.9698304317	90.9891235182	213.335158098	106.887821528	55.8553540458	130.980760872
AHCYL2	20.2098539536	53.9096366228	21.8361692555	18.5313869727	20.4281899379	15.3414837705	15.8430934645	24.3408212982	19.3913151141	14.0301901733	14.4489943801	18.0292521552	15.2839853046	18.2975667784	18.472351251	15.4471963745	19.3155371028	35.8426007989	23.3997463098	18.0758675685	17.8371611043	20.0127807403	16.1787468763	17.817111026	17.8963733934	39.4351889753	13.8268753632	11.3000901632	9.57675453196	19.213139549	18.3498252218	22.5163081617	23.9106234247	7.66695629684	26.0519651186	22.3946602406	12.8560199844	17.9988255142	9.71714312699	14.2261340357	19.1003285874	4.26402883824	22.154090712	11.6567230855	12.5603501815	23.2428874595	16.0945550426	15.6724879882	18.6721665204
AHDC1	8.10247811571	17.7129957837	11.7271235999	12.2859572997	13.6267601994	4.66272269293	8.92881080676	7.60281331895	12.7568439507	13.8518901248	6.45166507437	10.3718828476	6.45314702088	9.37382613789	9.64743041927	10.2963172114	7.94974502078	10.9726298849	5.39498122863	6.45430337078	7.55536177299	11.2769177019	9.14238401735	7.00816090547	12.7008481995	22.1458605727	6.83109791489	11.5431782985	7.59112772899	10.286788249	4.82284200439	4.5201383428	16.3285471099	8.71981583401	11.2847070129	14.4351500923	8.47159655105	11.1059646589	9.65484942653	8.47222177549	6.58732438398	8.71748722047	11.6587427542	11.778950055	9.97468323261	8.11862525681	7.2298344319	8.46833336921	12.3847824535
AHI1	3.72237303821	1.71927858921	2.67247200267	2.13303085461	3.72031329227	1.21198945109	1.96172110088	3.09826580317	3.21427684921	1.67172472002	1.80312162973	3.56640426613	1.57974047742	2.42851434918	1.88828609449	2.79183490232	2.731338635	2.82435403038	1.05770328493	1.77430525011	1.56640876147	2.8910648921	3.35023469984	2.91262932107	1.52661564158	2.42438575396	2.266428826	2.53079156292	1.14985771908	2.05262356092	1.72420223017	1.73227594163	1.70963493581	1.21907337868	1.53022520659	1.07740042006	2.66333967964	4.70886312912	0.956319978391	2.491368819	2.38438184496	1.58741177087	3.44409455345	2.93779985773	2.91967941627	2.38461546879	1.66655322823	2.80383150629	3.57490953153
AHNAK2	0.641444495458	0.928969999374	0.247375567795	1.39916145051	0.158005911062	0.204533041805	0.429708303399	1.22768059663	0.375188082854	0.102541362634	0.349295698498	1.70641532817	0.100114193454	0.190044919366	1.17239483093	0.220352132521	0.857737990901	0.172719094988	0.236931530054	0.270594842647	0.231938273265	2.58234379447	0.537442220921	0.140598396152	0.234853387805	2.65999697136	0.0992881372408	0.0605959398733	0.0798439282259	0.485685914069	0.038690035969	0.270576064611	1.27461123123	0.092091901513	1.84969842713	0.213180374699	0.311289525595	4.44159934767	0.122071956835	0.0893712353012	0.433413431815	0.0485843073671	0.723287708557	2.89070802056	1.80154333284	1.46796123033	0.262129592918	0.716539788646	0.0582514421025
AHNAK	9.8505731167	32.5598106709	16.9475936187	27.6200137297	38.4706723155	15.3161328506	36.0323081308	40.1343349718	27.4183371594	25.4363623142	8.12299589949	12.8239793843	20.8570730909	15.5591600556	17.9603686508	15.3430392967	34.0688230037	23.5155069287	24.1333902105	9.0366255717	23.2196180224	16.2994140435	24.9960795726	10.7820857558	37.4192531765	26.7924730362	27.0280569084	24.7074385953	24.7958462936	17.4246671047	10.632482196	11.4289606227	38.0645330202	16.5134436676	59.5141319732	27.0283765944	13.7724675521	36.1128646251	21.214374283	12.2849706849	15.5066903444	3.42427704678	14.5129193363	15.8673507774	19.984552666	29.7884169995	25.4072074631	34.2489917836	42.9262808022
AHR	0.960297949877	2.6137340822	8.34970168809	3.30530331364	0.985482457056	2.25942286934	1.57312779105	2.66022720267	18.834492402	1.83541174494	2.11581476016	3.32465491553	3.08015576447	1.66512408744	1.03499911013	7.68324994937	2.25798226335	1.05844512618	1.66645046061	1.2936091218	7.10349772041	1.83325432544	0.583949830005	0.575592513558	1.73609821085	5.73180565252	2.81494220641	3.76575380893	2.09735694086	1.85611752955	0.381605964287	1.41465595203	1.97412636923	1.22791007018	7.1875252978	2.17146802638	1.18614430715	2.0128448564	1.38864124704	3.31352523855	1.61755700258	0.348234681859	1.64259579474	1.45342852304	1.32514873545	1.67939656491	1.6751652691	22.3864644339	1.47739684392
AHSA1	40.55032046	20.0588644343	27.0961945	27.2916608463	27.8817798637	41.1173864598	31.9804515205	35.1769220343	24.104826493	30.3571256247	46.6880046884	30.8536093949	36.2154480957	30.0177994428	32.050778404	35.7676372258	31.3642568554	40.7437113572	24.1630188074	40.6218167483	29.1059815112	34.598249604	30.069828132	34.3799531556	30.2709708002	32.8249358897	39.7905415624	25.6581359429	18.0389670876	30.6993024717	29.5282264834	22.9580751313	18.4580782887	20.4799692139	16.5713195223	28.7033083565	26.6037626338	24.5147985371	48.7759167466	39.1965453257	24.7260084666	55.6837469626	36.876019366	34.711595663	52.1616083263	35.137334721	36.2189384579	17.6776812847	33.9175081267
AHSA2	6.4430241982	6.03357909323	3.28235017773	6.05589989757	14.3411305111	2.30852066663	6.24025536759	5.46828289035	11.1649769318	5.73836151977	5.86749517202	2.15032681337	3.20473968487	12.0395291972	5.09837373417	6.05416183399	9.72400813354	2.372952559	2.0324832743	6.48801985675	3.98576747365	2.77736581656	8.66019829662	3.36479290345	6.03497622963	10.5318820734	8.45379157513	6.61007064954	8.87643174001	2.37028940911	9.18908587064	2.21394880214	3.84695055896	3.86689576615	3.78575363277	6.38280555568	3.60175944948	5.31979662254	3.82220634155	13.2913358051	7.27871508267	2.69402524627	8.95822906888	3.84507669333	8.25134179337	2.07368014173	7.76197126673	6.23693783348	11.1421468298
AHSG	0.159909618363	0.0410735140793	0.0986716273498	0.0288791106864	0.101951259099	0.385071132911	0.914129997234	0.254885752874	0.0449407471853	0	1.21029706727	0.0761560088449	0.0375839309084	0.352328148623	0.0831639975944	0.323585019111	0.534670731971	0.388207252094	0.218691048561	0.0660815432057	0.0835196694185	0.135530161289	0.0452897765914	0.184146611412	0.264738946822	0.0509607608958	0.192016651769	0.101768974645	0.0113741604694	0.0456904187598	0.0943093605908	0.15617155146	0.287493183098	0.163257976418	0.0191469602096	0.0354300256187	0.226968698491	0.0135992133015	0.0982760236565	0.558339698409	0.249873004411	0.606647151816	0.488753789939	0.143703017149	0.246796243508	0.0561511047326	0.182130888356	0.0126885208744	0.103266545753
AHSP	2.2054606021	0	0	0	0	0.0273259055353	0.0775805959709	0.0323383034894	0.037631878337	0	0.0471377803407	0	0.23603644865	0.0447011826653	0.455330285761	0.109848352886	0.075457649186	0.0228923779304	0.130803263158	0.0691680921544	0.0268986835672	0.0236434215238	0.0948103597149	0.0700900965146	0.056841932829	0.213364182185	0.0334975668454	0.0532612093727	0.142865122337	0.0382596282355	0.107688414172	0.0467045831959	0.0422345919853	0.0854417300959	0.0267217066271	0	0	0	0.0748118678951	0.035964229684	0.0243296854828	0.105830423208	0.170527530802	0	1.20551035789	0.0261216981882	0.0564853012129	0	0.154414198117
AIDA	6.26031352737	6.83803575497	5.83453236508	4.93747834105	3.28773538146	4.06427646034	4.175957675	4.18709201252	6.05688283034	4.03341563449	3.33959812529	4.78474599144	3.39049551857	3.5053353451	4.37139605408	5.57733035185	4.00490165502	6.33547641093	5.25453893034	4.56206498174	6.36902605712	5.91536953137	4.90613740586	6.24243510502	5.17070862032	5.18517312877	3.3451974694	4.51962641481	4.86319808139	4.35423860718	3.39405110274	4.97111355589	6.76684588834	6.8343558547	6.50809943152	6.13628871986	4.00483624768	9.34940933673	2.72214790015	4.04046902923	4.72684626231	1.58810653502	4.95185301164	2.43902665934	2.85415890082	4.7662717109	4.32814616387	9.51345388685	4.6671326508
AIF1	13.4257290694	41.6144686302	21.2068332511	35.2810052369	8.23793193949	28.5720182244	9.31688643087	10.6253122371	40.5744788801	34.827353954	7.34950401507	17.5894865782	36.0220107797	9.02701147778	8.87117401298	87.280198179	10.3802364983	33.4846237884	7.31657688453	6.18425623944	29.2389533594	9.37213370434	28.9105715323	8.54081149953	49.7954041309	52.13670841	18.6633426312	13.6761929515	39.8514570615	17.0363887853	9.69156343069	4.28895215137	28.4327840936	13.9112439436	63.8012577221	31.3115697469	9.31867536637	72.9505817757	33.8232311172	4.81537359957	15.8057153456	31.8203440914	9.90159999969	8.15904642884	7.52437132297	14.7839394832	14.4294269462	100.144250441	23.5586692508
AIF1L	13.232406867	116.750051394	16.277178146	92.6444950022	46.065354743	92.7399670027	22.1470957794	52.4679728497	10.0976151222	40.2995803815	26.3589503921	40.9859308625	27.7579724788	21.4952710245	46.2971573383	17.9608310523	36.4423943755	38.0429847938	46.2411751331	30.0646028488	42.4013710566	26.9137274744	21.0660066852	45.9644124787	36.4545046826	26.0775724768	42.3763248275	35.0788235393	14.8994204141	18.5073063564	99.1016704681	41.4548611253	22.9474828995	45.4507543919	11.6989336074	23.4611842765	79.5012269866	21.5127864599	16.6344237678	55.2422920257	30.990022972	35.1390291337	31.1647885519	32.2009228691	35.7807746099	42.7612544409	20.9704585498	8.3218426807	35.7047471449
AIFM1	8.63643390431	14.4497055594	5.63932227286	8.01618073308	8.46341511698	7.91548662556	7.30628051856	6.96509932027	7.84295697421	9.04673068632	12.119870458	6.75730623268	6.67408646767	9.28209376274	8.40965110217	9.32432868864	7.68357897963	9.10626387437	7.37115557658	9.95132039935	9.5156086518	7.46372612782	10.1860625544	7.64538928356	7.48382675758	10.2936020133	8.38213283086	7.64164637608	10.1111573143	7.10226463601	11.7710016563	9.63457912282	10.4104564455	14.0452661789	8.38550755707	8.63046113388	6.22411235623	8.1836392298	7.57330993355	6.85345935552	8.58199114513	11.8077856475	8.80288629511	8.48912750944	7.36575059191	7.54890213218	9.31889578731	10.2319871557	8.33683470022
AIFM2	1.85342749027	3.67547789081	0.497354962161	1.63099347081	2.32310432904	1.1424410329	2.3236509018	1.58205152342	1.47034747386	2.67331016999	1.76437583887	1.41622863115	2.12691746724	1.65115809582	2.8639672527	2.54072359104	1.44523072978	1.6085027316	1.48883916749	2.53850714687	2.04897251697	2.06236017691	2.37968156092	0.953762192273	1.50238707874	2.6293946418	1.53244681851	2.5415191149	2.19423392893	2.03503968437	1.87396714967	2.76281030111	2.7248837566	1.35280243455	2.1027563331	2.17955202535	1.1287425468	1.3242018775	2.39902065021	1.48391143137	1.78138782638	2.2933566062	3.18521738546	1.98932461875	1.52670030636	1.65243777072	2.03079782941	0.418624820342	1.98066355187
AIFM3	7.40101290181	25.8748537487	0.569581557821	2.56033019905	8.23312831826	2.38844908075	1.42616529753	4.75804757587	0.579535106936	0.630516999902	1.51561797045	8.65949234956	2.04263375876	2.26521856849	8.51712663828	0.792497257232	7.20003727802	0.788462493494	1.02080309982	0.995622670688	0.663348131651	7.70292254556	3.77518784419	0.388971269431	1.80397624629	4.3825895824	1.40468985828	0.665050168504	0.138747489051	9.97265084729	0.134465962817	0.0923368893475	0.307629855342	0.296354084515	14.6144234397	1.22325918992	1.61699840573	1.46042231133	0.509886996683	0.217050551894	4.70628282645	1.44993492858	1.40770724001	10.2903943868	5.53365827405	8.68429180701	1.09616624255	0.375895962597	1.73208072821
AIG1	9.3706282719	5.39089579688	8.05045996468	9.38922125394	9.25837784901	10.3410656163	9.89993398971	9.87553519414	6.95361547657	6.91930330589	10.5221539365	7.32994095277	12.153196062	10.2329819555	5.31698014872	8.64382616972	8.93821943689	5.84893406673	10.4261354672	13.0242582408	8.52093600709	6.38096488824	8.44362740342	7.97066690209	7.56148881979	7.18746471772	10.3359481997	9.50824138372	3.71466732929	7.84519527843	11.491859807	10.4450887567	6.49815984474	4.04142981299	6.68752461009	7.65628071478	9.22976339363	12.5235247975	8.44239991132	9.0342073229	9.92767639598	11.4287005828	9.02449494081	7.83033470994	7.92171909973	8.05762337908	10.9148924874	6.02977873757	6.02387856601
AIM2	0.484752806733	1.34010992196	0.635619146514	0.0591921144991	0.130263620613	0.580957728833	0.925972747928	0.569920345119	1.01060980589	1.2213022415	0.843928164906	0.111495202098	0.517228036721	1.0253903942	0.374631248496	2.05885011426	0.837308223371	0.320197023317	0.292728457521	0.38053353238	1.02335499373	0.529123062076	0.884078681927	1.69274502546	0.43727828366	6.30292025532	1.10573650718	0.223490291195	0.892557377878	0.38530054677	0.873621589932	0.150249736782	1.57136227603	1.62530669853	3.23674485857	0.477211935405	0.195465020477	1.44146584137	0.481343058443	1.71031483524	0.469615004307	0.503287139534	0.302122610569	0.301184898954	0.346866039407	0.686887542003	1.00338026102	1.96910496482	0.250536844292
AIMP1	17.7239896741	17.5818019157	15.791064203	13.1341574952	14.8031707633	13.2483182792	15.8566377115	13.581446141	14.4574032596	12.6795746263	10.2725942631	10.7420132867	11.0344439182	15.1275894154	13.6053101449	15.6006445927	15.3165423704	10.9712546678	13.9490596468	10.7226338437	14.5129228445	12.3413403103	16.0426649652	18.6734647299	12.9585259728	14.6717623143	14.0287165765	16.3874882795	20.3620576165	11.4487338982	18.1489924841	14.1177513832	13.6866220839	16.4677980692	18.0274364489	15.975723788	15.042074083	18.2397854749	15.5960489829	18.1651995713	12.7611832174	11.0506084233	20.4602805218	8.13354940875	12.4238771458	9.55019646529	14.8564998291	13.4567711617	14.3834969606
AIMP2	13.7641157423	20.1164255221	15.1519651695	11.8491792471	13.8229982812	12.2322527995	14.1459788973	9.33426304331	14.1876276203	10.9325934909	17.0363837192	5.98779381822	10.5852544472	12.7113820086	9.50006144446	14.5660031543	10.0211425629	12.0465471812	13.338445704	18.315319427	14.3521599497	9.57893027078	8.55201824653	16.9306860993	8.7075779604	11.8736354791	11.819793244	11.3184416588	11.8819010125	6.07154072061	21.9846463902	11.4174410321	10.8606322226	15.0307405683	12.9912854232	8.16432701335	12.4429926716	7.63413443526	11.6662554821	15.659271733	11.5382275883	20.3972498405	11.5146287461	7.17475232575	8.17250945441	7.74754219276	13.6270942836	6.93609916576	6.95001671333
AIP	56.6290432247	19.5564989855	21.5398327453	28.6726602634	31.6752276474	39.4510429826	31.2823254315	35.6611824838	21.2909694497	45.3987522874	43.5170239596	24.5937975041	45.1881226464	33.9301056203	47.8656980422	50.2787074608	33.8654236285	35.1369804522	42.1682203882	51.4191098338	29.7824520685	38.4773330213	51.5506279432	38.2777687616	34.905937756	30.8404394936	41.0720203203	49.2796092086	51.4542676157	32.646194244	58.7249436915	49.8071344835	22.4477371458	34.8132329276	18.3416164916	36.8542478375	47.6111742229	19.1993693391	85.0627360085	38.0821719418	34.9002217368	139.383399619	66.2284564748	36.5370501354	35.2794076372	33.9081304378	46.7460642471	26.2151030788	45.3059166295
AIPL1	0.0333250275599	0.0277170757852	0	0.00426302054235	0.00547259752848	0	0.00364703428989	0.00456063401782	0.0424574466759	0	0.0066477873404	0.0562092499411	0	0	0.0151093436031	0.0103278585231	0.00354723536951	0	0.00461175871361	0.00975469706167	0.0113804718932	0.026675237935	0.0089139978519	0.0263592700903	0.0040081764429	0.0180543041989	0	0.00751136754515	0	0.059352828545	0.00506239136467	0.00658669404168	0.0268033332825	0.00401658321321	0.015074127101	0.00523004079553	0.00394167353716	0.0843134161693	0	0	0.00686237552891	0.00497504791657	0.00801643432125	0.00893173609858	0.00485747855269	0.0110517398106	0	0.0561908838472	0
AIRE	0.29334525293	0.0678818026157	0.0570757781161	0.0689984182052	0.102561484678	0.0459598599299	0.341743796702	0.186480990793	0.0406887645636	0.0452152445631	0.152900529904	0.248988473125	0.151235552676	0.475267790129	0.128710419535	0.510277456272	0.374696640763	0.0522541281617	0.0942857211136	0.160652923747	0.268216330413	0.147703153188	0.246787974945	0.0617496047675	0.419971723893	0.363987071292	0.257554614001	0.115175372812	0.234565921967	0.25739782382	0.0129373426175	0.0140273491642	0.0684980439061	0.0273725251896	0.0288923454724	0.472257702531	0.0335775310936	0.129965803564	0.121333399256	1.34803588921	0.27182884597	0.135617381428	0.546310231213	0.460319492378	0.426202727521	0.279297798199	0.451266601588	0.0319111688943	0.3932775806
AIRN	0.0404817054797	0.00315650854492	0.0026540276538	0	0.0149576825453	0.00702202053537	0.0265814936355	0.037395322142	0	0.00483577764212	0.00302828447091	0.116076684568	0	0.0344609940437	0.0619451998542	0	0.0517082137998	0.0176481706404	0.00840322746855	0.00888716684745	0	0.0668329363786	0.0162424697942	0.00900563197101	0.00730342163921	0.0054828838769	0.017215941991	0	0	0.0688218461264	0	0	0	0	0.00343337885789	0	0.0107733669723	0	0	0.0138627552005	0.0156301820317	0.00906518790468	0.0182587395806	0.0528930713977	0.0398293251697	0.0436317162695	0	0	0
AJUBA	0.236918521182	0.856704610689	1.24067070346	1.82411504682	0.638309533605	0.323633052813	0.974729233941	0.504583543925	3.07031817409	0.866727612414	0.538335684062	0.434575813309	0.366075595974	0.485298288675	1.20340905567	2.65015198906	0.569779501647	0.561615617927	0.593230755215	0.283898828154	1.05432582183	0.733385006824	0.917911437106	0.665404592467	1.00179271983	2.61922287216	0.787156404379	2.46811678141	1.58011039527	0.632938007699	0.195696691105	0.621188922811	0.799928399431	0.816500359912	1.73057798908	1.18169268461	0.191779986674	2.41370228353	2.08498511172	0.530735548074	0.500827735383	0.238742389735	0.392706735509	0.214307887724	0.197487903325	0.581912271028	0.629160663133	1.47058344077	1.55012330385
AK1	5.38603627061	9.67546917653	3.54311796159	4.63718171541	11.4724583858	6.63922168137	5.2259321139	5.61510321945	2.0855708322	12.2215059834	10.1118403965	5.06722770201	11.0004903422	6.02854195015	7.28082557117	7.09861172054	5.30553756298	6.82591139916	5.92611859295	6.71437951341	5.85523927641	8.73882845153	5.91372064465	4.81490317309	8.08510956831	5.98878938719	8.8234123393	13.0977042414	7.06465440849	8.30407514076	8.29032547006	5.82632232757	32.929362795	9.39839809069	30.9361415784	4.55594991692	5.43021322085	90.2497538863	13.3053482096	4.94119118775	6.29063312229	10.8531407137	4.60556475483	8.02743549465	5.95880754355	9.47867983703	6.85005528931	2.0430207556	6.55329919738
AK2	6.16039736666	13.5028094065	12.2674969492	14.2769168349	14.0133662014	7.89176159851	5.05003125091	6.18180522802	15.3771464055	10.5739990391	6.16606942398	7.1496556301	7.06460758914	5.28804765935	8.89440914659	15.9502161233	5.73870771834	11.7445293736	6.94103507572	5.76944257415	7.77893771705	6.90714053126	12.0361423318	7.42371652832	10.5675078506	16.5324716847	6.5086000494	16.7147011239	14.9682501954	6.68673015763	5.06894586649	4.45716019256	11.4078752427	13.4376204601	11.7293034544	12.3987628299	5.59241021196	22.1735339102	15.4903805112	5.62559174949	5.99981854121	7.43588539468	6.86657921042	5.12732650447	4.78940854374	8.30274094683	5.50419523427	20.6443364563	12.4708540943
AK3	18.025639726	15.0815894122	14.0609710195	14.8167778558	20.9472551319	21.5609989259	17.3700929634	16.9295455094	12.2563913439	16.5703190319	15.9994543014	14.7896905778	21.2161122305	19.7311598618	13.5148452705	15.6574700878	20.1740841843	17.7758216735	22.1083628706	17.8884454723	21.7128597816	13.222394941	8.82312299426	18.2118346131	21.9476047401	15.7812392435	20.261806187	16.7591628742	9.76090973021	24.1446844341	18.882121292	23.7771647436	21.6629917927	14.2922941492	19.7041084207	16.9597518305	15.8196908857	22.2557935904	15.5262744998	19.7880919685	19.831293249	16.4026375417	19.4181267787	11.9767996342	13.4847364482	20.9743310317	14.7960367453	12.7236357828	19.7758742305
AK4	8.09337227728	43.0758374376	4.98938917013	8.98725794098	15.6468373394	4.35707200559	4.04857141766	4.43441013609	5.17983090535	3.13730550819	2.11148393522	13.4687959887	3.47473186883	5.29260705019	7.85607858246	4.15747072607	5.43753781235	6.16960762552	3.5189063929	5.04244336742	3.86404665335	6.78057012408	6.14069526078	2.50371542529	3.32182515241	8.72825623989	3.58228584875	2.824221663	2.11550228966	10.3395307381	2.34533751217	1.33179555004	10.0919607709	2.09739265187	14.4131694948	3.36085679081	3.42009618965	12.1822337783	3.63962007926	1.05887082894	6.38194811621	2.15051665464	5.11557839135	7.38584623051	4.05890151486	7.93105497478	3.93981621726	11.9810462558	1.94220377096
AK5	18.6625372158	2.71382179371	3.18614734827	12.4237566871	14.0324550837	16.3182298472	5.58945824656	23.621899142	1.09734535475	1.4154116377	1.86079436624	48.2929771554	6.00409543048	3.27142365324	17.5328193159	3.35485982728	11.8659252723	4.84200096798	7.1901810794	4.36348460531	4.13594376238	45.9525599226	7.46999848171	0.187872659338	7.77044584457	5.77803403776	7.20211727204	9.3056008216	0.0773620453373	33.2177955499	0.0495666574649	0.123292269414	1.41680910642	1.03869515291	2.45916170082	1.94892152521	5.9320534638	3.15179703344	1.01176050217	0.505370457473	11.1477078717	0.98569080589	10.5638506839	54.881280947	25.2545322586	35.5669101057	1.55305596861	0.276165592646	5.59139636227
AK6	10.6367132273	9.88555404499	9.10119113936	7.18184879333	11.1159795876	7.42996679961	8.85315886991	8.12876058488	9.82132844029	8.2473986382	9.80869183972	9.64216558672	13.3859159529	9.12156371713	10.3043347251	13.5538573287	9.01626999751	8.62858407746	6.80881805618	10.044751159	7.67739688293	10.8722338222	11.4026194816	7.82832678645	8.47389123234	9.92784921341	8.91648832042	10.5221682457	11.3886806742	11.457077498	12.5968547382	6.16742446073	8.04735024514	12.5709208185	11.0166106435	9.30261453757	6.02293003644	11.6110894592	9.49982690856	7.40417321427	9.12606277395	12.1227558662	9.00590963202	7.54827751608	7.56554531334	8.69823552406	11.4821397402	8.65163744003	9.44072123089
AK7	0.146051048099	0.0883443687294	0.849588163671	0.465381873624	0.257286496283	0.285586038534	0.0523098919444	0.20350951558	0.21990682114	0.0253769542971	0.023837521792	1.15856319501	0.114942497756	0.0351638577495	0.162536475202	0.0534927725243	0.0961037632904	0.0540243639941	0.110245101822	0.0777293897036	0.0513877270147	0.390577409671	0.0674788389679	0.0157531030759	0.0702653126873	0.215796047488	0.0941093409675	0.167590160106	0.0374612671648	0.21497611546	0.00806783826762	0.0262427272107	0.53394962573	0.0288051903503	2.7296535901	0.0291725630857	0.0816630264317	2.74176156829	0.0210179312923	0.0242494266136	0.139439601142	0.035678882929	0.134144232388	0.512436257029	0.2051437228	0.237774834018	0.019043034962	0.0268651076342	0.0937045007889
AK8	1.49933134645	2.54291610871	0.56959651129	1.15078920517	3.06641803075	1.192133903	1.69760699188	1.66368789464	0.580806910255	1.50253684837	0.814822531793	0.885805089331	3.21390432101	2.00994914967	0.451966331855	2.29065926935	1.06108577599	1.76659415922	0.881545023822	0.607308174932	0.974222844744	1.4450450605	1.60637193622	1.65389700708	2.1288979339	1.87044839199	1.69575452637	3.81421248051	1.28378079296	1.61402115306	9.01940744313	1.53297405093	5.98393493923	0.84396781804	3.14539242005	0.854731529792	0.99502359754	10.6741275894	3.26378073544	1.38397098294	1.54706866407	4.9799847089	1.67272251195	1.48575554457	0.786756783451	1.57501118779	1.98186673289	1.17522139651	1.49348100661
AK9	0.718929111755	1.61609861555	1.1013221277	0.676295406835	1.41026150244	0.950507458832	0.836197641698	0.997075273797	0.978078530111	0.969819085093	1.18841542343	1.16973093063	0.976480622019	0.74759164485	0.77961512223	0.961867481345	0.979898302957	1.24348821582	0.751639487983	1.42560611724	0.931155815258	1.52771904958	1.00783656492	0.63063503027	1.24484283218	0.674482677562	0.82215329393	0.892233382838	1.15025900373	1.02846336364	0.910989809093	1.32955432752	2.4727772244	0.832164206272	1.81436630341	1.04641991217	1.02819401259	5.1240146929	1.08670572456	0.88869898045	0.889616467575	0.48493907596	1.34292541414	0.821267738781	0.820441500287	0.950780147125	0.889657478382	0.974210886211	1.16188961844
AKAP10	10.0531530902	5.24296459969	10.1097365915	6.1042356461	5.3890975204	6.46533855963	6.39135236543	7.3963596751	7.15004135933	6.24777683463	6.10920412388	7.61739299079	4.69719673629	6.52406753389	6.3340500148	6.60898264707	7.72975000904	7.61103569023	7.53613503419	6.58832735865	8.3006629865	9.53813079195	6.44427527358	8.50701197412	7.38336608561	7.34106579436	6.29074355585	5.98902963643	7.13249015328	6.15607519861	6.44157974475	7.80725681525	6.68794521254	6.52393197004	6.90475009247	7.69956831956	7.16042235782	8.66308177172	5.3422586985	7.44188042328	7.86044562575	5.28354604048	9.4854649265	6.39102288596	6.38447322606	7.01618683633	5.59199821504	8.58485745189	6.5264587764
AKAP11	22.0686680555	16.1767887327	13.5992842506	12.5749888077	10.7304755966	16.1126320508	18.5228000293	22.3109388367	14.041136644	14.3264329195	7.19835246397	25.0111424783	9.95785112806	15.1960634052	11.4640145494	4.43096364083	20.4953878008	17.6395048905	19.3412139582	20.6222621465	22.1925148366	26.646198026	13.6789430545	24.3213341459	15.7632649993	10.4946012128	9.9707533778	9.93937924441	15.8772788865	17.8409506052	16.5496973376	21.2351944991	11.2577752494	13.3921873053	19.2776317793	14.8266094363	22.6983873254	12.2028249681	4.08575363365	23.1682945286	21.6787700423	4.17296186477	21.0479564187	21.6787010875	19.8819559636	19.57287259	9.81622860347	8.1592599751	10.3961973961
AKAP12	14.9218583654	6.45549078488	22.2001272926	11.4822002719	7.89649618384	4.04967981804	9.55206095433	10.4728378318	5.71009185173	3.27402339242	4.84610463904	24.626255627	1.06231253745	4.59129370678	13.2358913028	5.36762710039	12.8921248207	10.5193737202	3.99893454033	5.81389691017	10.3887633463	24.9547293384	7.7924693583	32.3275689092	2.83416959465	9.14728692535	1.94480565246	9.28700980415	2.99140160096	15.4604176942	1.46322859615	30.0240688248	4.73440547455	6.06110724017	5.88608793047	9.01765895669	9.02093543173	3.48323988982	3.53535502476	4.82116524617	12.1715841324	3.60176166625	31.7865125242	16.2695006354	29.2005592152	10.7671900677	2.37150380402	8.04724255105	6.60610119826
AKAP13	2.88017603309	5.73231290541	6.48439574442	4.94649645788	3.14542805063	3.35313114681	6.57372625649	5.46388804943	5.50940719177	5.95543185069	3.13899962629	3.13827033414	2.91512773334	4.60447309336	4.76519864322	5.56769734884	5.89197981288	6.1422056092	3.62482415655	4.2706044496	6.62452237101	4.61724544432	7.13598494013	7.67612359572	5.97160380934	7.24667246682	4.96911297495	6.72012016202	6.11546319893	4.00881290678	5.06529200508	4.80436321532	4.99412387815	9.24690736538	7.10744163689	5.3676659149	5.74704942397	8.08020795411	4.91553074921	7.37614646483	4.26110207521	3.72560314724	4.72172626152	2.64226892777	4.25511528406	4.09212373965	8.22029084505	10.5953785492	7.23429909049
AKAP17A	14.8225701775	8.06710166922	8.50641198422	8.35024248665	15.5788870308	6.65162833808	11.3663918168	10.3559072085	17.2514503899	8.41915176971	8.90307162682	4.54034182082	10.6610278666	16.6052223696	10.095456241	10.7057440951	12.8973386746	6.33330696739	5.15482018048	10.4168674423	6.27311625487	6.49543680235	11.3671300607	10.1980660428	12.3116278762	14.3539693289	18.8071534186	7.10307172476	5.12937793262	7.57711516421	17.4557590007	6.17068976058	8.27405195297	8.9791185922	6.92099414863	12.0038035343	8.18720899455	8.72805685907	8.78028799098	12.1023383757	7.77783326465	8.25132756982	12.3744680198	7.20593837818	15.7754036319	5.36780064511	13.5976545806	8.01168932434	15.2563804467
AKAP1	20.940408702	8.45936806559	22.247711495	10.3583898032	10.8657770136	13.4030251506	20.3371135543	16.3058842492	10.4942546324	14.1977643374	14.8183230794	12.3357735399	9.62727635413	14.0151247915	16.7059973919	12.4635865921	14.5598834823	12.9941953903	12.8192285631	17.9062469708	16.3966483284	16.0834385864	12.7245957223	15.1925228193	13.7389657404	13.5390895848	13.8428896632	14.381493302	18.6882786504	13.6482773164	31.2151327245	13.2382363371	10.6259542437	13.9011906588	12.3028043948	16.9968624646	19.9464888639	10.2474870616	19.0986426337	26.3514620417	13.445352978	12.4116341735	19.448940204	12.5916965279	13.1114538401	13.2583076506	8.69320189441	6.81010823558	14.9033411013
AKAP2	0.00563046870288	0.129952437012	0.116648262485	0.0864316299224	0.0249649847824	0.0195333997849	0.0462141682944	0.0254280580223	0.156022475995	0.0295940734512	0.0235868771128	0.030390076963	0	0.00798844589732	0.00957306255697	0.00785229894705	0.0485455087233	0.0180005953149	0.0397384373001	0.031314207073	0.11152244843	0.0287317793486	0.0180728982141	0.155317942187	0.0365691295153	0.143368138088	0.0143670561438	0.00380727546012	0.0238290253232	0.0246142456901	0.0179617663594	0.04674022648	0.0603811770434	0.026466432633	0.097417648861	0.0742263993851	0.0299686511935	0.0569810842762	0	0.0437041783771	0.029565735831	0.00252169498188	0.0589175294032	0.0158452542909	0.0270831305466	0.0261416333432	0	0.119621829426	0.0132456035627
AKAP3	0.959434630015	1.08028493014	1.56027738826	0.907763038388	1.46855244937	1.75426651681	2.16733563521	1.08014165494	1.1935296986	0.426724417691	0.84862140807	0.883436347515	1.97098156644	1.45198410782	1.77693892679	4.7294088289	1.19082374067	4.25459961543	1.09726036144	0.826622815616	1.68974772834	0.720892305447	1.04107013489	1.30299807923	1.90294951625	1.48417241974	1.77067699991	1.27304164344	1.10176481386	0.984820354276	0.967982226696	1.23797704629	1.01272057494	1.72802870923	0.454458424975	1.02276670192	1.41744966033	2.11116293169	2.21225301611	0.91471508061	0.615074082558	1.44854189584	1.84635879043	0.669551476648	1.03962356881	1.36478039372	1.32413988825	1.37152429132	2.01100497384
AKAP5	3.22631028432	0.2885558087	0.91021489458	0.217100790559	0.490628713328	0.529486708987	1.13953557495	1.9620895422	0.751705787005	0.371675088615	1.13731190067	7.3770076165	0.206018678778	0.99658882695	2.667082245	0.586228332661	1.52233865209	0.74329527639	0.278897213259	1.11601378508	0.420589133977	6.57481628938	1.10652474134	0.727125658695	0.544326581468	0.264978318482	0.556348566281	0.266972520995	0.188825902286	6.59197300192	0.330319014823	0.667380640231	0.320711905035	0.383532366725	0.395831286826	0.57708682303	0.930493640213	0.28540063581	0.34980921989	0.788350085881	1.58720753281	0.789116642481	1.19285279034	3.51333679894	2.65412188411	2.75941385344	0.695155699126	0.204684320461	0.332705863291
AKAP6	6.48713590553	2.4462822942	5.95190698788	6.02430233134	4.7519303146	9.54884313685	11.0494704639	13.3149312885	3.64444199277	8.60934249172	5.00705246093	11.5762677006	4.24083122279	7.36246451324	8.17729336038	5.41653765655	12.8694724865	9.39570981748	9.05119766637	8.28969613916	8.12652981107	13.6240319752	6.46121303078	14.3915042561	7.41769089725	2.69598631011	8.2583783132	8.34565500146	6.85212417961	9.98987411647	2.72856819071	7.35350039856	1.77886592211	9.37281530211	2.88823381986	5.95975039922	9.75797331634	3.47406048402	4.8041773702	7.72735583209	10.9466582968	2.41444632894	8.49997879542	10.6879837114	10.2127367392	12.9899337364	6.18884171736	6.29006789819	6.86582386285
AKAP7	6.16047212837	3.76114300079	3.78326870356	4.44614414894	5.06246408148	3.65580068747	5.62616459456	5.22806007581	5.04902646587	8.71773171084	9.3539958133	5.21666782974	4.53345047076	7.04950061975	3.00094465238	12.5558283991	6.3215100687	9.712088732	8.97143978747	8.54002933713	6.03099828603	7.32420897019	7.53049730569	4.52714389891	6.56860666973	4.2026042876	6.93215145508	7.2073058826	4.4402636088	5.50515474554	6.95104123726	5.52557523314	2.19586236751	4.45139617111	3.00420337514	5.31715061247	7.97532693233	3.33534788246	4.66467489908	7.35981687115	8.86242846413	4.65183397631	7.77553536157	5.03032165387	6.81065144338	3.51808267728	7.49548634609	4.21613646055	6.58459531919
AKAP8	6.9450153843	6.89364272939	7.7931889446	6.63945106845	8.39639899994	5.60522001216	7.67944363004	7.16642700055	9.9887233715	6.68621902472	5.78112616784	5.22443781977	6.54616541851	9.19855859098	7.27055828596	8.14795554945	8.0418369003	6.33692567406	4.60302041847	6.89799300415	7.5866810324	7.1819864817	10.1870229827	7.59816237769	8.43245310228	6.3360619595	8.59335788272	8.34021443248	10.3539967666	7.62276782055	8.17557940248	5.81353559868	7.06108110084	8.37189734244	5.78191549157	6.38932389547	6.33275362824	7.00535648023	7.36949141691	7.84293120027	6.00274957942	6.7654282307	7.41379289988	7.24121376638	9.19189621654	5.07457766688	7.75145053688	6.89066872805	9.7486974186
AKAP8L	12.3234226964	7.31495415604	11.7503702644	9.1978674484	14.3056618257	9.25479641509	10.0140807302	10.7735621338	15.409176549	16.5766650622	13.417772421	7.12701060109	10.5996671052	16.1580215119	9.83564444684	18.6099382017	12.6667963216	11.2804321094	7.19054962523	12.9166863059	8.67274756549	9.72053138473	19.8654915787	8.55104695297	12.9673106456	14.7782054314	17.1509256354	15.7469737278	14.659031892	12.74202996	16.8742227416	7.03854890134	7.99759088194	12.1880612873	6.52309412863	13.6264847782	8.01608473433	10.2307208198	17.6294659944	14.4876459701	9.23303184434	15.0730488595	13.3195280844	10.4236049811	15.2425831887	8.57247198005	14.4010281528	8.10010225107	17.7694790055
AKAP9	3.91253849447	4.84480900162	7.05639143354	3.46946079006	2.70897183984	2.88336772741	5.29141415748	5.40233646759	4.93014804118	4.07236848279	3.18595482086	4.3134091486	1.61232380505	3.90143870689	6.13679971353	2.17535128262	5.13342130598	4.10410679568	3.31023480471	2.35099091306	5.00083308251	4.62694618154	3.81069614458	5.15906988826	3.6637825213	3.36882476498	3.58214260544	2.60535351306	5.48789313829	3.00152981525	2.31536989782	5.02473605084	4.37959498835	4.74996587048	5.04957492799	4.600971144	4.90980137328	7.05698949898	1.64621440619	5.91372804256	4.71469222803	1.68642513195	5.00409184085	3.11853822114	4.56129106377	3.30530570923	3.22067028132	3.48157091174	3.89727190256
AKIP1	11.0185702084	10.7871319003	6.99046651583	8.51622687001	10.1361191002	9.20094129529	10.7231450008	8.56554486615	13.1584280261	8.31353436157	12.6755745752	6.20690235161	11.6695736049	10.4748086987	8.63893143706	8.65181547379	9.32958374535	10.5273486343	9.63639013883	12.2758126545	11.1471887128	8.56183804018	8.03884673454	9.34528525404	9.57660527362	10.5104309349	9.58470249397	7.28798600598	8.89010316631	6.47861929146	16.0424210943	13.3636433089	10.6450085555	14.3289248572	11.6027276713	8.59041022458	11.5757954488	9.18926336847	13.6369674951	13.0322797275	8.67361749962	14.3950848402	11.1253643943	7.02574244878	6.60664601978	5.94236833453	9.82016608647	7.85994011451	8.58752407747
AKIRIN1	19.7270444899	58.1276173124	37.3884543242	31.3732027697	39.8214327839	28.546050584	18.0647214941	23.9227466735	39.1270212829	30.4967108497	20.6586782484	39.7593870288	18.4710074597	16.8091450502	28.5182728022	33.8891853689	23.269035775	33.0626404595	22.816436478	16.9047725672	25.3421712722	35.2671693072	32.5091729266	19.7647764659	28.920806293	36.5637863225	23.5028510196	37.0528964873	25.0546819897	36.5556021811	11.7980037322	20.5837372812	47.6145640517	34.0968716115	43.5570642244	31.5096887599	19.7476406169	85.6068195085	28.3158416532	13.4278966023	20.1682174917	8.94718171365	21.9632533223	26.5551332658	27.8244381642	32.4243369526	11.7957011887	28.7232792124	30.5394891474
AKIRIN2	30.4264670087	15.0705013483	29.7041456922	23.4468582292	27.6667592391	22.640093702	25.2135772614	22.7472059308	30.6815584361	35.4468065094	37.5968955221	22.3881808058	22.2635860077	28.1822061007	19.0963509354	30.3166433846	23.2719845574	28.3890909588	26.8175153416	35.294411726	25.802605944	25.2856635407	32.0571264219	27.3704807209	30.9303998383	29.008904552	26.0300392274	26.2941451806	41.2898070627	36.7543922564	31.8600043071	24.9677468235	18.7488206396	20.257825305	15.5960659241	36.5120947578	25.6711496107	21.674125467	27.5317404262	27.4918199935	23.2904099234	35.9220609615	24.905976671	23.8859264859	27.4136139589	21.7084771348	27.8620035366	19.4460373597	29.1816107421
AKR1A1	10.9213052244	24.8748266502	19.1222088688	24.4833834034	15.6522251132	20.0809245483	14.6405347942	14.1386668664	22.5857104708	28.3762037551	18.6993354409	12.7559037374	22.0520764248	21.3549623638	20.1602746876	31.3915689999	11.5903045859	32.7635771619	14.9625563543	23.4114969424	18.3477808087	16.0932838668	20.4642941457	11.5315313954	28.6390820786	22.0611044334	18.4999087098	19.920033614	29.8161936415	19.7657747053	13.7356497517	11.7573438344	17.5452048975	29.0735311724	24.0685776419	23.1055192223	15.8233249213	21.37193495	36.8577770123	15.02454381	18.3566346624	39.2954024196	16.1365159241	12.4820582705	10.8352354696	19.652254959	15.2976891636	31.8458578457	24.5911314482
AKR1B10	0	0.0316664412282	0	0.0487045208178	0	0	0.0250001691145	0	0.0242535729649	0.0121282634212	0.827857267234	0.00856245646083	0.0126770340349	0.0216072803824	0	0.696168135509	0.0243160543822	0.0147540325652	0.136990917522	0	0.00866803908529	0.022857115074	0.1934986661	0.263507683189	0.0366343649655	0.288775697035	0.0107945140867	0.240286235862	0	0	0.0231348963167	0.173080115364	0.251785007381	0.0183556010374	0.0602770607058	0.203158895466	0	0.0275220317361	0.156701693475	0.0231787810578	0.0235205560344	0.0113678703828	0.146538948487	0.0102044060645	0	0	0.0182022587624	0.28246873778	0.0199038484729
AKR1B15	0	0.0124570541734	0.0523701516889	0.0562013550297	0.0393533253853	0.0277121664557	0.078677223944	0.0655908327014	0.0508850902265	0.139951040886	0.0478040888147	0.0224555249138	0.0997387098805	0.117110376601	0.00905424575313	0.173290594587	0.038262134294	0.143165144867	0.0884348076931	0.019484946261	0.0500113268608	0.0279739008345	0.0587586610283	0.0276425503447	0.0480378439848	1.08190078545	0.10191319886	0.180046915293	0.0160982854643	0.0646674017093	0	0.0394706402348	0.160618470874	0.0192554395244	0.09484799447	0.288336474655	0.0141722427479	0.0577424641778	0.1264489316	0.0121575320796	0.0287858594555	0.0298128811241	0.0576459983823	0.0856372170895	0.0058216697842	0.150115310971	0.0143209350143	0.0493860129011	0.0156596895053
AKR1B1	32.2929532774	40.2917914805	35.105267565	30.513664406	34.7443180359	32.6192768779	24.6155034887	30.1015178177	42.4600277638	30.5139154719	34.3881956427	21.2692167117	39.7474201115	26.7728451361	45.853106301	73.7275132679	23.1656082566	36.5577515102	35.2091649229	33.6186661331	35.8266065216	26.3392237741	29.9852700843	24.9187017704	29.4314482499	70.4458807289	28.151007388	27.3402593684	34.4560488639	33.3514615123	35.3810186685	33.0036023032	32.9804966826	40.8111412198	42.0738965633	27.4700605024	29.2435452122	26.9892773906	37.8513302867	35.2217157354	26.3304099139	59.9912958659	28.3407127133	23.7140582864	20.3725039424	24.9767256326	28.184297895	52.7702305288	36.8225547316
AKR1C1	0.37582135733	0.632970363604	0.145864566709	0.97113528582	0.560389898266	1.33336437453	0.847262542142	0.901094343868	0.0526692940637	0.893092698062	1.64184506701	1.05987586489	5.86129571086	0.678244557495	0.621941306438	1.14142477615	0.609657488454	0.474774546681	1.75790020492	0.667382569044	1.08321248407	1.14314899267	0.882628568717	0.619798297434	0.855222075855	0.564668767051	1.60893735433	0.450652292933	0.13027237742	0.890842138444	5.56978521232	1.06370560569	0.431243200325	0.150385440422	0.40799454266	2.75089844429	0.752128334421	0.939973651706	1.31596565404	2.36346951394	1.71806026691	1.12436139232	0.889584642231	0.648683258411	0.740625264543	0.538425150519	3.530587089	2.52631050363	0.379187014104
AKR1C2	0.198120594997	0.0679720657006	0.0484923280346	0.179942968395	0.435970812209	0.245146352896	0.173455845385	0.436526089262	0.0441724032158	0.419688938846	0.23317835604	0.48565977126	0.35622030651	0.174276593554	0.325621231816	0.178060416264	0.242519661191	0.14395251824	0.115152924944	0.152713956709	0.133060801092	0.547124929047	0.368312480989	0.174338179296	0.254970370636	0.128801555541	0.592601592073	0.0580525728296	0.0199637472657	0.323988216903	0.267858128204	1.05532291008	0.212464634007	0.0119394928425	0.228523811829	0.391773203617	0.164035481604	0.243465074418	0.0439071890645	0.289473686396	0.697637306958	0.165632059237	0.386033828493	0.509760549287	0.30899665336	0.313187587139	0.76247993799	0.0890827677681	0.0983938420106
AKR1C3	3.42083297906	2.55823133017	1.07804330913	2.29367819312	2.21195063266	8.2770197862	9.15717866559	9.34441370053	0.315727741499	5.46554133603	12.4576615862	1.51788009733	16.9589381481	10.0129765942	3.51614825746	4.1292048101	7.69319033521	10.2048541695	14.2181280486	7.037723038	7.25818014935	2.83838367029	5.52915423509	5.60952610563	9.35912719221	2.26922058999	10.0885552352	1.76771089145	2.92017773731	2.92199406176	12.4186294984	4.46013901981	11.849682051	4.42056065942	1.92871470643	3.64672775377	5.28298480303	2.82054401378	3.09678430373	12.1182636514	7.5285607836	7.30782112534	5.38269246238	1.85192832044	3.04698272388	5.31459282887	16.1581071404	7.84254911686	3.3378688344
AKR1C4	0.0115639354603	0.0144269262022	0.01213032075	0	0.0113940967351	0.0240707819919	0.0455593468502	0.0379814557179	0	0	0.0346021846284	0	0	0.0131254256311	0.0314580638758	0.139768733226	0.0147708808229	0.020165386202	0	0.0135396962002	0.0394907527815	0.00694232126247	0.0278387785579	0.0205802686736	0	0.0125298506152	0.029507261077	0.0312777425992	0	0.134808219864	0	0.00685683797182	0	0.00836263537338	0	0	0.0164133427853	0	0.0109833515562	0.0633601789417	0	0	0	0	0.0101134023158	0	0.00829277410701	0.709745077113	0
AKR1D1	0.0286238247281	0.00446381130795	0.0112596672723	0.0329546786833	0.0423051428729	0.00496513382181	0.00939762796328	0.0117517792182	0.00683773541074	0.0136771363767	0.0128474454663	0.0337958190992	0	0.00812223234979	0	0	0.00914046747333	0.00415955913252	0.0178252749503	0.00837858988916	0	0.0085920484296	0	0.00424513786412	0.00516410705624	0.100797847723	0	0	0	0	0	0.00848625145687	0.00383702565402	0	0	0	0.0152352755049	0	0	0.00653472262606	0.00884143759544	0.0128196352716	0.0206566380667	0.00575379378481	0	0	0	0	0.0056114309306
AKR1E2	0.192304849769	0.171368246283	0.172906003507	0.253029758794	0.126320321106	0.0889533408159	0.120260088086	0.157905112859	0.122502117814	0.0875121696592	0.12604529348	0.296557863156	0.109766226017	0.15071160014	0.0809618892592	0.153251405019	0.198847712129	0.0904897719267	0.121657317162	0.0643317629967	0.143852868758	0.280375567942	0.139620055308	0.0543244162753	0.0594758991	0.307590466034	0.147988009423	0.136227056823	0.099656845784	0.213506771055	0.0500793452748	0.363801070678	0.0932935401778	0.0596006441629	0.211252945896	0.284557929175	0.0909830230194	0.0595760322894	0.0521856885689	0.0418119509359	0.175371030402	0.0574178575229	0.198255010986	0.44178280951	0.248270009519	0.249026135561	0.124772454769	0.203816912986	0.157979076998
AKR7A2	17.1002361146	35.7761443307	17.7617932115	22.5872588924	24.7348502667	19.6168088277	15.4555415699	14.7658400527	21.8853565961	21.6029908302	11.2450999489	19.0497492879	18.7942973039	13.2310480905	22.7184803041	33.0800409663	12.9689992343	27.1830085353	18.0166989866	18.1448502096	14.2173362021	17.197037999	20.7628831998	7.88107580083	22.9768433274	20.4272304299	16.5847375058	21.8151454061	21.5940512088	23.747478423	17.3418455359	8.32684239315	35.377197713	22.1083475	25.8781649146	16.7576262777	14.60512877	31.9270815231	28.1396797026	11.4507603347	16.4985321087	29.8107050014	15.7754402765	19.5851257641	11.8033455964	28.1655854028	10.1775666085	22.731531455	23.1252992002
AKR7A2P1	0.193515824883	0.0905348745934	0.164932590656	0.111397618762	0.166839462357	0.0167837802304	0.0317670637054	0	0.254251663256	0.277399231562	0.0579047706044	0.0652805423724	0	0.123551137662	0.180961223181	0	0.0772444423361	0.0562426946311	0.180765821053	0.028322380904	0.132171017834	0.0580878815142	0.252344075802	0.0286999156584	0.17456375	0.131049912992	0.020574461822	0.163567211297	0.643491574708	0	0.02204768261	0.0430294684526	0.129704047518	0.0524789642775	0.0492380299161	0.227778279456	0.0171667421263	0.227314937531	0.0229750107962	0.176716040065	0.0747173947615	0.0216672851886	0.122195866334	0.116698256895	0.0423104962458	0.0481324405959	0.0867342603324	0.048944409209	0.227621716306
AKT1	7.26939110185	9.15572649305	10.3294908461	10.667429785	8.23721534247	9.31858424147	11.0504599868	9.44038575531	19.3320575816	13.3519815133	13.1875689816	8.06715034296	8.14272176886	13.5749626397	10.8411147801	11.0394740679	10.4289339565	12.716828741	9.70591970101	13.8467059609	11.7813390408	8.56873012436	11.983439416	13.3078374596	11.1644950314	12.6077013767	12.2816929183	8.37217349594	6.93901436995	9.73384309518	7.20770782993	10.0846124377	6.93340876084	9.34237931748	6.30330154971	10.8521800267	11.467566758	6.7999916491	11.5299686191	11.9112935861	8.90196643208	10.2502545317	10.7853952667	8.89983646952	10.3513925445	8.38447537929	9.69519944554	10.2899459558	11.3370124024
AKT1S1	8.99686676006	8.69979861904	7.00731860285	9.62078728642	14.6959895851	7.68794847342	6.11027316163	5.69268004709	9.1239430317	10.5703153674	7.29818880036	5.89039692612	7.2295642394	6.68009580541	5.23708495641	13.5155789695	5.69174535624	10.9840159163	7.58563166564	8.26867146488	6.17910163611	6.77929469717	7.39608945091	6.99194629056	10.7885235505	6.64242828119	8.18391626677	15.135968596	11.8725556811	7.56333563464	10.1518683321	5.67783474173	7.74300607672	5.37070104609	5.37932128302	7.97775855049	7.30482729886	5.59995549837	12.7627846927	6.73964774597	4.39251542859	13.4704647139	6.33397171886	7.54419548842	6.86623686353	7.25447412799	5.80723442149	5.46693779731	15.4834941144
AKT2	4.97724857496	9.62097884071	7.47096410261	9.47652170637	9.67775093312	4.29408021691	5.11449197438	4.24042806625	9.31630148235	8.27356815181	4.47279690934	7.06470827359	3.55122213946	6.22078129174	4.86271260879	8.28741954369	5.31488515811	11.7676475883	3.55578252744	8.09595305235	4.96897315159	4.75826099063	6.41102166192	6.92097941163	8.15892506815	6.32292514023	6.2881494348	9.75528555839	8.69209711811	4.99113200057	5.23159173691	3.31176654535	6.69529101368	5.29739105452	6.77814616949	6.91581669522	5.84946319163	5.96561714417	6.84984627668	6.31159672776	4.91274200664	4.53607893978	6.88628770111	4.84357919853	5.31594731241	5.53920035435	4.93748405787	4.62784282365	9.47056220445
AKT3	15.1885158635	4.30152927118	12.0559129144	7.30445061454	8.29521027422	8.25153519949	13.683666882	14.3973608408	8.1449206245	15.514960979	14.3277410143	14.9155876915	4.61775314187	13.3842936563	17.3912112909	8.74385932874	18.1892196407	16.3877485376	14.2076847831	14.0624656567	13.2200486042	21.1760215024	12.981097571	13.4059804978	11.9638440568	6.14043876223	10.4330761594	9.94179636448	18.7555644581	13.4684793869	8.80613530098	15.1961235895	6.11119613481	15.8574260148	5.93096104734	15.294187599	13.6950108586	11.8860475618	7.13088564639	15.4186376899	15.0485485637	6.12029344555	18.3581210811	12.5805647508	17.2139863246	13.0039630655	8.32734031499	6.30365248335	13.0844349728
AKTIP	11.4283426484	12.4848323026	8.52689494336	8.93167134093	12.266645361	11.5134409366	11.1221821183	12.8777067482	9.41993481432	7.82311692933	9.44667577529	11.4652246686	12.9031443628	9.35195659554	10.6804027368	10.8587694165	11.2200002576	10.1969481169	10.531410248	10.8651611241	10.1187242395	13.5966763201	12.0251321829	6.48433547134	11.7537578244	7.86034959673	10.5491578111	10.0639113069	8.29860890613	15.4464901312	12.9992322914	7.22803253953	10.0815724755	8.39688649011	7.57519802047	10.2325516925	8.22518609768	10.4141138957	10.7333314566	8.31866044856	9.84886434167	9.57740238873	11.4898141544	10.3932562337	8.17893125094	12.8545168029	10.9202635418	7.13974922802	10.2595500375
ALAD	13.1965180838	28.2836544204	14.7840493304	34.0205935658	28.4562661216	35.0721389536	25.0536178672	25.0090278605	9.02752738014	18.0699880229	22.6609936285	18.4691172043	32.2779725107	23.2970220317	17.8590136933	14.2680878508	22.478737282	16.5860078935	20.8968384732	15.08456657	16.7947110319	20.4873877288	15.1805535473	10.985320366	26.6177664599	20.3244134476	27.4016281376	16.1768070448	9.07151954608	20.1944498896	12.882297682	23.7669810579	30.5950842442	8.39974110649	21.5725415478	14.1412462773	16.7635665632	21.342265034	12.3989673707	13.6246763596	19.3670546092	5.14040361313	15.206643409	28.1786594726	20.6583990987	24.1079003062	11.5881358124	18.4630825118	22.5320032736
ALAS1	17.8480862395	25.571550339	18.2370379966	22.4074597007	14.3267467341	17.8642029917	10.8083801589	16.017024	24.2514306935	15.7136382532	18.9910979411	24.6722996229	12.1877085193	13.5070722244	18.3884911999	15.2957478439	12.8146885041	18.2734976583	17.0372023942	19.4157962152	13.1976227148	25.0662035711	16.5705279745	16.8217889918	15.1537992897	24.7197549206	15.3218082092	15.3677070848	12.9912243251	15.117471386	21.621421617	13.9985753983	25.8183424918	18.6821801852	20.838695315	14.3656599261	12.2947652033	22.0686757191	18.7922633161	15.3900525497	14.8055346139	11.7264782813	20.948482315	15.0456080734	19.9905833096	20.4634046291	9.31312540439	20.320035757	14.9470995333
ALCAM	27.3314315303	26.5976933602	34.0887814717	20.0360154345	20.8544347962	37.1275734861	32.9153176096	29.0624004625	24.3837902259	59.0355816569	31.3125854459	24.6032352518	16.3190210675	32.2240607887	31.9169730074	26.3254941436	30.4669446854	41.8169605244	26.7821639995	40.3272297836	45.968160384	34.7376697533	40.4629414228	46.3041596826	38.0792255445	18.4267239966	28.2528716086	32.9306660779	97.1445419099	29.522821758	31.1919889161	38.1836933847	34.2184264216	59.4916203042	15.0698960987	46.2762081584	49.3741472464	26.2646338466	41.0164428532	55.1287305712	30.494907087	34.9619257412	38.1908586899	21.7752217587	24.4100002856	27.450844711	31.8818178327	28.8621342729	34.2674680705
ALDH16A1	4.13779179515	2.72087229455	2.36774821429	5.37488112194	3.93610949053	2.19293481755	2.85159513866	1.99238217092	6.96467753419	7.41197542938	4.83555655555	2.56011362435	2.74752255544	3.25185458957	2.15594110929	5.19885779879	1.8936950018	2.51879267817	2.5015736712	2.09864999488	3.68891431546	2.24655788793	3.51933005865	3.04853928581	5.42166508829	6.27058168644	3.7343113492	4.52570005741	5.08983024619	3.10742673419	3.11533327907	2.53264982527	3.28713021051	1.47546930794	2.72988448439	5.81305573517	3.44734285105	4.21437804253	4.68617480062	3.25183870785	1.69627636162	9.18047960095	1.45863537439	2.69457858626	2.30133377599	1.74849409716	1.86995179701	5.63298180162	4.72873942999
ALDH18A1	11.0431776084	12.0834969107	11.621046981	8.79630028663	7.60916296134	13.5302849884	16.8180284413	11.6061535792	13.0118164907	19.0286591837	20.4981504129	10.3531239354	8.89398625747	16.0898619105	19.4613691651	21.9388492567	12.6042993196	18.7721754118	13.8102335318	19.4809623501	20.9174191499	13.4110936296	12.2196270859	19.3083140757	13.9664674006	8.29122107513	15.5513921711	14.8312809823	27.0831959151	11.1049434487	21.8395878468	20.1041651802	13.0213082521	20.8130095222	10.160606099	16.4641781456	28.9251171883	9.11706642807	13.6816921368	25.0636110926	16.4471516419	15.8825630546	13.5467203293	8.75647508733	11.7961854526	11.2929109198	15.084230203	20.6281320193	10.8257063555
[truncated: 3,428 more rows]
[truncated: 461 more columns]
