# Supplementary material for: Modulation of transcriptional activity in brain lower grade glioma by alternative splicing
Source: PeerJ. 2018 May 14;6:e4686. doi: 10.7717/peerj.4686 (PMC5957051; doi:10.7717/peerj.4686)
Supplement: Supplemental Information 8 — The second part of gene expression profile. [file peerj-06-4686-s008.txt]

TCGA-DB-A64L	TCGA-DU-8161	TCGA-DU-7013	TCGA-DU-5854	TCGA-E1-A7YM	TCGA-HW-7486	TCGA-HT-7875	TCGA-HW-7495	TCGA-DU-A7TD	TCGA-TM-A84T	TCGA-KT-A74X	TCGA-DU-8162	TCGA-QH-A6CU	TCGA-QH-A86X	TCGA-HT-7475	TCGA-DU-A5TU	TCGA-HT-7877	TCGA-DU-7299	TCGA-E1-5319	TCGA-F6-A8O3	TCGA-FG-7634	TCGA-HT-7688	TCGA-DB-A75L	TCGA-DU-6394	TCGA-S9-A6U8	TCGA-E1-A7YN	TCGA-DH-A7US	TCGA-FG-A4MY	TCGA-VV-A86M	TCGA-HT-A616	TCGA-RY-A840	TCGA-CS-5396	TCGA-DU-8158	TCGA-HT-7606	TCGA-DU-7012	TCGA-S9-A7R4	TCGA-CS-5390	TCGA-DU-7290	TCGA-P5-A72W	TCGA-TM-A84M	TCGA-IK-8125	TCGA-FG-A6IZ	TCGA-HT-8105	TCGA-FG-A713	TCGA-DU-A6S2	TCGA-HT-7474	TCGA-HT-7692	TCGA-HT-8563	TCGA-E1-A7YH	TCGA-DB-A4XC
DLGAP2	1.30075812301	0.292614915131	0.203058538177	0.0440229367992	0.341101609858	0.282838928576	1.00610891908	1.80311556441	0.0156587621475	0.11745501938	0.125040542353	3.71077289419	0.245539072913	0.510346431505	1.42934320567	0.127602340878	1.70858558347	0.11311652547	0.185394407555	0.199069247363	0.16229328821	3.02030103781	0.565463434304	0.0437471180837	0.283825632577	0.184221853627	0.385049958106	0.0554054598194	0.126324236817	2.20889600054	0.126960371309	0.0874527651291	0.791926938531	0.183688517258	0.241838245965	0.169742777064	0.319820933829	0.299110952221	0.0233471187915	0.194543016804	0.966810587357	0.0752288943868	0.610526963817	2.89059044235	2.24294577924	2.26218016156	0.204188744107	0.0580266434028	0.139748779319
DLGAP3	7.46312609597	1.13521444777	3.19334582643	0.205036602801	3.66853242897	2.06203742982	4.95898082539	7.17002880921	1.20183558746	3.66444942901	3.60701803536	19.0482081457	1.57879915749	4.3144003423	9.94680724358	2.55093820641	10.7661893633	3.64258774525	1.6589517707	4.83828804537	2.25786616491	14.6942110984	3.49685018449	3.06712758445	3.04029304139	0.723624865302	2.54669105384	1.4676630463	2.17364296348	14.4030905421	4.42328513978	2.04268254878	0.629653304854	5.55403471572	1.18569930225	3.9880672029	5.43070340399	0.321840069384	1.79192952573	4.85858023907	5.3668582197	3.55932966722	4.27332187321	18.9509958479	13.4238746557	8.26118245571	1.85184297544	0.19518690723	1.28741915543
DLGAP4-AS1	0.154397756261	0.0793155343689	0.104797608974	0.097592907697	0.259516099048	0.0441116587509	0.0536729112872	0.0969485618766	0.0954617447187	0.182267344907	0.0652230592158	0.0857861866834	0.145153860365	0.123703231799	0.0617672694484	0.160437794024	0.0580046489434	0.0791886524223	0.0150823623092	0.101022690196	0.0682345760411	0.0381670990048	0.138474219811	0.0538785860227	0.131083981329	0.21649854317	0.254922394221	0.0736958547413	0.164731634701	0.0705848537328	0.140727001641	0.0323118289981	0.0779182296127	0.0853832964138	0.14173359863	0.0855220048018	0.0386727182082	0.164130841704	0.0948885858284	0.232225325526	0.0448856240996	0.227786559923	0.0720969221321	0.0949340559267	0.0635438720803	0.0542156542617	0.136774625547	0.085758156472	0.185170312916
DLGAP4	11.5187217752	12.2859450751	16.4284015838	13.2557335982	8.61265369156	9.12797794406	11.8099634555	10.8871061945	20.8122313169	11.3928896483	14.1529777615	15.7620590028	6.27366206713	15.0921039246	13.5027144411	12.7744881367	12.3778132625	10.9625500394	9.96155623721	13.7536030652	15.5556595893	14.4003205812	9.70406163808	17.9586154744	9.1612005385	11.7141087262	10.8082992301	9.32824420174	13.1000278771	14.0059666477	14.2470951023	12.0817141792	11.1144444628	24.1411595052	13.8984129341	12.257459583	14.3582443636	7.223337651	9.4407061515	20.1636037795	11.6306138938	11.1703495929	13.6483465516	19.9225859383	17.2096944569	10.8052646781	11.0631626374	14.0771003954	8.5151603259
DLGAP5	0.0301791279943	0.78690286078	3.61525900346	1.49173167966	0.600664962163	0.163329478463	0.0515229373842	0.0545174235536	4.64853754952	0.149971087148	0.473190300552	0.659703763012	0.0602911026911	0.339117044059	0.738882749284	0.488221558585	0.181177924334	0.0596437902227	0.07016362657	0.296817316101	1.6448614687	0.355109103857	0.866987779892	0.297193222618	0.235211205003	0.176579661874	0.308027803117	0.114278482505	0.459802065399	0.146590612683	0.319081133383	0.787367693802	0.394842182286	8.10998207429	0.692111876746	0.318280857358	0.766745257474	0.519208469992	0.206380380591	0.826775173809	0.402703733315	0.129755544789	0.431224923132	0.0436783085868	0.0105574322511	0.12010139936	0.489113108648	0.378595082414	0.146725070062
DLK1	0	0.00779738424821	0.0546343983326	0.0351787472654	0.0205273918967	0	0.26265237913	0	0.222957544244	0	0.00498709197129	0.0702791983607	0	0.00236465217036	0	0.201443791713	0.00266109430488	0	0	0.678121614322	0.0199208247653	0.160091601161	0.0769025294725	0.0148308110848	0.54725341279	0.00902941795088	0	0	0.0151148717533	0.00404779952341	0	0.00247063024813	0.0446834350447	0.0451979031569	0	0.074546788184	0.00295699718478	0.00903584776879	0.0118724406317	0.0266346535348	0.543121755257	0.00373222250519	0.88403372425	0.0167512087504	0.0218641400969	0.00829088538126	0.00597604278645	0.0899279807755	0.0130693944792
DLK2	1.10864835275	0.314908312679	0.638583267351	0.417865620469	0.312104488744	0.631868792397	0.987961364076	0.94284377508	0.576966034504	0.501359411696	3.85049891737	1.99016608773	0.355954787498	0.870733457507	1.58874477694	2.46644596276	0.727016676638	1.49599027871	0.747936100675	0.840266522013	0.621989953111	2.25223680578	0.540142025472	2.84801097302	0.735767469531	0.225234711819	0.79141746928	1.03078066833	0.514680761239	1.22126239073	0.658620286198	1.98972803697	1.07214665039	1.00932820159	0.22163719638	0.531295892889	0.871081646534	0.407857801256	1.57007894665	1.34685718483	1.25358813259	4.61946326416	1.72871394597	2.85730671705	2.19022100367	1.58884411466	0.851826635465	0.353840060314	0.946981670813
DLL1	21.8863788539	5.0629790416	11.673489712	7.50932522137	22.4640374224	27.110669559	29.9498616173	21.1599564052	21.4047930927	76.6535722985	45.4238559078	4.95758266475	12.3770606716	42.2581785078	19.1541432215	55.375033673	28.990083441	28.4628612909	30.4493656361	24.4047441927	15.0936301273	20.9652506951	40.246106219	15.2181836565	24.4737998719	4.74290190374	55.2514225498	61.8605007386	42.8164616414	36.9651577139	16.3465182094	6.27315229633	4.59118555306	18.4471855862	3.27724419826	44.3193267922	25.7719042028	3.87340035489	47.1792487664	41.1818969382	36.4465476108	25.6699903791	22.8945984689	12.6770987717	34.861894702	6.90788551503	15.124508455	1.54555702607	38.5160321951
DLL4	0.861492511496	0.427007269345	0.83041526733	0.922141660047	0.298241021421	0.329566633475	0.336351247838	0.92533949669	4.3428438566	0.747629740441	1.45471573658	1.02736506841	1.38615752416	0.49948140336	0.63973113403	0.740349702575	1.02605257035	0.752496014797	0.943445711675	1.0577542256	3.41270893263	0.693314857627	0.911785890103	1.37573012498	0.786363234008	0.368334901675	0.994158168389	0.579385139786	2.71969745409	0.59714964465	0.636659886015	1.63186973194	0.639214729446	1.97003139096	0.837295133173	2.7186748987	0.743573119136	0.333252255518	0.663437877504	1.10563712212	0.437268893896	0.279468318638	1.40135384506	1.04464950247	1.20141602137	0.518894646778	0.945062194057	0.939088028153	0.566001295938
DLST	14.2723768857	14.6653065843	18.6734504205	19.2171297637	10.4679845525	17.1696411823	17.5710785671	16.1889527367	18.5136104475	18.5716499274	16.2849531531	16.2719642918	12.3614622584	18.2314412089	20.1408214376	16.2093356168	16.4223042551	19.7365504286	11.1963568548	22.4121847262	20.5292999468	15.5946812015	19.7519498995	17.9696321919	15.6566419203	20.060659846	15.7514688315	11.3481493245	10.623010912	13.6950633574	9.57249808372	16.7525541969	11.0176034175	14.6270983972	11.0635147835	18.1758055997	19.0734766982	11.2699594747	15.0296713758	18.1773808486	14.7581305491	16.383324827	20.3222468207	11.698743774	12.2693929806	16.9260107531	13.52814274	12.6215798636	18.7980518943
DLSTP1	0.523092997838	0.254921868085	0.385814079096	0.388945526366	0.54762351487	0.204157208564	0.171739221805	0.0939578182623	0.796606275403	0.406162464234	0.16630515265	0.220574949301	0.0653138769774	0.231924526014	0.300164295601	0.258368085542	0.167039680325	0.285055754731	0.095011085167	0.21053527607	0.156306382797	0.225712604591	0.354173411697	0.22303904174	0.365694296066	0.460513652892	0.278074336295	0.24317636362	0.316258783863	0.206443754718	0.0744964165	0.116313038801	0.184066711452	0.248247980943	0.166369266519	0.307853952292	0.336425038642	0.177246762732	0.155259489502	0.26869582532	0.201968733255	0.0292844400998	0.401088141132	0.144580004387	0.114369583648	0.303582749401	0.328232163917	0.220502877529	0.435826661391
DLX1	4.99453837216	0.351206471259	0.282597322001	0.157985955493	1.13336357185	0.36544661522	2.21420170306	2.57997037341	0.532198752062	0.0520692622155	0.0507221082769	4.12942730646	0.157228509649	1.46705711282	2.41271131533	0.669806541237	1.58524357453	0.175950716587	0.180963595474	0.428844693899	0.0413486328358	6.14587978604	1.03962913404	0.599766221579	0.253394371238	1.01674802572	4.04215578917	0.188308094188	0.0732040470034	3.31115315413	0.0165538536008	0.68204532189	0.473937738181	0.40277892167	0.525780275691	0.302136424021	0.592900582136	0.507641968303	0.0575003689237	0.508614478003	1.8774584757	1.05201307271	1.87426361329	2.79895470499	2.21843676193	1.86315727383	0.104194986701	0.216407651768	0.137671914711
DLX2-AS1	0	0.0581329194758	0.0244394041215	0	0	0	0.0458950473007	0.0382613190758	0	0	0.0139428592376	0.0314377348793	0	0.0528885571745	0.015844930068	0	0	0	0	0	0.0159126949103	0	0.0186959375999	0.0552851006894	0	0.0504887033211	0.0396329106677	0	0	0.0226335905983	0	0.0138147240822	0.112432929612	0.0168485095838	0.0158079990783	0	0	0.0673662082074	0	0.0212756811394	0	0.0834760671476	0.0168134161948	0	0.0407516884894	0	0	0.0157137313776	0
DLX2	1.18491792017	0.0511354384278	0.0508125658081	0	0.18357155851	0.0206830423042	0.293604679701	0.428346417263	0.0640882291679	0	0.00445983712988	0.79943936928	0.0223320680372	0.346802912786	0.258480424846	0.339506615237	0.237975302147	0.0173272948106	0.0247513245437	0.0872558199568	0.00508991924739	0.966371119736	0.215286554181	0.331570995296	0.037645818813	0.242243778561	1.81283869165	0.0201567674528	0.00901124565132	0.861524382873	0	0.362345793266	0.291703092726	0.19940239457	0.0758464602243	0.0421044698388	0.111063619514	0.193933023627	0.00707815989176	0.20416057659	0.271624145199	0.0867785714876	0.301169609955	0.671113208	0.521402074949	0.197715749249	0.0106884644046	0.231208774815	0.0350629411482
DLX4	0.0121478443859	0.0113665491566	0.0605284363876	0.00932389509399	0.0119694298304	0	0.0319065458731	0.0199496449627	0.713869709639	0.220571974054	0.0763337107	0.0368815358422	0.0242686579109	0.086176127394	0.0784854521754	0.175062020122	0.0581877042296	0.00706120548676	0.00504332010805	0.113786952918	0.128602871874	0.0474036327258	0.336311391239	0.0324291719878	0.162180454342	0.197437986368	0.0568281992971	0.377856417317	0.0440670684705	0.0826088789673	0.121794690159	0.00720306689246	0.107475678233	0.0263546939154	0.0494542232418	0.114389201812	0.00431052937584	0.105375243354	0.0749966392483	0.14421221848	0.0225136387069	0.0217624214572	0.0262998003048	0.0195351088654	0	0.0241718897614	0.0871150913327	0.176154206031	0.0904958730786
DLX5	1.27310691258	0.138429973158	0.196031104299	0.0627530121524	0.368266826824	0.291745499098	0.138048427237	0.575434086365	0.133925798156	0.0223236848619	0.209694716767	1.10322394168	0.0816681960411	0.344682681322	0.810223600837	10.4031510642	0.701192030114	0.285146009851	0.455809682462	0.177780855332	0.247297554146	1.8160892613	2.36190367357	2.15487902357	0.354009757915	0.253109594486	0.119212448974	0.0947740358863	0.0847389960457	0.975812322891	0.0425828592891	0.574823743472	0.983252503756	0.0929113061483	0.150572233965	0.428932343133	1.06927514875	0.202631866376	0.110934748699	0.117324996257	0.490650797051	0.721880765372	1.55091564689	0.760694046591	0.643532600552	0.697221896759	0.695201414347	0.196939905128	0.46710498643
DLX6	0.641733037722	0.0360275776687	0.077413885192	0.00985105065889	0.139107748716	0.0356211282363	0.122200498032	0.268738896669	0.0306597791032	0.0122654052807	0.072968573279	0.532545566925	0.0128203811869	0.116541906212	0.445164895212	3.18607997369	0.299190636465	0.160399305615	0.223795319193	0.105192722349	0.0482132971332	0.974706736092	0.906338291304	1.39715499821	0.342699666932	0.111253738835	0.0272914360208	0	0.023279268992	0.698235442057	0.0292456213224	0.16742692567	0.216781380666	0.0417671084203	0.0914379766926	0.181284829546	1.06569184015	0.0742219748299	0.0731416696266	0.0937635121248	0.25372285516	0.540331458124	1.76908922502	0.526309476948	0.415315120442	0.608668134703	0.0736323323436	0.0476104647423	0.291869249163
DMAP1	8.60588531335	6.24612211022	9.79660432669	7.58231005827	12.4602170713	6.39081626403	6.31019330765	6.58280561989	13.1941169637	12.4288381368	8.13574178823	5.84355003256	8.69897667925	8.15266859857	11.7163055857	18.3179207727	6.08702485023	12.0337041205	5.11061361736	7.63471282025	5.4350137724	9.1558442533	12.5111518127	6.05739169167	11.6506571678	10.3698422221	8.23768526335	14.0174675349	13.2980492309	11.413409483	6.76657909745	4.65515983672	5.80360169896	11.6436471795	5.65138084571	9.4139473281	6.21681961153	9.56710849368	18.0372094939	6.7433155474	5.36772219405	20.9728214158	7.83089588892	8.15605972436	6.86952355573	8.79932194055	6.47198069119	6.15091969526	15.1552502305
DMBT1	0.0466081174294	0.0581473212891	0.0158176497628	0.336690436988	0.208006836198	0.315779558925	0.0954133379408	0.270146808785	0.00785920313096	0.0707414428316	0.0738334240566	0.147978932914	0.306723610054	0.0606813155988	0.0839057054882	0.0535294711077	0.0717905426543	0.0398411879006	0.186669688449	0.0304957631622	0.138568370146	0.0822965619743	0.0990030140464	0.118729769999	0.158281512448	0.0772371467876	0.209873272766	0.407854324714	0.00994552195631	0.0106537401553	0.0174923085739	0.411293067403	0.0426321925045	0.0456013792155	0.109753294728	0.0645414114028	0.252939920218	0.28736823921	0.0364560743589	0.0150218484447	0.0406489282537	0.0589388805575	0.0573776311368	0.176355596942	0.0887168246255	0.130928823917	0.0707797977294	0.0758144230346	0.133293901132
DMBX1	0	0	0.0400853486109	0	0.00753049072894	0.00530288636425	0.0100369003075	0	0.0511200999233	0	0.0137213911696	0.0154691892966	0	0	0.00519774984965	0.00710575210886	0	0	0	0.00447427115455	0.0104399586773	0	0.00613299058008	0	0.00551539472547	0.00828112364556	0	0	0	0.0148493860969	0.00696603231637	0	0.0204901939708	0.0276348137166	0.0103712701135	0.0143934479076	0	0.04419744323	0	0	0.00472143758334	0	0.00551545075452	0.0061451948123	0	0	0.00548079062183	0.0721659624732	0.0119862954892
DMC1	0.0251230107503	0.047014421256	0.0263535004715	0.144620915391	0.14852418491	0.0566524023386	0.0536136808705	0.0515724363253	0.0660159681837	0.0060021825785	0	0.224587109985	0.056463883715	0.0392086707203	0.0683436257189	0.0233578412114	0.0561578493942	0.0146033103256	0.0417204505647	0.0183846328939	0.120112850344	0.135741686796	0.0252002564131	0.0186296983736	0.0271950904511	0.231382678387	0.0320527228725	0.0679518721168	0.0303784331265	0.0976250218767	0.0114492789944	0.0148966945267	0.131341910774	0.0817563887297	0.170460830016	0.053227983295	0.0356584995359	0.195226277332	0.0417579296679	0.0114709972091	0.0814809727776	0.0393810901342	0.0543907334339	0.151502419209	0.126337172743	0.0499899922193	0.0450407765063	0.0211805403075	0.0738769404158
DMD	2.56901965684	8.05654406604	1.16220829896	3.92220211211	3.14348504446	1.5021202641	2.3785456144	2.45125014201	0.594851489437	3.64376415372	0.866392867864	4.25497046876	0.779424560033	1.24308697592	2.87865344993	1.28621164769	2.71647261259	2.72772366394	1.23432625858	0.984652673904	3.50678664165	3.63462091398	3.33039647251	0.775329661308	2.79272808737	1.48055721099	1.10235076384	1.77079285274	2.3595343238	2.98025281983	0.74217366378	1.68664003433	6.55634439527	1.61561493704	6.48822200232	3.05443816548	1.36845919258	9.30809931362	1.65281766631	1.13254886881	2.95745942141	0.238050273727	2.31459871993	2.92623806377	2.33273756058	4.42931138126	0.998169196668	2.98331725028	2.86906134893
DMGDH	0.716154038842	0.877692013212	0.209902571561	0.562606740361	0.780350326682	0.394597726107	0.650048807885	0.660688651152	0.636003096463	0.60789977206	0.257149421417	0.645179627591	0.201983226709	0.542701625175	0.435479235214	0.642336187588	0.656474845678	0.355062785981	0.321804906658	0.599290043976	0.212916340349	0.566506099883	0.693002254964	0.144947137799	0.449931919013	0.620778499152	0.426389470021	0.438680162618	0.438076201801	0.96991871397	0.253418262813	0.344710758883	1.68057341812	0.368621274583	1.62352422967	0.821133327375	0.328860410166	1.05059358298	0.120035029759	0.215429432169	0.796350337239	0.101882428737	0.732666851505	0.636798444074	0.412636053985	0.824270335481	0.501487126071	0.301174866716	0.726751863539
DMKN	0.187318977119	0.100155117179	0.154387826278	0.237340977105	0.527336674796	0.136159657189	0.107380271425	0.129396656063	0.0454575295549	0.0653531572209	0.233098983359	0.172519004543	0.64152195447	0.1265552693	0.31747331	0.398074847856	0.178500657854	0.0380227513072	0.0938149680282	0.144474960892	0.0446769644848	0.476597255955	0.255298503094	0.0970125776136	0.669458078316	0.360827379995	0.217491187638	0.402106389944	0.222908486598	0.404388440297	0	0.0229193770036	0.251898363107	0.0279525918002	0.16139279016	0.249182216382	0.0485322525588	2.09772797723	0.299347971134	0.00814557915733	0.1322509932	0.0639190734472	0.832539657364	0.399249443506	0.234032063799	0.463446088086	0.081024992793	0.0441183484406	0.202845991476
DMPK	9.35722910563	17.6891456369	10.2713255947	10.4058554874	26.2923913136	4.27366433614	7.16285196635	6.68189430132	20.4899129514	22.0477334397	10.4971218014	6.74514548468	7.2261757333	11.8104419694	7.82055214643	18.7142726131	8.36410855995	8.35250504842	4.39271010187	8.76476973091	7.06261137024	6.59918146257	11.931498183	6.67703018852	17.0095495169	11.885755446	10.7695456153	23.7524265313	18.6657083377	12.8633785176	8.82053478981	6.43656233454	9.2029008656	4.4542503725	6.86873485008	11.7075368355	5.815614508	8.36480186464	15.2480165504	7.71999099858	7.2333952329	13.8440967655	7.9134817415	8.11215664112	8.73017380283	7.65493958807	10.5834019716	4.72237270771	21.4030363653
DMRT1	0.00680398784846	0.0127327713269	0.0035686188004	0	0	0	0.00893540217966	0.00558688182017	0	0.0260088427994	0	0	0.0271856715116	0.00386136868397	0.00462732356735	0	0.00869089022288	0.00790993937711	0	0.00796648586756	0.0046471134844	0	0.0163797793298	0.00807267839762	0.00491010855363	0	0.0057871603342	0	0.0164545955023	0.0198296136505	0.0124030922768	0.00403442603076	0.105800703993	0.0147612211232	0.0553984597273	0	0.00482864096083	0.12787775459	0	0.00621330989314	0.00840656823938	0.00609454840072	0	0	0	0.0315901508368	0.00975860414437	0.00917801709729	0.0053354306389
DMRT2	0.143772334	0.174647189707	0.111126179424	1.71914137126	1.49116589067	1.80610689413	0.0198747783182	0.851232594482	0.469980347231	0.122932907321	0.502657950977	1.32226575505	0.702944787756	0.0730042904588	0.339650295816	0.766847908954	0.401116524664	0.602589998759	0.766529481639	0.0708785737495	0.242906607775	0.413392090109	0.0971549577842	0.0404006505038	0.387710564743	0.606727494611	1.26791439854	1.23824572983	0.0182997603996	0.213181340507	0.0137939347612	1.29669487069	2.11390991496	0.125859806635	0.0975502165347	0.0142507436377	0.279245671921	0.492291521516	0.114992874549	0	0.411367153928	0.128781454018	0.169283797244	0.547584128505	0.416921120699	0.58219683702	0.168219985937	0.0357252354397	0.884125546798
DMRT3	0.176176823188	0	0.0048633083191	0	0.0548176819883	0	0.0182657289215	0.37307591181	0.0088601238481	0	0.0110982122126	0.0688153182842	0	0.0315736045135	0.302693259782	0.0603467979685	0.0355317962652	0.0161694801804	0	0.021713429851	0	0.256066080114	0.0148815590448	0.00550071697266	0	0	0	0	0	0.783689259718	0	0	2.52075224817	0.0335276164739	0.0629141144718	0	0.046063252333	0.288218433732	0	0	0.0229129170362	0.0581394895822	0.434951173034	0.0149111723305	0	0.0369008656433	0.0265980220207	0.0250155757164	0.0218133504839
DMRTA1	0.103334114607	0.0842922113067	0.308509626457	0.0183028948047	0.0939844186791	0.0937589159578	0.133094813055	0.150118481201	0.125322466446	0.0455773562362	0.028541676299	0.107257490161	0.238198032216	0.103754262369	0.0513558965213	0.0517320189444	0.0913784137386	0.0323428316675	0.0792006829538	0.037227478581	0.0488610312382	0.0787378156905	0.0191357235266	0.0282927881065	0.100384343576	0.0387572646252	0.138597761762	0.0752485536621	0.0144173457988	0.0733590070567	0.235461648991	0.384128214064	0.332446682397	0.0143706986036	0.0134832098441	0.187122576497	0.0507696611277	0.956693300701	0.0452981897185	0.00725871685487	0.203785690255	0.0427198404328	0.0803082906774	0.153390418472	0.0868964447498	0.0922632076425	0.60707752442	0.0348472944	0.0436319235333
DMRTA2	0.020589183694	1.68675595037	6.81044728185	3.09737193005	7.17476202208	0.519048161638	0.351506253745	0.253592463642	10.8598249537	0.150849272047	0.123215965356	1.47708613259	0.377048404535	0.0272642562179	0.00933499755943	0.0255234209082	0.0525980760837	0.139625759346	0.387502132159	0.016071304513	0.168748578583	0.0370816825015	0.0550733045579	0.0122141501523	0.856823838951	2.6919480732	0.554553517482	0.566170784407	0.00829872855331	0.080007110952	0.0062553890196	0	0.0699195307317	0.099262537083	2.36556290084	0.0258501861336	0.0633173325868	8.43879256998	0.143406811574	0	0.033918221994	0.0122949246186	0.0247639463335	0.0220731586684	0.108039360181	0.136561808202	0.0442949850442	0.0324019577244	0.371341009276
DMRTB1	0.00907105429141	0	0	0	0	0.0125878351728	0.00595632444476	0.00744841252501	0.00866767033828	0	0.032571433465	0.00612005084741	0	0.0257398203462	0	0.0168674246781	0	0.015818257865	0.0376595460527	0.0053104464195	0.0619551646096	0.0108914777839	0.00727915603275	0	0.0261845624999	0	0.0154308463665	0	0	0.00881225863457	0.00826788097877	0	0	0	0.00615475373951	0.00854168547959	0	0.00655716165953	0.0430781452429	0.12425346567	0	0.0406261597286	0.0196386213751	0	0.0079332180461	0	0.091070973349	0.00611805115112	0.00711317863457
DMTF1	6.00517857741	8.487440196	10.4154241877	7.62905710802	11.2411058497	4.27267243777	7.58849775932	8.18096235448	15.2178408705	9.77285858663	6.14532594337	4.57803459524	5.87406667589	8.1245882888	19.2630232172	8.83923266898	8.98100140437	7.15206311326	3.74699886052	7.1412731526	6.95092603944	7.11437759409	9.28513281981	7.12910385032	8.40099864266	9.62392318987	8.18036407186	8.21665999154	12.9454481371	7.00747213218	4.14955086677	4.65757327052	4.43109354817	9.15628916552	5.13503973459	10.6189377627	5.92474092066	5.41301110708	3.54498780791	10.2744346749	6.73427712365	3.09899469839	10.1379525504	4.39762330663	6.08440841203	5.31125662723	11.7850279844	6.05872223203	10.6953140601
DMTN	49.9374010681	13.8189149602	7.15520515367	7.75537122081	10.0046130029	5.7954134231	13.0615683465	32.4477028205	2.45392153132	1.48009823615	3.72822642324	67.1931506171	3.95911169972	8.92161853545	41.8096446694	9.19189798754	28.255664718	4.2309802414	4.58522022282	10.1330868419	3.24105984753	70.5107405205	17.0305237084	7.67910419368	5.4491754636	12.9802697522	4.17084772502	4.45010323694	1.57959702443	59.8573209531	8.86232554009	1.88659159526	15.0624153398	2.64799960595	10.1796021787	3.58311579845	11.033575216	17.7271172302	2.73057463993	14.6404083494	19.1389283197	9.50722981388	20.4506847352	120.839440511	52.3847786392	51.1073331797	4.86852026542	2.25939779466	3.28265322258
DMWD	7.71029995412	9.6289711576	10.7757125242	7.24803152758	9.4587435533	5.06748244726	7.26157851909	8.26155063891	14.2975198422	10.8973454313	5.46871566281	9.71511019673	4.75154414739	7.63030542852	6.92508577564	7.43406849968	7.90231942612	9.74805033464	5.05407348624	7.21616271996	7.34211405669	9.38915453865	7.43657517948	6.17987857808	10.2757516039	7.32434211488	5.76614019775	9.84005079205	10.1084102001	12.1836562187	7.36989967458	4.48136171446	7.94341010206	4.39332778623	6.70456970454	8.14071841289	6.0964690039	9.44189557902	8.19261353961	6.5122460907	7.06380468619	7.05002451157	7.72947629275	13.4653143795	10.5954029948	9.7116854314	4.1097599017	3.57766503369	10.3866991464
DMXL1	3.83774557758	4.27922879474	3.61754096423	3.89808198885	2.84719487249	3.98410504201	4.70424234832	5.00718443044	3.27749452674	3.43560367731	2.86603217662	5.37716256998	2.48723407764	3.46897515634	3.06555383121	1.92996382687	5.15313598021	4.23772053248	3.9106685685	4.3238990123	5.19151671447	4.72545234582	4.84406549898	4.9257489017	3.81100228946	3.39571591434	2.88852359345	3.15519715793	3.65257799884	3.05553473077	2.3639128823	5.97870558889	4.0331843346	3.76517387783	4.6150575087	4.24451836408	5.0842920858	5.22789844943	0.848261582818	4.40436149142	5.02353227858	1.68256447844	5.88002527481	3.02592267503	3.80773589323	3.69048803208	4.23031138234	4.8123302344	3.27838499735
DMXL2	5.7629806644	6.31380261627	5.03714226795	3.24087437478	2.65199809028	3.22448060278	6.90093270559	5.98520703071	6.8240247781	5.59316472265	4.1530170028	11.4319553412	1.65571411364	6.05989978584	6.32873383736	3.49205900958	7.01923553908	5.18459717768	3.43278749937	6.07942459981	5.0178523021	9.23693869772	6.24283449799	6.24224724558	4.3844491956	3.55554635016	3.82048399023	2.59069280818	4.67734360811	5.93338749695	3.9596245516	4.43517979568	3.20787127821	5.13905778488	5.42643601302	5.57006731252	7.08302490604	3.85067383174	1.93671004313	8.48615683252	7.89578382583	2.11509079747	8.23451884197	6.19983261306	7.37438210261	6.74849446954	8.07585983391	4.29990832218	3.24948670382
DNA2	0.891337785972	0.49359829409	0.973157287599	0.58290915468	0.806553155369	0.432284933386	0.430000854101	0.351010457517	1.65994702464	0.756193611004	1.01513297121	0.527730211556	0.304353004501	0.988468334084	1.11959553121	0.858308279386	1.0426809386	0.639707205269	0.339841229224	0.748110639628	0.959764041691	0.851804418259	1.21886603667	0.555747596308	0.977980228321	0.714487249074	1.05210027908	1.37763450288	1.00630822354	0.344596068077	0.572007578215	0.334369117912	0.27310603636	2.69344213719	0.311645266399	1.2675461107	0.906888617589	0.463514669683	0.634940174059	1.83140468735	0.654587013609	0.448081416526	0.751542776492	0.372969259502	0.898848111637	0.458479545105	2.37090871767	0.650245633748	1.67249580897
DNAAF1	0.594356269619	0.537503561323	0.252071587544	0.205176007318	0.750947540597	0.161799695579	0.380935379111	0.385292417136	0.0842377726311	0.192955170226	0.216138502765	0.721415835725	0.261339426549	0.345375937093	0.398413569871	0.277620082393	0.38685739661	0.137201318379	0.0944512834317	0.184797803965	0.291347684018	0.618028041692	0.410767741178	0.119779649284	0.369403181613	0.560805396648	0.328958760007	0.303827723722	0.402327862184	0.527671208282	0.142560661358	0.0741944580026	19.9587831727	0.23444604753	0.9956419309	0.182093852598	0.244200932097	15.0970243294	0.559113699069	0.155815729788	0.251224399783	0.30822221247	0.469967710804	1.19588349277	0.542186476048	0.458349715375	0.47721116484	0.0786393212332	0.463841760326
DNAAF2	3.81712903567	2.25061509462	5.3871028744	3.0845823933	3.04712678924	4.1619300052	5.17474532086	3.26312363499	5.43895582402	5.96787513194	5.49408886362	2.89284455445	3.68603482763	4.82431818776	5.42567196995	5.8894238525	4.34615346445	4.75889502901	5.0860087575	5.75937001692	5.06623042308	5.90161505624	5.17908389538	5.60127817312	4.78153264659	3.25373536928	4.26960009623	4.82884854574	9.94482043283	5.6022529007	2.70978892207	4.96080540784	3.2844059012	11.3765822222	2.87883776668	5.24032260033	5.2588283811	5.86953382597	5.98808026914	6.24160844765	3.55791474151	3.92764333824	5.81660218377	3.03915659577	3.68456879727	3.33442639855	5.53899095802	3.43098161146	3.94804220562
DNAAF3	0.0804362415665	0.597922252482	0.196877089531	0.751141121061	0.607620746788	0.0558103897427	0.149647691077	0.104575531393	0.371486585789	0.204983078441	0.104296978549	0.0723582026296	0.200866874835	0.0951016984323	0.0820558159184	0.286674704099	0.0470905700856	0.144162358172	0.0779194484047	0.0510137372582	0.0503596795313	0.0362169673129	0.161367117383	0.0556701877021	0.319258172697	0.486615076679	0.239453836408	0.199431130431	0.35662918889	0.299542068184	0.00610951834894	0.0834657012232	3.7702751196	0.0872530326722	2.19669908452	0.0820539864968	0.0570838366283	7.73324083011	0.229193475356	0.00612110753555	0.0621136428287	0.108073951259	0.0241864709041	0.0538960756403	0.105519968681	0.226741403231	0.0624896442552	0.0316463699761	0.341656611582
DNAAF5	4.64251906812	6.23491241057	11.3809993769	5.05573808229	6.00133157637	2.67034247	3.81612034512	3.21109339967	12.0339860662	3.64531041476	3.59863301929	2.14881785309	4.13241823932	3.35101661122	3.91449918675	6.65470361658	2.96103695622	3.06090049627	2.98701356726	3.86890985298	5.19999757664	2.49852362154	3.64828811761	4.52207645439	4.02168024037	7.99740494669	3.77198466737	3.8585085742	4.87493617203	2.88319026095	3.51066946175	7.82989216544	6.26902896336	3.92246617613	7.90964762627	3.55392520638	3.40253632401	8.1622651632	3.58174527284	4.04691059699	2.56529722014	2.15283923348	2.65205314296	2.02476462817	2.5982984233	3.00107824057	4.20327569303	3.97411869645	3.64048834733
DNAH10	0.213126373674	0.232861978582	0.302715346505	0.224544153489	0.148692962393	0.292079936223	0.272936455538	0.429352870311	0.278277837176	0.269456355838	0.241623412925	0.34027775537	0.152063752753	0.226879890152	0.146745659152	0.287997152936	0.338175429366	0.246999447571	0.228624076707	0.140269471095	0.324582810954	0.264639459599	0.222014258999	0.30155509467	0.227360932042	0.278261603531	0.237572277014	0.186184878314	0.188880451613	0.140173941773	0.205114654904	0.261380859055	0.307345066425	0.474821633726	0.34759634337	0.228112045475	0.218891362896	1.82482044107	0.0414910556813	0.400127866882	0.287040814457	0.079444552541	0.297100706625	0.243743712703	0.408674603317	0.213357406385	0.25061636275	0.369629817633	0.337365469929
DNAH11	0.0207526307704	0.600660806935	0.384586822577	0.0191140432243	0.0463484335001	0.024958503043	0.0363381213782	0.0420329217876	0.150706287117	0.00528858392465	0.0397421165918	0.0644062858276	0.00690984727992	0.0274806933062	0.0159954757218	0.0141493211139	0.0512484379895	0.0321678119687	0.0356115522369	0.0307778842365	0.0784295532988	0.0149504220612	0.0177633611401	0.0221600017609	0.00299523374015	0.0419739813834	0.0164744878072	0.016839304726	0.0133833727138	0.0282247863755	0.00882706632813	0.00984422143622	2.01334765747	0.0100050531971	2.01073242433	0.00911938917311	0.02749168229	4.66442985569	0.00525619074347	0.0315850373209	0.0427343519232	0.00371775833496	0.0529163336298	0.027810482836	0.0580784158994	0.0211057051369	0.0545680916518	0.0223948665714	0.028207279196
DNAH12	0.0633572997288	0.117524838149	0.0883224416368	0.0422303967172	0.128139170605	0.0208232663198	0.107290116854	0.191666871453	0.0318630743886	0.090820821859	0.0518852916263	0.076492567729	0.0965956570017	0.0596116788492	0.0226782426585	0.0790577147623	0.0809277366486	0.0436119199894	0.0512226563863	0.0400193642039	0.107043589867	0.0270256330096	0.115062757206	0.0296727941553	0.110695114689	0.117426645201	0.0978507455467	0.171366687362	0.0907233884218	0.063169456246	0.0395114402481	0.00988624322264	1.30971776344	0.0385834042447	0.354087271257	0.054949901315	0.0319475980588	2.62620375329	0.0380061195544	0.045676603576	0.037080090146	0.0164279642503	0.111899459195	0.0402180433365	0.0437447503559	0.0519757842518	0.163805246011	0.0438564028279	0.169966121498
DNAH14	0.0314697826227	0.00981526213665	0.0141476264147	0.04830831586	0.0232556910664	0.0218351926829	0.0339479944996	0.023994682912	0.0332921639358	0.0139629303959	0.128468583185	0.0583880136704	0.0246987478724	0.0140325349737	0.0298103213842	0.0292586821207	0.149303430309	0.00914625651532	0.0242636632467	0.111855642858	0.144315610165	0.0290137066239	0.0252532341521	0.00600070597286	0.0170326636685	0.0389695978511	0.0831681325009	0.019759630106	0.00679515553355	0.030571955005	0.00717084279274	0.00333214540143	0.016271459371	0.00975336460954	0.0167768842095	0.0126999721141	0.00797621949198	0.0276231214784	0.00960743481982	0.00307904794837	0.0145807621017	0.0463096548818	0.0437987229368	0.0551254524329	0.0226076370663	0.0208729519468	0.335292021052	0.218314980192	0.0185080624199
DNAH17-AS1	0.0402571343598	0.0753359496662	0.0274487669062	1.34100607453	0.729852202944	1.62845100855	0.0396510503234	0.67434009066	0.0653937733052	0.200052374162	0.0963675247417	0.30419925347	0.940968876228	0.00456930968677	0.112251732657	0.0598858002394	0.164548364613	0.184862821999	0.220614525148	0.0164973490078	0.508667902961	0.118423525268	0.271359734535	0.00477635919015	0.758247398256	0.471093212145	0.503340848921	0.250438120171	0	0.0586629076074	0.00366926693128	0	0.0302202409731	0.256190505858	0.0300461241121	0.0454893690146	0.254269488006	0.0756613924483	0.133825885913	0.029409817508	0.0348173818441	0.162268182546	0.017431151748	0.53732564083	0.292221774954	0.250992555817	0.077947249964	0.0434428368388	0.599794400689
DNAH3	0	0.00830609060023	0.00620787003086	0.00227114129161	0.00291554828222	0.00102654805554	0.00388594429016	0.00242969606431	0.00565484375011	0	0	0.0149728516721	0.00147785744364	0.000839641198459	0.00201239085088	0.00687776006258	0.00472450967497	0.00257998323467	0	0.00433071165227	0.00303149602234	0.0133231312464	0.00474896810693	0.000877687928726	0.00213537207553	0	0	0.00200085559274	0.00536699189527	0.0100610546443	0.00269700930323	0.00175454383396	0.337950138249	0.00427970163226	0.0311193564744	0.00835897562976	0.00419988477154	1.65235214065	0.00281044583937	0.00945743847438	0.00548393712888	0.00265047673096	0.00960927195627	0.0130856501297	0.00646960295203	0.00490654892438	0	0.00498931978902	0.00580085423407
DNAH6	0.158867628362	0.340209210377	0.442392277136	0.0565684592834	0.158148106615	0.042046387428	0.319404262145	0.211139401367	0.103288562326	0.169038232345	0.0519478291116	0.200004384805	0.0867073856677	0.111537951715	0.137004593639	0.0913641768858	0.146440921463	0.0875852825597	0.0516766776677	0.119852461	0.251689990903	0.207465162878	0.11171355344	0.0252616173418	0.226930291549	0.108251456174	0.0933341262393	0.0775231603049	0.304984722214	0.181383591963	0.138829920949	0.0495281472385	2.36849054153	0.222668625993	2.38254643501	0.103329491061	0.1022840074	7.89673631616	0.129113304345	0.0478600493293	0.212475172464	0.0146703906671	0.125285704515	0.217287249453	0.180478655919	0.189017953413	0.0986590979598	0.099417199407	0.235028601739
DNAH7	0.617583784481	0.903862758028	0.828571900658	0.178453510454	0.606467950785	0.132513470249	1.26428042121	0.759385986019	0.290597021114	0.716165878615	0.213059495525	0.296221481928	0.396058032748	0.465943377049	0.268949185805	0.386976247468	0.798134612118	0.292014159449	0.364557969161	0.176217965037	0.6238516669	0.404410724055	0.362319274675	0.124996854108	0.465155417398	0.597191577339	0.727458320921	0.270916823101	0.340127616178	0.375103682115	0.305575049568	0.15755678563	1.54777182928	0.165134988887	1.73036208257	0.235549274499	0.204042235304	3.72075566469	0.263220315727	0.147864187997	0.811137840007	0.208259556005	0.401490880061	0.45567812607	0.609106261198	1.09049637501	0.427252868778	0.213517804664	0.804972714021
DNAH8	0.00882100530231	0.00183415056466	0.00385543572159	0.00789883480762	0.0159343283069	0.00204014067232	0.0106189138557	0.00603591051512	0.0126431113005	0.00842976741546	0.000879821738675	0.00694323935395	0.00146853187359	0.0141838292655	0.0109983074866	0.012301848088	0.00657257593043	0.00256370303491	0.00122071461134	0.00946744482892	0.0080329778358	0.0264781193551	0.0224152556412	0.00261644863774	0.00318284618897	0.0143367125007	0.0050018286462	0.00397645960378	0	0.00714111958431	0.00267999064606	0.000871736159286	0.0126128678556	0.00850539175272	0.0189527986293	0.00553748590374	0.00208669133784	0.0127528192223	0.00558542275085	0.00805522301524	0.0118068868906	0.00263375170343	0.00848767605983	0.0165493708715	0.00385726709382	0.025353055724	0.00527146118925	0.0059494034442	0.018445599063
DNAH9	0.475776263364	1.89941953623	0.843648805996	0.72834885954	1.57846891134	0.232437564199	0.681308103038	0.609015195125	1.71883271867	0.267821769872	0.12481240307	0.525906277531	0.545557428888	0.711643881063	0.301408269255	0.290858771834	0.337159708112	0.222002138061	0.213217792658	0.141937161545	0.61518778409	0.482829857895	0.219660750953	0.619393365277	0.381912176015	2.24850161669	0.3514561557	0.104006783297	0.122941411519	0.486262299779	0.261378004087	0.422008090778	10.0136451604	0.795590988476	7.31334082213	0.103103878439	0.479182612815	18.6302478687	0.222849486345	0.216641064134	0.697353550472	0.175137508371	0.806162708777	0.393031894355	0.320337551303	0.644969034675	0.129932825682	0.252317365142	0.124702651115
DNAI1	0.318377695296	0.423936124393	0.263323593508	0.0610915018524	0.76012335962	0.101956241732	0.454295373696	0.191041994279	0.0292518888318	0.0585109029229	0.238166406065	0.140447971868	1.528959015	0.291874610133	0.199869657289	0.222006104062	0.28545186865	0.334539015576	0.482958936377	0.254490107252	0.112907503305	0.242595239602	0.117916286937	0.0944358220628	0.384402415455	0.192387797579	0.197890466819	0.182163649428	0.429398942157	0.255762704271	0.345993093905	0.123434464137	2.74784213864	0.172679745527	1.68246961145	0.0980108198322	0.0782119620526	8.83843719922	0.145381292383	0.20687142242	0.344196064997	0.219370024316	0.49044944336	0.182149353949	0.294505632583	0.198987365064	0.298567395733	0.144531554165	0.225654032037
DNAI2	0.26395463487	0.174337587344	0.545621912428	0.0476692721466	0.92557153254	0.102345148827	0.285469018636	0.210363443183	0.17803534725	0.118704686954	0.0789818227596	0.0523778466071	0.116321013803	0.326031705486	0.0316787447869	0.122704450306	0.223117496541	0.0361010631971	0.103137753623	0.109077426281	0.100745051957	0.0419461333102	0.174434212612	0.0690821365156	0.145663683356	0.159824814968	0.297142569457	0.136487687014	0.140810590588	0.0377094196218	0.0990637720922	0.00920658567384	1.09479587916	0.157197599063	1.60658285968	0.0877237989626	0.0495854512136	6.38070938226	0.169592810314	0.241039810874	0.143878813483	0.104308484466	0.128857644285	0.255929796995	0.244424368	0.113282594317	0.189288168288	0.0418885859242	0.170456809651
DNAJA1	90.8116868308	59.4441042804	91.7811526795	53.5219652541	47.9782625322	88.1827190793	79.843372826	85.9975702986	56.428629383	65.9963763376	91.3275155525	96.730340371	47.4163794045	61.3558117606	74.8609101671	78.7476419218	80.6306349665	95.3556259246	94.8041688225	98.5338744	77.8445537715	97.393748702	47.2589473222	103.781575782	66.9210277594	63.1968763933	77.0678643115	51.6642315139	64.8693828023	101.531551495	103.410173061	65.4997563511	95.4998074001	64.4054336592	102.279201656	61.0211753017	57.5138681976	125.381962039	83.2876962806	93.070973708	71.8924203833	70.7692821095	81.7418409433	86.6160751839	165.194358334	122.976534475	43.8321592389	87.9114199231	56.2199583677
DNAJA2	19.2448908909	19.3700838848	14.2352894421	13.6173416894	16.275494245	14.259569271	13.4143717555	15.6946948821	14.7104312632	14.6161737262	17.5476320257	17.1500136825	14.5965747604	14.5797253824	16.2979104972	19.8185080054	14.353420444	19.3757471027	16.7813613901	16.4571625731	14.2306303782	22.668939117	15.2503851907	19.2922079647	14.547191699	17.0124003437	13.7075879383	13.8996929551	15.8519642159	23.700921914	15.8242508102	16.0104878773	18.2927648876	19.8519684788	11.2283608853	16.5252354752	15.6672534685	21.4958388208	19.8184983307	14.3618198617	15.3956040129	15.4612014793	20.3214948197	16.7845616803	16.1964830234	17.5469116658	17.6491975947	14.3916372756	14.6970488686
DNAJA3	11.6629820149	11.5259755509	9.89146084997	8.55052737791	9.23714636505	7.75568016839	7.61715424652	7.75439680874	8.66183550434	7.50823722679	7.95005230862	7.98069863552	7.01626772292	8.04538472886	8.9962722025	8.53280338997	7.10285096344	8.23312992446	7.65939031567	9.6718467449	6.88829979505	9.81865721023	8.5904541454	9.99017641153	7.49724273677	9.59149698364	8.25601564004	9.79134006941	9.6175644667	7.13689510358	8.81579909879	6.99723296567	8.46581674936	9.36008453864	7.48012786256	8.17339399762	7.65052578036	7.40804403152	9.06172636257	7.62626805485	7.65943641903	6.09823305557	9.62521115626	8.77617597556	8.36588191362	8.26719423393	6.21336715681	6.95839848531	7.8349384149
DNAJA4	7.52554812739	5.33116621387	2.91142605539	5.51321874469	5.17496328329	5.06313250088	2.43877642233	6.82184632256	2.47718362355	1.47301264689	0.856118211724	17.624520759	1.97908677599	1.7857210275	7.09584097028	2.4259302912	4.80413318198	1.31758816081	1.77337551044	2.26869103477	1.94955259294	15.382250053	4.43017984275	0.830723434915	3.34185891812	7.83030686313	2.31928594212	3.28347961759	0.414180967624	10.7395374354	0.156100001365	0.288723750921	0.885907572623	0.694544083436	8.29602160704	2.18188160726	1.98757587377	2.87898296113	0.835654580211	0.530520132795	5.04942670451	0.481276066091	5.45026617677	17.5507733495	14.581666415	10.9429187676	0.816375862273	1.59902892353	3.689269363
DNAJB11	6.43684082771	8.47068534667	11.8931392896	7.66304948533	7.60856823174	6.8989955369	6.03628852524	5.67579283941	11.8291663668	6.56309404445	11.9609329216	5.41785229641	6.1736794096	7.1437050785	5.42088587508	7.34173128646	6.80099787892	6.70803145579	6.20511012739	7.63228516784	7.38475619057	5.25126780013	6.11908405739	11.3013684076	6.51608484255	8.6808966614	7.99907730492	5.38478960287	6.90306178239	4.45626114607	9.66194644147	7.52113082792	8.71721553326	12.6324238201	6.86994046202	6.38996624698	6.98260620938	11.2256758974	10.5445814989	9.80238002486	5.65150136322	10.4667277179	6.52419235901	6.20592282574	8.30933698591	4.65860476185	7.56727674938	13.3473104113	6.54751441383
DNAJB12	8.3808255825	6.4010271863	5.2834149935	7.99034867062	7.29259707457	11.1515429018	11.3303651913	9.38465696203	4.79589610836	9.64163663871	11.6582937375	7.62903502555	11.3576889413	11.6048907284	7.94336160489	10.0541675298	9.72910775357	9.85240289128	9.990866237	11.6064605547	8.48578470215	7.62584680298	8.31934472383	14.3481669423	11.3948504149	7.20864996701	12.3038122567	9.73385607879	10.7404189871	8.02372606339	9.83147499669	12.162166143	6.40981146776	9.37017527599	6.03734601019	8.35660806718	11.5227767967	5.93359868494	8.94622273818	9.05223926685	8.43778817124	17.5969884335	11.3864835663	9.07623843375	10.187381075	8.83838224329	10.8569368547	11.0407808835	11.5216117023
DNAJB13	0.0891704214661	0.162897641265	0.0935378632563	0.0928847770831	0.194548873577	0.0220966315264	0.0585519548296	0.0470696803019	0.109549375901	0.0973890827356	0.0457406029666	0.0343779546882	0.0572600650969	0.0722937112457	0.021658537503	0.100670615201	0.056949715472	0.0777484444127	0.126926216797	0.0261014172216	0.0478525645503	0.0420614767943	0.148222469317	0.00755695620934	0.091928535971	0.227744007067	0.0920966197529	0.1378200848	0.0847186749435	0.0804388039967	0.081275054456	0.0339901844324	1.36609155084	0.0322424715777	0.656884911341	0.053978536153	0.036161310033	2.38035346483	0.0907430282526	0.0814292256557	0.0747603975786	0.0741675848397	0.0781400493659	0.0256064520524	0.0389926227992	0.0549194609965	0.0730814141736	0.0601417632582	0.164821048534
DNAJB14	4.71167678233	3.49756545558	3.55238455916	2.91492423281	2.81316745999	2.84526655765	3.37942847783	4.95973831597	3.33295055085	2.81257006852	1.65292926763	6.10082683083	2.16725906954	3.59311989162	3.76489738031	2.41217844307	4.32243432154	2.07866922668	3.44707805751	2.33924393266	3.52785346558	6.30952852015	3.74833677833	4.33021882761	2.95440270525	3.46217075534	2.3204557041	3.00518167635	3.85550120944	4.48682637296	2.60230257802	3.79931320587	3.4375043797	3.39630550469	3.43459542599	3.85025061703	3.400223885	3.73867517334	1.97876189291	3.67517137651	3.98342324129	1.06571133668	5.54612607384	4.62942645421	4.17394760144	3.98272207267	2.43097999622	3.78166481506	2.7033559798
DNAJB1	30.1983104793	26.6167476934	32.7332939488	29.5904475394	83.6400613044	23.1988454462	15.6574770121	23.8015726122	58.1888657853	16.3649115703	22.6569564074	24.0911334904	18.0205557841	37.4641683188	20.6687446984	34.5716977842	27.8133634384	26.2320591676	33.1321958323	19.5879691999	36.6028817878	33.1321601632	24.4747745215	63.6522040784	17.7299152553	35.9470767873	24.3164420659	20.1263840901	15.6630026435	25.9346307521	26.1784708572	29.2966581254	39.3819742481	25.1424545522	41.8300664065	24.0826215782	15.4594647415	63.7190398546	24.5830738476	38.7449737372	15.1850896128	23.2702040397	80.838099193	23.5444771593	515.666172894	20.3814407838	16.3003011753	40.2593757464	21.1374534431
DNAJB2	37.3401951474	32.9471728512	21.0814773294	41.7285903398	61.12326607	51.610594702	27.4248768745	47.8282739433	29.6684076995	35.7666980242	29.89400187	42.4545619009	66.1196533677	32.9049537003	31.6934942942	34.9648588737	30.9132100748	29.0403076536	33.2805969201	31.4052908315	21.5095784709	37.1109249088	30.908488684	16.7551848333	43.9639516153	37.5337103504	54.8617185566	68.8362854737	22.1891590167	38.9708439139	38.1125995618	24.0740226163	31.1336320237	31.2181185051	29.4126542144	21.4330421657	24.5273984196	44.676751962	61.8877936077	20.4694390941	27.3999958939	51.1806786566	31.7663876109	62.9438001333	47.7776506843	42.7242874209	22.2013624283	22.059825645	49.43526217
DNAJB3	0	0	0	0	0	0	0	0	0	0	0	0	0	0	0	0	0	0	0	0	0	0	0	0	0	0	0	0	0	0	0	0	0	0	0	0	0	0.0126378155207	0	0	0	0	0	0	0	0	0	0	0
DNAJB4	8.56549228062	9.37226211691	6.33676989629	5.05198360267	7.828620926	5.60213568517	3.64200190316	7.81636370996	5.94277290769	6.8213226318	3.46286370519	7.29080379408	3.64680368773	3.84169029992	7.10655375267	8.27917230749	7.45460936566	7.35609621106	7.50562816334	4.38766686404	6.44962598623	9.38175715998	7.019007501	4.0574192817	5.47197137984	9.20487937631	4.09058154115	8.3792849188	9.16874593218	7.72431856778	3.78622178367	4.09712653555	9.27034222257	5.75000483696	9.32496440477	8.6661416529	3.47949850917	20.8927845042	9.11903868244	5.35350802975	4.6914939591	2.28494495192	9.0398223287	5.60756255308	13.2321798985	7.59437795535	4.38451659388	8.97734653446	9.01987904763
DNAJB5	7.6608294803	13.8229740755	9.08636800067	5.55409125696	11.457594986	14.3821839605	13.3344420374	10.0573166846	7.34169775148	12.3262190798	21.6887080624	9.71869476752	10.6133996817	16.9705069268	12.0784306925	7.99935682662	13.8741822954	7.88397796515	10.0015980762	19.6418908715	12.2891870869	6.99905479332	7.6881529173	47.4479613946	9.06134320211	9.35510848925	14.5242743198	8.75474687269	9.07256984724	7.82916300146	16.5197061846	11.7071051263	13.352669507	32.1371520607	8.52722272469	10.6561259992	18.8858787217	10.7903432332	10.2808980793	34.9376587999	18.0136396598	7.40724336285	9.57388625951	8.19586854025	16.4359148305	9.12073390548	18.2568624489	7.80485113069	8.04906091195
DNAJB6	5.09713203558	6.18950091515	7.19258466066	4.60848996757	6.01507912395	4.95127678656	4.37623056883	5.91044286799	8.48449268465	4.22299639525	4.4659310399	5.15041844054	5.37186038174	4.12692084127	4.3356471251	6.7472400923	4.52539718418	5.22229525461	4.78921029847	5.13507868353	4.97477515601	5.91338685736	4.61308314139	4.16755592232	4.76480034613	4.95619031467	4.60053673508	3.67241744802	5.27371707985	7.0630067664	5.31239361361	4.26282124121	4.5083996195	5.45324432749	7.02612324031	4.04007297936	4.14157250717	6.59159977978	4.19292030018	5.18350634741	4.38465073703	4.02307726324	5.00900859884	5.17108975502	6.60137366223	5.30536380634	3.76334403339	5.13677798472	5.21460900897
DNAJB8-AS1	0	0	0	0.00944835198068	0	0.00854124522295	0.00808310992504	0	0.0117625782121	0	0	0.0083052970343	0	0.00698611364235	0.025115712288	0	0	0.00715545962006	0	0	0.0084077086567	0.00739021295683	0	0	0	0	0	0.0166478307383	0	0	0	0	0.00660062310783	0.00890216023617	0	0	0.0174722681263	0	0	0.0112413220703	0	0	0.00888361812297	0	0	0	0.00882779179134	0	0
DNAJB9	15.8374149158	31.0781620183	19.3996923146	12.9581699569	13.1065045691	14.1121301659	14.8612919291	23.0043315053	15.177863734	10.8852553591	16.4532619513	15.5382417511	17.0588819049	13.4775405038	20.5654569955	14.7319147747	18.2214929112	12.1172576004	16.2531007792	14.7067731508	13.1614869957	17.0204966251	12.126658292	18.7071958175	12.4650331472	25.5460025317	15.076431862	9.51687885091	10.2449953996	19.0917567787	23.0322122792	19.3413441375	13.2400309838	12.4516840391	29.1723612177	13.017805666	12.5793432751	16.6875026068	9.03277490903	18.4094261759	12.6515222096	10.580157506	15.4998124939	11.7304989108	11.7629741643	14.6182989526	13.3099638264	17.5116436812	10.6632991465
DNAJC10	2.7826433639	5.51984402294	6.44526858304	4.6327036836	4.4493890326	2.5196548181	2.85461474677	3.27493996905	6.08620889046	3.88514298768	2.48577173396	3.94908997153	2.73599040643	3.07781549048	3.04695115863	3.40456748947	3.20783860025	3.11646592093	2.73066045223	2.98439010941	4.03587966554	3.41778624852	3.50812231483	3.80442852472	3.78933544493	3.64687542396	2.98781229784	3.70422853027	5.22490816592	2.80866619884	2.57415735376	3.18448821599	7.04756325616	5.52652111301	9.44156030355	5.31021550457	2.36988109901	9.25178076717	2.6072995105	2.87815340109	3.48190727827	1.22263409536	2.6733455004	2.8880760081	2.46552756576	3.17404843249	2.31402365056	4.6385961648	3.03052826969
DNAJC11	5.81746716925	3.73480848245	7.56861853194	5.77188911261	3.86139504936	4.46242843032	5.02651442697	5.42041626333	7.96368430199	7.03253166973	4.57593503447	7.05076092119	2.42704722115	5.01650514022	7.30275775531	6.50585496328	5.05582579157	8.29690394431	3.9807244107	5.75605169333	5.52279770331	8.17960052385	7.69777552744	5.29031536009	6.12758943413	5.39751355198	4.50363352383	6.31279977247	8.09272971892	5.53305128416	3.79024518133	3.69991631502	5.44247930964	9.60113130731	5.56918637606	6.70805464585	5.71690000675	3.44037489141	5.71977425477	5.2130232294	5.01147485316	2.98378082823	6.47331408485	7.59755472414	6.94233835436	6.84777003327	3.16947770715	6.39941169353	6.53544802912
DNAJC12	10.84232626	3.64529858099	1.58723617055	4.09285145502	6.43658487531	12.1134025733	8.95577329576	11.6276707889	1.11678498352	5.2654847066	11.9529943196	12.806689712	7.16110770116	10.1506880772	12.7674576769	10.1387457436	9.32385214218	8.12207753673	12.667811923	13.8494239324	8.01111533483	14.8350040823	7.35232510707	14.2011810387	6.08479357141	3.93483387977	9.00896607998	5.99785000408	8.73185879888	11.4453831194	11.8511751376	8.89164100932	3.71536968929	13.4855597808	3.04458633828	9.9639304791	12.5008847472	2.77595784881	18.8614439763	17.1338948393	12.6289306317	18.2926131822	12.6140257049	9.84218573264	8.43277514286	11.0743191942	15.05667502	11.9931109637	8.14209103678
DNAJC13	4.80999246965	7.21372261075	9.36515818989	5.92150806929	3.75179412188	4.85030536612	6.74842465015	5.37697176753	7.23918170278	6.00573542868	6.05352228875	5.58930508662	3.15145603926	5.85883750126	4.80294264333	4.77978574108	6.53419155281	7.12030043633	5.57947324297	6.25244252899	8.20197742467	6.75636114643	5.44610589739	8.08382708562	5.88657006195	6.20997322485	5.45159763422	5.19957961176	6.62507496511	3.99591047568	4.53178794765	8.45194701454	6.0208409964	8.05325984391	7.15385526163	7.60694173499	6.58889975337	6.22610797173	3.05152930468	6.67952256645	7.14837303111	2.66220734958	6.94568869601	3.88425669067	4.92934759455	4.64577216055	5.04954491188	11.8072372818	5.31103451901
DNAJC14	4.73833773425	6.40901563015	6.5856611476	5.99247405273	4.0858034376	5.72503155579	5.3034885407	4.8840254195	5.7491271354	4.56856341838	5.39944711193	5.04298032357	2.40610711091	4.49678961657	4.63076589851	2.17078522277	5.20896698591	5.35500252891	5.57037715075	5.86952616284	7.69923780229	5.11525142526	4.58652846276	7.71204064181	4.23902444748	4.34998136013	4.72662660158	4.35061455787	5.61456521115	3.20732563669	4.26101722806	7.8368061267	6.95930317297	7.0709455078	6.85289964818	4.14844589106	5.58574651024	6.95728936672	2.15238564747	6.56042482865	4.45768613549	1.44314978854	5.45894305285	4.98641346614	5.52530649901	4.03623253646	3.01158326121	4.90238416631	2.89131188451
DNAJC15	4.0925546959	6.19424256389	4.85741514084	2.44407788466	8.49878336325	4.66520010187	1.1800958548	5.44862212616	7.64229420635	6.81735689207	4.52120009661	6.74971138846	7.80211701054	5.76664155166	4.91523837859	5.91605729221	4.64042961719	1.63818562427	9.19807017617	5.10597904455	5.68252584905	5.83088169874	3.66177211062	0.320010126473	1.18374279315	9.24454310375	3.61905346292	5.21460486621	7.46792696686	7.5318183884	5.06974700295	5.5404052283	5.12377759859	2.58143385771	10.1605019692	4.54308904943	7.16821417523	5.9784159065	2.8127104115	4.23489761052	5.84200462786	0.53495993666	4.69132362591	4.95699136473	5.35074939918	7.7965635917	3.75197397254	1.42560786037	5.75373185091
DNAJC16	3.15858707925	3.98573362422	3.57087007668	3.66823135075	2.90845263511	2.57357503645	1.72269451359	2.78671355537	3.30462649852	2.6800870228	1.46177763408	4.68931832512	1.47942452826	1.64439066224	3.45422436113	2.55215579936	2.34742639862	2.96283993164	2.2620883839	1.68267290215	2.57394297795	4.46902911848	3.20874514699	2.14671213117	3.32769920529	3.42521896261	1.80495671349	2.83492940912	3.56616126659	2.93036671923	1.51955986037	1.81157931471	4.49187549311	3.89357388648	4.53176178179	3.30040432619	2.03246368124	4.73276524349	1.95417719997	1.65698373839	2.06304822467	1.09743293929	2.66554398637	3.04263141823	2.56571926391	3.64652561602	1.356834588	4.7923852831	3.13558018549
DNAJC17	3.07604377792	1.89429842994	2.14907557453	2.21020665944	2.51217384576	1.98165682077	2.58217342507	2.00321842286	2.9955616381	2.6167427956	3.14333025571	1.58765025143	2.31133336762	3.08117619428	2.27099414801	3.07541592586	2.54162184519	2.61238032624	1.90824409072	3.86148819197	1.63674240335	2.36554236867	2.79626052868	2.71972962723	2.31622300552	1.82185896081	3.19106835314	2.13578016796	2.39892026804	1.39300630812	3.16175273809	2.0219420444	1.02164383541	2.74154617696	1.38074482543	2.22696325297	2.91345574239	1.65276786111	3.26861735065	3.38658694458	2.69631126751	6.41498166886	3.74228326381	2.37539156916	2.43251559088	1.59988678566	2.37775647442	1.23208037559	2.85264471674
DNAJC18	9.96495581632	6.75988622416	11.5622749449	8.92406512453	6.72134593098	11.0186847209	10.9800199074	13.2635608984	7.52698945093	10.70765729	10.6124703259	10.7005119839	6.36149523885	9.24054401672	10.0358944277	7.66895539864	11.6126601334	12.7566375845	12.5639060161	12.4550600753	12.6630674776	14.712662016	11.5164559153	14.4373735594	8.28244424236	4.54623621842	9.26363639786	9.14702879513	12.8525265584	8.22822785459	11.590757483	15.8037127456	8.72517670752	12.5876436158	7.64628950649	10.4192528298	14.0519782168	7.15409643785	8.06403789078	11.0778238817	11.6935079636	10.9972557687	16.9386307423	10.605598279	10.6807799028	11.3688913561	8.6725318656	6.19034940138	9.91589578999
DNAJC19	8.27069690775	7.45000273469	7.47477062335	5.00264152969	10.4297926587	5.33603457974	5.84822695595	5.78774471073	6.11590432335	4.91927234611	6.00600520479	6.31713491653	9.09997520878	5.79362729283	6.61125951317	7.31658647148	6.2085274379	5.80490951761	6.001247148	6.10656911753	4.55282347405	7.59609200713	5.71070698552	5.62043349696	6.29816858301	7.16253920721	6.34695754982	5.60926976478	8.56040695018	6.16995719167	6.9139405365	4.92607018513	7.80052656441	7.95840712732	6.95600450241	5.70735129502	5.19059378667	7.37956796963	6.09090857189	6.15487775069	6.13886949765	8.96186346932	8.76585692077	6.06450185822	5.99172553152	5.16638530668	8.60454171271	5.34512256955	6.85340677902
DNAJC1	4.36295586894	7.91076068856	3.84791137862	8.34802886945	6.24340008961	5.44040095763	5.91564710709	6.06046443498	3.76303736638	6.11462330548	6.00585456086	4.99754396027	8.59244399474	4.71101492385	3.35239693941	6.04758884799	4.9624844174	5.61226644901	8.09772092685	3.06710661497	7.75497328724	3.21431417525	4.21125807553	5.54923369225	6.48866231706	9.38764864531	6.8497903383	7.24084118305	4.29113284021	3.70544728927	6.75143061388	15.9628832967	10.819215671	4.08311941574	9.14506336125	5.31667837656	5.48288995473	11.0224288189	7.62378102152	2.90126791387	4.70172874353	8.36304361242	4.02990897161	5.11622236019	4.74445137781	4.5491026173	9.68462058053	7.96241974204	6.06528597718
DNAJC21	3.30171683025	3.01305651097	2.41144191592	3.99556814215	4.02893863882	3.22370918146	1.969178984	3.07709026922	3.28219830982	2.78488396215	2.6340665944	4.10871961324	2.39791710962	2.18446759009	2.42503559232	2.70938431685	3.13439804659	2.82740034201	2.9044136627	2.57958552812	2.76134107639	3.81016959489	2.99355988932	2.92580830014	3.01550901724	3.42001977706	2.55280275262	2.94512278658	2.56005376347	3.23575875221	1.57644429528	2.73194975857	3.5875228194	2.526077846	3.92656717831	2.95392555307	2.22281785881	4.75413955672	1.46559044737	2.23200220599	2.81037823435	1.63603772841	3.15189448718	2.9216073399	3.89386687487	2.74102580883	1.9421373819	3.83779985288	2.99368519739
DNAJC22	0.123798327844	0.89359331875	1.75777216419	2.56213410512	1.27643472578	0.662634104024	0.264191426231	0.559092187454	0.739331848671	0.460554207616	0.153466149419	1.14249099439	0.269403433633	0.371360923828	0.303699768283	0.513839844867	0.265433259502	0.318682387777	0.234954642892	0.139773156259	0.256682004395	0.307902903711	0.202234323019	0.679329755525	0.472221794345	2.04561950681	0.315891557259	0.675670467923	0.106925287992	0.687236470423	0.0685081308428	0.516465363959	2.11707009002	0.281369436917	2.35193721805	0.537071698273	0.14119868299	4.48407164449	0.802083052696	0.27051480314	0.281332036328	0.118810822698	0.443510109574	0.423048665001	0.224272676365	0.841644663916	0.0760960590051	1.36278794998	0.533928886082
DNAJC24	2.93576212834	2.74421913575	2.07800926574	1.59767251303	1.87002160818	1.83468692468	2.09425371705	1.75948143076	1.8747833003	1.94187683225	2.51759333323	1.78203756656	1.08621743468	2.16244326316	1.78046757653	1.55854826286	2.26037668576	2.1487717059	2.25365993665	2.20850778544	3.12416588494	2.02149385476	2.09849094122	2.8467239182	1.62629172229	1.50678055255	1.52995459614	1.8018031412	2.88362234722	1.44441183415	1.56776099276	4.14532704578	1.91806352303	2.65854479135	1.87522180848	2.07538655204	2.60275577704	2.18117176699	1.06882824857	2.92050198885	2.48719759698	1.00015697549	2.66142293363	1.55648913239	1.85870533873	1.62234600715	2.66560475396	1.49044493744	1.57513058394
DNAJC25	2.66182476353	4.28185144515	1.69237675679	1.68830285125	3.43231963204	1.80532726562	1.96701511053	2.13647891514	1.28399503217	1.67675821282	2.12054390493	2.06150575876	2.49642468221	2.22465305749	2.21773876183	2.70557144488	2.44341555589	1.97510054507	1.87616188595	2.08943272348	1.99339424446	3.30905501364	2.63738516491	2.23914278169	2.08150058512	2.12370792875	2.29314549832	3.07893453656	2.50454087372	2.81038126106	2.05948886747	1.90313049276	6.97114114789	2.54389039714	5.42979705388	2.07933559285	1.73718667712	19.0682058208	2.49566721102	2.03994784938	2.14140746819	1.61763125094	2.67447747554	2.5462873725	2.84442373254	1.85066069932	2.15437035728	3.19226944286	2.11414891668
DNAJC25-GNG10	0.0305709564517	0	0	0.0117321387163	0.0150609814579	0	0.0200738006149	0.0125511923764	0	0	0.00914759411309	0	0	0.00867474608353	0	0	0	0.00888502513596	0	0	0	0.00917652133727	0	0	0	0	0.0130011274635	0	0	0	0.0139320646327	0.00906352754009	0.00819607758832	0.0110539254866	0	0	0	0	0	0	0	0	0	0	0.0133681298567	0	0	0	0
DNAJC27-AS1	1.48443605849	0.940635077786	0.854579057583	0.643330611982	1.06899653492	0.807127268895	1.60482416327	1.15136034487	0.557639042326	1.23893290667	1.05478186588	0.613066427836	1.46322270597	1.01804155135	1.18269182493	1.23083546987	0.895521570555	1.55724884365	0.907347817054	1.20609438199	0.874761754357	0.971116615856	1.65636545026	0.724938234133	1.17299982248	1.01004210059	1.34920920009	0.958739469086	0.885640722401	0.669675517259	1.87063916196	0.448226802418	1.02277069712	1.06216272151	0.611227711664	0.719188453581	0.858899103713	0.922992155452	1.80051553375	1.30549326404	0.662976394997	1.49805638995	1.62243069387	0.651897403029	0.904311048765	0.893656992978	0.96340873948	0.427949612284	1.23160829998
DNAJC27	3.4868719789	1.89030185795	1.98570158487	2.41954082963	2.78032573351	2.6787647389	2.32059417095	3.32524470684	1.74487724932	1.78646042286	1.63451762009	3.90316471897	1.66680456602	2.12179600151	2.80498086339	1.36115078519	2.93321485593	2.05427342183	2.35605191315	1.70723676108	1.72029134165	4.24570099658	2.41594463918	2.57281169593	1.97385228873	1.91038336891	2.80175221527	2.09699912322	1.89399591654	2.16395477679	1.87244570502	2.29389759675	2.06802310472	1.89830336021	1.43660532165	2.03821869019	2.20643306294	2.85054647905	1.21482820688	2.34320001738	2.44825679659	1.05402635461	4.47600404106	2.67706714318	3.31107468976	2.92615969096	1.75544344178	1.47050797014	2.42257865517
DNAJC28	1.30982518246	1.26171136121	1.19638950933	0.861717087165	1.28180836073	0.729526872577	0.713799782897	0.81212884391	1.02169640702	0.911123583136	1.06115037797	1.72534187094	0.614131871023	1.07709335188	1.01805589326	1.06039333242	1.16659631813	0.782082518489	0.932210212436	1.01197782493	0.979809455123	1.38546262084	1.14403482898	0.78231533383	0.726611068084	0.965464334845	0.992817176447	0.554311104952	1.13130312253	1.41961087569	1.21009291813	0.945730205383	1.15143671652	1.33384034205	0.894768385835	0.998455634401	0.47426235041	0.644101225816	0.837838708927	1.08219899837	0.919258575405	0.654467152858	1.08671254834	1.87708488495	0.927330592538	1.22336619848	1.15656155595	1.22597469444	0.810512914947
DNAJC2	4.30595926958	4.79359678973	7.30231449091	3.33344306479	4.92048964117	2.55718688141	3.21931895371	4.09776162558	7.33001798413	3.14504125729	3.75335653152	2.83916655034	4.52346857103	2.92975936862	9.14306053808	6.17598544657	3.15922002346	3.68286186924	2.27903363766	3.47428109444	3.83223463043	4.5101735608	4.25628798788	3.7026236025	2.93220028421	5.41461345261	3.15194548923	4.14973304347	5.03138864826	4.02260005971	3.3346112284	2.51523107108	3.47503700619	4.26975217356	4.82512439875	3.68317894293	2.91705159454	4.49467259056	4.20506750388	3.57187699811	3.33499793867	2.80288318088	3.87395043465	3.04470623554	3.57120505962	2.9566546881	3.66341255421	3.10204953064	3.64891759572
DNAJC30	8.9156965165	7.20608417828	7.65661452462	4.2179800577	6.49422247555	4.91305486283	6.585369832	5.068277548	7.24261464677	4.27289701655	5.84730412656	6.19551095122	6.69045392851	4.86266120742	5.49407806562	7.94146862167	4.30044833333	3.78458450145	6.18265178432	8.00392193948	5.12215881639	6.12245686775	4.38846696259	6.68927470816	4.80784393459	8.93660207477	5.46208494202	4.08338796268	6.32197809097	5.05316541808	9.9366288193	6.2424763267	4.82835713147	6.23496555867	5.52357569405	3.52254296961	7.28173824567	5.38895779237	7.19066987797	8.07662527276	5.17768995176	15.0466870733	7.41752441626	8.65832972607	7.0651292529	5.11598452096	7.62001488189	4.28918470561	4.11379308107
DNAJC3-AS1	3.85311866273	3.34384994875	2.56085982057	1.52949670744	2.89811310977	2.3367371366	5.31604924963	2.9827304057	2.31164752185	2.93734452092	3.37083676652	1.73142541516	2.6222002679	4.9659895254	2.57545914809	5.98205177536	3.93546319269	3.57755389508	4.26170937364	6.24197987781	2.68691933161	3.57131918378	3.145079071	2.70019962296	2.60018795057	1.81658690023	4.72204404923	2.61539080151	3.20093815628	2.27163047167	6.25985715461	2.0579808234	1.69147436187	3.06827592305	1.27225507532	2.61040718902	3.91906456918	0.967410082979	1.62729482614	5.64052941834	4.00204735403	2.06818196263	5.86905528103	2.60147941449	3.22188806255	2.77513103097	3.22193284071	5.09834885827	2.39295836723
DNAJC3	9.97605055035	14.9079329785	7.49137019914	13.9526962023	8.92459185003	9.33350491488	7.79570050152	9.29672723386	13.9241449861	9.32172556358	4.9609246792	8.66969621243	9.83050365393	8.02728823311	6.81153450517	9.39658253404	8.89709251337	9.40004193905	11.0641873766	8.37335158457	12.991857287	7.11555769482	7.09683211739	12.5783245094	9.68468195199	12.7867540127	8.76464345775	9.21915239265	7.48666731355	8.27617825418	8.01749328295	15.2999737058	10.2716627729	7.96153101324	17.3356438471	9.24848665474	7.48715283606	11.5238568426	4.10215509792	7.12531732238	6.71313942005	3.88284648767	7.43071199189	6.28972504607	6.97629401635	8.69900672272	5.56143303995	28.8948848006	8.38782564054
DNAJC4	9.61189207061	9.40440282649	4.40031166477	9.54410111514	11.1100358553	4.98410109291	9.3921072335	4.46098083382	9.53104070757	9.51713083241	9.84816881635	5.11241183792	10.6172395572	12.8026766986	9.89390850611	16.3042558	9.65379410772	5.8208784553	5.84006047687	17.670562487	5.46088315178	4.96095754735	11.4906418053	7.11005391837	5.68457803414	13.063299966	11.3275715732	11.2607896148	5.95907543294	6.28128502887	10.2628938553	10.6600257791	7.78369838278	11.119296047	7.60777554504	5.00438698693	10.8055987984	7.59789791267	12.7016532789	5.06197493727	7.28235071102	21.1957689379	7.77867578961	8.29910858102	9.43371826876	4.69124109741	7.72413855695	6.5519598163	8.80483290222
DNAJC5B	0.105504669593	0.178634524436	0.193676244783	0.0867627010279	0.0222760992349	0.0470597310854	0.0742259021717	0.0866318596712	0.223228663394	0.00720180163658	0.16235811574	0.0508441405096	0.06774897045	0.106920602051	0.015375570546	0.05605245654	0.0433168527503	0.00438049587908	0.212750149168	0.0485299223355	0.0926479683233	0.0180968374482	0.0241895004698	0.0268237209678	0.027192003958	0.212303536267	0.141015974286	0.020383247986	0.0364499824099	0.0292841825922	0.0343439386929	0.201082551758	0.173755728621	0.0217992292879	0.286341692532	0.0141925179232	0.0481335108649	0.114398693713	0.0572615182255	0.0688181718842	0.0558663258074	0.0810033338	0.0271922801925	0.0121188179615	0.0131815131307	0.0299905911782	0.0540427975513	0.0406620219509	0.0295474223159
DNAJC5	41.1227762026	41.0358266413	28.6869466715	31.4378534236	28.5937476033	39.1292392071	42.2423385837	45.7017235916	32.2016986542	35.2861581628	30.9434162515	59.9802488181	29.0671274593	35.1955991907	47.2165130008	34.8160618062	39.5570586265	35.1045847439	30.1894648845	39.7327058712	37.3280159733	57.3601212226	36.9265100801	35.5536422544	30.8031884891	25.365631504	32.0644640187	36.3983296883	32.5848313079	51.3369819209	44.3194075405	33.8587468615	31.5879279621	46.6680133295	33.0972318891	27.9886815299	36.1954442372	31.7901416852	32.0520955657	33.4048717053	38.4853655976	36.75998165	39.3291468551	67.9107373291	48.372493182	52.4878938903	23.9181329541	39.7554134494	29.243169373
DNAJC6	23.5210846363	8.36653424423	8.3150732192	26.3616601768	15.3636565054	30.58843947	10.255327737	33.3061646381	5.84839651246	7.54635409547	7.0380962955	61.617101409	7.91959874402	8.26022445215	23.1699633125	7.51932036965	19.9453281106	17.8163535953	19.8921686413	13.9767223132	13.849696622	52.2580747214	16.0064810026	17.257712442	14.4612285526	11.6289554371	10.660819823	14.0022141671	4.84158134559	25.5617340814	8.9554205549	12.8616591011	8.6935844481	16.6965967925	5.12032319873	12.3749541562	18.6914198809	10.1302395744	7.27340473364	10.3355631327	19.0470369225	3.14175635234	30.2182108551	48.9544069328	32.5540298418	36.3484369377	5.58294738876	7.67225081197	13.2030578866
DNAJC7	11.0041092196	5.31169162083	9.54037626429	6.91632671104	9.02300137241	8.39539979294	8.43971710711	8.74871002276	7.11438830331	8.19845245709	10.9591944648	8.44866065624	7.89951935326	8.49239964457	9.40290859603	8.68313355534	8.7788436453	9.96655441776	8.41738466102	9.3272356835	9.43183269428	10.8549210901	8.97815904523	9.16999508314	7.98203129812	7.2588620909	8.48790389723	9.19093112588	12.3637597568	10.846157637	9.76719631614	10.1247792965	8.70626483645	12.1945424721	7.6185515669	8.14056435714	9.01597369734	9.77584446505	12.6810146808	7.78674494447	9.03723350903	16.0055539875	11.4534110459	10.1371416855	9.15706483644	8.88216329232	10.2790231217	7.89324550006	10.1214923692
DNAJC8	23.3902537332	37.1314461816	41.9569901678	32.4645177761	39.2594728823	26.7846293054	20.7232242088	25.2159713054	34.0597426502	34.525302386	23.7716577068	31.4894416801	26.8550850858	18.2413329597	36.5319456732	47.063502354	21.3112815975	47.8269335307	23.1632288242	21.7603264988	25.3294508785	41.072863939	41.0080631303	19.8044324509	33.8753710666	32.4107580695	21.0158723672	32.9592461712	39.857819118	39.1918489833	22.9468051237	17.382013031	32.4354208123	65.2824323645	39.0519977231	32.7203340697	19.8792122097	59.8872295002	58.822670344	16.0897338616	21.6509433043	29.4774862115	22.8529722753	31.8956378453	25.0676504853	36.2028285273	20.0987727758	35.2008258821	32.7771724744
DNAJC9-AS1	0.128998183113	0.0889380171428	0.149560157124	0.0833773588282	0.140482921525	0.0471078494198	0.147117559599	0.0891981671706	0.0583871290272	0.0973237334661	0.0812620630414	0.027483909327	0.237363851991	0.17724156047	0.0923477519299	0.151496378704	0.138755660834	0.0434112516459	0.0845606984988	0.0476962794979	0.0881055653774	0.0489114217044	0.136205066871	0.0886087886817	0.186183484279	0.154486139763	0.271412494066	0.119363925054	0.197031162585	0.0659567824183	0.179458668116	0.0281803420694	0.236630313685	0.0589181009987	0.110559011959	0.108683777207	0.0192730908535	0.240482898164	0.109624629735	0.142599273894	0.0671081386079	0.0304073097355	0.411567672499	0.0600494864848	0.0653152062445	0.0495350730672	0.301867152678	0.0503707033424	0.239578838673
DNAJC9	4.43786709723	5.04088109588	3.07608985377	2.89507060543	3.08790104793	3.35100585084	5.51939679674	4.63198977838	4.6094911932	6.02194804649	5.35187221458	3.40191266371	3.03541082548	5.51669106331	6.58816567643	4.98456922042	4.40691750298	4.88596855325	3.45717489367	4.50153988576	4.78547644153	5.5367811816	4.6524757992	5.76666933645	4.95937599935	2.23752401381	5.15027419409	5.07079033557	8.14744199739	5.05607516904	6.92687458427	3.6468426493	2.85670295099	10.1702375107	2.58963403359	5.07473304806	6.09636371301	2.7063586363	3.7260471681	7.70658427314	4.42869174012	4.04531775466	5.35924984223	3.89677757188	3.44070988087	3.70072141558	4.99247227135	3.09129423473	4.43229264906
DNAL1	4.56170700073	4.22091847229	4.59304818847	4.62565320434	3.42442369492	2.40798315655	3.48939775993	3.95232018414	6.39187026725	4.10462809377	2.64795048466	6.08477995554	2.83451859967	3.29013082277	4.4222764637	3.04597134298	3.82033935243	3.44518949889	2.07899006822	3.55003701796	4.09746520449	5.14812349947	3.85451140342	3.87521548028	5.75689004571	3.00451544668	2.82893060301	2.84368335427	3.49153310652	7.02127915458	1.66448339578	2.72997856806	5.51449518191	2.56558574572	5.06615765149	4.55355291521	2.49298428121	15.2899074825	4.07002161088	2.99401807299	3.40754717429	1.97273753913	4.25748098513	4.82572381596	4.07665965249	5.06311665755	2.49948729486	2.17098535489	4.14758204733
DNAL4	8.89889090708	4.96013752749	10.2949732691	6.64145268238	5.46553720204	5.96590864685	8.51671056082	8.23444993567	7.46746551712	7.05056380221	7.57676774621	14.5027575307	8.46137244521	7.68135557235	11.1129688538	9.00192936955	7.32963930611	7.0627978903	8.19818871832	8.86761508039	6.81200859276	10.8488082907	10.3058470844	8.99122295986	7.23038742282	5.72413076748	7.52250585296	4.6562132816	11.3882120042	7.93712519684	11.0000243639	6.56199393903	6.03163853071	10.0779048066	11.0932470898	7.20454261686	6.91003757601	10.3173565687	15.3729768227	5.53955697814	6.71847744452	12.3767010463	11.9894187582	13.7245314184	9.46344766032	10.0527474285	7.75329331838	7.2490094133	9.86372479596
DNALI1	3.83459684642	6.33007612009	27.9666913243	10.3087796393	13.8602129398	3.20515210662	4.16825081746	3.58098813298	11.6899173666	6.36069714652	3.05578912286	3.81030849752	2.98686398313	3.62229051676	4.69214036607	11.5406344277	2.8963025541	6.23065179184	4.28101819922	2.5356666602	5.09216950343	3.55151145637	5.61213782173	4.34923519898	9.26237764697	10.3441790164	3.54036806357	8.64531265081	9.74797969604	3.97611640941	3.73954623875	2.75085383261	40.4963484941	7.72645576954	44.6652246849	4.87366797535	3.01743247374	155.768671461	9.97324801014	2.8303913329	2.04669657136	2.77184191771	5.53454193774	2.29245554696	3.09730208688	6.14099082755	5.2219241233	4.58293655708	8.46385249145
DNASE1	1.23969979857	1.59164193069	1.54182872136	1.33556470505	2.15222854631	1.00927056968	2.13457473696	1.43933920232	2.94380487765	2.28513672106	1.50203216952	0.748756137587	0.802585495673	2.19256045797	1.16377170954	1.55816822854	2.12942459227	1.34984912272	0.817622281202	1.68998483258	1.55431551147	1.03982400754	2.13890412843	2.2538563031	1.40039312957	1.49095507851	2.18934427	1.25144738846	1.19069106187	1.14356950396	2.11807762287	1.3588999839	0.961403880076	1.78257744141	0.850935621715	2.08251008146	1.74477960632	0.794119266556	1.34806096424	2.96126772702	1.39695162454	1.52559604639	1.80664122499	1.1927938456	1.69852836833	1.09456748198	2.15066525819	1.31530341913	2.24859116677
DNASE1L1	2.75461342618	3.64720728757	2.01255238298	3.90356946279	3.115471593	1.71420103097	1.62577370946	1.98903273743	2.5092171081	1.80788064565	1.86338042523	2.76964160674	1.87897586495	1.64844540491	1.96450277029	2.29699200664	1.88248259591	1.61987131389	1.92233289604	1.08240527747	2.00950751343	2.3679602256	2.40398974877	2.8263336433	2.08842491222	3.81507556633	1.59083432589	1.69595039278	1.52285687708	2.20746011937	1.79755343546	2.24347105131	4.29601475063	2.42610378923	4.4507363991	2.46265272016	1.92446245449	5.44679444931	1.62883369519	1.29688928011	1.8341401733	2.15537024466	4.50176165333	3.1757890649	2.09974801708	1.8697064031	1.22213403046	4.53986060043	2.31975739451
DNASE2B	0.0749775490211	0.233851090371	0.574143860374	0.529440579687	0.930842122299	0.145664108911	0.0492324920231	0.147757126512	0.530160757548	0.329599527339	0.726899063913	0.131523043957	0.149788261225	0.195734243608	0.0305948852939	0.167302911441	0.0861934935824	0.174329490472	0.958736519293	0.00877878676395	0.0716933747651	0.10802929184	0.36099879512	0.0444790359544	0.227252198932	1.55981359854	0.204071897747	2.06852680629	0.108794307254	0.218515356386	0.150345477961	0.853592707516	0.233177296808	0.130130765078	0.620646034275	0.141204014703	0.0425679377929	0.0867180186952	0.156669026872	0.0821621832618	0.0555824522006	0.040295865747	0.519438874312	0.0482289544076	0.078687203384	0.0596763999258	0.376377328881	0.606831089786	0.446838701218
DNASE2	17.4176392824	35.2937266928	21.1911321275	38.1859752804	19.2614129044	25.185997745	26.4448837847	21.5442136546	27.1335451619	21.3730360216	20.348170252	14.2265948841	35.8607768974	26.8308698094	13.3892643678	31.3626780111	19.7154718213	20.9004056661	23.7473625401	23.4254483589	27.108198303	13.4044047636	16.6310890709	17.7139687679	26.3223356061	29.583653883	30.8349519612	20.9492009393	18.0588531311	14.5446162773	28.482901884	25.1382873713	29.7567362427	22.4781968066	46.9134961346	19.6814163074	13.169636165	37.7384003858	31.4584061075	19.2135698092	18.5439253671	30.8462237869	16.9488947473	13.2821813673	12.9317099388	18.422696675	18.184460321	62.5803134196	20.7053345437
DND1	0	0	0	0	0	0	0	0	0	0	0	0	0	0	0	0	0	0	0	0	0	0	0	0	0	0	0	0	0	0	0	0	0	0	0	0	0	0	0	0	0	0	0	0	0	0	0	0	0
DNER	137.45189913	164.913933109	80.585441529	113.460031728	84.0852719347	151.729510581	117.715256263	111.954467049	40.852459433	82.5695379155	106.669251096	102.363581652	130.399470751	140.211126815	62.5288857806	105.631571921	81.4735510164	102.891436089	190.027523654	225.460313186	184.743152799	85.9557640984	136.95261289	273.378676218	88.9796682801	54.619538908	107.021448673	61.2652524832	117.78616366	50.6920531083	283.189568283	237.629228036	185.935778767	78.8711488663	146.61909102	135.251327114	177.900693686	87.007053047	125.443646527	241.808253862	130.669330697	203.974088281	181.362709989	65.4422175433	88.9735705493	68.2311900503	217.191294361	168.924009973	91.0944567088
DNHD1	0.657382248236	1.4320736264	1.05566049058	1.17702716039	2.53424702865	0.537488826316	1.21426602976	1.01106251998	1.42222388433	1.38575959799	1.03514844195	0.64360149581	0.804200194243	1.3035214659	0.893391224858	0.421440713185	1.34235092028	0.84092197958	0.39884699729	1.45754426074	0.932638435963	0.660013899025	1.13648136656	0.650858204981	1.49155559978	1.60540649946	1.48656225376	0.911906577061	1.29119870633	0.358200872146	1.00205251661	0.72877613669	1.04235033266	0.805645274613	0.680149045881	0.66786067587	0.608969384262	0.790640899475	0.615809646704	1.06058658082	0.906954749617	0.540357521113	1.14247972493	0.788778910463	0.939796759231	0.816699305358	1.57437993228	0.499654869802	1.68265141461
DNLZ	0.112638027842	0.0966108474112	0.0775391399847	0.108067028379	0.443934883481	0.0293075551734	0.189526303261	0.289028730296	0.127809540993	0.16146329318	0.231715774544	0.0522462356057	0.365666304884	0.391533450457	0.138844727536	0.15708593975	0.139379046238	0.0859337927272	0.0818352476566	0.267887023579	0.0673151534054	0.101432083178	0.310706978243	0.146169656323	0.13716912989	0.0610232419276	0.299389830902	0.437948086737	0.0681002533955	0.205170907141	0.21174611209	0.0918345207752	0.101919163293	0.101819873439	0.0191063602092	0.0729194778219	0.104916968816	0.0458000222784	0.2139657494	0.250720097396	0.147866294595	0.403573861528	0.284501826198	0.147171942935	0.283213865615	0.121402752521	0.201938545049	0.0379848468416	0.298101913769
DNM1	41.3434693327	5.61715656086	9.5088914183	4.05557939078	8.24186728619	7.08952110606	18.8437082319	34.5803259987	3.75384257683	3.61569416995	3.3013275454	95.2562301278	3.03742365675	11.5065924893	38.1342586791	9.43005478285	20.0081869129	3.72403717193	3.21835731943	14.509284385	2.71734749996	71.3831465506	24.9550950167	3.81252325537	5.86497516169	7.787216511	9.26924717293	19.6891605088	2.55508673018	60.3345908139	3.77215647593	1.59249384036	7.90971213786	4.4341789882	4.35036991922	5.74318573706	11.068592039	3.58275430555	2.08297506366	13.5849707088	26.9912557669	3.78099144949	30.0307825052	116.118490303	63.4708353956	61.3338949094	4.41686209754	1.737191973	4.22383456563
DNM1L	20.2124316029	14.6521780288	10.4561349252	11.692466623	13.0484438499	12.680938826	15.2419414274	17.3929535847	12.2242004487	11.8538935225	13.9551133298	25.5286970226	11.0118685338	16.0212672715	17.8308772903	19.6004941269	16.8339846362	25.8229041001	14.9859549048	17.4433215121	15.9183764547	23.5425230114	15.2294098675	15.7988069771	12.2371657861	12.0997474047	13.5129883862	10.7284547009	11.9262883345	16.0540909748	13.0427695827	12.5238384736	13.0543864305	17.3051222406	13.8008477534	13.2371492223	13.3930645707	14.6855928617	4.64207537554	14.3553874911	19.1429720744	8.60051673006	23.7946088901	20.2281652744	19.0859150773	17.1741664018	18.7713330605	10.0265129304	13.0254589152
DNM1P35	0.0902552829747	0.069292689463	0.142013789633	0.0959179622028	0.0889297098378	0.0144515297154	0.0774994786602	0.0741103027896	0.212287233379	0.0199043520138	0.0083097341755	0.0889979790734	0	0.0315207837615	0.0566600385116	0.0387294694616	0.115285149509	0.00403560740178	0.0288234919601	0.0162578284361	0.0142255898665	0.104200148184	0.0445699892595	0.0164745438064	0.0250511027681	0.218156175737	0.0295257725332	0.0563352565886	0.00839504378433	0.087680314896	0.00632798920583	0	0.0670083332064	0.0150621870495	0.0188426588763	0.0196126529832	0.0344896434501	0.0903358030385	0.013188290388	0.044379949679	0.0386008623501	0.0497504791657	0.0601232574094	0.189799392095	0.115365115626	0.0644684822285	0.00497878596011	0.0327780155775	0.0108884290266
DNM2	8.53525276277	11.1763056656	9.67868032894	17.1536836833	11.9205085812	15.0395742811	9.1365045625	10.8033508405	11.5114244611	10.6851994601	9.83058181084	8.98330409398	11.9301386094	10.4240777105	7.82587260528	10.7613742836	9.07891975517	10.8786970827	11.1541283409	10.3848835324	12.2000286935	7.03769490606	11.6029411443	8.86189155373	12.6623386419	14.9765688895	12.3389606895	14.0679482481	8.27011544103	6.44433531908	9.29220519304	11.2349068289	10.6363686938	10.4266368001	9.05546816205	10.235586282	10.687877264	12.445622578	8.74006634204	9.29178933045	7.90513704915	7.83259545841	8.02855319252	8.92538096536	9.24006567674	8.01235241976	7.81870354545	13.0391357691	12.8670274034
DNM3	9.77627291421	2.27773645457	3.66634206679	5.77917551975	5.75189370988	10.4554476723	8.19614218212	12.2930825172	2.54259824184	10.2687176923	8.1164941642	15.5168489827	4.1391696658	6.99621449339	14.5570836908	7.01684271059	10.3675350923	11.8320959784	9.57095639465	6.91393967679	7.68062479551	22.678885127	9.91450736277	11.6895853402	8.42547062889	2.98268398934	6.85127399367	9.12330808118	15.5869812391	10.4785992593	6.05262308856	8.08824109494	4.56426241996	13.3146205845	1.86642947896	10.0648785834	11.2749537893	2.90501535371	5.57052245611	9.18090055486	9.8243909952	4.52370800374	14.4246763205	12.6330060682	10.8907979217	11.046902825	8.65561829297	3.34428261317	8.64207566893
DNMBP-AS1	0.805366720907	0.130027613125	0.0894507299823	0.0363615943092	0.644166429546	0.33528043855	1.79179294256	1.8516447438	0.0181071195423	0.16298392351	1.21910487983	0.147027933886	1.14518768415	2.00030138115	0.122431929678	0.317130690009	2.17845199533	1.36035211902	2.39950635038	0.360546576256	0.122955540724	0.170645585142	0.615861471881	0.252936435624	0.683757839253	0.61597947117	1.53925334774	0.499734241023	0.320794173101	0.837617254803	0.0949956872732	0.466306076147	0.177815587404	0.322040219571	0.102860267975	0.196283251945	0.134482611691	0.205472702687	0.0809928141724	0.0346094128123	2.32375575634	0.441322529654	0.512823588991	0.44186476123	1.01922833904	0.835827248618	0.964844387413	0.102246882252	1.85746531125
DNMBP	3.53971214151	2.63558644046	2.56402939592	4.1197192756	1.70839915691	3.01193147757	6.51456141337	5.62544726274	2.82905307998	4.58206889635	5.07203049699	1.83071905637	2.92928397531	7.39949953088	3.68015976855	4.62079664512	6.18838082657	5.51769106783	5.86521868993	5.31161784151	5.53209158744	2.29789852125	5.51519584572	11.286560405	4.13769404481	3.57426036733	4.62921027068	4.24950945505	7.0503695455	3.23805646038	3.69982997397	4.15135193484	3.25058847764	2.47152769263	2.46541750332	4.78604937981	3.28721750388	2.30761650711	4.10811515867	5.33020193137	4.70985831108	3.74532750367	6.20886270696	2.31515348449	5.22519970729	3.21756381387	5.65138952992	6.48880228253	7.36507688927
DNMT3A	2.17282691479	3.0622555149	5.33691929353	4.35020676031	3.36921923772	2.44666882814	3.96586154711	3.00886121934	8.35231712761	4.76001042055	2.79350172704	2.45859041014	1.99383378825	3.89057598674	3.29606182546	3.34182694054	3.33636226057	3.68625944017	2.03807698382	2.29397147695	2.82973255996	2.83660474477	2.51345260937	3.08920448237	4.31206591019	2.81919762492	4.02981302789	2.98829946763	4.0011505036	2.36485244862	2.38324076666	1.88670973821	2.54735727933	3.27711921643	3.22216207503	3.34473074442	2.4280085929	2.96030209444	2.71958566856	2.94938997359	2.65616608723	1.17106088376	3.15202596119	2.75386527189	3.09841664813	2.82493778744	1.78927295036	2.42549679796	4.15132679879
DNMT3B	0.578431548379	0.232594456434	0.824895870213	0.539364172485	0.230800595335	0.335004978401	0.499096248723	0.310098487758	1.10998598207	0.59389198334	0.843949525129	0.264470793423	0.238755371024	0.811176817787	0.396636586367	0.648904035347	0.558712554945	0.519622368513	0.392960688747	0.615690634555	0.630149592181	0.327167760299	0.487184637458	0.348815551596	0.524369899567	0.243447149383	0.784740191244	0.239203798638	0.462434550055	0.232202063373	0.305000879303	0.33447744484	0.330661279671	1.07513869472	0.385981489375	0.634704421684	0.546202724911	0.127857571193	0.326910088824	0.947296256345	0.649702443434	0.158433248393	0.462278160173	0.303654913593	0.576948851076	0.247315499304	0.874180185402	0.635167349313	0.307387641729
DNMT3L	0	0	0	0	0	0	0.00781787608672	0	0	0	0	0.00803277249472	0	0	0	0	0	0.00692066508707	0.0197717681267	0.00697013946401	0	0	0.00955413701986	0	0.00859202965302	0.0258011125095	0	0.0322031195992	0	0	0	0	0.00638403461425	0	0.0161566424146	0.0112112493654	0	0.00860649513139	0	0.0108724567415	0.014710363896	0	0	0	0.0104126154021	0	0	0	0
DNPEP	5.75542490745	13.1649450036	9.28893532653	9.00722930328	7.4951639148	7.14656127601	8.57761048093	7.9161489161	14.3987325012	7.22034924232	7.92952258671	6.73148710613	8.71927150723	8.83305378603	8.48661014657	9.38062547432	7.57250079317	7.20186279081	7.75643456496	6.52253842736	9.50324694768	5.1870490394	7.27478915419	10.0237820129	8.14149621473	12.5432539028	8.14425337928	9.02915883504	8.4518974184	7.08100535605	10.0910762283	5.0122877236	10.1631916118	9.22699694161	10.5224707004	8.584989335	8.58706985423	7.75639921019	10.5732368284	7.49727318899	7.16302121642	8.48889357323	8.57008307523	5.92464280989	5.81447570557	7.69371746116	4.7442760967	11.0178683062	8.17946424636
DNPH1	25.3736982008	7.05791775355	18.6575298944	22.3020260715	22.2270205331	15.6888735433	35.5545871769	20.8784365933	24.4314583705	34.299582785	40.129222029	13.4635243394	36.9481385828	34.5780097951	24.6261903117	31.6411296657	25.0711359557	15.9532403321	20.1715374608	44.8121808692	15.1170601648	21.1326036464	32.5242008863	27.8990732119	31.3318190579	29.0087893802	44.0369197011	21.59950824	19.6978620941	27.8836782734	65.4271154804	20.2319397128	9.28546088018	18.3109602157	15.5462186136	25.4102159656	33.0738573823	26.4183322106	52.7235142753	36.9635173843	21.0349789385	92.8788113511	9.35363969751	21.9679800674	20.4875038712	14.4689967027	19.5801551889	16.8268921084	21.5077483521
DNTTIP1	16.1151639181	11.0496540318	15.0549584762	12.8380874953	16.2259319769	11.3445608311	14.2864482078	11.9294850926	14.9043422384	12.2439424499	15.1801676702	9.66714521429	20.6645753309	13.1880833321	14.1813386317	20.2831901471	11.050344609	14.6419551983	14.8545409437	17.8776192814	12.8370574633	11.9327331374	13.7523861761	14.9153065396	14.8019955141	16.9390538094	16.6761312384	16.071195148	19.74209348	11.9213994452	18.4916009927	10.2873107318	17.7420051935	19.5422131474	13.4065768073	11.3229272221	12.4459336251	20.9701024646	20.0173594462	14.0506496446	11.3641467194	29.2487637824	14.1659505009	10.1316149958	10.012622772	10.8836062437	16.5298549472	16.5056767349	14.0379316981
DNTTIP2	5.62533246338	6.17338514143	6.75155196915	5.43602304671	7.22206009656	4.51585029285	4.26589754502	4.6480709372	6.08961767908	6.1044248374	4.89733890765	5.72968292795	4.17240490748	4.18812449111	7.44125878568	7.43324232202	4.22060386583	7.47052062624	4.78816661126	4.8890008034	5.18310694304	7.69263670806	6.82194100268	4.9000363382	5.85031173376	6.11115426155	3.98846025794	7.57973807246	9.57488294748	6.46001025448	3.91720962878	3.67241262075	5.45807535084	9.99874678009	6.62300288556	7.05164473714	5.6111890486	11.4798729424	8.30093342922	3.74453685806	4.37894215257	5.35256003106	6.58963375244	4.99645938242	6.49783206942	5.31454096384	4.1396085737	5.65832261004	6.4586413246
DOC2A	7.53623077601	0.674644019593	1.80110345578	0.31988244012	1.85978042807	0.599851678591	2.78636597991	4.36959625533	0.763553505306	0.385114829533	0.311251658518	12.5347327141	1.78218660611	1.75338406459	6.92667060387	1.58836228154	2.89050001448	0.346363886813	0.268832663637	1.97407127125	0.223485950148	9.75788952194	3.20065374318	0.398442456533	0.899793820609	2.18697954706	1.37105447268	0.447175345172	0.562256293791	14.6759075546	0.634153933522	0.108243286265	1.17829648023	0.704905353503	0.518815282543	0.862728842775	1.01686099019	1.48641242549	0.624840921537	1.52863087178	4.79607538531	1.07365343133	3.78314946718	16.2954424049	8.2235841968	7.10489052711	0.728656869599	0.218368535951	0.367326050124
DOC2B	4.74041367595	1.1883755348	1.4078809958	1.25935629958	5.30664151767	2.10303525408	2.67317771886	3.47247579454	0.587110995184	1.94196670483	1.32292823846	7.91343075981	0.723471726472	3.70519284889	5.10315854097	1.58932576573	4.55552932148	5.27550020988	1.46498437585	1.61365754942	1.64815342677	7.0312191505	2.04385335208	0.779911751157	2.77934836635	1.8931306212	1.40725106969	0.70561190283	0.240737775418	7.59302907919	0.525615659246	0.500698048698	1.88289120904	0.243268647992	1.40440636973	1.65169279209	1.80997577557	1.86098105412	0.498819267434	0.504670507175	3.78305479258	0.624160962679	2.82891985573	14.070483302	9.01207664415	6.40673538931	0.76309469427	0.430616677175	1.44275737367
DOC2GP	0.0420520059614	0.0524632110532	0.0073519423418	0.0968291524707	0.303852200964	0.0680811351336	0.211696597745	0.161138550889	0.227697888304	0.468846864618	0.134218784301	0.0567432200165	0.350043498367	0.151146050823	0.314590600146	0.404006333961	0.223808311392	0.0733309990955	0.0349167672078	0.26259636253	0.153181103633	0.10939761726	0.832377715816	0.0498931402675	0.36416275649	0.0759408932158	0.464977625154	0.417049773707	0.372890937845	0.204261346438	0.281076536378	0.0166231638734	0.0450965941022	0.0709579409325	0.019021658169	0.184790358444	0.049738977345	0.0303979881873	0.545856573793	0.15360529765	0.103913488851	0.12555773241	0.141620288405	0.11270730954	0.18388586478	0.0929727319933	0.251304142508	0.0567246794505	0.285788507015
DOCK10	5.48683603146	10.3140618339	7.07538971195	12.2087360434	6.24389498838	12.7284685379	7.23584951952	8.81523156376	8.40230567459	14.5911306378	10.1620321252	8.92871447192	5.13106761974	8.55035657493	5.2796624414	8.93057346869	8.13650999934	15.4816403818	13.96816898	9.44438779131	15.341117812	7.15356985573	9.42873389867	13.2275161888	11.9494842393	6.36344741542	8.60211461902	13.2337330297	12.9233478518	5.60235061998	7.49879245334	7.81983299413	10.0896092827	7.5018122157	14.4801414422	13.7820886467	5.2992639175	12.8154850469	6.56787349978	6.95223500186	8.06309743785	2.89544641403	4.91668963232	5.16283002316	9.24555083521	6.20782334498	6.12660557939	14.8632869099	8.37142375683
DOCK11	2.32161274869	2.67678366464	3.16173788689	2.43962289559	1.75081649397	2.05330561068	1.64875064883	1.67177964915	3.60207776633	2.07898527481	2.09498573749	1.40948517986	1.16780898403	1.51546668554	2.13005411185	2.99533468848	2.25696576473	4.01371677507	3.01425559901	1.3844136188	4.93391444453	1.87031385306	2.72920289574	4.23815797583	2.82108798591	4.21774626934	1.47746185964	2.9690246969	3.77916551755	1.29385749376	1.00202151766	5.60093360222	3.21452524429	5.5243087396	4.27046073541	2.38316101118	1.81023604847	4.95782033879	0.914828798735	2.16859339945	2.67351261457	1.66898897007	4.54446657415	0.707693323342	1.85030644428	1.0816437037	1.52912084475	9.6615632143	3.84419058549
DOCK1	7.16303567443	9.27220779627	12.9803192315	18.1294425433	12.077331109	18.8333617938	24.5865251144	15.5178737229	11.3901832495	11.5084737081	17.4527197502	16.4643649417	8.85218820724	17.0967035457	10.1941165776	8.83586223814	17.7938009063	16.4255763873	14.5113304013	18.5084254649	17.0628571498	8.46346212486	9.72478080685	8.93409128373	14.8779256227	7.44323910758	16.3146233596	10.3084709245	12.0504326795	10.7852867604	8.81326460884	20.3275130349	6.0097562754	2.41211805409	9.20570341807	11.1299147943	6.19467013084	9.31632379808	5.76030249496	2.519660469	11.3826472378	5.11101239547	7.76665425935	11.103677182	16.8583709116	14.4802563596	10.0981177523	5.50771881668	13.165268809
DOCK2	0.752088218954	4.69894611818	2.29652662856	3.33963838684	0.854398144395	1.77757029441	0.54345337882	0.683820898533	3.28803938816	2.21362542339	0.497356608027	1.4643301801	1.24522502568	0.691879980881	0.514990958261	2.68682764891	0.734751053129	2.64995702356	0.548911986997	0.418178086397	3.25093023869	0.624692579923	1.63694609583	0.602013572189	4.20565920296	3.90709709564	0.79742400168	0.673429938212	2.10120716675	0.737303699939	0.334922942737	0.709652408922	2.89654595923	1.05424091581	6.56859766202	2.59672539858	0.689719478649	5.47383105673	0.862739282447	0.26342891465	1.04167293584	0.342986905066	0.639405478565	0.466657226659	0.46252692211	0.677644271306	0.541803152984	10.1149374212	1.43669653309
DOCK3	8.67132696467	5.4910875024	5.59419495654	4.04183770211	4.72533949554	7.668931897	9.50026605432	14.5517563898	0.429987730591	4.16993939096	6.83845089279	17.1144443284	2.60860491372	8.9326084843	10.9314634042	3.62440593962	11.6670252746	6.88022247517	5.79778927521	8.72170008342	7.17952440492	17.7011207973	6.40455982328	8.72397941676	6.77580510863	2.64885478618	7.3625318001	4.34546983179	4.42643090785	11.2753025374	6.86433381419	6.2674349878	9.05377955494	2.44616111159	7.64688256958	5.71569981508	10.2426626706	4.52663600352	2.2762974146	9.47685180163	9.42371114544	3.13178271907	9.51796832371	19.9999552041	15.2800213131	14.4540262217	7.74310573797	4.03764821326	6.25654230959
DOCK4	4.76487741864	13.3710069128	11.4890289172	13.2740403198	5.41940511507	7.83150146432	6.86329398896	8.99737777756	12.7662532635	7.11828599594	4.30474106671	11.1628476266	5.19403599342	6.86938373576	8.64587517394	6.23440706492	8.05816500154	12.171676422	6.36131724399	6.95717149128	12.8137999405	8.87674634803	5.88333873512	5.01002955776	9.58664642792	6.21320710151	4.52558385999	3.5028866724	5.98803943822	7.93531931215	4.08699104893	8.42396261048	6.11174889963	5.27377057343	10.9720580138	7.56311000741	6.72430123576	10.0483128657	2.25078373964	8.65257279047	7.8403290493	2.1244173592	5.17974118939	7.28765086075	6.8418343058	6.70113173224	4.73877232491	13.2547567406	5.64977439
DOCK5	1.34935911117	1.14449185218	0.520064700799	5.82343964711	6.81031158751	5.47988847101	0.200335523932	3.84207412386	0.848084837109	0.674574619422	0.503768783169	3.46470036483	2.55441918083	0.299859230409	1.1798813997	0.74138461226	2.35949828146	1.45422253007	3.60187602167	0.0641379481092	1.42456506816	1.34541142109	0.490768361998	0.215546077093	2.46594265789	3.95795370678	2.84979500515	4.86126671291	1.94520949361	0.223641430911	0.274290577734	0.370037252201	1.41582207659	0.505455287515	0.827097094634	0.805722848108	1.23318195577	3.00341011591	0.37802961843	0.138038645488	0.711079266311	0.167697456323	0.943753063793	2.34721799445	2.6706910135	2.00889607329	1.15363087615	0.914763648054	6.55097010971
DOCK6	0.925561213103	1.42451364904	3.10032561452	3.96731398835	1.60295836365	1.62401801108	1.89922206864	1.77283598862	4.66862262901	2.03777453198	4.66236430551	1.32216722143	1.00809487345	2.38795982514	1.17056252569	0.936654128565	2.66913558189	0.76872365765	1.40697396598	2.46958178968	4.20505919661	0.718075524436	2.37243705153	2.59858868429	1.72763363917	2.36639151694	2.23152250937	1.32392760893	2.91631736525	1.35392009381	1.06586848729	3.7709697377	4.51811298165	1.12628255662	1.55308664849	3.54149888708	1.88339247663	0.913520455085	0.671152999338	2.60552239832	2.4311724364	1.56085476981	1.72765118962	1.21076201152	2.11394263451	0.920845003439	2.78644012271	1.37335611268	0.960276255522
DOCK7	3.33123133143	16.0018922331	12.7650270631	8.53986483357	4.38836508586	3.19829709932	3.18877541626	4.32970373248	11.2036391557	5.46043390512	1.60139656701	5.48846025772	2.7577848983	2.71813255551	4.65487354314	6.41812984739	4.24343258088	7.79478878838	3.2765422537	2.42856716436	6.66819422601	4.5838162235	5.10127618411	4.73829890093	9.48166864477	8.67415577802	2.49792730398	6.51010355556	7.87763045431	5.26593453927	2.31730351753	1.40678404285	12.0284295512	4.39534704692	13.9883384698	8.31535384094	2.04113709063	17.0784849714	7.06372931996	2.49716575486	3.44487269454	1.03267591978	4.2475271014	2.86877438428	2.67103614813	9.45512378713	1.53893668911	10.528616452	9.45127778667
DOCK8	1.10313601912	5.13839928659	2.93670894018	3.21177340833	1.05370926919	1.90961769974	0.623132479855	0.839880921312	4.00611875348	2.51506255191	0.341136772917	2.16453731045	1.04416675343	0.523983864563	0.578781361668	3.30231478041	0.955782291575	3.28358144836	0.395982586092	0.510440849545	3.77158806635	0.81167742591	1.57072189042	0.854454413677	4.30138048171	5.07863097594	0.732047232733	0.538547179159	2.37655260384	0.826756592152	0.117084327268	0.558892983489	3.25282959042	1.7197482994	6.44763142907	2.78363267859	0.981153289918	5.61095904583	0.770181232854	0.243410832536	1.98691137061	0.399848181473	1.14256579728	0.442846348847	0.553299368891	0.94681301548	0.847508999974	8.66290122062	1.86480461702
DOCK9-AS2	0.575961365417	0.615906395933	0.661711251616	0.631529251348	0.972861017889	0.570898100775	0.396202597515	0.563015073142	0.39310623839	0.209682194861	0.164135269836	1.27679276415	0.191773521063	0.249041533164	1.06320069787	0.331496103339	0.595557521952	0.366675188511	0.296049764756	0.369296472196	0.206056582171	1.48188879885	0.572230060369	0.0650815931288	0.415643427043	1.39672899832	0.373246742347	0.778920437443	0.198984383527	1.43878958822	0.0749949055323	0.113838804395	0.514717735038	0.257842742702	0.279137530194	1.16217728087	0.506067899857	0.852512269292	0.312596801168	0	0.847167487073	0.19653596974	0.653160591956	1.63189569895	0.551687976142	0.964139903634	0.0590050916016	1.38736475918	0.45164717873
DOCK9	3.73307221598	3.63158786671	5.99124675114	8.07439018404	7.53477195737	8.3542063462	3.0213279555	9.70937560987	3.67474414918	1.786783254	4.77491686757	13.3138074531	3.21524127929	2.75360887986	5.41119417062	2.62817337318	10.5077811211	7.48404940921	10.4349862599	4.14137896363	7.54064327759	6.77863083577	5.59007863892	3.97343077562	3.83135823255	6.52995074166	3.33582919135	4.09764894694	1.43365073428	5.07287826568	1.92839356336	3.90943317644	3.62888579156	3.05085489782	2.51244594889	7.15747303683	5.2726518969	2.11911289407	0.710034100235	2.02626261177	5.17810030818	0.453521372339	6.44980489519	6.98331741939	7.83721160096	6.10691773457	3.25642520921	3.38490338367	8.34016496764
DOK1	3.94175836398	7.1138468081	5.56258952942	7.94525521947	6.00103793562	5.7419354406	5.36721680305	3.78503455764	9.34334494832	6.8956317672	4.10534663187	2.37046088841	6.17072613994	4.19799670161	1.95502220124	7.13388613295	3.72285784088	3.66260027303	3.05594432476	3.64203617543	5.51333909584	1.93931888779	3.89125680581	4.85761839118	7.91033142627	8.05434742388	6.74240431726	3.01389619479	4.26599284947	2.50350227264	5.22701455385	4.69605469825	9.99567709195	3.22851483252	8.72784048818	3.99881989294	1.86491964398	10.2587643648	5.94328641039	4.48122086838	3.17503592485	7.93932962347	3.05939104785	2.60906147158	3.84093685787	2.37852240885	3.0713998321	10.198464197	5.4248660356
DOK2	0.670708256698	0.562004140115	0.525043733953	0.330388912272	0.0591812785645	0.11113276462	0.124891542858	0.0246596018467	0.880017475141	0.392229465252	0.964522985254	0.0607853082809	0.139992068293	0.465854658966	0.217858830424	0.595661926216	0.127867326527	0.0698264119233	1.36316996368	0.128930241429	0.58116242153	0.108175871612	0.361488617095	0.350376514433	0.101138020692	3.34079479687	0.408697586261	0.324915057448	1.10152390872	0.194499421695	0.967166321279	0.445182763842	0.810518305079	0.0796322592271	1.10713191193	0.282791215335	0.184711350151	1.07097341406	0.694082246102	0.502783509512	0.234999892886	0.502140069228	0.881354562181	0.185128510202	0.367705194647	0.126154451946	0.136397568148	1.87697714013	0.0706492097762
DOK3	1.05593770345	4.13538368268	1.40142569371	2.72740467343	1.48374253838	0.608425088565	0.545644291181	0.573007101696	3.7990321783	1.84709854433	1.50837963812	0.545155493863	1.02266141062	0.614893928569	0.855514477638	4.11906639151	1.06142612051	1.35566943157	0.648047280758	0.341340206695	1.78733132004	0.807564332843	1.62838087496	0.98319981754	1.47434131728	9.81471697469	0.991850377941	1.04929332997	1.60436060566	0.53074619729	0.753215790474	0.882010386329	3.64825927309	0.936261297969	5.13669797888	1.10239301087	0.544112016306	4.23134825198	1.1947863424	0.553406018435	0.862202469482	0.7237709203	1.29213248293	0.753055957683	0.943560926702	0.739957650854	1.35644395188	8.13131003272	1.50844831131
DOK4	3.98474667294	0.997717764812	2.62820576068	2.22818503527	0.874518341895	3.31968660667	5.13587434079	4.08803974649	2.15996606951	4.98752289016	10.7227226994	2.33287953271	1.25596893924	5.41478085358	7.23710893184	3.00421938533	4.56724704883	4.69424752409	2.66762983276	3.56953390532	5.67994804436	5.4948733782	5.09315919141	6.75158322903	1.27100128877	1.02179518626	5.14284197949	3.56342853184	8.33980621971	4.62102474715	4.53780264546	4.68713852788	1.98294408486	8.1267315076	0.65553012051	4.82301953379	7.20422339684	0.487870357058	7.24447003959	6.80484087235	5.26598460674	10.8485761868	7.21575778362	5.21851791639	5.76911304309	2.93117314723	1.03097471978	0.922869938051	2.13145773822
DOK5	3.76539324296	12.0409818666	14.1720857176	10.8622303664	7.13543493881	6.41650879225	24.473539848	10.950539391	10.1522252426	6.56319764077	17.5541347418	7.13958927199	10.2393046514	26.2652922546	9.56111313971	5.85579464573	11.0795049715	5.34086913403	7.13518237978	32.2543953174	21.3461713617	6.27129952367	5.87263523804	7.39204682509	11.2433736052	5.028511984	8.59588215143	9.46032800549	7.71863021809	7.98477265864	13.6969958187	8.49732855699	12.1641625993	2.47098533413	23.2703580902	5.30647290094	2.91350071006	13.3390395658	15.508264632	23.4641186175	10.8010536204	4.03515743172	2.97495449761	5.33757839546	6.58615518463	11.5684213792	5.54679584222	20.1734983418	4.94557129582
DOK7	0.31846579095	0.0924776348644	0.0892756699799	0.472009756502	0.367889972282	0.0647659889567	0.137005805636	0.13074911195	0.236097792891	0.0839561058065	0.259591065687	0.174112486029	0.126147652991	0.227475901765	0.134432301743	0.193990029292	0.213912108608	0.0510663017489	0.282666143729	0.128578409959	0.0825044216384	0.184595822922	0.189463917379	0.0618888655076	0.0594365534295	0.969756351932	0.0747234237346	0.230195184741	0.0398363675283	0.197363113255	0.330305024267	0.159532474826	0.235533026006	0.0476489727749	0.119216862312	0.124088588858	0.0740371649382	0.285775777809	0.0521511656624	0.170479905929	0.203521953481	0.742659503369	0.198123857419	0.286968859208	0.441788337134	0.134749340641	0.145690319204	0.0370331054546	0.10764175061
DOLK	8.34502273071	21.0005171606	14.3581499214	11.6559752436	8.25376373706	12.8294734251	15.8407451138	11.4610042141	6.18282758236	12.0028258413	14.6970411691	8.6596669713	15.1481943612	12.7954247982	10.7097322778	13.1740236112	10.4022762073	12.0529574665	20.7959977466	10.4775870122	17.0048844246	8.84992499127	10.5547065905	16.9373444839	11.3489406414	8.59455426989	12.4753593806	15.4819887275	11.4480761859	4.20779025213	17.3744178272	18.668715771	18.199370677	16.7412917956	12.2943120105	8.87517903707	11.8144969089	13.1517211023	13.3877806332	10.7345482112	11.3115343178	20.8405590367	12.0980171984	8.89824208821	8.28000216126	9.67220242281	9.58417726637	14.5923423657	13.9430553603
DOLPP1	12.8036983481	16.4094963396	13.7198620158	11.0585292863	12.4605011023	15.9444046496	10.5204209508	11.5396410534	5.5576377655	18.1515181924	18.3991185618	7.60257806025	11.0396279599	11.918738546	11.0569289678	11.8217472097	10.7353632167	16.1205092069	13.6873779206	17.5147920682	11.1714335233	10.7352487607	11.6643863243	17.1819529527	11.0437379988	4.8945306988	15.7787093771	18.4867313197	8.40149404474	7.30433973154	17.5992268795	16.8995415273	11.4615931506	22.6675757551	6.61735915175	10.0640728551	14.7227903726	5.6627753053	13.9835988343	15.2420531133	11.1015630052	20.786431527	13.8136904286	9.59063531428	11.0599430243	9.1907493506	9.42885097383	9.2860536627	11.5141772146
DONSON	3.09350580224	3.2227116618	3.67460667719	2.54846231878	6.71072403764	1.96718517219	2.43671825762	2.19351826413	6.27309378926	4.0099705314	3.50655170408	2.10837755126	2.46072309039	3.44686455027	3.42359640424	4.34644677358	3.07823390403	2.36581941144	1.68973762796	2.50445067178	3.72224794834	2.37157045717	4.13061541935	2.32479120391	3.82378093028	2.92181992177	3.05990213374	4.84821036458	4.67007228729	2.87059387733	5.14533791945	1.92021912022	5.45593263929	5.9413417798	5.81809063716	4.63940200111	2.58439365452	8.40279828036	3.78793378255	5.0342755329	2.70896815713	3.35223062136	4.84229258045	1.66161309703	2.20955817393	2.36524429834	7.12968952269	2.47738403743	4.96525381375
DOPEY1	6.14534353626	2.54964503102	3.5964486981	3.66314628586	2.58356180883	3.83737868255	6.52521420806	5.06957716515	3.47818208195	5.12104664021	3.79767674208	4.77942766327	1.85541802109	6.61001661432	3.35669598653	4.04190176661	7.16285522178	6.52049218282	3.60421913323	4.80375211723	5.45989987832	4.90761640075	6.00819872238	6.78405149201	4.43638695059	3.35678252992	5.43310192256	3.09608550069	6.02676056346	3.75025865523	3.45431984985	4.01101471236	2.23298849751	3.43863907395	1.93307672154	6.28259887133	5.74979904236	2.91478728145	1.05686193267	7.97811567264	6.89313154148	1.49999304332	9.52322270894	3.85693838248	4.95440326287	3.88456826946	7.44713570107	4.88932478056	5.37358334998
DOPEY2	2.1373533549	3.61447703651	4.07012158229	3.93944170404	1.56256598502	2.40986646475	2.60249822484	3.23833550794	5.32358137503	1.77083928056	2.71661866475	4.32442928427	1.21928639908	2.40092378735	2.57545914809	1.90058330692	2.67999720998	2.87087658247	1.81539864436	3.48259429045	4.56525172417	3.4226981547	1.97673825288	3.02445622819	2.09430104318	2.59474473907	2.1577552278	1.83640875036	1.94130971515	2.50974687332	1.33820643669	2.9459937352	3.05832233107	4.09812474529	4.34396111993	2.26419933902	2.82492714618	2.90931750229	1.01735027042	1.95851715915	3.45844727832	1.12630291596	3.42096230064	3.55338438207	2.95393330019	2.82227736951	1.52044293902	5.2421738747	1.27624446252
DOT1L	3.22222003415	2.755924312	4.0679943207	4.30129015277	3.85205177357	2.00547710404	4.51784461363	3.16821847874	9.92912703067	8.66371178357	5.07407761521	1.75400917899	1.27882392447	9.01737700548	6.64630998056	4.25731883482	4.99240177999	3.90690761413	2.0151732677	4.57167625987	3.19587955754	2.53091584621	8.56070595558	5.8720187843	5.06299143945	2.45097750686	7.70260977641	4.93126410419	7.40789626539	3.27335693695	4.94497325694	2.37866458791	2.17838246982	2.61135456604	1.44686946852	4.938627952	4.3184666849	2.14329368509	3.02500911754	10.3749145244	3.56267147621	4.61693671152	3.81889183932	2.16614409954	5.89881775475	1.8311421665	4.16100534853	2.68842538695	5.56930587081
DPAGT1	4.76622054916	5.40495773336	5.86372123602	5.42140352485	3.62645613837	4.05161408387	3.97467335146	3.89642258846	6.88547912123	4.39057836774	5.34093370285	3.84635922955	2.83896414923	3.83730021716	4.45308555452	6.81265060066	4.01047877943	4.51267734224	4.00275326606	4.74862532671	6.19570420389	4.60284577604	5.2274266437	5.21726961099	3.79651360262	6.22263706179	4.96312131315	4.72802176565	4.37439656086	2.96872976682	7.5421865165	6.44517056208	4.76290212446	4.78060504413	5.49507604325	3.99071428191	3.12068938045	6.26040041897	5.17192295591	5.61186384901	3.40537262545	3.45069983064	3.62411912336	3.01663888975	2.98421218834	5.16872218857	4.14846024703	9.51945584678	4.20755293778
DPCD	6.40296048784	5.48887438909	4.32455113675	3.40158270097	7.08325497221	4.5141823341	6.26849409145	6.23082685939	4.48095348524	4.49381103808	5.34300429517	7.73591526207	8.8537940521	4.83285353285	8.27109038706	11.4629761401	5.16719458151	4.02140995641	4.84584976054	5.82257375523	6.39703302664	9.14199454221	5.98585592365	5.59447890271	6.44295698812	4.98348187758	5.226907296	6.76014334748	11.0605434837	8.16021304806	10.1337848281	3.72024569069	9.13235779971	4.68629819827	7.15914649761	4.52500511565	3.46517384649	14.7608655425	17.0085957399	4.25885142248	5.55526874416	14.8057049538	6.34075224251	11.2600572176	7.30114651749	7.90417043255	5.80200706312	7.95930677812	5.98070097442
DPCR1	0	0.0285796485003	0.0109227671789	0.0127874571782	0.0738707980275	0.0115597733616	0.00546986512805	0.00342004639839	0.0198994313374	0.0119411129507	0	0.00843032973335	0.00416047183983	0	0.00566529302393	0.0154898442659	0.00532018552785	0.00242106066934	0	0	0	0.00250048981866	0	0.00247087154944	0.0420805727793	0.0361040784005	0.00354264820609	0.00563281890618	0.00503639435161	0.00404627607609	0	0.00493940078211	0.0133999853382	0.00301205948525	0.0367385752009	0.00784407699292	0.00295588427655	0.192692202626	0	0.00380351845736	0.0128653398959	0.0037308178298	0.00300578573299	0.00334898083862	0	0.00552517665854	0	0	0.0065322378127
DPEP1	0.129387635929	0.615418831498	3.6518470225	2.54480676402	0.087647538422	0.0168328376809	0.18584950953	0.0863221210425	9.35753709257	0.177745305938	3.17955264639	0.152766486626	0.00807773012672	0.128501609503	0.0219988068171	0.947336690359	0.201422573969	0.319640158928	0.0671459936928	0.0852154938782	5.24153821569	0.0485480558874	0.0908498246543	0.508513850879	0.0933727913772	0.105146367896	0.0619037972613	0.142172596155	0.136897184575	0.00785601427415	0.803407243373	1.37617264194	0.62439917066	2.67255405035	0.25239662394	0.41119929806	0.166430216413	0.0876843685564	0.0230421646458	0.32492636888	0.149871573709	0.709866811421	0.280121219761	0.0975327959979	0.106085414866	0.0268184040587	0.96846391305	2.57436505288	0.114143516854
DPEP2	0.8668587846	1.03016419268	0.925909671583	1.75320680586	2.83670012113	0.566344625358	0.577514865262	0.602686872807	1.95287717181	0.81027062564	0.976956775055	0.38420902404	1.00494306167	0.682274483276	0.632574180673	1.62955331495	1.13554630024	0.5921521269	1.04550995891	0.55563847614	0.65688769155	0.4216477763	1.02058012713	0.334073417902	1.42465578473	3.92846278629	1.15709291079	0.949840126668	0.520271918737	0.368814941138	0.565184591093	0.69409312677	1.99834336332	0.384365656029	2.63172906325	1.56104307987	0.588248011712	0.750118298936	0.637034390258	0.335131512515	0.609786216595	1.08819572954	1.03653893723	0.651214972722	0.403963635898	0.574961129302	1.04817535364	1.80092478825	1.17593165832
DPEP3	0.340007208425	0.0615753792763	0.103546533815	0.176784377644	0.0648413314698	0.144591684493	0.03600949367	0.0810540827796	0.0524011784574	0.429741995873	0.0722016248926	0.0591989061157	0.0986019455954	0.31744928086	0.0820512979239	0.122368234533	0.147101284389	0.0318768989021	0	0.0513676482204	0.591797697233	0.0592608652465	0.176027162735	0.0260261871432	0.150386065101	1.14087456464	0.102617422318	0.118663229603	0.0663116937176	0.0852404799538	0.159949491284	0.0585311649665	0.0529292780629	0.0158633142762	0.0595345852306	0.237541818193	0.0856210403871	0.103068963251	0.0520865581728	0.0600948377078	0.0542052853968	0.0196487274009	0.134557319894	0.0881887223807	0.02877658875	0.152769218046	0.220231095115	2.8184266958	0.0688053750975
DPF1	9.33290539195	2.94540125344	5.20457476937	2.42080950273	4.92504134327	3.09702704702	4.33277930923	4.78206705137	6.32270435885	6.72006862398	6.61733908943	8.06377899655	1.49694643562	5.6210619672	5.3562465684	5.71046662476	5.34212907641	5.82164616958	2.8409106224	5.03182499736	3.23127161022	9.30962677927	7.11555700092	5.72258380782	4.96813887616	2.29329157116	3.84356664912	5.38166794021	4.26541680877	10.7599146638	8.82596294484	5.09648195931	4.37629562828	7.67291656766	2.18693787249	5.11056160315	6.42374125759	1.57994810186	6.88036956128	6.18989348148	4.97365677904	11.9325125047	5.34421439343	11.9162291965	10.2632702964	5.37669444232	3.83912940687	0.503821512295	5.40210351402
DPF2	14.1550304306	10.3258456937	11.6162404295	10.7389686938	12.0758344157	12.0408884319	11.6870265621	10.5275659885	11.0912925237	11.5642040639	12.5538143109	6.85966077717	10.7233872468	12.1442307377	10.161293066	12.2936087643	10.6123350916	12.7454493611	13.9304881859	15.7522089181	11.2236578903	10.9607653704	16.2739473427	12.8715215712	10.5566041937	9.9534404817	13.0351949674	11.4765031	11.9229817721	5.20337886774	13.7829165988	16.4360299258	7.42071908726	10.9086183049	8.23778088069	10.7787988535	12.3868891864	9.63701332025	14.7713536198	15.2787794925	9.43394513204	10.7389552942	12.5525282268	6.88330638787	11.2930772778	8.56086770233	11.8852468458	7.38178754962	12.1436849485
DPF3	1.08915855243	3.11244022168	5.95517574808	3.97762589014	2.09567359007	2.75309787413	4.3585527332	3.48497912427	4.34402650747	1.64878186752	3.11482949147	2.75508005371	2.78244795448	5.50468233431	0.950488801073	2.45839837745	4.10590820554	4.22625397098	1.86206201403	2.55989880792	2.62886312634	1.26144466457	2.66326874201	2.04700929864	2.76836467574	1.7614980176	3.02510890577	1.02107822933	0.299140915663	1.72914192653	0.708668654426	2.85950149586	2.11035018525	1.90985645725	1.46273900602	1.67907540666	1.41137831894	1.24716472336	0.604207099136	3.200926073	2.58023925298	1.85046289799	1.9290643287	1.41565877902	2.59630078067	1.97969028606	2.25332813307	1.02496228691	1.9097062198
DPH1	8.34278587149	4.26404005066	4.35957027315	3.98366940467	5.97010293799	3.22775096094	6.16478028098	4.41015369216	5.54718856946	5.8822056526	4.71894460336	3.50432176749	3.56766133307	6.90998599718	5.4097624275	5.91933219135	5.45098612879	4.36895684486	3.54979652993	6.80622677316	5.37775563964	4.74079144505	6.06538173621	4.79639301773	5.19379461697	4.19906047423	6.76244713372	5.55813146508	6.8012599604	4.64997034568	6.05524264867	3.88225661913	3.41174364699	4.40118657941	2.61379786741	4.69182898922	6.20444884655	3.08205960817	4.99535878302	8.62964096379	4.4508828894	6.23659891107	7.87400580214	5.50247382908	6.75496222568	3.85816166399	5.82841574096	3.4279790233	6.68680801042
DPH2	7.41052504918	7.44989235552	8.75606296127	7.48521661702	8.60423076128	5.08935198036	5.58024252589	5.3902102326	10.0404163259	8.55452365763	6.51436080319	5.42783758774	3.65209342004	5.6803303194	10.3827554553	12.6138401231	5.1670204733	8.77314053275	4.13972238657	7.23496670144	6.15517159609	7.50091986027	9.48675263709	5.81224716847	7.10316580608	7.4811162276	6.43798083013	9.55193436486	10.5683458427	6.32581820509	4.5442305557	3.84761282841	6.5212804642	8.45099389416	5.97628688705	7.72494875469	5.87559579315	7.90144693791	8.53800017251	5.02193210784	5.13331452747	7.16562264111	6.4272582966	6.40794908059	5.60892053774	6.79406647838	4.89714066734	5.97631281933	7.56444062931
DPH3	7.90388820414	10.5971807801	9.89771852907	9.01391877254	9.66128557448	7.32504575787	6.34052576549	8.72480528336	9.34551038585	9.03786477285	8.43382496165	7.42873145646	8.52198487393	7.25732861678	7.30659457697	8.72351761425	8.60366901465	8.15562493659	9.57588583022	7.37725666102	8.77655261671	8.46795580426	8.04287478417	10.2697274	8.25982541161	12.6172148403	7.54716544241	9.65547075179	7.53612851858	7.49729745842	8.09890238942	9.71587760652	13.6371134149	6.22808325913	15.0934881711	8.67722059	5.51220137758	17.3963965587	7.20016972257	8.00645333612	7.38940770343	4.78106713895	7.78009916989	5.44586405174	6.49401380651	8.61782836952	6.94694673499	12.2458582064	8.41008563413
DPH3P1	0	0	0	0	0	0	0	0	0	0	0	0	0	0	0	0	0	0	0	0	0	0	0	0	0	0	0	0	0	0	0	0	0	0	0	0	0	0	0	0	0	0	0	0	0	0	0	0	0
DPH5	6.66982099716	7.93529030875	8.02447673878	6.13174502197	7.63657683402	5.6981781548	4.93255861898	4.71181058989	5.99580988438	11.4090941527	6.65407699778	4.7413290895	4.25053694975	4.9440561591	10.3088075321	11.1482886514	4.7785440671	9.63397591469	5.75468295642	6.25187949991	6.2504208358	7.34621008614	7.94168177645	4.04958708922	7.03439014392	6.71015266614	6.18647050018	8.03247182995	17.3466478788	6.6750040421	6.16076836246	3.35832686442	7.5443210831	13.9689461277	6.66437563838	9.55069724176	7.19798029327	10.4993184181	13.5475980328	6.46508492535	6.0033539888	9.05834780836	6.75480410898	3.65517015071	3.49339390216	6.78659309298	6.37566901734	6.4989770834	8.40926205204
DPH6-AS1	1.76373053002	2.33566375523	0.89472802156	0.776727354858	2.66371803739	0.521601739624	0.920798739116	0.985272700565	1.63004287642	0.414468152971	0.744044153961	1.24847438319	1.16969858648	0.549698998066	0.747226617184	1.74733739644	0.738640519791	0.478990486363	0.888283165941	0.922512298975	0.414707071796	0.676964745864	0.765666419017	0.51457392869	0.479907788209	4.52699983567	0.860740875049	0.625636570449	0.0874049627186	0.856705796976	0.751075693355	0.540046529273	1.03873372085	0.34500377234	2.38359019414	0.258649600806	0.605321080136	2.14232022345	0.686549146914	0.633684559082	0.875233022634	0.686319395963	1.6066641341	0.767190042876	0.505736173285	1.22736151591	1.93868917233	0.711787897477	1.1676577756
DPH6	0.653698320172	1.50402210875	1.59130726836	1.25797653376	1.49589310196	1.00902039286	1.23328103742	0.877103379242	1.13836331296	0.774090793052	1.02762378811	0.704699787464	1.1095775827	1.11564011054	0.960021338094	0.797146006937	0.9408695445	0.645685092577	1.09736169378	1.71934581989	1.18898226015	0.92849702422	0.876178263444	0.976511175232	0.755471561394	1.36014243564	0.878328068408	1.06022008453	1.25153618174	0.858235722685	1.26935197409	0.952173759371	1.00709051213	1.52438896235	1.64558817586	1.70168289899	0.897575374032	1.53231991783	1.19676573091	1.03600842188	1.18223786613	0.62796870203	0.846068375133	0.588455175015	0.646270758066	0.681786106119	1.4742875172	0.589454096782	0.698332221134
DPH7	6.00445009605	5.90828568471	4.74465772416	4.88195396728	9.48843851196	4.33432216858	6.84938711503	4.78416113718	5.18921317468	11.9914728712	6.35794381236	2.55277919816	6.60545144494	9.03552247304	6.46172181621	9.06822904748	6.43136363824	3.70009376598	2.86242845948	6.50335662257	4.93542455882	4.21343206926	9.9224249832	5.33424007825	7.31704925277	4.86073644879	9.43595393253	12.6888315015	9.55109477907	5.50641119203	9.25507520549	3.33158664346	4.15045706021	7.59707768453	3.57066490913	6.42250762778	4.99483145292	4.30823837125	8.05182998476	7.99442633203	4.84293942738	12.8079801462	7.099394541	4.48988394082	4.61108770204	3.98585009471	6.7923101368	5.08721080074	9.87070763909
DPM1	24.0588108384	16.700571523	15.7924716193	15.3413994853	18.0862547242	11.4637946799	13.9313839383	14.0936060158	15.7172797978	14.0719206293	16.2526145852	15.1803627432	15.0566614145	15.3812806812	16.5118086491	21.0385836821	15.0258039533	14.6349246172	11.7240687861	17.2086622117	17.2336990776	19.4305046496	15.7010249778	15.5234562447	15.2976852464	19.2731317773	13.694204966	17.4835325315	26.7190526091	12.2740817946	15.9115951682	10.2860750063	16.6170550024	24.5992427623	14.1964213761	17.5263780106	13.6774275616	23.8202614626	17.3820137604	14.3676948606	14.9307268534	16.8197013507	23.4893314487	12.3852913904	13.8081373653	12.1627128266	14.2811875973	25.700478138	17.4855721093
DPM2	10.1376921468	17.6537226021	13.9541742939	10.166854968	17.0749322449	11.6024242394	11.7454991783	10.8940343701	7.58073949803	18.4174319047	24.707298409	6.50127942174	18.1005224929	14.3852486423	12.7753225657	18.6012215001	9.65543201649	13.5759327188	11.1686698161	19.0991654706	11.0494949816	9.42813317543	14.3086878957	11.2442889317	10.8030333999	8.9483289935	16.0916195387	23.7991075556	14.0437372859	11.6054042823	21.5000795388	10.6734507224	12.9134185975	16.3330516701	10.6172939868	10.1447850844	11.7869437683	11.8987473561	24.3502481564	13.3606252338	11.3645801342	41.1002396519	11.353751667	11.792371896	10.9729091636	10.6131801068	14.8135361729	10.2109160629	13.7165151389
DPM3	26.0476344836	26.5032839877	24.9158153353	24.717466012	32.326774375	20.7642614856	22.82823588	19.8688200346	23.7332519398	23.3620771646	33.7957423306	17.2376840524	45.1061099611	23.9305840994	41.9393900602	51.5118133006	18.2719120415	27.2823410409	21.9825188175	31.8937557276	13.4886951631	23.3921626552	23.8433319954	18.4498469061	26.6038522789	20.5506068542	29.9030948173	34.6488999366	31.1522528925	23.0920845557	33.7632610954	11.0562212992	24.3082484296	32.1665677344	22.0193736358	21.6123868292	17.4500485699	34.2110948835	63.6747622366	17.0923759893	18.377596125	89.6931552675	22.7264946396	18.2542715507	18.6412767965	22.2094069344	34.5007134315	21.2640638272	34.042620835
DPP10-AS1	2.46915009476	0.180387325509	0.163338731063	0.221955556981	0.898633514765	0.46302991691	1.27076236496	1.5160326679	0.0637661777651	0.977867140407	1.50428737604	2.46130607749	0.0888793863592	0.782697491854	2.78361183506	4.75678328107	2.41515035284	3.34891331336	0.350933980905	2.48731703452	0.577334961066	4.67403116958	1.21382670247	0.105569539005	0.802642368088	0.433847651654	1.07845332294	0.481331451939	0.806936670887	5.4673201008	1.23677528129	2.51927807508	0.656015697622	0.0321730333762	0.18111677336	0.963536460531	1.43657164135	0.0964792429101	1.18315532985	1.78758486759	1.42916729357	1.55416496875	0.802650521864	4.31050521258	1.80925209952	2.47869975491	0.845462905491	0.435088743169	0.244207218248
DPP10	2.51309456543	0.672043857958	0.423506415748	0.78276172844	2.24295271208	2.59559777294	3.93223382945	4.99538711072	0.230410155239	5.51783254086	4.20870884964	5.84182556731	2.58764049524	2.43436698509	2.46740640139	7.73355826919	4.30500532644	10.0056554807	1.33907634456	4.50695278733	2.62754299115	6.692276961	3.05516473553	0.286095561039	4.57864751648	0.678355216786	4.21671590035	1.7382265474	4.53145416252	6.5762966386	2.35308602993	10.7864620011	3.26204707213	0.340759211823	1.69764164015	5.23907117582	6.32070694427	4.38166516651	2.00871173852	5.06257012379	4.07943532988	0.899630878579	2.00677070955	5.51948929529	4.14614317897	6.71439127345	3.38388450214	0.596823380659	1.27677468457
DPP3	7.41303800136	10.0051621972	8.75105190827	9.54274522204	7.94026152041	9.24441499437	6.88117973044	6.38402182694	10.412363187	8.95636115886	13.029228582	5.12908581253	5.61474348263	9.20363294105	6.33597995653	9.72254135869	6.53648802878	8.40771363225	8.38717956495	12.2439639559	13.0226422239	5.74003062006	11.5043244894	12.3345410716	7.11275954596	9.49757635708	9.06962836275	8.45223385128	10.1616126157	4.77399735312	14.9133696227	14.2228784899	9.57311754489	12.999660965	8.93050589118	7.94993159894	8.68122624143	7.64370164788	11.6501848811	11.3129703056	8.07263491343	11.0020176128	5.71918265737	5.58013974553	6.53184908916	6.2863242726	6.49342353674	10.5438465848	8.1129227456
DPP4	0.225354760635	0.507168812356	0.690636385186	0.237406584206	0.074014996919	0.257536703636	0.0696351286654	0.148760069675	0.789555724087	0.130904857977	0.182462452191	0.465070104723	0.0485518508535	0.0927846269058	0.153261501656	0.168438527131	0.208832948316	0.0873283205218	0.143089734573	0.126755235359	0.368193519684	0.209566905333	0.159563052984	0.057669125794	0.369898111898	1.04853011838	0.116509205347	0.0597580348721	0.0587736864501	0.141657629318	0.0241648587601	0.165065130029	0.30801150833	0.242855338781	0.566645285389	0.133147295318	0.213239108624	0.281084797671	0.0671499616802	0.0443862782804	0.171973815972	0.0395798880965	0.239160691532	0.561358454756	0.258918444036	0.275495522436	0.0507003222705	0.929836290742	0.0485099185779
DPP6	21.8415002394	17.8039025228	42.6599395377	14.5063720612	14.5817107151	13.8943029751	29.7371099539	23.0343062734	25.3776923019	13.9525743963	27.3208755185	17.5742936482	16.6670702595	26.7035295356	14.167753442	22.3504684894	18.8479910577	23.2724244592	25.686218577	33.0533389746	19.9481937285	21.299908017	14.582872648	21.9936361363	12.028270569	7.03174404218	13.7482315926	9.11391343933	10.3177302214	26.7023511772	15.0507106851	23.8047521398	20.4414305093	25.87221831	20.505096668	14.2547855829	18.1908785469	13.7599723531	16.3218122502	23.0961202037	22.0823423616	28.2734128195	31.937253757	18.889917785	23.710748795	13.2517218476	16.0828475055	4.66515147183	15.8870072686
DPP7	18.9467947323	35.1137263791	22.6452312001	45.7956795813	52.1620536395	20.459874478	26.4127082205	27.2676345673	22.4465613712	61.5199194742	12.7619188373	19.4286873774	74.573902432	36.9214173669	27.3243571514	17.0609813669	32.2214508463	17.7790487229	37.446515883	9.82379859771	19.5288830426	20.5675129939	34.4326795446	31.1074264025	34.0805080365	37.3338895746	57.2245823991	59.2393457248	28.8797960764	30.6287860857	31.154665552	39.1578843993	39.2735576902	19.8259758076	27.2926225222	23.5097474063	9.48581208674	39.2611216982	91.341921513	16.7142354596	23.6179300243	76.827583218	30.8806410778	39.0008057483	26.9969098027	29.1577620327	22.7729104847	26.2352447064	48.1233272109
DPP8	7.65379866764	13.6848769492	7.06800443894	6.96262391189	6.73406850741	8.36063523509	9.42659071455	10.9603634671	8.71979010704	6.76332116763	7.44982357963	9.79831468548	5.60134457077	11.5929065388	7.53002719106	5.08662456789	11.8100027201	8.53753198562	9.25822191645	11.9841865249	8.38241060159	11.2380509855	7.52295892798	9.4808587556	7.24405371185	4.56813737938	8.13054937039	5.34399116578	5.36788192625	9.14110233549	7.57869386939	7.53816363772	4.37245287912	5.72933477646	12.2849873163	9.08699484502	8.80676062931	8.87014247941	3.98578524384	9.71303290406	11.4062311869	3.65212903215	9.25890509591	7.47867139369	7.45012383583	10.3140876794	7.72555842864	7.30101417832	5.27942612154
DPP9-AS1	0.0720721995149	0.0629410476252	0.0718220847269	0.0608497249996	0.177534200187	0.0250035149965	0.0709871294947	0.106523698502	0.2066015854	0.0964258155952	0.0603842487335	0.043763046763	0.0503944094751	0.134976902265	0.0441140189128	0.0335041649418	0.0920594786552	0.0377042160768	0.017952971482	0.0421930617505	0.0590702448639	0.0432680003138	0.104103071624	0.0256532948494	0.140429744179	0.101519942367	0.153253277167	0.0779753817452	0.148152977185	0.0210047975269	0.0919670511998	0.0213676129568	0.0618322128187	0.0364840731789	0.0342309325532	0.0814394499649	0.0153444178237	0.0468887235569	0.0342268558752	0.111886112146	0.0890477580029	0.0387344173511	0.0572126991977	0.104310229624	0.0567285797109	0.0382426424793	0.0826955109909	0.0923584667424	0.113032600901
DPP9	6.07577560023	5.68749675151	6.58115513256	7.40220715951	5.25034064231	3.92784614623	4.36317223467	3.79246249838	7.92202577127	4.63233222421	4.52238414893	3.63276925001	3.06770821686	4.57080333066	4.27312485141	6.59819448441	3.98395356738	4.50540368776	4.15731709587	4.94700875537	5.2920607064	3.99553941009	5.75892825601	5.22432246544	4.837443784	5.22628438451	5.07957361194	6.56982520332	5.13468874776	3.29864733713	3.49475899401	4.77565584847	6.14354502391	6.13784484166	4.80981730727	4.58948331826	4.44204919909	5.70668424314	4.98278136897	4.67175516417	3.74356229061	4.02989639395	4.55349889462	4.51112225039	4.98344095454	3.73006176326	4.46577242898	6.92780359156	5.39408640454
DPPA4	0.00443021866914	0.027635244947	0.00464720454672	0.027202781203	0.00873030470417	0.00307389089489	0.0145450676994	0.018188677503	0.050798516314	0	0.00265126426656	0.0149448799717	0.00442528970313	0.0175995248804	0.00602589414114	0	0.00565882023519	0.0051503268202	0.0110355435191	0.0207485816871	0.081697482876	0.00531929659583	0.0248855054122	0.0105125791943	0.0127882971377	0.0240013351457	0.015072564105	0.0119827060318	0	0.00430382527389	0	0.00262689909489	0.0332567824	0.0032037798448	0.0390770193389	0.0375451187213	0.018864174194	0.019214741132	0.0126233796308	0.00809123181841	0.0136842306259	0.0317463025581	0.00319710676243	0.0249350258677	0.0193725500725	0.00587685924009	0.00635403108119	0.0119519974449	0.0104220311459
DPY19L1	9.00622781348	46.8299726452	55.7214444499	22.3149009241	9.00818183977	6.71366991538	7.72515626346	7.64375984615	31.0276220177	5.02664576085	9.80803508126	15.5328962263	7.67323596074	6.88719963736	7.80557176464	17.7179189311	6.79839575677	8.00217962931	19.021979005	7.02925516043	29.8102533664	11.6587413343	8.79706354344	21.8604887582	8.41366534587	16.9338713866	4.72813373929	11.5401715251	7.53163886408	7.73098289908	5.0184016158	9.60795282849	23.952949172	5.96568017578	31.1982983349	6.0789813036	7.79067495319	23.7981582678	4.64363109302	5.71904422489	9.43968502797	4.42677194862	9.74640592912	10.4302184573	8.54834422976	10.9958638718	5.40295571121	21.5868358681	7.00299672582
DPY19L2	1.8385674263	1.2740386333	0.888233391025	0.773282177354	1.88495412003	0.149600379047	1.48783625415	0.589065738694	0.209768061463	0.299705156311	0.66627407409	0.542197916024	0.285855217331	1.58180906587	1.0237744401	0.284290494574	1.63489791263	0.362312629667	0.387347707824	1.91860804541	1.25306131015	0.557768665682	0.594554657468	1.91860156152	0.217833669965	0.237867429745	0.596845240793	0.524857805008	2.19947173347	0.491276395292	1.11837514366	1.33424885618	1.58701379076	1.04042381622	0.0664966309087	0.697676881999	1.47171520105	1.87312302709	0.431910670547	1.01310075705	1.75093584547	1.12717085887	5.18845466459	0.955071680031	1.14510368028	0.296416039589	2.73535523566	0.18508025799	0.181369676981
DPY19L2P1	0.318408042076	0.547455805992	0.0743788683218	0.0390201402761	0.0764556012306	0.0241348000292	0.119472117006	0.0637149021119	0.02045369016	0.0178991585888	0.153722045753	0.287032752268	0.0240544881784	0.116924503062	0.19652923416	0.131848123753	0.249494319431	0.0482145803074	0.0999762610394	0.0595242495184	0.0493424352573	0.192760196756	0.13097552997	0.376191985621	0.0444111958262	0.0608830773245	0.0273099118479	0.0180928431259	0.0873563574444	0.189753325434	0.0731635502473	0.145963114698	0.71305082361	0.0754638878241	0.145237902557	0.0453518890551	0.0721575947451	0.891653496266	0.0457444907898	0.0928496239278	0.209925891157	0.249257598954	0.928782704332	0.387254249487	0.299528851566	0.143751444019	0.143910508107	0.0144371806661	0.0377672637367
DPY19L2P2	1.87618013957	2.82317106029	3.9403064369	1.10818670564	0.824650814133	0.495392222931	1.31269705183	1.58616480918	2.69859683249	0.477618838214	0.586324716866	3.0534885952	0.138674938618	0.929696478827	2.09065049508	0.306092369696	1.59343656344	0.661721004642	0.43145151614	0.824356395802	1.41688574662	3.13139745676	0.630234025546	1.30125571896	0.352083821572	0.691957631986	0.421721159658	0.402322576175	0.839353929619	1.30629889824	0.332611813999	1.09601762566	2.17791226456	1.34818271132	1.47484665236	0.608817051782	2.77556686002	3.77335275542	0.207207422638	1.73865781354	1.64912538018	0.35529688078	3.94738635951	2.02203780786	1.69634380715	1.37595811141	0.790773971353	0.288929899524	0.503888396178
DPY19L2P3	1.06435405971	1.50275574155	1.29076515082	1.25926606806	0.787820402828	0.90781234941	1.53073206866	0.524376628432	2.05885127482	1.29996320632	1.02535453225	0.949289801159	0.305985478314	1.09610697311	0.808600641869	0.53581671356	1.23683518401	1.34600523411	0.840647994928	1.53799896021	2.10284228893	1.15950933086	0.937428257561	1.52153986357	1.2177080731	1.02386779313	0.790473429397	0.547679656125	0.690587369056	1.35175044952	0.804484407692	2.15500621971	1.05789578517	0.807250312573	1.31399588867	1.93114625035	1.89389877772	0.990818966598	0.424091860087	1.79692915652	0.558093193525	0.390651545764	1.73478327781	0.801530603301	0.998956473644	1.0813145287	0.897312006436	0.504254856312	0.745056655854
DPY19L2P4	0.877437957226	0.992047777229	0.0690310225433	0.15994777025	0.648413314698	0.395724610191	2.11015632906	1.00867303015	0.0314407070744	0.503112580534	1.00425896442	0.503190701983	0.690213619168	1.26357262774	0.880186650456	2.07006263418	0.72850159888	1.49183886862	0.528204059205	1.8171305558	0.921406541261	0.586024111882	0.448869264973	0.657161225365	0.538223811941	0.35652330145	0.69966424308	0.311490977709	0.928363712047	1.75808489905	1.24960540066	0.370697378121	3.23456699273	1.23733851354	2.0465013673	0.402788300415	1.19091083448	3.71841105882	1.02089654019	1.57248158669	1.40933742032	0.687705459033	2.16083225477	0.476219100856	0.815336681249	0.283714262085	2.10792619611	0.362474824394	0.266620828503
DPY19L3	4.33387898028	14.321385228	15.078087706	13.0440401575	10.3003310881	5.34459328759	9.0117791066	6.17154970224	17.8063744116	9.14657131414	5.38379823025	10.9063949642	6.00859194468	6.24614547032	7.42651181523	6.84096809724	6.27001901076	13.494412338	7.32318708869	11.5873438447	9.58680459571	5.96900666238	7.38715842576	6.53161337648	9.25227544897	5.79922303498	5.89337815732	8.1821686875	9.40604035112	7.57084263199	5.71096535601	7.8054920948	9.48134662428	9.25238068269	9.33149953942	9.35663564045	7.34894520599	7.44841501353	6.22220873735	5.59993846444	8.14740483651	4.14128323104	4.60470203663	3.58702904326	4.37917168233	7.72487499561	7.30237950269	9.94326034427	8.6563445046
DPY19L4	6.19709615991	6.73495859236	12.9312907927	7.36565238911	7.10847932697	6.021486916	7.50500218787	7.255897782	9.27941157836	6.81738932669	6.37041735684	5.44499277244	6.04458605566	6.73817709574	4.67654140452	4.59954059432	7.11144636793	7.36846489826	6.62385818308	9.05353720127	10.407807818	5.16160807578	5.89134250057	8.02974251815	5.86661159901	4.18746343338	5.17071746519	7.4035021599	6.53708036374	4.7758588906	4.90488331495	8.23191840557	5.98551644227	5.10283651038	7.27099284961	6.10998636447	7.29028428796	7.41903881062	4.35113413895	7.17159801186	7.03783202711	3.79230626659	7.73120271302	3.58872487806	4.8799518787	4.71105705356	6.24351759835	6.00176016764	6.82717622232
DPY30	10.5546756155	7.26290882849	8.37772979716	7.65549191161	11.5834255294	9.54437635771	8.34414873328	8.03766471588	9.09912770623	9.47780707838	12.1455256343	7.75206440672	12.2262581012	8.10861540506	9.5032060537	15.2856350749	8.25485607098	10.6064348292	9.19897178248	9.94115569731	6.8398501729	10.3202802824	8.8773351795	7.49067798685	9.93849616664	10.4665197176	9.83459275092	9.74860579333	11.3293516638	8.69476185278	12.7068144109	7.85526851863	9.7840086511	14.6766170096	9.62329940249	8.31390720013	7.51331080394	14.7812995276	13.7313981192	8.24674853635	8.73695402744	16.351577889	11.550418794	7.61131964412	7.94732154484	9.18794810486	11.483616068	8.20634594404	10.95745651
DPYD	0.903473065324	6.25934909589	5.74219788052	6.74199378461	2.16289064651	1.31333145427	0.480462663422	1.21292478989	5.68199893646	0.732085547677	1.14509761999	1.5065032817	1.31424029764	0.890950143462	0.661168624674	1.32546594979	1.16719073849	0.948489878708	2.17636287684	0.884882085361	2.51051596714	1.07447479575	0.609221185644	0.809047637941	1.43041757925	4.54480610099	0.727546563591	1.48200575724	1.44970145196	0.614054266115	0.428959685485	2.68875741099	8.16368508177	0.817321382962	11.5143473032	1.80500940776	0.716750783703	18.6863332657	0.40458555408	0.335662422445	0.75762255427	0.630799475283	1.36101772721	0.881123459922	1.23779379751	0.952414224984	0.509945757512	20.6369851174	1.15025276359
DPYS	0.127536457403	0.0325456038186	0.0304052303764	0.0177979432805	0.0342718195144	0.0482676550367	0.0875507930435	0.114242807089	0.0775504501717	0.0332399550654	0.149179098967	0.195559508482	0.0347439717499	0.0855387219886	0.145874618096	0.247930820569	0.255465053268	0.0673940094126	0.04332130075	0.108601271984	0.106904301846	0.351505472115	0.139558465583	0.0722196018042	0.0502019375326	0.207284029481	0.0739613641978	0.0391995804969	0.0210293867871	0.337903264563	0.089824961498	0.0962471609705	0.0901439733076	0.0167690771133	0.196668401315	0.0272940185571	0.0370267473573	0.0335243047654	0.0880969507743	0.0423507534466	0.103856787323	0.114238462767	0.108771969621	0.316962002094	0.192657930129	0.2653083322	0.203705110634	0.860180685679	0.0272752580435
DPYSL2	94.0574172167	79.7108089677	119.1852418	148.431798191	151.76437592	132.197437845	65.1758048468	112.191470729	107.269082202	73.416045173	91.8992002586	121.182838705	129.580083062	67.5538445983	93.2510758488	90.6295434338	69.463937828	79.8493933151	117.261786711	73.9874106887	99.2962767855	109.920432525	77.19497491	66.1723927459	118.3289365	95.918334041	108.340821342	125.011459984	65.2955601035	92.1331887057	81.3295929087	113.161827413	135.829795689	120.737896192	89.2218307594	68.509889264	86.6321880967	128.229480488	62.7414737363	59.7328626055	68.738689375	80.7332355808	77.0483380268	137.74862341	96.4805759911	119.008619685	80.3071680069	81.5221119724	146.10230868
DPYSL3	76.901420181	91.7778334978	126.605341237	72.5955921092	52.8556020219	157.788162472	138.49159382	126.919535434	124.642212566	107.745487786	129.522914889	33.2238800551	121.915977712	118.405789253	88.4460723014	163.393782233	118.283172428	123.23526887	109.092240292	212.264799692	150.982798974	94.6101809242	114.349119685	314.056548908	157.806178253	53.8727643369	128.536710132	89.100635526	197.441712931	82.6220837367	219.209407495	80.5044175462	285.004031905	315.644268281	178.59916636	144.419918399	247.589351167	122.888202341	92.9856797921	183.774783941	105.876331832	148.819044444	132.724952545	49.2235251194	74.5965232429	94.4430508467	254.252585549	139.259654189	134.711291304
DPYSL4	11.7217671588	5.09052001502	8.2569557958	8.65453571836	12.524666656	20.4778236736	27.4972892809	17.7335069939	11.193848667	35.2306195029	41.2302113042	11.6980840933	21.3360549902	30.7025484791	32.6694420059	29.4160238687	21.3460249421	27.0354081967	18.5630258135	32.442680927	27.1021853206	22.0734864236	20.9655278838	26.6407690019	27.9268747144	5.24042854213	26.1341983591	26.8320782913	42.3613380702	23.9594657654	39.2483807385	23.0826814505	10.4180610611	32.4153441313	4.04283603633	19.8901860202	33.9423949495	4.39280280849	18.6856066631	30.3433014134	21.0868203136	38.3901859501	20.1318953956	24.5990445637	23.7331110247	16.1225489936	26.0124949561	3.57690242426	24.979530376
DPYSL5	5.65918974044	11.1209285036	22.0629577552	46.1144282986	16.1706134682	43.563654201	4.5638958253	26.29459023	20.8862081279	9.73772599156	8.82049816696	16.6204984785	24.6572341266	6.11815785707	13.3026682272	9.54640480636	10.4954672089	14.3339917816	20.5118604041	16.2577227912	26.4094763466	8.75641580895	3.9918032046	20.5791348546	24.9505331538	4.46171360081	24.6576162117	34.5459772966	3.00185609126	5.38534938892	6.80813689592	9.49769598803	9.8544477758	25.640485061	9.00758947341	6.19745796868	21.8583504263	11.5198928193	8.99803202174	12.325859543	7.25674885404	9.36526239986	10.2641642544	17.7210646927	13.3959878383	16.5177766988	4.43502573097	7.39759587358	24.8046657607
DQX1	0.173152233617	0.154971685847	0.0552796045605	0.0924524455034	0.178026948171	0.00522352343907	0.143356978813	0.148360216825	0.0719357674334	0.23741694436	0.0856015677685	0.111742969214	0.0676798388475	0.187988238937	0.0921592871301	0.104991112792	0.168282535089	0.0875205197066	0.306297641229	0.0969608040132	0.0668441435856	0.0587547066846	0.392678281223	0.0401945247359	0.146686987882	0.146829392311	0.256131055335	0.193443263157	0.0637223799629	0.13164435348	0.0617560089435	0.290156194583	0.185688549661	0.0435539703528	0.0715123767829	0.163047411263	0.0801406583957	0.038093986784	0.0858046321572	0.226868232557	0.106967862092	0.0741772875588	0.342273115395	0.108958066386	0.125096594768	0.114846622714	0.151165425151	0.0558532288762	0.354207262619
DR1	3.19194402519	4.54838726189	5.43804085086	4.10855661783	3.60118809764	2.91181495104	2.31494244125	2.9662219531	5.68663772045	4.71561592142	2.44009587434	5.07902175797	1.98088237803	2.40803789008	4.36223992606	4.18744716987	2.67893377168	4.82119040792	2.89372801249	2.53492940018	3.58010201911	5.16018700478	5.27529725282	2.88891033845	4.35602641439	4.5712589113	2.04091934032	4.14176559468	5.54627396631	4.22614965925	1.89778413333	2.2306823857	4.19263091658	5.81388222524	6.04050657995	5.69535153987	3.21066211745	8.56744165641	4.47937169345	2.94806828391	2.90599416409	1.68215825786	3.3392651554	3.51085997087	3.56414438738	4.19803770292	2.33830781173	7.73193370265	4.13890976091
DRAM1	2.43572998485	3.62339844687	2.11067581049	2.72297887489	2.9008170909	3.38371850644	5.42396013554	3.99569911712	4.17922715469	1.67493058746	4.02441618904	1.48257499715	4.59629221366	4.84711606378	1.96621177662	1.50644664613	4.01752410087	1.17574814919	3.87781607029	5.70687505604	6.01789189334	1.16345996652	2.23501435854	3.26056446111	2.05580136871	3.84976362824	5.17930082589	1.76159538713	1.76074997266	1.62035932692	4.13125046112	3.3971662402	5.07935634028	1.11046994984	6.44175962442	2.26366926002	6.08386466143	5.06012086649	2.15250567656	4.61778988366	5.00154308039	4.08843010689	3.16780046035	1.50716636327	2.53308790951	1.58744934463	3.54660125467	6.52119852171	0.921786268606
DRAM2	7.42011084752	13.1949963538	9.15231540897	10.2914111451	10.4385176319	6.51871754916	5.29372605815	5.41517155339	10.5678181328	13.5281850392	6.13321406905	5.68669351844	7.21458167413	6.25649889424	8.36579991607	16.3747324709	6.07232887611	16.604633973	7.65451275499	6.15666554876	9.0230253947	8.33333413004	8.85227026321	4.28049913201	12.4451771002	15.7282447201	7.8050184735	14.8805505039	15.7612372314	7.75658487233	5.31020332691	6.51180660489	13.0403407774	9.04359054096	15.7115289756	14.346111903	5.55120907315	28.0985034066	11.5829417479	4.89516946546	6.54470090137	7.44248460364	7.136325376	3.77707407951	3.79985470108	7.41504942482	6.18101838785	21.5881030408	10.7521883391
DRAP1	44.3941679269	39.6948776438	36.2429890971	43.4434680125	50.5470468819	43.1980877596	42.8723683075	43.1387011002	51.1986362722	44.3247879794	65.5193979512	42.4775922961	75.554130288	48.3133316003	44.698757528	72.2193790569	35.4491955782	44.892282603	39.5065765923	68.9350364334	36.6482097604	51.5210164117	76.5968365762	57.8953881507	47.402801387	75.2047693266	49.0203431786	53.4206557104	53.5267991689	43.3256699708	79.5795681856	57.39194699	34.2372762598	77.9478787802	31.3061176911	42.4873369091	42.5017700139	35.9873037843	139.143053943	40.3074332144	38.7842639782	113.600378743	34.1064551717	59.8543814385	52.0311318017	41.5986765383	70.1600772034	39.0862105873	51.4389697238
DRC3	1.2648503908	1.22022044562	3.03200940726	1.00325467279	2.92978404715	0.948826102921	1.88506457919	1.41040343879	1.59801010045	1.4164594218	1.01528812697	0.841148068733	1.67956523156	2.22884657119	1.24207222539	1.24895319936	1.14134668643	1.26163479124	0.729399456609	1.55341422023	1.57314742304	1.10367569066	1.44375884739	0.843471027805	1.81031322652	0.719594857755	1.77934579501	1.15942650103	2.16092915357	1.22876442139	1.60959810544	0.665865178756	8.3247019025	1.22468810457	5.70840817782	1.09154632119	1.02831875912	22.5677256893	1.36477580499	1.16331431653	0.993979810098	0.786857568295	1.58594635029	1.276725406	0.842184887938	1.46763899097	1.6192761172	0.838837215112	1.40136992281
DRC7	0.0859381575268	0.763904482046	0.669343610258	0.290226372314	0.554627732631	0.0417395116972	0.217253783087	0.0987916023507	0.119068987214	0.143721451996	0.0437152352335	0.0898700536009	0.45067335905	0.0512097998268	0.0759793773401	0.191760122141	0.0521411232775	0.0849209003094	0.0321104108452	0.0150931732832	0.161412989528	0.0670700204437	0.158612400139	0.0458830917195	0.427920107017	0.40971224982	0.087714071367	0.145276643698	0.41046565078	0.1335781701	0.074412533911	0.0407656389146	8.09857115566	0.183335073223	2.13412590935	0.0445076370165	0.0213459490039	9.80282301725	0.493822232635	0.0196193914603	0.0530898203896	0.0808264191222	0.0310090184141	0.165837942238	0.14655892628	0.344851042553	0.0523840582205	0.144904337107	0.252710481484
DRD1	1.88357511162	1.01488835123	0.280625126259	0.125713888958	0.199039749035	0.344721623307	0.448120117329	0.820391011511	0.00521685141229	0.0521748678013	0.0914849668774	4.47914051956	0.19087473051	0.331531933694	0.96167859971	0.395930965063	0.526515953398	0.190412181503	0.276529197557	0.677599339882	0.070849566633	3.45136799454	0.731650345394	0.0356271153308	0.350656116951	0.266205237664	0.157886410282	0.0886022683792	0.0198051797615	2.23293156383	0.25876387237	0.0323729350717	1.55448093358	0.0552750807758	0.966845922909	0.241628142772	0.255722633697	6.82760009798	0.0466697616938	0.149570032677	1.22094931756	0.102697800912	1.21351888964	2.95437440817	1.65208189522	1.86854551085	0.195761835728	2.81327731472	0.154124719107
DRD2	0.264649890454	0.128025768245	2.33987315936	0.165818807821	0.266084689495	0.168636444848	0.24115991993	0.279397260455	0.206433534655	1.20778325748	0.478371402833	0.816245727467	0.275145464909	0.370884556321	0.473839965796	2.05380858123	0.262156101516	6.15962498064	0.322890632042	1.30586702437	1.24315502087	0.43124723895	1.67296249826	0.201855373125	0.97831097227	0.15215604832	0.252662223327	2.16205678418	0.711862019205	0.440741954549	0.428283497846	0.233785045168	0.402547810726	0.859282211572	0.087950800143	1.60712083265	2.00848369445	0.698854545246	2.2520051761	0.483349417783	0.336994047676	0.396704833504	0.113033093257	0.395187911189	0.193664991052	0.236433877305	1.17357930726	0.360633586155	0.478586045174
DRD3	0.0316040539805	0.0657142711828	0.00552532934684	0	0	0.00730945212321	0.0138347754833	0.00865022682581	0	0.0302023199524	0.0126089636133	0.0142150633676	0	0.0119571940304	0.0214935986167	0.0195890129531	0.0403685852856	0.0122470408347	0	0.0123345923499	0	0.0252976732915	0.0338146420179	0.0562455510346	0	0.0228292566183	0.00896032011763	0.014246929875	0	0.0409365274981	0.00960191793822	0.0124930869853	0	0.00761831704171	0.0214435018435	0.0595194076255	0.0149524693437	0.00761517108485	0	0.0384805275248	0.00650798821578	0	0.00760244901718	0.0423524135564	0.0644927959197	0.0279493467525	0.0226640213815	0.0142104186661	0.00826090236475
DRD4	1.76827214054	0.794555390601	0.424421608474	1.02365889008	2.56915666911	0.343118648652	1.16110015852	0.602933108659	0.601396652855	2.47748315054	1.1568702773	0.374081374749	1.78127348373	1.60733589043	0.866268180764	0.543366327815	0.823069081575	0.705556417161	0.223968485123	1.63174881722	0.296814316031	0.620747867197	1.26264033554	0.311142450562	2.51971013413	0.503348785649	2.71486779743	1.74287120609	1.10532659083	0.669660060355	2.0351190309	0.328766114752	1.30169471656	0.227574655516	0.213520366698	0.903093841904	0.914591020933	1.28905718312	3.06009410892	1.12212292536	0.648022902434	2.84564656796	0.984102796238	1.01212232283	0.720811010011	0.31805864605	0.967172151438	0.202140078656	1.68038611318
DRG1	23.9664724154	10.0625249873	17.4268103123	14.937983099	14.3978135853	22.2398988487	21.157044837	20.3071996264	18.2264739962	19.9905005864	25.6388923653	19.3004333312	18.8128384986	19.5935459329	24.5131491461	22.4383846091	20.4911263692	30.1819047701	26.1969284065	27.9018344294	21.74910691	26.399127761	18.7782244999	26.1050724795	19.7446223958	18.273183088	21.3559116249	12.8627459054	28.4479864963	20.4537819439	30.5802818604	20.3598827564	11.3848909348	31.3152634589	17.2919160765	18.4547298717	26.4122067292	13.3341573616	30.9014438867	22.2015206475	21.7297137361	46.8101034133	31.6582383686	19.5904506362	20.6853873589	18.5502380498	21.3709851529	17.6338853964	21.7259972891
DRG2	5.49825107532	2.25607263564	5.797309602	3.63327444678	4.51114905741	4.20866141519	4.86539521141	3.7054520623	3.63567309496	1.22155227662	4.77567857088	2.75043062372	4.67174448264	5.59153227003	1.70614683501	1.48832092099	3.87392708358	1.28290603391	4.3049470126	6.57752997026	5.12401229711	2.05652145758	1.48109363985	4.78187027468	2.01947245825	3.46577595426	5.58342199198	2.44357627834	1.00033216636	1.67698078498	5.27819022689	3.45852763808	3.89939091177	0.50538708413	3.28073039838	1.07991062299	5.2075964303	3.2771828652	1.94307952932	5.88002295367	4.28039631898	7.50380683887	5.53259174248	2.82880290916	3.84738060233	2.09776516668	4.77606049103	1.81690681655	2.10072484333
DRGX	0.275709830089	0.00477735929948	0.00803371415758	0	0.00754612496575	0.058452853986	0.231327977744	0.251545004305	0.00731803308838	0.0219567730865	0.00458329282898	0.0981749333169	0.0153001711812	0.0130391339055	0.312512461548	0.0213615136061	0.132063941032	0	0.00635912057915	0.0448356029882	0	1.00231745031	0.0430200640275	0	0.0221073814878	0.00829831628981	0.227992089913	0.0207147402543	0.00926069189773	0.386885597078	0	0	0.952718865297	0	0.893780985951	0.0144233304984	0.0326108699908	0	0.0727409511368	0.0139874720293	0.141937196277	0	0.646647477528	0.264791979095	0.0602814769177	0.330181880558	0	0.0103308268573	0.0120111805317
DROSHA	12.3781881262	9.80834234079	10.3478730208	7.9700127948	8.21875822298	9.95846615749	13.6946770426	10.5891151287	10.601741766	9.81732103719	12.1833349189	8.38393474648	5.91082191545	12.8484184156	6.30935746839	9.12003007118	11.457574803	11.6715700166	10.9629358839	17.1545166343	12.2937840183	9.29961410935	9.75264693515	12.9479411268	8.91426168748	5.4406769469	11.1380959777	8.77208010819	8.74798523692	7.43999287866	11.1810656535	10.713425066	8.11228797044	12.2390995294	9.08197993321	9.66005340978	14.7425024641	8.89019640671	3.83424285252	15.2316648579	11.093285838	9.60189363629	15.4779598275	8.91425434904	12.9204590237	7.068477809	10.1905509455	7.22993224156	10.1214497654
DRP2	4.16065228202	1.87190556942	2.65722921445	1.14333252847	1.61424581623	2.8568404814	4.89240718385	4.01797594668	2.88291352607	4.53416616815	4.78735488701	3.91608500956	0.613006675217	5.08915893919	5.30806124966	2.63417790355	4.84140652068	3.66463713662	2.03824300649	6.80082220174	6.20968283059	5.19201681513	3.31706170279	5.53948335447	2.14606588951	1.30646534733	3.0927660685	1.3381464124	3.24612871471	3.56132788673	4.62019732232	3.10025559499	4.26328981839	6.16626227752	4.32349836769	2.88174161835	5.07853124021	1.56340290209	2.50868764826	9.36408032656	4.39241906984	3.7849468152	5.64811260411	4.56052568732	5.41203030443	3.53068236688	3.80960136121	1.11408762405	1.5433347346
DSC1	0.0518224595435	0.0226284192527	0.0543606507034	0.0159102194908	0.0102122693285	0.00719136450988	0.0544450728924	0.110636218821	0.0198071792324	0.0297143873659	0.0713302445194	0.069927061895	0.0414118423917	0.0323510549329	0.0563902919769	0.00963627164938	0.052955215912	0.0271106643811	0.0172117616237	0.0515751153081	0.0176973310287	0.171111720745	0.0374268945163	0.0184456259617	0.0373977595995	0.0505359884565	0.0264466858822	0.0140167640681	0	0.145997523058	0	0.0153640691619	0.0472382687694	0.011242859357	0.10900153895	0.0195192812645	0.0220663578257	0.0486989388528	0.00492206389101	0.00946471415706	0.118452699586	0.0324933181065	0.0673166511196	0.0958368382247	0.117837357257	0.219982496004	0.00743262450987	0.0454377388231	0
DSC2	0.261213513925	0.371642330373	0.683141697939	0.208729836142	0.25208851868	0.196138639392	0.192666946069	0.170414572878	0.158990199108	0.222271431805	0.334060583464	0.340399691786	0.212670029542	0.181749639227	0.116810089904	0.400885959409	0.308515713833	0.314072100223	0.170839360155	0.133020866258	0.498566045366	0.219114945506	0.295755798909	0.217580902095	0.455769286485	0.391592521515	0.120218654337	0.183889158089	0.253117593677	0.192927987114	0.047290862344	0.257790724628	0.518040335289	0.0724549923094	0.833973858093	0.289772416302	0.123161765211	0.923419671552	0.103657766356	0.0588172576967	0.332685979763	0.100962788351	0.236279395802	0.221538967195	0.170553606947	0.212415374208	0.11034061831	2.29875720319	0.269370457257
DSC3	0.00313681582639	0.00195671320514	0	0.00963046307327	0	0.00217646809961	0	0	0	0	0.272197967685	0.021163441139	0	0	0	0.0233313583982	0.00200336351297	0.00182334416055	0.00520914355831	0.00183637886389	0.00428488099908	0.00564949102737	0.100686738775	0.00186085762666	0	0	0	0	0	0	0	0.0130198292441	0	0	0.136214051015	0.00295375745042	0.00445225879976	0	0	0	0	0	0	0.00252217746264	0.00274334637648	0	0.00449897098663	0.00846261043579	0.00245977265708
DSCAM-AS1	0.0125117990226	0	0	0	0	0	0.00821561992381	0	0.0119554073631	0.0597843171471	0.014975371708	0.0084414494447	0	0.014201280191	0.00850914842543	0	0	0	0.0103888402904	0.0878970441849	0	0.00751136398891	0	0	0.0270874784482	0	0.0106419630114	0	0.0605164490321	0	0.0342119212915	0.00741887387114	0.00670883004403	0	0.00848931550278	0.0235632702885	0	0	0.0118836262739	0.034276818116	0.00772938566498	0.0112072164768	0	0	0.0109423697188	0.00829869665446	0.0269175290687	0	0.00981128087527
DSCAM	8.18034169677	3.16149006523	4.23500936932	3.28195671903	1.63746600691	9.51474203711	18.6764000925	8.6071239467	6.4998331338	14.9815232943	12.7515307554	3.40199762484	1.13417848164	10.8094881217	7.964215695	7.99185936286	13.3743118653	20.1150256362	8.9178788583	10.8439848355	12.3428672419	7.39284610254	6.59545682557	12.9051745619	11.1027795955	0.478132788534	8.02015406323	6.17012822805	27.6277416253	3.72780013509	8.61560046421	21.900855602	7.17305574017	9.30655723794	1.77017520284	15.4496453913	16.5390061852	1.73854613346	5.11521458453	16.1845994126	9.56029842583	9.24360944669	14.8963495786	4.82208572065	12.5187790165	5.76638086418	8.25540876387	0.950298760122	9.79002939152
DSCAS	0.240145090102	0.149800018541	0.23091480386	0.245759665262	0.197181746392	0.166623785651	0.394216048243	0.164323024964	0.0764886641064	0.0764979797708	0.287429647937	0.135017396634	0.159918606559	0.363429506805	0.136100213061	0.0744240799539	0.536799985348	0.209384534488	0.166165085658	0.374900231858	0.136682279971	0.168197505017	0.0321177951536	0.0474872022197	0.259951624095	0.216836655312	0.204256411217	0.216512113327	0	0.427705283457	0	0.0711970409298	0.515063450903	0	0.380192382897	0.263819146458	0.284042839884	0.144660709306	0.0380147104494	0	0.346159069401	0.179254664987	0.375489493682	0.289635366343	0.385040818006	0.265468252835	0.0287022959147	0.269946560737	0.219698175549
DSCC1	1.08838712113	2.6944820341	4.59799738125	2.24507071851	2.54695487895	1.45724865577	1.2674179729	1.44527245414	4.33057188949	2.43776696965	2.37639243211	1.52025542756	1.75816776906	2.2969847824	5.19875625223	3.35987694798	1.88440235604	1.72495782655	1.84978829048	3.096257519	2.60178369336	1.33233359814	2.06747047182	1.63938482884	1.92677337735	0.884473634823	0.838944824352	3.01282885627	2.78635470126	2.26335905983	2.60404899794	1.24030004533	1.92859404808	2.63181098609	1.95580718524	1.3691635995	2.00342409648	1.76406037915	1.60714746094	3.26900064222	2.13267498885	2.36109314012	2.2826973812	0.902472497613	0.751080390042	0.840329912747	1.67077575167	2.44881872199	1.61359574343
DSCR3	6.51793432945	5.95103027818	5.63773513579	5.30776537134	4.76682896893	6.25447994348	6.34870796415	5.62946550073	6.88750362642	5.86725769585	6.1108879195	4.51792799983	3.47997055482	6.45270535079	5.14649325184	5.02896255002	6.38319303081	5.76811131867	5.7637042434	7.59673034667	8.3102385359	5.2287524568	4.6708687454	6.9512053544	5.11754625442	6.07482075978	6.34537771186	4.68896775782	5.06723434772	4.67674079038	7.30293633195	8.34624108146	4.99675046579	5.57399273357	5.51877796014	4.38973389152	5.79597645031	4.09920950571	4.16329130698	6.22807193185	5.65395627849	4.27589348358	6.24930872555	3.62779636582	4.98442528951	4.93555458894	4.60931839586	6.54676860282	4.90398641243
DSCR4	0	0	0	0	0	0	0	0	0	0	0	0	0	0	0	0	0	0	0	0	0	0	0	0	0	0	0	0	0	0	0	0	0	0	0	0	0	0	0	0	0	0.00965217426852	0	0	0.00942407596518	0	0	0.0145355840397	0
DSCR8	0	0.0468973110581	0	0	0.0148154219776	0	0	0	0	0	0	0.0507232475125	0.0750976472719	0	0	0	0	0	0	0.00880264216276	0	0	0	0	0	0	0	0	0	0	0	0	0	0.0108736984407	0	0	0.0320127086526	0	0	0	0	0	0	0	0.0131501712177	0	0.0107828598103	0	0
DSCR9	0.19793126355	0.283248904074	0.219838932392	0.10723705541	0.25238433736	0.121176950901	0.229354523596	0.143404470497	0.211379903673	0.178025808788	0.167226297011	0.141395388332	0.186080987748	0.244480902773	0.134611057653	0.11907461293	0.252822156873	0.128587486344	0.0386698757995	0.204484312419	0.230612701093	0.104846945526	0.140145771067	0.165768055723	0.0588154034059	0.22707964934	0.247575388837	0.0944749068935	0.281571799941	0.113108422243	0.912641843548	0.0759410134974	0.156074702103	0.210495582649	0.157996834555	0.208307490181	0.0908907204109	0.126245195549	0.0442338450889	0.446554275361	0.100697509405	0.114719213794	0.193252574359	0.224679442522	0.16292100606	0.115836883601	0.166989685858	0.219876514805	0.146080217724
DSE	0.650027787675	2.26646184374	1.11247627212	1.20487251979	0.920782027819	0.702608429126	0.995931084372	0.680198396863	1.43097372639	1.09167293821	0.748908705255	0.594691568492	0.608078893072	0.924343415256	0.547333858968	1.92818388099	1.08540890307	1.01272245479	1.0855860726	0.525513516351	1.61177499492	0.702607665139	1.41228036891	1.07990217741	1.15943764026	3.34114441197	0.708343260551	0.79735747649	1.4953710876	1.03242393982	0.702637738054	1.38266840857	2.00670283453	0.699253541066	3.16533705573	1.80713304251	0.611942454159	2.88003326028	0.590792549197	0.784732019115	0.700236734989	0.427775930141	1.21263517175	0.423105011387	0.730916922111	0.917035823793	0.971411008252	6.72139790569	1.29338961219
DSEL	1.38870598444	3.42158372709	16.5245475779	4.93727196576	4.30628714366	4.77262665974	5.06100720076	4.14929172141	12.5017435142	6.77093804235	6.24971000861	4.25065816762	2.00187272783	5.40080899003	4.46321306825	4.90328655561	5.73823846122	8.41502772197	3.81594606227	5.39045692269	8.12714471558	3.84923634423	3.75311482635	3.83532772803	5.5102143862	1.52734816757	4.93404995832	7.58448339071	5.80421224856	4.19615513452	2.61827508138	3.21937715443	5.06792947391	4.56788886419	2.32567163022	5.00542231384	7.86449685085	2.53480289774	3.48052972808	4.0610411198	4.81886039321	5.77231617925	2.29594598443	2.60477341581	3.87100421508	1.86065642778	1.61205055213	2.22252602913	5.62513539789
DSG2-AS1	0	0.013642854126	0	0.0251800447548	0	0	0	0.00897931154201	0	0	0	0.0442675614655	0	0	0	0	0	0	0	0	0	0.0131300423877	0.00877526715411	0.00648725860362	0	0	0	0	0	0.010623473848	0	0	0	0	0.0148395248265	0	0	0.0158097573609	0	0.00998611515929	0.00675557472399	0	0.0157833452422	0	0	0	0	0.00737551620985	0
DSG3	0.0080120805325	0.0024989264028	0.00210112524121	0.00307477590249	0	0	0.00789145609695	0.0328943467168	0	0	0.330843230055	0.00270279168646	0	0	0.010897870454	0.0148982864125	0.0102340148036	0.00232860025283	0	0.00234524692554	0	0.0192399679947	0.401835762894	0.00237650885316	0	0	0	0.00541770129727	0	0.0428092347062	0	0	0.00644411964591	0.00289702879722	0.00271811748858	0.00377225566881	0	0	0	0	0.00247480239662	0	0.00867298391951	0.00644216621771	0.00350353882941	0.0159425097358	0	0.0108076342507	0.00314138567753
DSN1	2.56162069124	3.69485747325	6.46765318637	4.64553286202	8.75835387591	2.18106418997	2.69019709534	2.14320660066	9.86032152378	2.22405517529	3.44320919618	3.38566843594	2.41347771438	2.7057353319	3.59417855102	2.96765679166	2.79205240037	2.20296721071	1.58348835334	2.89521118266	4.37119811993	4.10416650249	3.52758691188	1.74494229814	2.3209522029	3.83504006059	3.08605659826	3.21294016146	4.60224943566	2.75544753012	4.05092963618	2.50596774743	3.77399000475	7.96505755189	5.1593869208	2.28277246114	5.23585634852	6.87527616896	2.54813756103	6.19123097924	3.16996526406	4.83515080429	4.0646234149	2.8783652757	1.83040397094	2.17606430047	3.77830777868	4.82340987796	3.88438245611
DSP	0.521920405044	0.470569654332	0.876433401543	1.01326249782	0.270091909628	0.430602989376	0.267831000298	0.614027262192	0.959704246154	0.486197602927	1.61683567341	0.924707970108	0.216859802668	0.319843981823	0.505584041256	0.307868520182	0.819320694966	0.703632720804	1.5550075435	0.639337130017	0.820781627889	0.393638488657	0.879874205881	0.762340621069	0.525403507132	0.929061173518	0.339469446866	0.249118713174	0.373886787021	0.434597231541	0.259840666449	1.19108024337	0.344525974629	0.326687142134	3.8105688455	1.39385276775	0.666089324433	0.228269525482	0.118722053708	0.244313033196	0.681428858654	0.0982144354877	1.37840693851	0.373809040464	0.481385124359	0.429081179294	0.213875187868	0.462942437842	0.409270295915
DST	8.70824715243	12.9387631171	13.290802644	16.0245094113	11.4044955089	16.4110198002	21.5645830238	20.7377799348	8.5997248745	22.8630643482	14.0114477798	18.0543878352	8.39864505303	20.6942166255	10.8070921322	9.68189932237	27.5815517764	15.0731718089	14.9173435216	17.1325725188	22.3138010378	12.9655880443	20.3797182264	20.3927278767	20.3835590967	7.79568417346	19.9671032521	15.6502540152	16.9111558165	6.7771839709	14.8143168544	17.7762576885	9.23846656253	17.3196732802	24.0903618868	22.8861915556	14.0260640921	16.389140377	7.67075268432	24.43049454	19.4097320096	5.81286416676	13.4589917364	11.7056697919	17.5423138034	15.1382154622	22.1065340859	20.9185042682	24.2154172561
DSTN	74.2223765492	72.9944773111	39.3267518645	62.3501237073	58.1875601991	60.4755426858	56.7298219919	63.7203471376	35.3620242825	53.0577353903	66.5828552755	90.3924676556	67.991143845	56.8426669427	66.2224266297	70.5784557467	57.7285567555	57.6025016138	68.0090524822	67.3412594447	66.2230083042	86.6437279488	59.3759869198	56.3054560598	53.9816072115	39.2395291671	50.2342768787	56.1890960259	68.454813271	94.1259976085	87.0698253403	65.5313328764	84.0369566259	63.6045455864	79.4049216752	61.2046033384	54.5992000114	73.337502721	60.7572997138	46.0029285711	66.3922937757	81.562306234	85.5958313457	59.3416393948	46.2689337728	76.2877310744	64.6971140618	42.3497505935	51.7169277043
DSTYK	10.0302211978	5.68720018825	5.09508383082	6.84903659042	4.92445509861	10.053331394	9.92888356911	9.76159166169	4.91002372596	5.42045383571	7.3686146784	12.4581307997	4.51772460679	7.3341727317	9.44064456682	5.33025992465	8.6757022695	8.28027659216	11.488640871	7.87953328404	7.86217651211	14.7216888307	7.14364623751	10.0409351463	7.24598656454	4.73085628463	6.99386133745	5.62832832217	4.89437394967	8.78228913525	8.46716675365	8.39941519429	6.06560457161	6.04234953369	6.08519815822	6.27575731667	7.72098878976	8.07744183132	5.79312458938	8.41051479505	9.55768893319	5.00453487463	10.636365886	9.24930596242	8.62118854162	9.47122218177	6.09655833548	7.67615495142	6.68729209797
DTD1	14.4275813344	11.7660662305	13.4603927476	13.3853658718	13.3181965275	22.8304534244	20.4184018638	16.858426801	10.9906788921	23.5724767554	27.9477053532	13.9550395838	19.2330827112	19.0622815638	20.9127850664	19.1812360789	15.7195804661	21.1938996457	17.0639713254	25.8565939255	25.7112630378	19.6420227855	17.9211990622	21.3577935733	15.7278844949	9.58853122776	21.8397695928	14.9439210115	26.361426025	17.5102676198	27.2637907832	19.0650661995	13.108544043	35.6278411581	9.62227063153	17.2355766614	24.1771053738	10.9674979553	27.2422619003	24.6076355887	18.9101219715	36.0600185679	21.8935527763	14.4125326944	16.8102245196	14.8567884266	19.1145478793	7.71289788856	13.4459375141
DTD2	6.18333865734	4.88411422506	5.73207262772	5.61506240247	7.04677519521	8.97858802698	7.68496166767	6.32515882332	8.86967286074	5.43920977269	9.07271377353	5.58916579039	7.43407560064	6.18538885804	5.75558684933	7.48048426652	5.619084689	7.4958629697	6.85380921875	8.43479779057	8.74153798823	6.72206905192	5.8526276556	4.65810933358	6.84923288495	5.52129912792	5.73449931783	6.92151914222	8.52176910363	6.98395967047	4.74633695124	8.10586259045	6.63501033249	9.74049143763	6.05051031704	6.65728213703	8.4591418623	6.16068622348	5.4554244333	7.38132222632	8.28404908598	6.42612588606	5.35471370029	4.79205228581	5.18620444896	5.53911884953	9.72322879377	4.31611931697	6.41435851344
DTL	0.283645741594	1.16833450859	5.88700800967	1.56542432835	1.27762219925	0.590419657069	0.541012610064	0.499086063006	5.45936284147	0.391538632629	1.29870529799	0.987225451993	0.157405646357	1.08082113001	2.47407817742	0.368365889633	0.690109012897	0.369006877941	0.0859826576273	0.991052881023	2.61381227421	1.00819281537	1.0369095579	0.766552212315	0.584838275527	0.170743428135	0.953535905048	0.444486244044	0.827509507086	0.227440881927	1.35831395315	0.974421394526	0.74114148633	4.75038175522	1.1394557513	0.542664607198	4.27836349715	3.96081375198	0.363482804043	2.99724836718	1.51029145648	1.07274217698	0.763546616252	0.372871820621	0.129939527476	0.241886075045	1.83391089422	0.403871025135	0.430726406822
DTNA	24.0884811997	57.5353821752	50.4373667281	51.4498243408	42.1752589855	32.4610518216	38.1603235687	31.4745835963	20.774143178	30.1638455021	52.6777753898	31.2085584204	39.765646267	33.4228450057	22.8971404736	27.6097873339	37.958593951	41.3989792305	43.9008840223	52.4442942452	42.307188009	24.8408970088	19.0896414307	45.0349415222	32.1689391811	80.4770109507	33.2912998904	32.0793183075	15.4682874597	34.2423975538	21.406338314	9.9370007948	27.9479473002	12.666521203	156.691066501	24.3026839943	24.3582945022	70.1094589568	18.4763167398	19.1176325894	41.4819750956	13.6553803131	27.2537970767	23.9394687809	29.2623347133	39.1155703714	26.9053877021	28.1475291621	26.9931222619
DTNB	3.27075865231	1.62873455647	2.10535924674	3.69906814387	2.87176201835	4.21859822866	2.91034714306	4.97461398731	1.81421884668	1.95059678659	3.51995734784	5.69858437343	4.54797909524	2.65599214232	3.41876650228	2.93440316419	3.08588628577	2.81399414054	2.73893356766	3.53765205055	2.67393843384	5.47235031123	3.03972503505	2.13875819838	2.92137785395	2.6848176969	3.66976016877	2.29962314825	1.32206549864	5.49733998347	2.18787614482	2.07897484998	1.68070744361	2.58928536593	1.83884680015	1.86367958751	3.25537500091	2.03295869017	2.52995186056	1.73947896805	2.67495801447	4.57214283257	3.08457719443	6.29825195664	4.52368834232	4.48670323674	1.99903899758	2.50889753922	2.58423591435
DTNBP1	4.88790728882	4.20711290603	5.92607503935	5.43820763874	6.58107646136	4.14623163255	4.96670026408	4.63880884372	6.41680244729	5.8562186234	5.45105492868	8.74349125457	5.44025860583	4.99231068644	6.30812001281	5.11085178417	5.85437956935	3.71801620643	4.63059409119	2.37327539264	4.11608027422	7.91073868372	6.80882524322	0.554979447042	6.57325177095	7.88141562247	3.26302740105	3.97207859283	7.07669182983	11.2652541934	9.4192077861	5.31495708299	4.81016299814	7.05903971325	7.65641685373	4.13829548412	2.94902918188	8.11506764334	3.69196077814	4.63575621156	6.29902891132	2.03322481703	4.27056364162	10.6417377529	5.2388351831	7.10931287556	4.35814081226	7.72325778276	5.97684135571
DTWD1	1.96881589974	1.59408860935	1.5161587417	1.41520784056	1.65449278645	1.23444909866	1.93965748856	1.47416518508	1.38811706888	1.61592009019	1.27151132787	1.80746612976	1.25282412113	1.51870582865	1.37997099044	1.71838639745	1.84995641444	1.33757610849	1.30755905304	1.46334496433	1.15891100977	1.80251678166	1.21766406849	1.32846023936	1.4101881999	0.981398697387	1.66833148506	1.50330143816	1.5574794417	1.85979460646	1.72346294097	0.884929761259	1.22361073407	1.76935653691	2.61882665924	1.63100627169	1.43061696416	3.25771535156	1.27364558621	2.18191275884	1.81486879135	1.15110241401	2.56255763668	1.36905126395	1.51224959743	1.580875526	1.96862513249	0.675347008221	1.71912764231
DTWD2	1.56280689313	2.32651292964	1.12642521054	1.57113589772	0.925801824907	1.15752464825	1.86035479799	1.42889494079	1.25053250287	1.37437890881	1.15042933216	1.35842064293	0.952921967514	1.91530577422	0.883534166342	0.748786519822	1.87374237901	1.23165654048	1.17424046995	2.21992072937	1.83356155345	1.01880256126	1.66570802073	1.47881956577	1.2731017089	1.17391429533	1.18246338412	0.953026110269	0.997033729375	1.34124981323	1.13605018257	1.80785278112	2.13864191671	0.988029883003	2.15652333106	2.02684187655	1.08867708351	2.41534193007	0.245872922556	1.65477519973	1.79171244553	0.687045820144	1.40111801624	1.13709396406	0.905593077543	1.11605337405	1.5985817377	1.95289994899	0.695449173845
DTX1	8.51128319094	28.223684794	12.1326572261	8.12425601434	14.4460732037	9.34661825667	16.8259173299	11.5209131448	13.7008859374	12.9648730778	17.0198547177	11.1784186547	12.9114681396	13.726370865	17.5505986854	6.15893615109	11.306653046	15.1207208895	8.36156952668	17.0895903531	10.0447299704	10.8463428247	7.72065086685	9.57155598384	12.3535387607	7.87742311505	15.3497350565	7.90793590485	4.94149844162	16.8162883236	18.5457597741	5.7467929596	8.82181177443	18.3995172418	16.2465296203	6.58934473099	9.07293821779	6.52451784585	14.1840709461	14.2132898334	12.2458011979	12.861536514	12.0805947544	14.5106049462	13.9563153815	11.7623857424	9.83385016726	0.656738693432	4.23716501824
DTX2	1.47058305787	2.00718259009	2.10669893223	2.29451035353	1.92477072832	1.36758515489	0.697558599394	0.955204985853	2.8690985894	1.30048082825	1.01930541749	2.29532252131	1.70573239227	0.9242647747	1.45093300523	3.73037047006	0.94761557641	1.08190776523	0.92946329052	0.878909426447	1.41816133636	0.690470440073	1.39496464202	0.901041878055	1.86589675934	2.85388346817	1.47857011039	1.50198300592	1.49688192836	0.759091664055	0.912254570827	1.05939370614	1.63119174952	1.25712203599	1.58754072458	1.24421965165	0.800643642346	1.91663676465	1.54684887742	1.13847258457	0.770173034618	1.74977724051	0.883854812067	0.702399910969	0.890685456472	0.736640178219	1.00422172063	2.86007363848	2.01719701286
DTX3L	4.8544053119	19.0769693914	14.0796248446	7.86873823942	4.9392011298	4.8494913875	3.46246377642	3.50598351518	31.9831717893	3.8172531015	5.57322315692	2.86036241515	3.503942577	3.45706666858	3.19882351824	6.63848715014	3.98922524899	4.30385287782	4.85127859165	2.73370342678	8.34169066351	2.11270168751	3.62002799949	11.6377350993	4.73080256837	28.1630684949	4.27330309806	4.23384862372	4.89385271883	2.20588794532	3.77138235485	6.3293942902	10.7434207376	4.54705899837	14.6132397751	6.67375220167	4.37927453281	15.8440603314	4.29184007915	5.36297269211	3.06180882398	4.58812518009	4.82067690474	1.8621406415	3.91561362688	4.99603741996	5.15554474019	25.7959056511	3.27720189198
DTX3	38.9053456892	23.741757412	672.337006967	19.6317519931	29.8176625475	30.3272888597	35.812622975	31.0120769847	30.965575704	34.6076242809	35.1998347127	22.393905459	36.2222100077	43.8114792878	37.0700416143	22.687944955	30.1633782812	31.1359977199	28.0052122766	43.4759114929	29.1429696692	31.3219393941	33.9925722318	30.202377661	31.2651492536	22.9200429916	40.7696779672	35.8065714642	38.9172703035	29.8406752091	46.7493138805	28.8747000243	24.8044471768	39.3905539331	18.4128185007	25.5281656781	32.237604393	26.4517858707	43.9628546138	44.666957291	29.2368050517	56.9639395454	44.8776695026	33.999253352	36.0097055549	29.0806148556	47.1666085852	27.1495368396	25.8579968393
DTX4	7.34133928799	12.8060924063	7.62443399659	8.91653362596	15.0596519641	27.8740527596	19.5143392957	18.428540388	5.69131339458	21.4895889802	14.8490762004	7.4615434159	13.5776546268	7.72238697035	13.6693835927	9.28258382012	12.2570214046	23.8940099485	7.66954765686	7.56707129919	17.4598061488	9.32670677608	9.91312679509	6.24506761576	14.4705500281	3.58626115652	26.006160404	10.9733880204	3.65836983779	19.2426522967	4.34238041366	4.74642249345	13.3475013267	9.13654273826	7.79817029632	5.11088768396	8.49015836751	7.47011035304	9.51050798934	6.98695190645	12.2028198098	11.9044817926	9.35689317108	9.11219850206	10.7082242716	19.2208720907	4.93005420662	1.06453283962	8.65806919058
DTYMK	6.40251370133	10.5168760331	14.114229512	10.0015836356	11.7538824237	7.04887954905	7.67289292081	5.8355926575	17.6544637167	10.3903045506	11.1975210622	4.31964225377	7.88373936756	8.30739837014	7.62153419161	13.3242332175	5.4501295942	8.12558930329	6.50835624447	10.1080046805	8.65329882136	5.356243028	9.94218077019	6.53028466477	7.90483204022	5.95884114779	10.7223921109	11.1133609536	9.87111922657	6.12335125488	13.9264713436	4.95830794577	10.0473009881	7.29449038959	10.1404025095	6.16492925883	8.61320799561	8.51869202623	10.2408931232	11.1903485683	6.42103182815	27.6393140933	5.65008986082	4.53080625299	4.16994021752	5.72002310672	7.8228570078	10.5793610089	8.65329354187
DUBR	1.76288154489	3.00356872648	2.92287951931	2.27800979309	1.90809672458	2.23091395495	4.01518011691	2.89507008937	2.31805570692	0.804629249896	1.73208367847	2.45331681663	1.65053415836	3.01034726286	1.89321673934	1.7417641194	2.3425120933	1.31836366311	2.94063213334	3.39186773162	2.70640663435	2.77693840844	1.18660973426	2.86579507318	1.89498786956	0.935109364887	2.96752125345	2.00690668241	2.34163838494	1.60523064086	1.5492349874	1.47902288497	2.65518617388	3.00637338152	2.42081127113	2.45779587133	1.93076871055	3.5262750391	0.864676494052	3.00343216274	3.36793186829	2.18712853059	3.21277760242	2.03521371585	1.71663823303	1.90572879991	2.25292550537	1.95917278517	1.72488662695
DUOXA1	0.0297411616112	0.0408149024806	0.04367697861	0.37436904666	0.515756651784	0.433351702671	0.128890955198	0.141641943099	0.0511534642915	0.164847904002	0.145948499679	0.160525923866	0.249547806769	0.0911442818816	0.0849519900178	0.204621217406	0.129162838005	0.0968111956765	0.271642627266	0.0940210185748	0.17469325103	0.09641636071	0.319805543734	0.0599875286303	0.446425327868	0.270693262902	0.242846106752	0.39417016493	0.280508622358	0.063563832774	0.0271078064878	0.589009937016	0.369975479805	0.129046633469	0.100897602287	0.296858577323	0.135082560994	0.257986688244	0.508463353686	0.287887811171	0.0257223818031	0.0639362513761	0.0558037328692	0.119567886162	0.12485064466	0.288005587172	0.332718310127	0.0361065313837	0.35449283687
DUPD1	0	0.02082438669	0.0175093770101	0.0256231325207	0	0.0463262712243	0	0	0.0318991185904	0	0	0.0225232640538	0	0	0	0	0.0213208641742	0	0	0.0195437243795	0	0	0	0	0.0481827545248	0.0723442958599	0	0	0	0.0324312384138	0	0	0	0	0	0	0	0	0	0	0	0.0299028144005	0.0240916219986	0	0.0291961569117	0	0	0	0
DUS1L	6.98424305512	5.76290168566	7.84493057952	4.88773532631	10.6660369357	3.51225571357	5.65686996026	5.5137373464	9.59624816342	9.43522690518	7.50936506982	3.78114880127	7.18654064775	9.01613689089	7.64301952621	12.2220926215	6.00397525425	4.267774234	2.67136065829	5.7368047148	5.16081667235	5.02798109264	9.62518227712	4.65105838543	7.4737524307	9.48651511352	10.2177462308	10.7426767268	10.9569777262	5.39429507549	14.1743371752	3.64251372178	5.40278220871	5.82184956098	4.5160441441	7.32013475336	3.44314940739	5.21936514373	10.9929050032	11.4519483552	5.45882869862	11.0215473304	7.99835424851	6.54723130144	6.55990778163	3.71720604532	8.96144623662	6.6117377991	10.0653552702
DUS2	3.84562397361	3.15525779959	2.52058679918	2.86048011103	2.70165448069	3.09409664103	3.28887138304	2.71880381693	2.90374709168	3.7791148108	4.59394140065	1.65624560321	3.46561536162	3.47731619482	3.20105144676	3.97576364147	2.61093815175	2.77333582437	2.80270560802	3.95794506576	3.53249728805	2.90889160008	3.52283806319	3.17098128954	3.21451807076	2.39177813027	4.06653869854	3.48725148183	4.18327735007	2.60600084952	5.64789450904	2.21276539804	2.70159725272	4.41670567646	1.58839990739	3.43944183292	3.99362835528	1.83178240564	5.1521153459	4.0631698294	2.67534052687	9.45615656666	4.35393037219	2.40761916966	2.07768000349	2.79032540798	4.44369561501	2.70721027278	3.68313772788
DUS3L	14.4274097326	4.84101807125	7.20365192872	6.05919543733	8.8143380819	5.73890534807	10.9379835638	6.09796338758	9.49445470828	8.8974165939	11.776394646	3.07924930665	7.11462160962	11.3952912726	9.03491660411	10.3795332628	7.61901256891	7.99060903067	5.30344021304	8.43197406774	8.32642028844	5.57845821762	10.4606388919	11.5799667932	8.92043769252	4.50405812988	12.2557866054	10.1337567243	12.3529035424	5.99243265634	12.2027748443	5.66111613301	4.27857754442	7.58553024838	3.6080173624	6.74694649101	11.3558564791	4.07674692172	7.70003512574	11.0826904101	7.92915271986	28.7748329486	8.8108856339	5.51192590637	7.61632497598	3.65599058326	9.29156838941	5.1317715817	7.01013324611
DUS4L	2.23002171615	2.667899129	3.007295862	1.83655533635	2.47393304103	1.86635080715	2.10025322176	2.11847696997	2.8813191172	1.68389085844	1.68767813552	1.40845560705	2.4754968083	2.10158842054	2.07565962005	2.58788905044	1.91283314017	1.40032831531	1.44617088192	2.0059213017	2.04840473275	1.32167552251	1.80583026625	1.57398379146	1.67684224386	2.627937472	1.92790537597	1.64550599385	2.33730737316	1.96082880859	2.3849317568	1.19199301558	1.84815748017	2.32484030937	2.73624576803	1.83931274751	2.07932519081	1.79733018726	1.12087132097	2.2556759568	1.85276884517	1.73870104008	2.92202273546	1.0535885098	1.00006097097	1.08503742259	2.27331788016	0.902983405419	1.38491848628
DUSP10	1.05577857703	3.98466849821	11.9513215076	3.64364637553	8.0153364903	4.02637934382	0.807967030379	2.19536463606	6.69891342562	1.80740259446	1.54548508365	5.22703587819	0.781469106985	1.01298647814	2.86693183883	0.974536588469	2.29936081576	2.96692759736	2.40917705455	0.520256089169	2.19959969453	2.53075484128	1.28606749894	1.31572468525	1.9075013478	4.92975233783	2.27406405753	3.48223029762	2.02975679758	3.12124515508	1.14229542967	1.22502563584	4.78137902828	9.15104190746	12.7500138071	0.936947270657	1.3044721033	10.2124304995	0.490564575065	0.950250480538	2.61359600736	0.35378497916	1.14012733016	2.63221849006	1.91976253857	2.6448891731	1.94455592374	4.33394849286	2.34671428007
DUSP11	4.76517020186	5.53197717077	4.09777226695	3.60470624144	4.14751551235	3.51429341894	3.66206389932	4.08712722041	4.56520131305	4.50607421332	4.33176782268	3.05905837278	3.78668443725	3.93772768551	5.05861910988	5.23166212038	4.10031982789	5.40540460354	4.85374591744	4.69453053455	4.12477347046	4.38670863114	4.64576113075	3.87533892177	4.29060359339	4.77747930551	3.77150088111	4.26525503162	7.37050733477	3.77375527215	3.63170871255	3.38098220448	4.83222603329	7.30300169221	4.37307062539	4.61058201327	4.54296226628	5.81470741836	4.76319816802	4.16328579857	4.14365299131	3.83197310216	5.89963987277	3.04809985753	3.6922593606	3.015611487	3.15745502166	5.17258437504	5.27442998595
DUSP12	12.3982058053	8.77602530111	8.89430640914	7.028576488	8.78768094053	9.16025767044	11.2176316898	8.62291135358	11.9308858863	8.7391778343	13.5539310132	7.16136256367	7.46578018009	10.4651506577	12.2762237697	14.423466948	10.8545100329	9.49945336681	7.04032603279	14.5017984267	10.8273155096	10.8291701244	10.3220250268	10.5146017621	7.23389406	7.20008452158	11.1864002825	9.56422600043	13.6702949069	10.9828149611	11.0371049506	8.63263447824	7.24737928168	17.2596820652	6.98889403066	8.6229332938	12.0704020929	9.83395620236	10.7496841802	10.8745053542	11.0581320198	21.8621308945	12.9903201685	6.20149902629	7.34952770132	6.61534230369	9.2874081156	8.01471645236	10.1556167425
DUSP13	0.235361255541	0	0	0.00722591954966	0.0556570850302	1.45667649388	0.0309090422059	0.123686101649	0.00899579567223	0.0269906738494	0.0169022325935	0.177848521436	0.0470198795339	0.0320570795294	0.0448187090396	0.0437649045241	0.0601264693641	0.00547235916498	0	0.00551147990795	0.0771606643883	0.0226075761742	0.0151094348957	0.0279247371623	0.0067939528392	0.969078152857	0.136127500485	0.0127319437122	0	0.0823127178287	0.120132205119	0.00558230024588	0.0403842461859	0.0272328100462	0.229958982764	0.0177300830031	0.0133624577163	0.0952754752402	0.0625924900679	0.0171942978157	0.017447830593	0.101193871276	0.0407641311402	0.037848754097	0	0.0249772767023	1.63382111998	0.0761958901339	0.00738245677088
DUSP14	6.11125530413	4.52484173651	8.36626620281	5.1868541117	5.58515915832	4.6704444867	5.10036796833	5.06170151519	6.61809060387	5.14614981002	5.63433229337	6.23250892461	9.41324817434	5.17218978251	6.78846513697	14.7152249851	4.40645696923	6.72878348568	6.67750920134	5.23173536093	6.48478931437	9.15084617233	8.89833860798	11.3332797197	6.10396834107	6.5257507694	5.94374713704	7.35443737327	5.49404721361	9.41300148411	7.91122728949	6.92698679918	23.0234805308	8.80046400951	13.0825583409	5.88805485176	3.13019983381	19.7576543219	9.25344072284	4.3917807586	6.33599919707	6.10078439922	5.70774775066	6.97189196027	5.06583114415	8.1068204269	6.03391402912	11.7022968309	7.19526909948
DUSP15	1.88580303565	1.17634439074	1.13300587559	2.93965122157	3.83126577857	1.87153980924	1.76348682585	1.639554546	1.76289119959	1.56224573829	3.55338787983	1.24079954664	3.41166373088	1.9085082093	1.30633945997	3.52832175408	1.01049423075	1.26585007017	2.09908011583	2.36522885001	1.63093579725	1.13563264005	1.39146895115	1.5031684921	1.84120781472	2.81510146782	2.34389305505	2.24239385533	1.58843706318	0.947195765871	4.69884329369	3.95346720041	3.1180291919	1.58751981623	2.58282105754	1.78674665928	1.91424344475	1.97935993582	2.48428288725	1.94068333896	1.63386898136	5.22441054645	1.74853319304	1.6852909046	1.73605847825	1.0958986046	2.16460435355	2.00825714916	1.71226649822
DUSP16	6.51936862092	8.00317852374	13.7483389686	9.15293747032	7.83712010266	9.19980746075	7.66788322302	8.54095046281	10.7038763045	8.94253899442	6.83112411705	10.3048654904	4.83194321164	7.15829620144	6.37451169821	9.41192867309	9.2682399986	8.03532863711	9.06692388711	5.89470685576	12.7586508833	7.15682734618	6.4385686572	13.2311424588	7.65701748688	7.80969565348	7.05138997623	9.37099528373	6.96671302949	6.69399118166	6.55537229805	10.9595845662	10.2942390858	36.0108929245	16.9958083732	8.49470919397	10.1863201078	10.0988995781	3.99949421431	7.19987039675	8.14329534762	4.61003289241	7.75755279011	5.39739631905	9.58045569671	4.911417757	5.22978496551	7.82131488145	6.82238831303
DUSP18	0.562038447017	1.41478543353	1.74261189388	1.66445565652	0.828225369555	1.26308318233	1.68522488291	1.31507162981	1.17864734272	1.21206321544	0.857250851105	1.02013683519	1.34639787274	0.781888978678	0.987726651878	1.57227140595	1.18168374303	1.56120873131	1.38350170533	0.786184741836	2.50365693066	0.91968127912	0.722419431529	1.87953812821	1.80185095028	1.12096267149	1.60335162763	0.914800169611	1.11864996016	0.502516573283	1.56402296807	0.86411875242	2.22956885637	1.15819305207	4.09356128942	1.4706287072	0.5435877827	3.62774600434	1.86128564992	0.672215902965	1.08157206763	1.05142327272	0.807610721718	0.783845145748	1.09182473262	1.23381292107	1.09144833935	1.9590962176	1.19737974193
DUSP19	1.67153073349	1.04525173527	1.52234848497	0.682559070318	0.685566014606	0.845557856699	1.27600069504	1.17983076075	1.1919981463	1.0505025308	1.87253429493	1.50551429403	0.625098511577	1.38087241563	2.15038336637	1.15216809715	1.46984276742	1.0266567214	1.81522374434	1.82937766947	1.13884102804	1.34457886451	0.994438868433	1.27980483274	0.784367921315	0.825278051403	0.973498112661	0.623599993072	1.90669308795	1.2758760474	1.41470579515	1.2401387355	2.08174272471	2.81654679371	1.03916422513	1.74843980081	1.1190474227	1.53863993495	0.930667429518	1.15797327035	1.43447391148	1.36448277541	1.43802246399	1.21159099862	1.68149986964	0.898409552008	1.31974502036	2.42136441094	0.674746386995
DUSP1	85.2228021743	41.6932379323	17.1342132412	34.9523132846	18.6002449639	11.8582519772	12.4963037821	33.863825717	47.2634025269	13.2944509138	16.3226062873	64.1472265671	46.7470245004	38.7282943277	14.7619185032	21.9847958085	50.5427717425	17.1731385288	58.8837872544	29.8234039663	119.798396551	125.682690694	58.7815464539	16.4859266636	75.2586346051	59.794979171	6.39642592425	57.419382423	90.9610935851	43.2913662669	17.9154620365	32.9627253738	55.4894344151	24.2192109657	25.9590990313	85.9372249365	18.9906765925	81.6456588662	7.77787754049	67.3629794291	23.9739587293	17.7045544346	63.8197805951	51.159382942	53.0760971034	23.8856342467	49.9519745903	74.0782966512	23.9324110636
DUSP21	0	0	0.026234388605	0	0.0246421481932	0	0	0	0	0	0	0	0	0	0	0	0	0	0	0	0	0	0	0	0	0	0	0	0	0	0	0	0	0	0.0169690385587	0	0	0	0	0	0	0	0	0	0	0	0	0	0
DUSP22	6.53568983097	5.48037721131	4.42625718683	8.70022063665	7.64786361152	8.66439778157	4.62125297477	7.07020189113	6.41986872484	6.26069233862	5.34394532828	8.53535054871	6.3028982528	4.36963101418	7.35956037804	7.19479020704	6.07095671084	6.31509958911	6.02467959814	4.22497099801	6.33821164839	7.68372112615	5.82875282859	5.54904995202	7.54807085064	6.81588615359	7.17797597706	8.57554179709	7.0556341852	7.13579074674	3.33861861458	5.3040668561	7.10280213574	5.1148531161	9.16216168881	6.66744199177	4.56364827001	12.4793649635	6.59945669331	4.24783978429	4.44153256187	4.90932058638	5.14633653632	7.02344539076	6.24695576496	6.71797154086	2.86685255384	12.1214883718	6.50474290458
DUSP23	6.22417262216	8.40108766606	5.75510937661	8.9985646162	10.8644991189	6.27316673086	3.91081433362	5.1107846814	7.61368162515	6.8454564916	5.892336816	6.86009481412	15.0339482027	4.43061867603	5.05405254229	13.7437820813	5.07172963935	3.53996632981	6.52692428219	3.26685789918	8.02578466929	5.86265145973	4.7578328474	3.56505134143	7.49259353862	13.5753413506	8.23764043241	9.1431097166	5.25535846385	6.2290384792	1.66279613575	4.75645136429	11.364432818	2.63857871301	10.3757957587	6.9472375234	2.7036058236	7.36945489784	10.9315101368	1.64145103578	4.37545063723	7.18526571917	3.09774455953	9.16788578785	4.22335680708	5.96112983986	6.94536417011	14.0233148203	8.58340799307
DUSP26	41.311314115	2.45584671397	16.4400250873	3.88276617345	10.23459747	18.874636829	30.2638174561	24.9229981202	4.20508731733	27.4910141235	40.4213817343	24.0731543937	25.2332779287	31.1332409479	25.5132716558	26.003617579	23.6422200175	31.2734872259	30.9969630495	35.5636352498	16.9956422028	36.8193518854	24.6422844199	33.3694213073	23.8654677686	6.9538839065	32.3577027604	29.0721587413	18.3639700852	33.22736842	38.7349418019	30.9424236618	8.03340222379	21.6768556173	1.87354063151	18.0282845088	33.8570067683	4.50667457684	64.9719197854	28.4759232287	30.831521227	99.2147839743	56.6363038119	32.8350336705	31.1674950854	25.7121527329	27.4053633711	2.92450000639	17.4069048621
DUSP27	0.118277780398	0.137937369922	0.124070859678	0.359182261704	0.0760047670226	0.656532815892	0.158706154118	0.228021104622	0.368537098491	1.27775087494	0.0430855083319	0.451040922119	0.529089446504	0.0321030101344	0.132900087234	0.645461162751	0.220049746162	0.35870398876	0.128098455904	0.14149674614	0.217764342522	0.265505076461	0.784065226948	0.164737782607	1.02055305747	0.674218918072	0.354292806212	0.166911522309	0.559643578671	0.134886523895	0.0281230895746	0.0518373127154	0.339162221838	0.159912085618	0.380324884889	0.469713317683	0.0656915062315	0.550167801694	0.214910300803	0.00939214548438	0.250973368045	0.110551482979	0.141023309627	0.930345943237	0.332811768216	0.293335017851	0.0995710920777	2.51459862601	0.217758461173
DUSP28	2.95986862918	1.65649040903	1.46478283532	1.24582723814	1.54051628513	1.55269199018	1.87300628914	1.31810192637	1.82467430578	1.65381248529	2.45701073004	1.39706784888	1.61538704063	2.17760684484	2.37823471794	1.99735047684	1.90559894143	2.67785889954	1.77386717002	2.64809297972	1.62215959708	1.85933294775	2.5140466104	2.07449552129	1.83023667514	1.47423202202	1.85769251	1.91266474014	2.12144499267	1.77974836829	3.33960867273	1.35521363098	2.00945105917	1.13928449815	1.52645857911	1.75881801954	1.94809430061	1.45802705954	1.65501843746	2.33780098365	1.92067418947	3.39958477828	2.63556758579	1.86649564428	1.37780041428	1.97110714535	2.16110721721	1.28794131539	1.65185306593
DUSP2	3.23064753459	1.01476848309	0.420605686873	0.633098268121	0.609548789935	0.429237360863	1.30138906554	1.34518638625	1.71863931324	0.12042888482	0.527908982005	4.84624399091	0.40052078545	1.05325426361	2.64123174347	1.11838359279	1.18529437759	0.279685139062	0.884648466903	0.731038472946	0.5868423977	5.79785157435	0.854961742729	0.693209919359	0.868075169835	2.92949463887	0.360532300716	0.619726701189	0.346317282407	3.71720408739	0.32369695509	0.482299761564	1.41899047638	0.198833342915	1.72562474411	0.528594159389	0.512203338442	2.31048311146	0.533170087499	0.910163067375	1.98871252113	1.79579401699	1.75270290975	5.28736124082	5.4604520485	3.62450730854	0.427206636295	1.31354431547	0.179670350604
DUSP3	16.1186770789	10.6000947943	18.5456896808	16.2526169692	12.1224914219	15.5685802925	12.7385006419	21.6878393778	10.0935124852	7.40224795037	10.7350557686	29.66920548	11.7116369179	11.0548111738	17.1760369724	13.1549758531	20.1374966571	9.36420666715	14.3920779149	13.5572772742	20.0243739892	26.9384144114	11.2832146952	20.1616334877	10.2903972287	15.7137526558	10.6598454161	11.3293138406	7.5772673604	19.1895547104	7.36989540622	18.9004278739	18.4459496229	9.18784995392	19.1555289709	10.9032263286	15.0055547865	28.1810375974	7.32754781181	8.57755488712	16.4641389389	8.09319791075	17.4227851198	27.5220568339	23.3775410919	23.174636941	8.63606384887	29.1859359698	11.7323735199
DUSP4	6.23711543383	0.762909455502	3.16572286886	3.6705799364	0.474812123723	0.143900620909	2.07477403672	0.926612488298	0.760633757507	0.116586420872	3.7782324226	3.45903890833	0.10662893172	4.45183617887	0.296614820137	0.541607730258	1.89917867215	6.46023725371	4.47733964194	1.37127625113	1.58940566428	0.774515092348	0.327958227431	3.23505828962	0.312540554464	2.55782992642	0.575897813133	1.10953880537	0.232340384983	0.740730021646	0.0778367959859	14.1765110894	0.614901205843	0.224971831152	0.701524886754	0.45663942382	1.92421508633	0.734163565055	0.144840394643	0.829977308882	3.71742976921	2.31667079007	5.44970615592	1.22125521839	4.08639985032	0.695887510999	0.133418016824	0.74876785316	0.982965421233
DUSP5	16.7671934475	2.20165927823	2.95212113838	2.41666803533	0.808950367743	0.57552641425	1.42277571747	2.62708215681	5.10328564422	0.153683417486	1.48919334037	5.48777821378	0.549548213459	1.4890707541	1.07066888834	2.19553881909	3.31365365079	0.870820803918	1.48287882905	1.14957457329	6.64803793096	4.44105733515	1.51462117803	1.91304418686	0.732967485658	6.71316334408	0.280764692206	0.938619339476	0.900642127507	4.47305530447	0.347156149701	0.547041942145	1.73366943514	0.710021321659	2.0444609133	1.7374735527	0.36640983242	3.47522045399	0.200976432873	3.29264556677	1.45360334268	0.61409974828	15.4230141864	2.15735582559	8.52006382003	3.35712269227	0.698020079807	10.0528821829	0.431414964223
DUSP6	9.58061567453	17.2552297767	18.5784582918	19.078645931	9.04441850412	3.42485862585	8.91082596555	5.68137635154	11.9991096424	2.87684921981	12.8367919607	14.5041505571	2.30060799352	12.5149318217	2.33979537273	7.02379664671	7.86437474217	13.0766086348	5.99105489968	9.43278363489	17.4276988946	9.51245492322	4.1565363861	14.3944761569	3.58969322821	7.43487576324	2.22721214309	6.70127660948	4.85924418189	4.89734805205	1.28480585676	34.7111346058	9.0879778657	4.56823039429	7.67090663393	8.98101431133	4.79840461992	7.48852776468	1.92884441351	4.8217068817	9.20112777705	7.28906278253	11.658862726	6.37015776436	8.75914962437	5.11214942525	3.70766492905	6.00086775343	3.08004320462
DUSP7	8.99756076372	2.32961396279	3.16732167702	6.30137158717	7.56803651841	8.73356841744	5.12581371056	7.07915694657	5.37340313783	5.58003190437	10.4783747026	8.36804261229	4.29413878372	7.50370451095	8.88023045984	4.90409621324	6.5848288571	7.11156908481	5.79839656519	7.36200124767	4.3761319705	8.79174433848	5.54721179709	5.86302995493	6.61470820277	5.78322709164	10.0261159281	8.52194438124	4.0988563457	5.86277320207	3.70754736412	12.3292988104	9.9830895136	3.99868708776	3.20666156941	5.13293593929	6.44099325594	4.58341884896	5.01360051016	8.1627721751	6.29677933972	3.02227554547	8.02030912042	8.32477181199	10.2782930321	6.4486647417	4.94887445777	4.2817692263	8.09728589113
DUSP8	12.2366478653	2.52442454699	5.39191706181	3.05462599542	6.46784321398	5.26322040662	5.28946385701	9.61858561277	8.22872869654	7.8356569119	4.39897813057	19.4619738282	2.96475619885	6.46011498027	11.7134400702	2.54999212248	11.2908248218	7.38596586909	4.10077864557	7.71105351106	5.72457131022	13.4085039626	5.80238306015	7.25063017626	5.76480144848	3.28871119391	6.27657030347	5.51837359553	2.92217361147	18.3949408165	10.0299999794	4.32443361406	2.60960553577	18.2426361513	3.52991660528	3.94168437474	9.39527689229	2.45052609091	2.70974225579	7.11094472743	9.2685665646	2.98500180536	8.77186082132	20.8268213867	15.4738999133	9.83357439956	3.63799113518	1.16746624262	4.38415895635
DUSP9	12.5975246773	1.03449791863	0.0627272169905	0.128512562711	4.08512845768	1.02344178621	1.63344044428	1.89204703751	0.0685670175175	1.21911766032	4.38501918495	0.763859948707	2.16627495715	2.91401470455	2.99860735274	0.785769221674	4.73058209951	1.63136230969	3.56170311919	0.448097611421	0.304955104188	0.73234987145	1.72109036515	2.64401591509	1.47297596541	2.15113522525	1.2749347704	1.52036194276	1.98604478184	1.09988161805	2.24555170848	13.861503047	1.76565241487	0.945604392349	0.0919665652432	1.03607937128	1.36366143371	0.0979794905034	0.613398027795	1.4416266651	1.04421327347	6.79182752742	10.6216455263	0.923160562465	6.86840643083	0.772095669933	8.34214240128	0.0860406040849	4.65790206121
DUT	17.0910118945	6.75672562307	12.1901007139	7.87446844712	17.6354008491	8.5772700286	13.1647415665	10.4078286022	18.7947366677	13.5350099339	14.5436089974	6.59259739733	15.4472385588	16.526954349	11.2382991338	20.5894602075	12.1080978731	8.47779401111	8.56366186909	17.6481426987	6.70680676879	11.3056741029	14.377145482	10.7857860769	12.6206882993	7.09542181336	16.0381681914	14.7953087088	11.5387111981	12.8929532073	23.1112702604	5.16886512236	5.26206920161	10.5080769898	8.85768571111	12.2588298487	11.5177438783	12.8335468704	18.3271360958	15.9483640833	11.5780033108	27.8820629426	13.751168659	9.25669059911	8.99886904504	8.06342837843	14.4164663831	5.74936946226	11.8242945396
DVL1	23.7270260827	14.8323575922	17.8559782924	17.1684469771	29.071478901	15.277862049	17.0765737289	20.0040515246	24.7164363333	39.0875490653	16.4070576244	21.9196134407	17.7326613912	19.6630962189	31.2410113568	32.5674842162	23.1053948178	27.9380261401	12.2519056492	19.2541005122	12.9704896594	29.0909309538	29.0924020398	14.5765686091	28.3941760256	19.3797107563	21.0559785942	46.5220621337	29.4504878961	35.6329719569	20.4224724087	10.556414805	12.0245251488	21.2496148125	10.5416136137	29.8755128265	19.1545829067	19.9924586061	39.7225480335	14.8487287516	14.9951124015	25.7118140129	15.1754827067	32.9587211253	26.4646328132	19.7128302068	15.0072663041	13.1594611868	35.0658077397
DVL2	9.72627265036	3.76519313268	9.8706641945	7.07151042804	8.18117017011	7.3369903133	11.8712329513	7.32060611944	12.4127519745	11.7500610954	10.0692202044	3.96629628041	6.52104735123	10.5465714433	9.87287226694	11.0661025373	8.68488863523	8.99624240013	7.91450204177	13.5654013767	10.2513447248	7.97752906601	11.5829196209	13.0983062271	8.89389254752	7.10947002747	12.0202543644	10.3002400351	14.3471831791	5.5422682922	9.88696388416	9.47870825436	5.80308030468	10.8392603198	6.30458460438	8.69898021855	12.7040469645	6.19643197362	9.2104456365	13.4569677397	8.2269717297	13.4369162852	12.9334454221	4.88654864582	10.0113949484	4.43979030087	9.84383597537	6.84736859077	11.2312171245
DVL3	19.458469	18.0233528055	37.6435045124	18.7455303297	21.554050021	22.8163503818	31.6108104388	22.7281031016	27.5355234473	31.9602404473	30.2280730378	14.2488048863	16.7358498054	37.1468295968	24.178218494	17.5472732924	25.7553518531	24.1571724135	21.2929670592	35.6043719765	26.8507782926	20.8565182408	27.4816467987	26.4070327415	23.2008982469	17.3978765771	31.1720326448	22.860008416	28.6838602771	18.0912631058	30.724205982	24.6855962468	19.1679580528	36.3041116153	17.3355865098	26.8854669871	30.3189612694	15.6342976104	22.147457698	36.945622056	26.6640249219	18.1099545757	26.4533842289	17.8023286704	25.5551228803	16.8860693997	33.1000155071	17.9038488149	20.0693020731
DXO	9.73404862601	7.39538298003	7.72823565489	7.36175403251	14.6413362943	5.64064797692	7.90178522797	6.93149329572	10.3573598874	8.68897512476	9.54886513636	4.54663334481	8.70815743657	10.1429197823	7.57180901013	15.5476488962	8.71029859432	6.38353451508	4.81095771564	7.82250358684	7.43980971459	6.35214846476	10.4792876177	8.43442899916	7.73219690544	9.20458065884	10.5387149691	14.2973420884	11.9858640104	6.71122878694	11.5776972063	5.23796697026	4.86570395254	8.5477517208	7.1065964443	7.77262418043	6.80682412124	9.42055241435	10.4729685239	11.7787414733	7.06517212995	15.3702031611	12.2931600608	6.52227168769	9.40956979589	5.40981105892	10.8287531903	6.43895931943	12.7846995905
DYDC1	0	0	0.00938457312668	0	0	0	0.0234978684644	0	0	0.0170991846456	0	0.0241437737553	0	0	0.036506104037	0	0.0114274316471	0	0	0	0.012220743868	0	0	0	0	0	0	0	0	0.0173823048249	0	0	0.230258761802	0	0.0728420329398	0	0.0126981156391	0.362154635877	0	0.0163394479243	0	0.0160271349616	0.0129124861642	0.0287736203337	0.0156483848282	0	0.012831341666	0	0
DYDC2	0.206518282691	0.0392072935613	0.339078142375	0.0137834781836	0.150402076903	0.0124601695017	0.147397886868	0.147457416317	0.0600583405184	0	0.00537351573053	0.745131708042	0.0448453293242	0.0458617813227	0.170983829537	0.0751335995802	0.126160699734	0.0574120407163	0.037277603395	0.0946185828578	0.0245307264337	0.161715248232	0.302623898676	0	0.0194392492393	0.0583743628662	0.0610973876418	0.0121431235973	0.076001540402	0.601879052218	0.016368056461	0.0372689310939	4.34274407862	0.461027168937	2.79028819431	0.0591853906659	0.452428966424	16.836769461	0.0511694966617	0.213188366792	0.255160660893	0.0562997815955	0.440627458899	0.700307896597	0.243435542802	0.291821227061	0.0772691422677	0.15140004877	0.0352051843171
DYM	5.89328495232	5.29353269303	5.78196018263	4.4717945707	4.42117020302	6.76426128433	7.35484578297	6.44961079033	4.5148814917	6.14203607963	6.28149251721	5.77271940599	3.66549380792	6.2701294233	6.4330721794	5.56146143169	6.75811157592	6.77319082636	6.89929527046	6.95732885487	8.95648313785	6.63281390445	5.09139645775	7.6056061979	6.07556910486	4.5280490196	5.83241758695	5.7217190103	9.10309677155	5.83479367332	5.97479740698	4.08587219081	4.0710107147	4.61917587033	4.20145069219	6.61500331438	10.6831385391	6.73627266297	7.19666249149	7.59617466148	7.13626290449	8.73516184321	9.84208167265	4.92738929306	5.01800094723	5.8066058263	2.34279325873	5.61653284562	6.2741450996
DYNC1H1	34.1538663664	30.5182215918	55.3053476848	49.5582144958	28.9504991079	56.0546974374	62.5618958841	65.7695296602	57.2132621806	55.3531183683	50.5004441202	70.4534715886	35.9235712297	52.1394752782	47.0907597171	29.8999775797	52.6646711772	58.6232139471	53.3487423317	56.2151657297	62.634643569	61.3617572399	47.9155758269	55.2852753548	52.6804575618	28.9782857301	51.8829009256	34.332123061	22.1669810282	41.5038783847	26.1596882604	61.5449187639	28.5247032853	37.0801883943	27.3032591689	45.8949629136	58.3063851353	24.0093212875	38.5029446221	53.9818315354	44.0791885309	38.0175834308	47.1511891129	61.8435134441	56.4554183409	58.1362540811	37.0392065718	28.7062547494	46.7440560834
DYNC1I1	13.5087220773	4.79361152442	1.86278229641	5.53378889001	6.92728655213	10.0487189108	5.00143488316	15.4846104587	0.523172080926	1.37523037386	4.40460661621	23.8083375624	4.31720723343	3.04951507285	13.5862991105	3.44172267818	8.02097631347	3.5290043882	8.49694332235	4.38818649097	3.39869106594	33.4720767357	7.88131178618	3.47513695254	4.19944665785	2.99251673034	3.85744134913	4.16752639853	0.650336548571	17.623282627	6.88941816059	20.0163799357	10.2701158352	1.68890817391	1.33146402044	2.19458488316	5.36423111013	1.94739662736	0.984837316989	2.7034739749	8.59070116083	3.68908298061	14.1195152944	32.3866403149	19.1367003018	20.2948096587	2.80407230739	1.01960376102	4.26304879253
DYNC1I2	19.1822561416	22.6110126175	26.0559444729	35.9808376887	29.1474099516	48.5606775699	29.6612017092	34.0566486654	21.7166957253	23.5123913634	30.1392943501	26.9015275324	19.0431894166	21.1544371938	20.496657301	21.3715839257	29.1265347251	38.9198997625	35.0020895574	33.5652788975	36.271284932	25.5563480627	27.0370335943	33.4561702114	28.5193108278	22.6336179122	27.1738683509	24.322392062	20.8577804216	17.6732427716	21.7075988668	26.8294005652	26.8222583198	38.3089173768	26.4111429117	23.212207674	30.7025263325	27.0644996967	19.4505120154	26.6134074043	26.7786665398	15.5986454974	25.3182473175	22.5725374378	24.9064859059	27.553489945	15.3111740369	25.2648017146	25.9584508003
DYNC1LI1	7.87229050217	4.87913138775	5.3651506618	5.02274822724	5.46985765986	6.26107261532	5.27109458235	6.66266087886	4.1456681314	5.43624684554	7.26224692092	9.25393207064	4.85296378707	5.62091857642	7.4895201493	5.4298143538	6.23336951893	6.74957049066	6.33574572953	7.53740446889	6.45655260461	10.8823127439	7.14848259895	7.89268742189	5.77221855918	4.71273182704	5.10551646431	5.69660424199	7.17095001912	7.87561843763	5.78692342558	6.51062803735	7.61195869671	7.17298093926	6.01487662256	6.55976928579	6.99565738151	7.44398248593	5.88633489668	6.29891313184	7.186724052	6.62468764294	9.12207344074	6.95664914724	7.29835360389	7.36653188399	6.3520539952	5.51159384328	5.01267971997
DYNC1LI2	18.606685072	29.6962974059	39.0570640238	42.8479475146	41.5300868983	40.1571710298	30.3010989085	33.724662733	41.360598316	34.0604066744	26.0562024443	36.3563845929	13.3405645141	23.8823493386	22.9299758093	12.4170571691	28.751308968	37.7293157828	34.6532970423	22.3335898542	36.8028646412	27.1691189447	25.2492273486	32.1006545773	44.616337231	23.773543397	25.0705210703	28.2116094474	28.7840718169	28.6112044477	16.7423091654	32.28837124	24.6548231726	26.9694202817	16.1260496034	32.2923176402	32.4606648541	41.7401123709	8.32454193426	28.5085902795	30.9094164406	3.84871762234	29.0029398265	24.2546429667	27.7143972806	29.5310373574	20.1712163109	29.7514959235	37.1255680069
DYNC2H1	1.81139123625	2.76537329336	2.89649028544	1.85056993532	2.13594324491	1.52668479792	3.90909019749	2.62611293909	1.66273150709	1.88653422375	1.51059029776	2.14940436034	1.49207732092	1.9715650015	1.61338970438	1.57607213451	2.56410557736	1.8860537199	1.65200015964	1.62286112381	3.40885261766	2.28374860757	3.04391434349	1.89819984384	2.27109467424	1.05606009064	1.88203607574	1.64081364741	2.33271019901	1.36532017215	2.44755671215	3.42616569569	6.17989299549	1.95761893943	5.6920527625	1.51599967519	1.27340835584	15.0529919577	1.19209809938	1.4786777129	2.55488609431	0.613476627612	2.73406346027	1.19108365112	1.94464923457	2.55087782522	2.93578833597	2.34099834581	2.3159362283
DYNC2LI1	4.86474080946	5.51007048853	3.92152413469	3.24091567232	4.33049202154	2.79674548377	4.60424653464	2.85717104446	4.15837959893	4.00773711148	3.61116431164	3.51172705446	4.64389019838	4.14258385383	3.21719330408	5.34731696161	3.82013744445	3.06454483252	2.8096076402	4.89623619856	3.60740586868	4.83682556709	4.55374417765	2.62717958993	3.92915860328	4.62712894393	3.84013553015	4.10944023152	7.23272470363	4.12531251766	5.70086327687	2.0660760475	6.87455325478	5.29261377821	7.7722091614	4.44093658923	3.02722746872	12.1572446606	3.7055040691	3.55393253159	4.35247431026	4.57215845261	6.09440826517	3.77279298586	2.64912448777	3.76705659211	4.84282564398	3.93404732183	4.58521224759
DYNLL1	66.0183784899	65.9045358878	39.2230947326	54.1012123174	98.613051975	65.9054266415	38.601816754	56.0281832027	58.8127080784	45.6081110615	78.484340503	68.9328419086	70.4160238778	40.9284905274	64.6547629198	96.3079181421	54.9462680077	68.1606966092	77.1410143307	50.6774985909	40.3973653777	75.8071900108	55.4097136088	50.322856257	55.6798738086	52.1735098143	59.6664959145	60.4425927678	34.3661238492	65.6619063061	50.0145006801	77.0662582058	89.9305009249	58.7629519919	57.2872905389	39.8156355458	29.853411578	126.361760666	80.5196819865	33.1989124549	45.5699040729	66.8651907998	37.2391297548	93.2615214061	73.3761231762	83.8028600487	92.1692455538	49.0045759075	59.1588417305
DYNLL2	38.7049423079	38.8775111258	41.119252542	34.847524239	47.0905477021	40.3506247357	38.1393126114	43.8876446403	46.9755889314	49.8626647385	59.4568184216	44.3664744747	38.2947546062	38.1168725338	49.4603974289	31.576513028	39.7171512059	37.4451752765	35.9644292865	46.7897698272	27.8504898289	54.4996744218	42.6319577545	31.7440467566	42.1225535284	55.7738800751	46.6366662479	32.8403059981	35.1247496971	47.9677460586	67.4489963836	48.9203639258	33.6400169861	38.9885158146	31.1651043108	40.5532867218	36.2670572879	28.7731915224	54.6390153705	54.1221438112	36.8043393287	35.2810585782	38.0529240534	55.7326780725	52.7945460283	48.9943331086	22.9397142421	20.9190059215	46.503275525
DYNLRB1	45.7692950245	37.3731458587	28.8802226753	42.4979651399	48.7672620454	44.9727531682	33.4800638754	43.3150016371	29.1359157945	34.7885135899	49.3052942834	50.3227400492	63.5311931161	35.4006655027	50.4264899413	62.0191892712	33.2132261937	46.9068360014	41.0812372955	54.2265658409	38.2965524174	55.7755233772	44.5255913901	44.8722306322	44.0804336729	44.6789107632	42.8780566153	48.3426882434	38.9157237047	50.0837196836	73.6829519715	34.5384949279	36.1440891245	65.7941148236	33.6980273036	30.3136778765	40.1181529729	44.7985284579	85.1567374246	41.7548215336	37.6070871589	98.1768473061	45.749578855	68.0245287442	47.9441130219	53.7863392531	77.129392962	42.6844988555	41.7958810423
DYNLRB2	0.786158038589	1.73525176304	0.697791729698	0.719442954507	3.24741096374	0.671351209218	1.42951786674	0.757255273376	0.216691758457	0.534571435823	0.488571501974	0.530404406775	2.59747578236	0.686395209232	0.390711731867	1.32128159978	0.868999976281	0.834852498431	0.665318646931	0.442537201625	0.588574063792	0.762403444874	0.703651749833	0.152468301935	2.48753343749	1.39240532554	1.2601857866	0.981403267785	1.51732388354	1.11621942705	0.730329486458	0.152396034103	11.1140155717	0.295194174061	2.45164357291	0.256250564388	0.236042704237	46.2279896997	0.9046410501	0.220895050081	0.653777204163	1.02919604646	0.578248296045	0.790144447723	0.343772781997	1.01278677087	1.20343786211	0.285509053719	0.545343695317
DYNLT1	16.2866796413	12.3458531048	15.8955575026	12.9729685356	18.1698867169	17.4297764919	15.593007028	13.9094620713	22.3898063691	24.2430372853	25.8895587024	6.16761665461	18.7800651505	17.3060272474	9.27968081397	35.5601231992	13.9152366045	18.7245833758	16.9569864045	20.4490183224	20.2073418682	8.51145536495	21.561506876	23.4420356369	19.9914561934	31.9192527143	20.9003462275	17.9657698919	12.034000627	14.8814515058	48.3715614846	9.79960030772	15.1638941576	26.839635774	17.2124398238	21.4424401282	19.0685307505	37.3321070483	22.1555765352	35.7494931101	18.3330491476	39.7116371828	21.0207612206	6.45718483173	8.36245652403	13.5155207685	22.6648180934	29.324572254	18.4037637844
DYNLT3	10.3650319293	8.84903095504	5.95010508221	10.1310295155	7.44055974612	3.23435456032	3.44404924424	7.60392677522	7.91266347316	1.66637619054	1.11836085316	17.1920795607	2.58837500443	2.21178252873	9.59100679099	3.33282523018	5.76787596728	2.08771876245	2.91300016611	3.18446770037	3.38781574314	18.4675158899	6.16566906347	1.19515420903	3.00300605519	12.5706729157	1.40630902416	2.49909752402	1.78926682721	13.0590702816	0.569876542039	0.72499116966	11.2532917046	1.56745079744	10.5679401246	5.54732337085	2.70174131732	15.6831006607	0.620238756617	0.761276726267	7.278684362	1.04541590684	11.3654155016	12.7859862774	7.61280169388	11.9203327889	1.41984474188	3.68749882752	2.3315865385
DYRK1A	9.79130293001	8.16930311301	8.24533759044	5.63887045527	6.62598242158	6.18015501064	8.53677239202	8.22845013396	7.75722972024	7.4350898022	6.64555470449	9.30657609819	5.35779395948	7.38804672476	9.60376834493	6.18979818912	7.95991385304	9.16068101812	7.09885946136	6.71282440944	9.00688447102	10.7960960378	7.26062493936	7.8719557903	7.18946094443	7.03284946267	6.34648515898	6.15772173713	9.53608255045	9.60669932487	6.28734583171	7.44673550899	8.49916473362	10.8561778706	8.08741752514	8.04649688282	8.03142324057	9.91801358448	4.31022720411	8.33767966397	7.39961191373	4.48419243502	10.1000675313	7.00323802066	7.95471921867	8.35429865336	7.74424928231	7.63138372138	6.6430248986
DYRK1B	6.732927528	6.03388561523	6.47353263932	5.99268236396	7.0917971788	4.62350554929	3.80182187461	5.47729002246	5.95647084813	9.14452823971	4.2119053947	6.4138593035	4.71680982143	4.21849206035	7.14908154258	11.6107277103	4.90233595642	7.56534281858	3.62720890929	5.13509521254	4.2433853094	7.60124150651	7.40047529997	4.45489315823	9.04212334173	5.19913433009	5.9685276184	7.64261645644	11.8389474352	7.63210063924	6.18101808811	4.41988940129	7.44347635854	6.09254141201	5.44811396807	7.306352245	3.99578510808	8.21526899196	12.7436813878	4.95166150327	3.67105380258	7.43458723033	3.95315440295	9.92410458459	5.30014519937	6.94467278084	4.87309594236	4.72814953059	11.3858992445
DYRK2	1.78577662869	1.30881730966	2.68758793691	1.3348588686	1.16231308009	2.1837122951	2.68043383303	2.5345000597	3.23674583987	3.21486103853	2.74429365014	1.64365974834	1.0758627848	2.51379412524	2.9712164525	1.50858096089	2.45074957148	2.67229811825	1.99767747471	2.87565092462	4.08259345507	2.42127164638	2.57979914185	3.51835452249	2.40917832683	1.62423764608	2.37551167215	2.75240510951	4.19464278298	1.86392171996	2.22475144079	2.02651845684	2.06132300965	4.69021760892	2.27462687391	2.86041199483	4.37773622231	2.89015153576	1.74483276641	5.35634432898	2.99562135475	2.19263158257	2.71035315098	1.33839158436	2.16935994971	1.34990354911	2.41579672751	2.08810232842	1.12794903842
DYRK3	1.35906673068	1.32239298808	1.28802264965	0.914250134544	1.11678355823	0.637150974253	0.668441379605	0.702319257811	0.872438624661	0.436272440108	0.401956302346	1.01252164138	0.697122664405	0.550922470568	0.949268332901	1.75632359379	0.653501167559	0.353816951645	0.971612716842	0.648181658278	0.820722327579	0.661544952167	0.332652943782	2.89188392683	0.420331134867	1.37024521401	0.789980313984	0.908344797874	0.907341427353	0.591328042657	0.636105437466	0.927204454163	3.78434159979	0.75514716378	2.94085748619	0.746111569013	0.845333848588	8.87595310841	0.702731393521	1.86401800973	0.742338042264	0.64393137383	0.980782611365	0.59912298555	1.23448245537	0.845741070357	0.929463087075	7.77192660028	0.670709674381
DYRK4	2.62625925124	2.88697027982	1.93862610947	3.06576385375	4.13968177505	2.85851285086	2.67222297191	2.2363399284	2.99217711854	1.67318454847	4.15172649358	1.69567226796	3.29719339657	2.77966706344	2.47748307605	12.4712295731	2.12416741202	4.9189534622	2.3161208085	2.81596697492	3.3860157443	2.25666972921	2.87793930293	1.59148437181	2.98212248023	3.57318158711	3.28527837966	4.01848047704	3.82822089321	1.98741792126	4.17543226521	2.17864896586	3.38170114818	0.846366511346	2.25881381783	2.67390840318	2.56522817416	3.96924869382	5.05139192219	3.52146604965	2.27564991854	4.87910157144	2.61532760417	1.93001281471	1.46810644136	2.19976989814	4.12222585512	4.03780968175	3.28964848256
DYSF	1.45162829228	1.27759325774	1.09497914543	5.94969687116	7.05532089467	3.89697521611	1.78158451363	2.70249652058	1.93181762092	0.923147991275	1.19568414271	6.30900905936	0.978099841329	1.12039735059	2.7193913189	0.63064778602	1.980620822	1.70292430247	2.27038652263	2.78742077647	4.09022293272	2.77604105348	1.60540718647	2.77290775265	1.11232870796	3.92362126811	2.07427671024	3.63005691173	1.12657763574	0.628186049576	1.63101846659	1.39283916187	2.81909102468	0.935246984411	3.43116145032	2.39831297761	2.13342727676	1.22104264817	0.747030311686	1.19304663198	1.19025718652	2.66909896909	3.47796721598	2.72061682735	2.01280102222	2.2057353829	0.793050665336	2.71823568125	3.18727403258
DZANK1	1.13358713819	1.30160124888	1.15753938542	1.14982403895	1.08069538866	0.645005314582	1.11761847823	0.900606362293	1.3611607881	0.850030203077	0.68439869562	1.20925325582	0.738182983209	0.937475445007	1.28035365567	1.09435667831	0.909778249832	0.709459659293	0.59417762704	0.882886789225	1.03231775109	1.37312590741	1.09212634431	0.862916145184	0.994214269147	0.858704604378	0.964177283617	0.999418148739	1.45158792126	0.945317437814	0.877776903067	0.668195182793	2.00279000281	1.17041013849	1.52240655877	0.733663548701	0.723796428297	3.50978046538	0.584389306186	1.10846330879	0.828370838462	0.748812734082	1.75195847554	1.10774308516	1.07912859948	1.12448405372	1.19180657373	0.705919024797	1.41335065917
DZIP1L	0.982730512094	0.752587968932	1.35530907593	0.774483940156	0.613831271247	0.289183368985	0.809493417702	0.385457193663	1.25762828298	0.503112580534	0.543481321919	0.287114694661	0.648581686583	1.09302144547	0.578834610808	1.05236681698	0.72850159888	0.30601822946	0.331493581984	0.559907365602	1.17160961832	0.466185473272	1.05264243315	1.23884650802	0.699690955523	1.22168651297	0.880644060623	0.783177315382	0.153843129425	0.225887271878	1.37156688776	0.710178134927	1.81841475301	1.23099318783	1.2532030191	0.665117090942	0.756578647784	5.31201579832	0.787548759572	1.66262384325	0.758873995556	0.939209169765	1.38989796314	0.518549687598	0.621574316999	0.369556013178	1.21756334014	0.866980600388	0.69149401973
DZIP1	8.01191499365	5.73779464956	5.2218667779	5.27895823127	4.79422157534	2.69974139531	7.06081124204	4.99520267226	8.19247324285	10.4759557793	3.14488021612	6.53557845559	1.6522830079	7.33641404147	6.66796561208	6.32167976329	8.93371646612	7.4170385556	2.94436292194	8.46137817201	3.72482934638	7.49722009938	7.24285478708	5.92952286394	4.76160240738	2.54827870954	5.29429241735	3.9686580905	6.46492509442	7.96611534032	3.77273072818	3.77915070066	3.3487992481	5.42921837457	4.47159208876	6.40015282114	7.2788912047	5.05107375175	2.76737666937	7.51204864408	6.98838762123	1.84679711129	8.58982942492	7.41905379303	8.00563793031	5.67110394535	5.8017540033	4.14883323256	3.72942192212
DZIP3	13.7809767494	7.50331147085	9.07284835091	5.47996554804	6.09956787786	6.45608616864	12.0090504458	9.69182480692	5.29941265026	6.97168486122	8.60629585903	14.5581016764	5.72696467677	9.24781683082	7.91496528224	5.06487247734	10.3483621578	7.9938922879	8.01593052476	12.1081529765	8.77708828843	13.5372695601	9.47923187304	10.4917394988	7.8831982979	6.76948362946	8.41105069516	5.37090252208	7.99600707607	9.22127281904	10.4976948001	8.1902569216	20.2258504839	14.1074852012	12.5965174526	6.91136538472	11.4787814525	29.3553180085	5.19522925928	12.2976000321	11.6258208627	7.03506169739	16.6714957211	10.4553068254	10.242134961	10.2796450619	12.1911272844	6.71462256457	6.06170962987
E2F11	2.28142632742	3.8336256576	10.5280813	6.28486405654	11.8407835654	5.02497528885	2.36901322862	3.10768124975	14.6345458503	2.28164469828	7.41400259781	5.22025911275	2.83536072775	4.3409080961	6.87383831974	2.17868094224	4.14527686115	1.9275144422	1.18211554705	3.52538960787	6.60125719539	5.06447189898	5.42129904515	2.1927400603	2.85885626847	1.83003899673	5.64092066534	4.34103327179	2.89767530459	2.9637072787	6.65737836191	3.04635915188	2.78798927869	9.29798093813	2.59193081172	2.44804774097	10.0972747081	12.6627882077	3.29231996499	7.89741723795	4.56140291911	12.2375147379	2.03567949574	5.33254619749	1.95658576277	3.23754602426	4.50869149605	1.50890744571	3.49480725435
E2F2	0.0770632356514	0.394690244929	2.18049017439	0.463850539184	1.18692788013	0.123825360469	0.0559285439893	0.0999127353547	3.65856059197	0.414739047189	0.577694790843	0.249018891361	0.0931832855429	0.257803852088	1.08129960735	0.746654774644	0.168375048852	0.219258388292	0.0269420684973	0.180459810158	0.969575051798	0.340895071558	0.917837948143	0.163616341604	0.389289638193	0.167000383901	0.3035835928	0.181011982596	0.451206296824	0.122147561502	0.517556925481	0.240498220232	0.265326421558	2.59581902742	0.429310145393	0.504142580038	0.650524208228	0.343034361474	0.400641749563	0.907442694738	0.313205131972	0.316075542869	0.105372701826	0.0847917516194	0.078038325951	0.112988192053	0.404298951819	0.150456746286	0.222637146928
E2F3	3.97749218689	3.66018437375	5.2198762153	3.35551889978	3.88528990297	3.13447821302	3.68401665832	2.91053498566	7.87562923076	6.39793609163	7.52574197387	4.56315921355	1.47705612667	3.7629583681	5.39553006933	4.43125929807	3.67080129408	3.28115513065	3.0499273261	6.26546295336	7.0638005766	5.24916923095	5.57185282073	5.35226472229	4.28698687281	4.82522023752	3.45962922274	3.82564829212	12.2881526752	5.00073493282	3.8753370549	8.50873575053	5.61221175243	11.9921648724	4.19934413936	7.56743049363	4.25235893216	4.65670218769	3.16309039516	9.38185850242	5.64777559136	1.96950335614	3.89420728889	3.43936700389	3.31738788705	3.08163197324	5.9352334966	7.16627092968	2.85684207748
E2F41	14.2797944669	16.1654795552	13.3749790297	11.7570048239	13.9178605336	9.40636701575	10.5572275658	8.68116430651	16.3548437416	13.339383274	13.234622711	7.95422086017	10.3630895623	12.8871562839	13.0271689141	20.3944210722	10.1736235451	10.5524531474	6.71597340651	10.8087598882	11.5846817845	11.2288034526	14.9249116602	11.9425540999	12.2625917347	12.0781043763	13.265186097	15.7268366762	14.5921047985	11.3812460596	13.2069127259	8.94717431552	12.6465248375	12.6457895076	8.82525018339	12.6202329885	8.95883963152	14.4852863314	12.8820731598	12.4307116897	9.29493151666	12.6746359631	12.1601554062	9.98133353166	11.7266339784	8.47954661525	14.0024254788	14.5071256223	11.8324211699
E2F5	3.70383021108	2.39658550243	4.37676828618	1.34116869957	1.61869981553	2.03881310102	3.89813703035	2.25950257683	2.7256957385	3.22912967662	3.47007378142	1.37791995024	2.28621156035	2.87539150985	3.16644676198	2.77709286198	2.74225588557	2.01186465923	1.91591034696	3.34866287986	4.02152562075	1.92320568237	2.95719397614	4.82415662266	2.6782637696	1.24603530632	3.04868543597	2.49439997229	5.08811594664	2.7711639771	3.22614724184	2.89135090566	2.67668851301	2.59207839751	2.61693318076	2.90405779065	3.44729205943	4.82575241486	2.59230441906	2.56740190672	2.68483496844	2.39458590055	2.40615074711	1.05073708869	1.84492820485	1.92915438991	3.58788382569	1.83075043454	1.76547941778
E2F6	3.99456488659	4.22989530265	5.94564972287	3.04925987428	3.91981021426	3.60234315244	4.0523509923	3.31129279118	5.47578528487	3.74458269309	3.58256402836	2.80887310346	3.43019906127	3.91933858506	4.29706555655	3.83533799983	3.51394787557	3.66004486628	3.96296579333	3.50142136727	3.82851536014	3.51221369894	3.79504088655	5.10422037008	3.72313961211	3.9095536989	3.81882145756	3.054367313	4.28398650835	4.13437286832	4.09226565288	3.5141437913	3.82854966718	5.1202152496	4.01010883922	3.77169915212	4.0977946293	4.57914636315	3.08069643167	4.22427158103	3.60407170758	4.52375834751	5.12133267326	2.11789976429	2.70817865908	3.16926143771	2.46261746825	3.26677154654	3.69570469191
E2F7	0.0667196695145	1.10180928016	1.32792081969	1.13469865438	0.85461691009	0.0852769414374	0.110678203866	0.141287038155	2.4058251473	0.0536930132486	0.313122596396	0.5851867753	0.059630129314	0.175372179113	0.23404140716	0.0326483549219	0.15026084523	0.0428646429215	0.0466517111819	0.131568985066	0.57081712188	0.128596505899	0.247974041465	0.245813889707	0.149513311815	0.129365787504	0.221021229568	0.0569877195001	0.0976611439699	0.0477592820811	0.176035162201	0.25194392087	0.726799500917	0.853251508672	0.774348677683	0.0495995063546	0.48595525367	5.70883992327	0.0200115515264	0.397632117756	0.518469727857	0.0975079397706	0.164719728706	0.0818813328758	0.0184265131199	0.0442531323581	0.372697240495	0.0710520933305	0.0275363412158
E2F8	0.0267311261728	0.440209426465	1.41603914581	0.57447805811	0.495164325651	0.0741891734824	0.382643490176	0.131696569283	1.53254461054	0.071527458863	0.0863851061462	0.16592137853	0.0694236028113	0.172941749456	0.287237198455	0.0546765312028	0.225352264381	0.0217532885937	0.0133172887491	0.0657263948153	0.478341758836	0.105915675261	0.274568358955	0.174435175786	0.111885244112	0.0810990041269	0.204626440947	0.101222027861	0.103433428346	0.00519369832569	0.263134298976	0.0824211799105	0.189198730184	0.622458826292	0.64205677416	0.140958442504	0.24282232341	1.31010189331	0.040622482857	0.288043943928	0.112292664301	0.0526766244983	0.0733048701248	0.0128960030264	0.00467561643296	0.035459889811	0.3335497968	0.191107820015	0.0922307799767
EAF1	11.4146682173	8.96140618161	5.94180640867	6.07378650979	5.90077092479	7.23145720453	7.96348554628	8.7484149595	7.28232358685	8.10842207456	8.46625459939	8.06354711884	4.49298495392	7.62634105686	7.53218521535	7.68489297328	8.65649018816	8.78011561557	9.59558216117	9.70302670398	8.19525408388	9.25386630283	8.51169573709	14.9575331497	6.81749035167	8.24851350648	6.09859874894	6.99516513967	11.8700248545	8.1216457568	8.62626280722	10.9689230984	11.0870148747	8.0807113269	9.95440625192	7.91273093697	12.6099583797	10.5462374281	5.47995480238	10.9062643418	8.69442466977	5.69908058391	11.4556083459	8.07266760875	9.26147772905	7.29175644854	7.44325408622	9.40246611109	6.84544035801
EAF2	1.45054870432	4.56318785292	1.08872712711	1.53565078972	2.94473670909	1.17998509146	1.85568110272	1.39643006345	0.955892231657	1.82836654532	2.45457341155	2.36227047398	1.77369611563	1.54706499871	1.62432913041	1.67416337144	2.12435308703	8.40983190462	2.03506229427	1.70570338894	1.13591469035	1.61403086029	2.61901566548	0.660219669956	1.69652295339	2.76404257165	1.73365994827	0.980848802662	1.89007059212	2.72114580752	1.7324246878	1.46810711856	2.77588645425	2.45064903523	3.63985877083	1.88399661651	0.621203295587	4.2394087665	3.00485882727	0.593795846488	3.33720811314	1.94895394061	1.75068508741	1.69921233097	1.54200245004	3.85671377826	2.83371119011	1.80485965484	3.65754019147
EAPP	18.7970118917	9.11369538087	15.8061545178	12.9879745856	13.7725330422	20.319866421	22.1939103942	18.782915037	11.8560066905	13.8371656099	18.3156283675	15.3080861994	24.0146738531	19.206622832	18.782486438	23.4369126818	18.0909528067	22.8980841093	23.0945403776	20.3873008413	14.8564211964	22.45801258	18.478585813	19.5012745874	19.2143093552	14.0112369537	18.9740119371	16.1165271116	26.4865368301	17.7946850221	11.3787221076	15.2574440356	11.8971516788	24.1195129439	13.1163562796	15.0512072059	21.835842289	13.0517880236	22.2337554602	17.8023999918	20.0923171965	36.0669039627	29.2623842794	12.7468413756	14.2174209756	16.4738612816	19.9538361199	14.391223493	18.5531321351
EARS2	8.04604098729	7.3008555284	5.57947757444	5.63009980794	3.58143305115	5.00648740759	5.95794606189	5.38563122175	5.89443938111	4.42598219835	5.31677965693	4.56327225873	2.43466310335	5.89688952266	5.60863515015	3.08494305657	5.67402893181	4.07744812857	4.64417784816	6.47648328986	6.62723475285	5.8970984582	4.51312755466	8.73743387794	3.54295866524	3.31062269727	5.17787031864	3.25969755541	5.42741192271	4.14652909782	6.14010645756	6.34898680593	4.37021150681	5.10351058624	4.80405919634	4.49933655311	6.36252491357	4.50945047741	3.7861855488	7.32989915135	5.86066032125	4.43912759349	7.7438545689	4.8420102672	5.78346825124	5.58008707914	4.95007409217	4.77280594932	3.00476555347
EBAG9	7.97306489992	6.72512281914	8.81770513821	4.63816287573	7.15686709873	5.30679329927	6.1434446183	5.54456509862	5.33755186526	5.06813143729	6.10288910722	5.61049551361	7.26147121826	5.16295623844	8.5834237441	6.60226102273	5.29561959647	4.44928073165	5.60671965933	4.58317061157	5.79466772411	5.95252843687	6.25331115811	5.72150478338	5.16798329308	8.58692005276	5.0171001218	4.78144151167	4.3115175098	9.71996197168	6.06140568447	5.6082675719	6.68033984266	6.98771452218	5.67086736836	4.20118194161	4.98835865642	8.12795903834	4.06622114466	5.12847375033	5.35267621592	4.69113500144	6.86033970493	5.15861141435	4.76432739512	5.24442233415	5.83841034873	5.93715229557	5.09698573586
EBF11	0.612626528415	0.616803637364	2.42584227782	1.25114960697	0.455369188812	0.601559154488	0.858643986809	0.723670303336	1.40697418615	0.794301134079	0.96480613857	0.633283604036	1.8751996787	0.677051435018	0.52141053461	0.749450967001	1.21954445792	5.5331299881	2.48984583077	0.650181559034	2.75278288853	3.00250787364	2.04980468328	3.46426749828	3.32740603461	0.88894605111	1.7338596521	0.954477425459	1.5422094937	1.04063959363	0.653079624092	1.57623810384	0.595509114251	1.93275149596	0.651459463474	3.38028423362	1.30938783724	0.815771196426	0.438953609474	0.533269541021	2.01624490658	1.63662004423	2.26224542117	0.913157248936	0.708108410382	0.672475171582	1.8164074678	0.686235792438	1.34567799627
EBF2	0.050040124281	0.015607255476	0.132867892267	0.0360070726182	0.00308157427597	0.0390601752714	0.0431259099265	0.0333847174358	0.110571891782	0.023910347782	0.043048109982	0.0696321173143	0	0.0319483653979	0.0127619190882	0.0436164860264	0.0439432139106	0.0890787485441	0.0545337046698	0.0183092966845	0.348181546821	0.0206533321831	0.0225872921406	0.0408173874667	0.0135418254557	0.0135549719246	0.00532022963604	0.0845917752365	0.0794166159775	0.0425359269404	0.0142529529378	0.08715945037	0.063724879641	0.024878751611	0.0381965217238	0.067734829605	0.0621466628905	0.117560077909	0.0386163280233	0.0142799894605	0.0792150081808	0.0336168985969	0.106078710343	0.0276616258218	0.00820561764836	0.0248925720759	0.0201852941596	0.109687484818	0.0220722626558
EBF3	0.0430889795023	0.128419303514	0.158197959839	0.0330722975884	0.0754775726619	0.0199314197415	0.0282935074209	0.035381167867	1.43189988984	0.073205075169	0.0114607105998	0.0710630174105	0.0286940264203	0.04890732899	0.0586087614455	0.302686902724	0.0672693326509	0.114100404991	0.0278271705205	0.0392396386957	0.0359696434809	0.11209528725	0.0729962521476	0.0170411569289	0.0760105621348	0.783323003614	0.0447938477695	0.0194242697388	0.150518794981	0.0279064387649	0.00436375288518	0.1987192627	0.0898501432351	0.0103868164209	0.0812113298962	0.063115720524	0.0305793037876	0.207650544442	0.0136418785714	0	0.0473226328924	0.0257307799449	0.131292304701	0.0962388285551	0.0628067879055	0.0889143505708	0.0274667871786	0.0548943893032	0.0300344466681
EBF4	7.15151475322	4.02273703273	8.31380267458	9.31445330192	15.6125610339	12.5435389974	22.4472507601	15.4555862414	13.6840524829	27.0356970333	34.0283413283	5.04995575816	14.6380487611	35.060723813	18.5435130595	23.772676974	17.6497004599	14.3088632727	14.2642242929	28.9199168498	23.0029842055	8.78333072811	16.3085211937	19.9478891185	19.7798762777	4.83901010443	35.2961617865	19.8263526449	16.9494330432	14.2246971528	29.4381939431	15.7261883263	6.5070814283	16.3161293173	2.92917927501	21.4416757784	21.0702015769	3.64583127752	27.3847665004	25.5897733844	17.6608643642	35.1281079716	14.3956677536	10.322631123	21.6484437178	10.9954850575	25.4077480126	4.96396647393	17.0993389265
EBI3	3.55099277962	9.59147896491	3.74299752375	4.61749202849	3.2440697195	4.72435963379	1.15452494378	2.42038601397	4.44724393992	4.82667101413	2.05287970317	1.73287047203	9.19475941476	1.86850247261	1.27783684466	14.9689198381	1.76146204953	6.05200304027	3.72137321119	0.575215644879	3.44960952358	1.94553687268	5.89271491175	1.43164298904	6.070576764	7.67652422575	2.8003861529	5.33848218368	8.71269550334	2.29420702209	1.52402030378	2.46330302073	7.81951761239	2.70507807687	8.81874590328	4.98318205533	2.48336177278	9.00904986512	3.33996535453	0.487981938905	2.00200720356	3.10353485627	3.17215737788	2.13446928596	2.56284956816	1.46346610659	4.41311211976	25.4962634467	6.52883433365
EBLN1	0	0	0.0192197300624	0.0281260544061	0	0.0381386396793	0.0240619729225	0.0451344202674	0	0.0175096783168	0.010964996917	0	0.0183019431762	0.0207964111406	0	0	0	0.0532513095897	0.0152134590014	0.010726398397	0	0	0.0147029310595	0.0108693803094	0.0396670110719	0.0794110399919	0.0155841329198	0	0	0	0.400800587845	0.13037074051	0.127717685863	0.013250069623	0.0124317873546	0	0.0130029545079	0.0264891961081	0	0.100390217297	0	0.0328237846814	0.0264449426906	0	0	0	0.538714532511	0	0.0862060721938
EBLN2	0.36910924907	0.378262147274	0.442500229478	0.40472035405	0.28575498828	0.228665260733	0.233712122943	0.238136262265	0.592024082427	0.188966867838	0.19722626974	0.195666664377	0.0790068398696	0.329175355851	0.277923282014	0.159331361164	0.429376045457	0.191565163741	0.197022902041	0.208369392565	0.441176860079	0.221591948242	0.401979361142	0.156405138937	0.561276000222	0.328522384624	0.201823339016	0.285244070684	0.446322327793	0.0384191382996	0.0360457943803	0.125064804079	0.261532491287	0.438522852182	0.375663587389	0.508939973423	0.252593427177	0.161995869945	0.0500825131114	0.65005505804	0.325748260664	0.0118079606596	0.275884226425	0.243787454471	0.322809682495	0.166127155005	0.321417848593	0.302295130135	0.351464740634
EBNA1BP2	11.8342996868	14.8146300934	14.5818003234	11.4685428291	15.7392120073	10.7513050168	9.32163939278	10.9320356905	12.5374285552	11.6955013703	10.0096103617	14.0942313371	9.95855960696	7.35460612352	14.875145595	16.9029500038	8.66562904364	15.1271881926	7.99934867573	9.88276912101	9.44550937	16.7130506523	13.6163757836	11.3750918875	12.0792379544	12.2974941942	9.67979029217	14.4410417941	15.1967407918	16.5687290007	11.0130682166	5.55770112893	15.913878029	16.1274444727	13.3138333153	10.2891689689	8.43383095061	23.5656398445	23.2418267388	6.59540140684	9.22303463795	19.1741783553	10.7382062488	13.8633662189	9.73016656504	15.8470755415	7.59520299578	10.3544708446	13.1791759247
EBP	8.19550362979	5.96049444189	5.68629556251	6.9743741618	8.14755958319	7.66901708998	9.32697605791	5.84680285795	6.39126449784	7.30519188473	19.1125403796	8.24441220839	6.60784478909	8.96322730322	10.8349328771	9.53314074209	8.25611301666	5.66638144337	8.75027134469	13.0919588491	7.73737450525	6.87822366616	7.96265337381	16.0135164523	5.92755886829	6.55053724492	9.72149726589	6.80912171762	4.07728005292	6.15870429106	10.5264642559	7.53444385029	7.11878161174	13.51447699	4.60065925854	6.19454802833	9.70230914894	7.07324212888	12.6970553127	9.254347232	9.40499391072	39.2807913108	11.3115415637	9.74411068024	13.9332205165	6.06350867988	11.174569909	7.60344997107	6.75802167061
EBPL	14.7408260657	6.4430652419	7.30575253871	6.62537337589	5.96093564794	9.63405769008	12.6343965769	8.82050942428	9.58759908352	8.85550813558	8.72451178696	4.08166591183	13.3684225684	11.38029529	8.19869498151	10.0696276338	8.02909631418	9.13451664178	11.455531782	14.5642179323	10.8641272384	5.31504115855	7.8504241982	14.2068887497	9.11502076998	8.90536578746	12.2743124338	7.28364791908	15.0945573656	10.7366209268	18.6673319123	9.650505753	5.86275265185	13.8505981119	7.19843584697	7.14176017405	14.7441714774	4.53318442729	11.6602774793	12.1540874455	10.6742764504	23.1959121586	15.2379990974	4.8287793732	7.23953746014	7.18360631747	16.3591223098	6.45886738725	8.09953940523
ECD	11.0576816088	5.29120724561	4.6504136009	5.49223193345	4.09312297166	8.68031439388	8.4788205774	8.43393830917	4.22179254144	6.37361788792	9.48432084838	6.59365348039	6.53008567171	8.92933705836	6.76901257122	5.65943957709	8.15862210803	8.08500176066	10.2431513869	11.8399189935	9.85663483484	8.53765426133	5.27005368798	12.8951710141	7.01805930633	4.87838366101	8.04697502734	6.22686665173	10.6414819069	5.42359026134	9.61352513872	9.91685116036	5.54286922676	11.2915174278	5.70237015844	7.58034623179	10.3779870342	5.94501762829	3.74030932474	10.1141714448	9.656964893	6.21061260358	14.8897005393	5.90320047403	8.01687508912	6.34677207608	8.85098778995	8.21508080199	7.17877344704
ECE1	6.75425833012	22.145621649	17.3195985003	32.8468490695	23.3032129161	10.1486193986	8.55001883712	16.8757959781	14.5875042531	6.93216479549	7.77240034185	12.4725372667	18.5117013313	7.06115017638	9.66769738642	8.07551464057	8.06505341602	9.71687384303	11.2037901143	6.96297840124	16.5715439989	7.63054085116	10.5099991679	10.8547900552	10.2343254572	23.3087197139	9.12648009655	17.0614898036	7.51143451516	7.18604818637	5.83133133313	6.26844293694	28.7394800661	24.6954159297	31.316810287	15.5631508181	9.51534912175	2.77045269885	5.74383175965	4.54593803615	6.60796936826	5.9381185825	8.30626731795	10.7366813689	7.11401636981	8.22627467696	4.59020627878	44.9875585743	14.0234872605
ECE2	3.84766655136	2.29477304043	3.46560597822	1.64125314914	1.78740197163	1.86339153451	6.98722675251	4.6156511901	2.12394964614	0.522981380933	2.607902014	3.45289681968	3.83326266749	8.42770117797	3.86425728871	3.74064490319	4.7162259193	2.74315116093	3.29858998246	5.26842970058	1.60814879958	4.12296958003	2.29875569757	4.17433308529	2.44756920901	2.79279125476	7.33544565688	0.995932589667	1.15598932881	2.60897730454	7.4881360132	1.40814460902	3.19883201074	2.80937068381	4.94627272749	2.61475697996	2.1935936625	3.24775656556	5.75926924709	6.0339546235	3.66039969556	8.04278911608	6.28963417179	2.67816443803	5.76989050968	2.59909302241	2.39345256489	0.439730257644	2.45560996489
ECEL1	1.16922593471	0.0325188353393	0.0624964573766	0.0228642488038	0.0587033678358	1.61219164878	0.0929122480683	0.195683731478	0.035580611752	0.0213509670996	0.739834758336	0.120588888837	0.729023297769	0.304304955479	0.0506483296251	13.4464930162	0.147445397501	1.43719765941	1.75616144231	0.0828372463015	0.32553561593	0.156482537474	0.758972029418	10.6782372096	0.311712591268	0.653618055276	0.095014969215	4.41136145839	0.036020726224	0.050643801305	0.298667463621	17.1424363871	1.53340559004	0.0592418994452	0.277916538305	0.0140253785802	0.665933277167	0.0323004194803	4.66844179671	0.571264924267	0.105816121989	3.94910331122	0.515943323341	0.191617595439	0.169341639584	0.316132315085	0.694282655891	0.346579775169	0.256955201281
ECH1	29.6965800078	34.0155340844	28.5065291162	39.6435767776	35.3777143114	35.8063956446	22.3038395658	23.2867507334	26.2413631655	54.3239224777	40.53715358	27.3477709517	48.3578438336	24.8165673171	27.7074325362	59.1906443166	21.6648586439	46.5547080968	39.3853821446	31.6190050129	36.8459192423	27.4585324547	33.2832401898	16.5737650354	43.6316326222	33.9366153485	26.7923777638	43.1216741054	50.7712647163	37.7220393611	49.8575677338	28.8280868712	30.8267667569	30.7988979508	19.942300256	37.0453626349	25.1817736422	25.8313363322	77.825357862	28.3884164534	23.3449002888	61.8554443041	27.0960435495	28.8841194335	18.0467043675	43.2616405169	47.0573617969	21.293793953	49.9086216984
ECHDC1	12.6765986749	7.78108820035	8.31092540209	8.96080836553	11.4265050941	10.9512392445	9.56524023568	8.3508799221	12.8019567461	9.29437655152	10.0824208777	8.71043404582	8.65971365298	8.55911132101	6.25648700465	11.3002833354	9.54249108626	9.84060192173	8.59661713741	11.8187454907	10.6628788235	7.87474176581	9.09640669488	11.2039229129	9.13402208643	10.0861810809	8.98179616491	9.01463322144	4.5956876708	10.7661030587	12.2541120905	8.22618401867	6.0468287366	4.95010279812	9.4474927919	8.0973613825	7.37519885091	11.6713320128	7.15300538663	8.68919351499	8.88835654171	12.5524673444	10.6194282897	7.0302067643	6.96144773693	9.55337394163	7.39387419866	12.5224158901	9.08462402972
ECHDC2	1.27574830956	2.60096085885	2.32635798694	4.36741333929	10.0937833533	0.43661469769	0.354167622187	0.53240830489	2.32289370549	0.904777674238	0.432672031821	1.3226967827	0.531129602938	0.744630848397	0.853314934183	0.91581428666	0.813549787681	0.38578760713	0.320802576192	0.334798590547	0.344875897295	0.626947042985	1.15419787603	0.237142601579	1.24915206776	3.4609543648	0.860591049777	0.926023356459	0.518060966723	0.772968804393	0.271956983733	0.120216273339	4.36893714846	0.213008723826	1.74028693621	1.0572144209	0.295908231242	7.54347844756	0.931935291452	0.221820854603	0.632147125313	0.537956075659	1.03936028992	1.4210120445	1.0120131766	0.867731572513	0.248262954112	1.16230283207	1.34085753079
ECHDC3	1.70178790624	2.43905509974	1.36541888244	1.65605178556	2.72479002939	0.470906016946	0.12637766648	1.04802743556	0.271018415337	0.154886527463	0.290981410177	0.861120564086	0.505920992147	0.638111939823	0.502904302158	1.07364824907	0.92513034851	0.37095081602	0.428956879707	0.0415114072518	0.283661083183	0.346633119036	1.24368628382	0.090138751124	2.39771499542	6.71719270273	0.327402305515	0.712359534419	0.404206950245	0.482193886659	0.120026171463	0.498531347313	1.31986482587	0.57870967701	0.673558221598	0.934777039761	0.301930388977	0.366120696779	0.0962111436088	0.0185005922951	0.200249457082	0.426453821297	0.519022847754	0.41538704485	0.699865954492	1.11530685006	0.174341817565	0.867671254329	1.95405690783
ECHS1	66.5233087256	49.0444828379	24.0789342462	38.0420801327	49.820571708	51.3709786944	39.9781718973	45.5308513907	32.1618276579	57.8303201662	52.073604431	51.789633996	74.7076039318	45.3346843981	63.6178351765	88.1161775724	42.1361983964	60.3812021867	47.7233319302	30.9954041259	46.3982495966	52.5341034734	50.877924437	43.3694861848	55.8200786884	52.0576936377	54.1950028448	62.0499347466	54.6026315579	63.0696129853	62.9287493153	38.8849882027	41.5046936099	36.0706063558	35.1339378402	42.5598855329	41.342865713	34.5121625721	65.0685127192	35.8739298865	44.9180461212	122.509001205	56.7096668249	60.5762825646	40.0428812917	63.6331998897	50.6993130457	34.5920741486	58.9379417892
ECI1	10.2727866664	12.1714676681	8.36732196302	12.4232973645	17.1553240965	9.22189319879	12.695406431	9.50292146403	10.9865535716	15.8474175258	16.1823825002	6.28438764877	19.7570438656	12.6736699101	13.1862252747	20.3682758817	8.82499839858	12.9689497383	11.7347797614	16.5674762229	7.82964618923	8.5954438031	13.0435093413	8.85903565392	12.8215293112	11.1975950702	15.1000899441	17.4191493426	16.269895975	12.0607503643	16.1002281902	8.75338338063	10.7743395613	13.9917129758	5.52595638777	11.6839903803	11.3022613386	9.69170391036	32.1962381117	8.49974645394	8.47709737134	58.520362565	8.47039527997	8.78818343529	8.39164717054	7.88038486293	15.3275851541	4.44979443278	15.9124929343
ECI2	13.8387956725	11.7652827694	9.74280394594	12.8329253992	18.593493709	13.29455731	12.3529408087	12.5579682112	13.6067470261	11.3033825883	12.5398951857	9.3008734311	16.7686568182	11.3512888791	12.3439237355	18.946917707	10.3386262593	11.4466289148	13.4733502722	12.8839154001	12.8787184326	10.0317194175	12.815638554	39.4221765704	11.406496357	15.6022663064	12.107771983	15.440330381	13.7703798692	10.4386871162	14.5740045158	11.063243767	8.56076455756	28.8661809426	13.1449087772	12.976571858	9.06641296952	13.2915485488	29.7909223033	9.72413393154	12.5684317892	20.0463791957	12.0484521861	7.3960928997	7.43168758967	11.6410814589	9.30365584537	12.7600714963	16.2910587295
ECM1	3.16849766624	1.75869382878	3.24422179264	6.03179978437	2.12890558855	1.28433382558	2.6039065031	1.88232025096	3.32972683507	1.99556136188	3.27594947177	3.82656179234	0.651418448907	2.43743841621	3.3644539753	2.54165985551	2.46954620244	1.34015795801	1.7666810378	3.1853827773	6.055822316	2.84338883408	5.91509418619	4.41190734706	1.56873584263	3.69724567029	2.88547642026	1.75498855193	2.46924222356	2.53415380448	1.59707900907	0.984299090854	1.33514103914	3.22503539846	1.98446845573	6.81697681983	2.63195278948	0.990443656383	1.73307480993	2.37610099629	3.47936225338	1.83504494336	5.32900225497	4.66628052364	3.06486657181	3.71815941038	3.09889121559	4.21628408437	2.09720216743
ECM2	0.517766036243	16.39600207	5.29429280292	11.0063498582	5.76704464937	1.1339806112	1.07611251401	0.968596655612	4.80974598641	1.08856345116	0.978070587489	1.27276142888	3.70577864565	1.01949794533	0.930841294474	2.44042401882	1.27095076542	1.69062725638	1.51404244952	0.564056692923	4.04679641514	0.781146712175	1.41265378794	1.38887508852	2.77473270722	7.81029224128	0.451876452995	8.74359241709	3.47336227316	0.852903307227	1.19006358433	2.08766446718	55.8849650393	4.20989966381	40.5285776207	2.54374034624	1.00329061845	141.515286412	2.85227094467	1.70625249984	0.934544989645	0.36295787943	1.6050724614	0.553877558786	0.448882004008	1.12282918786	2.71212174497	10.482426908	2.54199190911
ECSCR	0.983705443157	1.22725052227	3.81349156098	3.6766595719	0.316062335522	0.860594412396	1.47440610893	0.895536671123	2.71771244269	1.34880350999	2.66194104865	0.822392919669	0.747638799507	0.631085682227	1.27984169438	2.72388537265	0.997013048472	0.39777442	0.905575634937	0.801236051082	4.92217321306	0.487854019384	1.51012597425	1.9283015796	1.04940642753	2.34028554766	0.818505763789	0.636252746554	2.4824022803	0.955640491927	1.83219437806	1.03977488502	0.882927407524	2.81459643193	1.17529036626	4.06765791225	1.18375882662	0.649254035622	0.507781035713	0.624908895301	1.90236984227	2.77749474627	1.86734511265	0.9285122179	0.0935123286593	0.765933619917	1.27285669583	1.9904059745	0.285076956292
ECT2	1.51741797083	3.46231274592	12.0457063031	3.59905063527	2.43107630579	1.3488830249	1.07038367272	1.17657556933	8.92270380996	1.2077888892	1.9534962538	3.22066702023	0.450296363696	1.50074527007	2.08038543537	0.886897103367	1.59634300062	1.70557582348	1.23655348887	2.29271450327	3.30986369128	2.31004698471	2.48701188477	1.25356628336	1.09795170417	1.65288758236	1.11947296771	0.762064366874	2.11712653559	1.48976688799	1.11158570017	2.05010103423	2.58983531869	12.3793190938	2.97948729673	1.76618258915	3.40202122809	4.39338178185	0.588726817838	3.16833156665	2.94899325773	0.735481988234	2.59386463519	1.4757586442	1.16515443221	1.38821696281	1.17765535797	2.70925417696	0.839559458262
EDA2R	4.40317440609	6.39985943977	0.577354461713	4.53776441446	4.84425800923	3.23105355124	7.34183973583	8.60719321624	2.47005597413	0.35459667069	5.5181232096	1.9359812147	1.93351157382	3.2464249523	1.06407626204	0.597971177187	2.38162809929	0.614697765819	5.82812779203	5.84336062348	2.60609838549	0.152218977019	0.223316941156	4.36206241155	0.772075127303	1.59478846338	6.496131942	0.459989936214	0.321549645748	0.234304144081	1.90519329444	8.31662601493	5.64381124116	0.214666677011	4.19183613448	0.349400043088	10.7174863396	6.31664079263	0.0469899634055	4.12821926997	7.35048811298	0.991555268123	6.3730316876	1.71550350401	2.63935216313	0.504523193338	5.7741897939	0.934306241173	0.184278827325
EDA	0.464867231496	0.349158823041	0.263721388238	0.582533625761	0.82571793185	0.862317967134	1.26458920874	0.729665604179	0.169217098875	0.453315289469	0.876234695767	0.603803044885	0.549638811272	1.25089863313	0.595741298384	0.355760713099	0.918953920719	0.639691342493	0.664323216724	1.21817801621	0.978429526308	0.313252532919	0.362886572789	0.474631159834	0.625301868301	1.05193815714	0.712786488111	0.632955329444	0.45504279905	0.497686754261	0.190235684072	0.536285259769	1.31074473909	0.196674272467	0.673742838272	0.536006324137	0.82364306897	0.928102104072	0.450538681494	0.502481796305	0.713065921288	0.487212079294	0.549997376455	0.429719363597	0.376133601431	0.419499768017	0.483042539434	0.528954866776	0.724103088092
EDARADD	0.285132012509	0.0259382658692	0.0124623907222	0.0273560980052	0.0234120248535	0.0453378282392	0.0741103599729	0.00975530142835	0.0567609115014	0.0681213893934	0.0497691969567	0.0681319670291	0.0178009237978	0.050567762999	0.0444389477215	0.0441830555174	0.0720823741285	0.0310761265625	0.118375899992	0.0625965664908	0.125772642272	0.0427942122266	0.100103047536	0.271343606779	0.030007536735	0.0514914311917	0.0252625235737	0.0964019312961	0.00718287696845	0.126957070184	0.0487285738845	0.112712724664	0.0923697504264	0.0601409494002	0.0685182998162	0.100684601788	0.172842278816	0.0171760326884	0.073346149603	0.0813683457423	0.0733938982359	0.095775680906	0.145752373348	0.0668681638405	0.0415610349597	0.0669797918652	0.0340791618697	0.0440709857477	0.0419230818076
EDAR	0.0150022859045	0	0.0183599228884	0.042220855281	0.0492731612088	0.0451068833803	0.164182463231	0.0410621928627	0.0334486690867	0.0382317061123	0.00299270589149	0.00674781928047	0.114889559243	0.0340561201869	0.0102029034554	0.1534303022	0.0159689707947	0.0901109372578	0.0249134999644	0	0.0478171808194	0.0210151875903	0.100322755987	0	0.036088077553	0.124624736508	0.11058889443	0.0743924076687	0.0362811562374	0.00485809106831	0.542399891775	0.151225346087	0.233282663865	0.0253146382134	0.0916121049162	0.268408860484	0.0177446554966	0.010844650553	0.014249074703	0.470362720173	0.173001324337	0	0.00360884441597	0.0281462695967	0.00874697335403	0.0563865125372	1.520534281	0.0404736867837	0.0235284535043
EDC3	10.4659666417	5.41656866309	9.28606361382	5.82250663734	6.4488979888	8.88987799778	10.8680335407	8.30176151553	7.23206089875	8.8701978464	10.3385631837	4.51821178924	5.82721246227	9.67123182842	9.61920460594	9.65803021102	9.1301931795	6.15921155351	9.37800185491	12.6578647813	7.37041851654	7.84809624332	8.50989399573	10.9096798735	7.17717677945	4.78420781715	9.95327389107	9.21505551196	8.8581975109	5.31332742645	12.682148485	8.20409981011	4.02109235381	11.3450923391	5.71216145414	7.42100563199	11.9307343956	6.44305702395	7.12684564763	12.0328715141	8.72700049326	14.3903382853	11.8880045018	5.09865958572	8.25036021372	6.32036575675	9.74488224274	6.75462580117	8.28184196344
EDC4	8.71279687423	6.89545606701	9.43478583781	6.23054298621	7.53557530457	6.56031557556	8.93242178227	7.35444162472	10.3981153285	8.44628532599	7.68178588485	6.50246231879	3.83581215279	9.18117250416	7.47391464854	8.18063265757	7.74683048136	7.90730102215	5.87686580709	9.04064575705	7.84627584122	8.9760738827	8.96544864462	9.52700743919	7.92548551948	5.67599188195	8.65192282407	10.2313635669	8.48035146398	6.32900897638	7.4903546114	7.58992981122	6.17139548302	10.3535224089	3.88029655005	8.58922999815	10.1324380268	6.67141539485	5.49306715682	11.6268340417	7.18993640068	4.35822015079	12.1716822115	7.60523655555	9.31320987145	6.05004427461	5.78532831554	7.22824006695	9.37395491091
EDDM3B	0	0	0	0	0	0	0	0	0	0	0	0	0	0	0	0	0	0	0	0	0	0	0	0	0	0	0	0	0	0.0239976686031	0	0	0	0	0.0167607133085	0	0	0	0	0	0	0	0	0	0	0	0	0	0
EDEM1	3.73038047418	4.77243914252	2.75187401099	3.83100334072	2.91723945554	2.55195168051	2.59571648354	3.05232815134	4.72866435484	3.52423860963	2.50684686545	3.96635079927	2.14282768848	2.76759057973	3.0158824425	3.37997432658	3.15847244018	3.15641109589	2.40125022674	2.58843008373	4.17855406744	3.78100922902	2.99610837832	4.86505613791	3.72961470423	5.6850220172	2.60461178607	3.33964648554	3.9008506349	2.79034862488	2.73738063515	4.32093415636	4.96984530697	2.85163143859	7.37102342345	4.46872469876	3.80719119512	5.67723286909	1.93174693098	3.25400177947	3.09763193881	1.42868461327	3.72492552929	2.80983258601	2.91587436654	2.18533245754	2.68923693974	9.29744607872	3.21800285632
EDEM2	7.300898788	14.1087444421	10.9795837823	13.7569383441	9.39836636367	7.55453778627	7.22506190179	7.00826141488	13.3573361845	7.45103876544	10.0775121222	6.77000726362	10.0578095063	7.74346078434	7.20865877845	14.5409682092	7.01261999272	7.7501495335	10.7260039034	9.53411924971	13.8408935432	5.22087159138	7.10815845383	12.1244057453	8.34003558687	19.8580568261	9.64335425404	10.1075842546	9.62310876147	4.52671811965	7.20111321934	11.981879501	13.3521834451	8.92470557163	11.7151359506	7.67852568375	7.1621276263	13.0313593352	11.3491046035	7.70980128417	6.42694188833	11.9841878578	6.86686552512	5.69413302987	5.4470078674	6.67847019034	9.05692796076	23.492806317	9.03533075168
EDEM3	9.06719525755	8.67068062639	8.07582321417	7.28373986901	4.71153200161	5.64184707809	8.99493526991	7.33811798998	7.56641860919	6.23384036843	5.78609005434	8.14001268374	4.48747511702	7.4152583213	7.443401573	4.85714395612	8.89732447952	8.70779825836	7.87016953091	9.39600611771	8.88737468425	8.52865234597	6.71618737372	11.5671711263	6.34277743519	6.43805367663	6.26958214275	5.26240404199	5.40480750193	5.84111371924	5.06408769391	7.31539560091	7.53682896516	6.79499700649	8.68265085204	7.54457175946	5.88329373657	10.4824849896	3.50458706778	7.5004682151	9.03375812307	2.82496531697	7.95362488038	4.89836596757	6.63259317463	7.020403874	5.46705914845	11.557566214	4.75048038631
EDF1	142.760252438	159.960600104	102.176057089	113.254245742	213.030755077	149.297179878	147.211551373	132.686269001	77.388138926	197.874073109	193.884171986	103.908263304	229.083470529	139.87756251	167.762158327	202.421465582	116.183945051	136.26726117	126.424351417	195.884843942	104.118751885	129.421252211	148.927164937	132.921506878	146.149135593	112.935866393	175.81572015	205.388893718	180.719855694	124.137699901	222.044416334	115.458283357	112.280416425	177.574164738	113.007433411	112.441039316	148.240182868	135.342220945	281.136017109	131.983687948	126.477869982	560.799175436	147.122295618	154.606956283	143.613195204	138.13027747	184.846971442	104.110672504	175.962493579
EDIL3	8.36655365801	9.22763850123	5.5838373655	67.526215673	52.320159227	82.1466152755	6.21305469253	51.9631788707	4.02857849051	10.7048643857	24.5777520369	66.5423380074	28.5895617616	10.7397045322	22.9253052755	3.47513630288	26.9042069571	25.4305832996	57.5132806924	7.76139606116	28.0737875768	30.4586686818	10.1744282932	3.06173281136	33.7545386848	17.1653232235	26.5455198851	41.9883416736	1.48789202988	13.2129206042	1.78953946678	9.74578465465	4.68470540048	8.13414800438	4.47282622928	6.22200307298	20.4570692711	16.2113880181	4.34877554911	1.48647970874	9.79863030471	4.41911795868	12.1062163959	26.0527129805	26.2187187864	28.2069271626	3.92798272743	23.9946596847	34.2979176353
EDN1	20.4349926848	3.36165831081	4.61950419025	5.85769008349	3.41123451354	8.0071758217	2.35194245513	9.74412097959	4.15076101059	4.59864613956	0.983818572375	4.35574223912	1.63124058216	2.4961421844	4.56097052424	1.80173632223	10.8608041633	1.30996649983	5.89393198469	2.0204250352	26.0626147946	9.56864271534	20.0850282907	1.53713247244	5.70393278343	22.4368022703	2.19462612809	4.65261421294	3.67289153175	2.99313370996	3.22500227062	3.35039336385	2.86628081201	6.00720224882	1.43306159869	22.8100395812	4.02540259358	1.56610694314	1.46834390199	2.95274640112	7.92283701835	1.48228530449	28.2921082793	6.11015541325	17.0623891993	4.31096677123	2.46712681087	0.690229322194	4.43935123047
EDN2	0	0.0842377570195	0	0.134744221596	0.0665292896614	0.00936983460089	0.0177345108544	0	0.0387110109068	0.0129052418588	0.0484895043652	0	0.0134891686131	0.0153276782537	0	0.025110748148	0	0	0.0224256967343	0.0079057286538	0	0	0.0216731430383	0	0.00974532222389	0.0292643490879	0	0.0182628429942	0	0.0655946036252	0	0.0240219424247	0.130337136218	0	0.0183253192488	0	0	1.3275951953	0.012826195777	0	0	0.0120961354164	0.00974542122336	0	0.023620563798	0.00895692152639	0	0	0
EDN3	2.65600469652	4.4851992218	5.37689731237	13.17771364	4.60623930853	2.6293752453	2.55353752271	2.9622127778	1.6049609241	3.29729170713	2.86701671913	2.63489351774	2.0827679753	2.70942641264	3.11182579858	1.13853540182	4.82464455367	3.4436298094	8.84885297726	5.5366019545	1.98358434311	2.58301065649	5.17230976479	2.83219887317	3.60651970373	2.23235565806	2.28018876701	1.67847474771	0.23011521138	3.90651543148	2.66970649504	2.37948939097	1.82344495812	0.969340420543	1.58877777653	10.4870822877	2.18437969531	0.867261231829	1.8389456305	2.13830537358	4.75370221101	3.17209055161	6.16816672254	3.41958611838	2.67742401944	1.78908731531	1.98182110656	0.111611549972	3.37390693516
EDNRA	0.548372843195	1.56700315918	2.30640388825	2.75385795745	1.30705721858	2.19232683838	4.53012345525	4.08253149743	3.68288044633	3.14430523506	1.82214549051	1.29667674774	1.01205686343	3.14766784647	0.717470995763	11.0903118256	3.11533142354	4.93309677794	3.58624090556	0.905006328934	13.0981229176	3.94113186426	11.0430877294	9.74077033619	6.03400320506	8.4939082705	1.80349382309	15.905772735	14.4615821256	1.26839966189	1.21384510264	3.86473262667	10.1148957755	5.0911282145	4.23455190035	11.5027762392	3.07998817293	3.52607577527	4.66276705659	4.62613029021	1.82934204763	2.20803849156	5.8343109618	1.22198605364	2.24720849457	1.92251507359	2.5467700226	76.9192341879	5.49597951282
EDNRB	25.7442816616	118.39118614	138.589187948	47.5762700051	23.2610280326	87.8580182206	57.2090826449	90.6096561173	30.0280323369	104.783977433	6.54624749328	35.1939297383	68.504487223	79.8404667578	41.3273318608	32.0247602734	60.1318404542	62.8932334271	32.969452926	92.0410725193	72.1452199207	41.2938628503	85.4157132388	18.3100195861	128.81598401	17.0802155546	132.443994576	35.2996897554	35.1116159686	157.289009606	119.569191085	9.76054064565	17.5580839929	37.4390415595	90.2343854849	101.943159311	20.9173192097	15.9835196483	95.5094201302	35.0180993129	50.392620865	10.9803742793	15.4025177377	23.8765355115	22.2525025758	156.910988374	22.9570053122	25.8159307013	42.6496203538
EDRF1	3.54545690015	1.39296342866	1.75607900239	1.53180719922	2.0030618936	2.01561470785	2.69791257902	2.54498814005	1.93158826342	2.77067757219	2.61800102079	1.98887026402	1.3680519292	2.93864223585	2.60957258024	2.88430565125	3.08791169283	2.55448891642	2.06546142257	2.33338587178	2.33561606473	2.03751254851	2.5651666871	3.54503834837	2.15416312911	1.87433033418	2.90859792666	2.41674199614	3.35709352751	1.56660351925	2.51225667524	2.18535336194	1.41814059189	1.79683336609	1.13102445285	2.93738643768	2.82456221566	1.36205317944	1.2057651319	3.8695299672	2.77316298785	1.81582822075	5.10896752015	1.35870328746	2.78815566674	1.48681426111	2.50562404096	1.74330868197	3.01115066932
EEA1	4.00145206742	4.18821911607	5.7242983619	5.69228112957	2.73946640074	3.3346973635	4.11661241182	4.26689099457	7.25112535728	8.2418659619	3.56133593266	4.83885588755	1.99958916981	3.69405729083	3.70755752822	1.78412484083	3.86748082712	6.10066309538	3.94535503589	5.03873991363	15.949615498	4.57800466292	3.74996301111	10.1497181037	4.03327394574	4.14902733401	2.36850569342	5.97476375628	5.19183584057	3.76018641836	2.88790973317	4.90565615856	5.82405036973	5.97034821874	7.96302645198	5.37161774223	4.94285473217	7.38813169889	1.80603956789	4.98825637354	5.3494194829	1.76965150231	5.02472670095	3.16830018786	3.80656904993	2.90136661377	3.03373370475	8.14938879657	2.32897382194
EED	3.81718652936	3.06790765356	2.5514027293	1.79179322653	4.67809196583	1.788312262	1.69860518088	1.7277854071	2.91192213429	2.634917088	2.55436917347	1.58566539772	1.67328176261	1.98548814892	2.37933666949	3.57831740177	2.30894383664	2.46637963994	1.97766293439	2.41567787297	2.20205750975	1.9942767745	5.2655605327	1.94258258943	3.04835929366	2.85420210301	2.22440840909	1.38230146697	2.8418946252	1.80204157756	4.56034443085	2.28397793602	2.46628105291	2.67148296558	2.63921033643	2.46559598536	1.65224999368	3.74218038359	3.0802101846	2.62443532527	1.80660398585	2.76924951947	1.96699715119	1.3595945722	1.79058249274	1.8476037969	2.26457269248	2.75751796923	4.02734061483
EEF1A1	607.086256185	246.79589153	576.161622912	514.436656889	414.746370141	563.957321692	714.053787873	539.396954303	431.569251687	1081.02283497	541.105770603	235.941706617	384.985104025	636.467170218	416.373221505	700.958160783	548.299129083	817.202547058	750.702149306	793.641860472	631.630319994	422.453286099	543.778165905	689.453096734	614.350983453	274.516408653	697.282693275	679.290366091	1327.05155952	459.453327346	523.937786067	567.722798422	273.275426827	311.007255922	386.781446716	751.556079746	1152.94560304	593.242113721	678.92165053	662.911485966	795.8066934	1017.10686337	869.316936124	296.185198654	421.015881706	385.713294081	406.98431591	368.008429447	791.149493011
EEF1A2	157.449264786	16.0365425299	77.3490084031	19.5117982694	57.6734983081	25.7611364581	57.097694315	117.923445323	55.0235465847	18.2098559617	63.4619038516	245.537172208	12.0242489363	52.6048018921	160.461906952	44.0698887481	86.2026027651	20.5168429479	19.7795595438	81.1942373097	6.08148930855	209.455279754	84.3875534405	32.2429817667	25.248784192	48.1914169823	25.4418194863	35.0956853528	13.4484081661	242.727206452	49.5490892228	14.7399524872	42.8452039678	55.5345689772	21.3660159028	25.0495358957	68.2253485015	9.80227023836	32.5392466589	41.5623506804	98.9370419981	99.5824538821	111.251843729	402.159732902	209.656365658	167.638980111	18.871187235	3.63154828847	16.7245509938
EEF1B2	90.7526060797	54.015044527	64.4147396306	71.1904952019	75.3325911822	91.0843921199	101.551879292	79.0455875335	43.7781171484	151.684688296	109.680064222	53.6649521847	87.6730169336	106.837647297	124.713251925	126.650313343	83.958133966	101.842487238	86.7837985263	141.409173953	87.7342071389	86.1300338134	103.988464622	111.754211923	87.2027971652	43.4183074918	100.272298791	85.0310340422	230.864019705	71.7815756971	98.9613975726	78.4560904585	52.1320866665	99.6639931403	69.8808489805	139.481664908	223.843111882	100.073997365	206.862198251	95.7294551109	136.083083706	228.133770872	119.974918861	62.4224460642	77.1047482526	66.8782039616	57.704144877	56.937044012	91.6658801318
EEF1D	14.0790877284	6.89299175126	11.9177882292	8.93550670476	13.1546557742	9.61662347134	13.0290125228	9.86899588228	10.5475301889	28.8014405032	10.6910845212	4.28586052848	11.9655648634	12.5142127196	27.9877318801	14.6831021639	11.0451408558	9.97591319336	10.1714302969	13.8544400646	12.1355058064	8.08859831264	12.340115235	10.9040882433	11.536321486	6.55103023524	16.8769089404	15.9514088963	17.9363230655	22.6834857341	13.8658791653	7.33349993569	6.44204366487	7.78315016207	5.92867305157	10.0035781208	18.2803316858	7.34885338655	20.1915478668	12.9472375879	11.0958911927	46.9479536112	11.9310794602	7.19250878056	8.40660896575	7.79358530277	9.05181463542	5.9982442027	17.2008931321
EEF1DP3	0.0121445116439	0.0265146717774	0.0700663300602	0.0233033427452	0.0119661460362	0.0463453355335	0.259169562946	0.0897487731408	0.0290111325451	0.150876262434	0.0145357654604	0.0409682416123	0.00606549996073	0.0792602863006	0.0247780799417	0.186305217432	0.139612177259	0.144714999251	0.110922602585	0.181298203688	0.0622101241348	0.0510360605073	0.131564005333	0.0612382974029	0.083259006687	0.00657946065227	0.0723069563621	0.00821201636967	0.117479943306	0.0176970461468	0.0608806379891	0.129619633364	0.0390713427091	0.096607366338	0.0535607101831	0.114357819315	0.0301654275223	0.0131682917278	0.0173021686243	0.166353062407	0.0600198990018	0.0217564509712	0.0219104874967	0.0341770615185	0.22835479764	0.0241652582416	0.0696729531559	0.0368593698981	0.0857094116955
EEF1E1-BLOC1S5	0	0	0	0	0.028396225457	0	0.0189237391214	0	0.0275379109706	0.0275412648524	0	0.0388878230929	0	0	0	0	0	0	0	0.016871730812	0	0.0346031325426	0	0.0341932588899	0	0.0312267370801	0	0	0	0.0839918401108	0	0	0	0.0416825106892	0.0195541655266	0	0.0613576915842	0	0	0	0	0	0.0207978455535	0.023172505438	0	0.0191150968512	0.0206671479698	0	0
EEF1E1	6.77552218501	2.10342119057	3.27269951252	3.06383104285	5.98253349088	4.67930518309	4.46970275562	5.29611471688	4.11539506712	5.35066517311	6.95918743107	4.65635078902	6.04396700405	4.9659895254	5.47954831231	6.95382998214	4.44802607698	3.95674163511	4.0384188293	6.46952003099	4.24741320244	5.49288188075	5.24320338291	4.49929408672	4.12391325106	2.92520572279	4.66396782157	5.34159120786	6.92266386973	5.41884896882	6.70220252099	3.12060651491	2.48961594388	7.50546326312	4.28361512756	4.09514428289	3.846751603	6.12034950456	5.11834608101	3.71238926003	5.44465336473	8.89186512598	5.42027192707	3.61504282274	3.26139225037	4.13865888123	4.27130212926	5.48377156239	5.17307350988
EEF1G	0.179283576717	0.0508341987316	0.136774279325	0.100077389462	0.144532187304	0.113086589918	0.101669809006	0.153904606371	0.0934423370784	0.366027060424	0.0926614908834	0.0549813110003	0.170943922862	0.0693724171333	0.332533510263	0.469754051049	0.13531997667	0.108949512934	0.121797294745	0.190831947917	0.100186702123	0.102739197652	0.202722887451	0.0966878601895	0.188189491899	0.0706395701842	0.187147304607	0.330627389552	0.374451098751	0.150418376399	0.215403261435	0.173955656705	0.0480659513353	0.111971869657	0.0387051523825	0.107431508094	0.196633780394	0.0765806950812	0.43344607997	0.126510401473	0.125858645447	0.715355472334	0.105857664555	0.0786295324437	0.0570163535566	0.129723661694	0.233760966728	0.0769486845811	0.338687872247
EEF2	503.994534107	285.042038284	432.80594651	488.783331867	350.043000124	448.808869605	742.977031522	530.475089207	275.594981763	1141.92346006	558.326511922	302.33330821	240.132729238	666.090302628	686.644589044	558.791433396	576.823554093	635.522006013	601.107029234	1082.83038165	589.287555898	450.580733428	603.847910878	602.486614165	602.135049466	196.007941121	752.800909747	662.602324498	1132.61617099	477.233501211	590.716136119	690.633974464	316.658630628	277.568631081	256.138261302	638.314322854	1225.37371204	286.675460364	974.232654475	846.590893587	732.150500455	883.382319402	643.756772161	463.141679088	536.988753602	406.825918008	528.608637201	251.081780726	694.517761384
EEF2K	5.19113137382	6.40748721865	5.04009382129	3.84033567699	4.26376760658	2.2614469668	2.87406765453	2.84169011316	6.36846810915	5.41979125195	3.30317114108	3.66433847446	1.37008072772	4.58900557653	4.36189982595	4.36454077811	4.16845491532	4.56709790298	2.31671008939	3.53665137132	3.94890786099	4.06580766929	6.11231276646	5.18168567637	3.9792046239	3.75879582737	3.44588885394	4.24359017729	5.41608447949	3.0590624101	3.12414562949	3.72609980029	3.90664709706	4.62021006262	4.15511876023	5.24940890172	4.47920329267	4.80183728172	2.88333520778	3.57866506945	4.26565519574	2.15806970975	3.35387820804	2.60734026275	3.68314980069	3.21064984359	3.31498991875	8.91215443195	3.76338591709
EEF2KMT	2.34919426483	3.36336480247	4.36811376573	2.87299373389	2.80272923999	3.58890126721	3.58689553392	2.10908182278	4.06349696	2.98882595963	4.0482432096	1.92867689365	2.94029376613	2.56200083947	3.06539623742	5.00641125947	2.250509913	3.05597144593	2.44998944487	4.37439535241	4.32054085271	2.30239155046	3.04346912592	4.97420093519	3.09953898876	1.86306220615	3.65920223811	3.11002554089	2.99462591258	1.89035343472	3.57940039049	2.85723649135	2.81142230747	6.63679382472	3.29350159826	2.19211107276	3.65070418674	2.71602331604	4.91950215188	3.90280877166	3.05987796322	6.87049663911	2.32340126286	1.90026397536	1.91837791882	2.47802053503	2.79085783326	2.68208477702	2.37481928122
EEFSEC	10.5501494554	5.83970508736	15.4543142316	8.28005018434	7.20637791029	11.6716945047	14.3053149982	11.0501091689	9.94121998419	10.7811595191	15.8664094175	5.97070239468	16.4559945217	12.1978467597	13.1314612509	11.4748651156	9.90844230149	14.1621648896	12.8819602767	15.5318603234	11.7327369061	8.69923609696	8.75952169334	15.0013072162	10.5956086323	8.43980926645	14.035632707	10.4968801808	11.2426176693	8.66826319815	14.8156602263	9.07457897888	9.4561001037	14.8424860863	7.44987052805	7.08497705298	13.8779389461	6.83331539882	16.715245618	13.3911123173	10.1547142784	41.7638935698	14.4025209317	9.05628604103	8.92295335326	8.1921572944	17.7408642082	6.93065773028	10.7104902385
EEPD1	10.429672524	5.79949932175	19.754218582	7.25158967731	4.46784465503	38.5243852274	50.2928097762	30.9676317861	14.7306404686	28.0946130134	14.9372983625	4.06981487382	19.4723009008	40.8628755442	11.9005329935	30.0670979813	25.366743383	9.24767054398	18.4461071745	17.3630890792	36.6745431148	10.7709906705	25.5075924389	6.27660405315	23.7001893614	6.07593576382	50.0139613301	20.3977795134	17.7631228519	22.4734230395	57.5907804027	2.25818153297	4.57136523406	20.1041964161	4.57932979284	15.1228188796	10.0720290063	1.99044421145	17.9254143703	50.0647898435	17.9019301526	27.3394022681	3.60515441537	14.058745185	13.8698249863	29.5788594042	26.0402482739	5.24498871658	16.1386825869
EFCAB10	0.437859579528	1.01755158702	1.28335311596	0.256996639872	0.304537952458	0.232323195316	0.349523957333	0.549876598821	0.393777172234	0.147684424096	0.143863481661	0.503942743944	0.317309407371	0.229002528883	0.51382317831	0.247449961724	0.285127274348	0.204610617638	0.1853469047	0.160837725537	0.299057435377	0.47418908707	0.296248662124	0.152795322891	0.192067524001	0.195354854782	0.189862857543	0.174162915055	0.238773541676	0.28357834613	0.219108467211	0.193449006736	5.34010380277	0.248348861205	6.36121731725	0.121266752736	0.231531273752	15.3105909489	0.114162097866	0.203843803003	0.297014686391	0.146115497674	0.359355792217	0.407289591314	0.21774806398	0.290418973417	0.25858786847	0.208459896476	0.215437155852
EFCAB11	1.14639245514	0.653575207368	1.50037982361	1.27482645923	0.630449563508	1.33001653299	2.45608342547	1.55427967458	0.993514224754	0.983444095755	1.4183861442	1.18894998901	1.24897645271	2.19084254545	1.20029830399	0.850197847601	1.70950082863	1.52954284314	1.39460983359	2.51907825481	1.80814752392	0.989127751139	1.29432548007	1.52779862993	1.28519459497	0.557522509873	1.52156100368	0.688649088952	0.435203438195	1.30793364123	0.643942645251	0.888422210006	1.10216412771	0.489706740855	1.24272351222	0.856061670252	1.28089908984	1.75566384284	0.625447761382	1.33658534067	1.67333844534	1.14865059272	2.63583006234	1.42766302837	1.15414848905	1.43408815269	2.01129039534	0.634738595216	0.78397475917
EFCAB12	0.122189628483	0.489230051565	0.709429871853	0.0872416837142	0.229590537217	0.0256314117141	0.0970263763707	0.0863323511051	0.190067799946	0.0271558497967	0.0408136077312	0.13228550015	0.105022936475	0.0790204883962	0.125616180729	0.110962490757	0.0798526447157	0.0363386006844	0.0235946314979	0.0365983776863	0.0621062941677	0.109180457744	0.0638479830733	0.0202288531217	0.098431633072	0.098527190972	0.0845932905187	0.0499584536753	0.188982793317	0.113182482193	0.0336701995951	0.0842469372067	3.06106714327	0.0534289622186	1.87213875335	0.0722462754391	0.0403326975108	6.88948996056	0.105259116737	0.0389239255663	0.0702184272248	0.0458159182252	0.0963819531518	0.178216172264	0.121773725715	0.143241747723	0.0509448248839	0.187822363751	0.0713053007815
EFCAB13	0.14264613553	0.242111585721	0.487176371127	0.221517971662	0.228804118791	0.117388354984	0.376841078331	0.111681533124	0.491323879187	0.472362413008	0.0913223843952	0.0962403679422	0.0629595623172	0.178851629384	0.0970121992321	0.107949495467	0.224578491073	0.133051653385	0.0550895038181	0.09321934722	0.423694581956	0.127459020589	0.21030127651	0.208603478695	0.344732009891	0.470872236834	0.208797483508	0.098699279479	0.336949275344	0.0708995868561	0.130015898125	0.0727799087962	0.419788549475	0.208712427623	0.22508391973	0.278014451251	0.136546613406	0.232606268222	0.0693175910263	0.308994829497	0.120911827224	0.0356574927114	0.337553522077	0.154705647817	0.10154328854	0.121016440497	0.159389803048	0.324425434243	0.247127519109
EFCAB14-AS1	0.113698831187	0.0945655368185	0.0795117599843	0.0581785508947	0.037342981423	0.0262965049843	0.0995440523645	0.186720478367	0.398356629931	0.144874598676	0.0453620420402	0.102280301833	0.0378574441042	0.0645258510049	0.10310057236	0.0352367433343	0.145230133022	0.088119975321	0	0.0443749632315	0	0.0455054893711	0.18247747315	0.0449664774443	0.218802508561	0.082130596156	0.032235672204	0.0512547939511	0.0458277390144	0.110455022611	0	0	0.0609653442528	0.0822230347841	0.0257150669939	0.28550291192	0.0268965223383	0.082189081075	0	0.0692188256246	0.0468263124704	0	0.136752957064	0	0.0994369111257	0	0.0271787151384	0.0766851616887	0.02971944498
EFCAB14	19.2104290898	46.0614360696	31.5051527681	37.903682292	31.4823733243	30.8535951579	21.7643052736	27.5228856973	31.0759081624	24.8940431718	16.522898266	31.2819217621	19.2981046937	17.2696707008	23.1861622257	17.3335399236	24.1308319481	37.7368010782	26.9629646756	21.9627896778	33.0218168658	22.5709544187	24.3512728057	19.5083395675	34.1561682099	26.0617304295	20.7516280708	24.8320791513	18.9621986236	25.8365047555	11.9501070735	29.914757413	33.1470920902	16.0162709521	41.1006718439	30.2262864085	19.7737925678	49.3908994852	16.7641909326	13.6997106716	21.8098113754	8.93333377302	19.1342561662	17.2358312143	18.3345315432	34.8919222394	11.9402647036	30.3572538903	27.6649116132
EFCAB2	2.1883931652	1.80301880493	2.96995407701	1.56519025572	2.66047591595	1.6986191801	2.77261470448	1.22892316237	1.50134886106	3.32253825744	1.45892169506	1.57882664129	2.01385592283	2.38903333595	2.37149284461	2.34783890569	2.80678141133	2.79821618391	2.44909999644	1.74783839143	1.92322306035	1.16403538792	2.27818047575	2.93663959236	3.36264907894	1.70524759561	1.29266281482	1.94057188503	2.44717038143	1.72125208854	2.68841096057	1.6193418295	3.45544421887	3.06843717586	4.50685006836	2.13332738171	1.98739894163	13.1163345781	3.13610098571	3.1115096589	2.61328580597	3.7637939768	3.22721090097	1.34812451296	1.97686170983	2.46464155706	2.69242008547	0.78048334657	2.73036308188
EFCAB5	0.0990378964495	0.0259072443536	0.103888633282	0.0392335724278	0.0629569894659	0.0886671992544	0.148942500983	0.141657452987	0.0518959246005	0.225927419759	0.0822121535591	0.258653419186	0.0223385149391	0.106971839984	0.18685490568	0.193069684898	0.140786023871	0.207987562998	0.063664636745	0.140273050631	0.0414584502209	0.172616088434	0.233294429202	0.185733360067	0.117581082473	0.0450011176397	0.0869544229429	0.120975518286	0.498336972632	0.189321099187	0.125211615516	0.077667942119	0.0907909610909	0.184827761024	0.0476886808223	0.186516480853	0.197251516594	0.0415690733382	0.109237421424	0.306329271601	0.175652743718	0.117327973997	0.539495153018	0.169539254567	0.142495619754	0.120782690496	0.199321039081	0.0517137810926	0.340709757231
EFCAB6-AS1	0.0916668287581	0.0155947684964	0	0.0127922717329	0.0410547837933	0	0.0164157736957	0.0342133406646	0	0.00796373923443	0.00498709197129	0.0337340152131	0	0.0236465217036	0.0566742604088	0.0619827051423	0.021288754439	0.00968788885306	0.0138387488507	0.0048785727649	0.00569166421866	0.115065838335	0.053497411807	0	0.0300688688346	0.0180588359018	0.00708796406895	0.0225397587857	0.0806126493507	0.0647647923746	0.10633690295	0.00988252099251	0.0714934960716	0	0.0452337323025	0.0156940606703	0	0.0903584776879	0.0474897625268	0.0152198020199	0.0154442205286	0	0.0240553394354	0.107207736003	0.0728804669897	0.0718543399709	0.0119520855729	0.00562049879847	0.0522775779167
EFCAB6	0.271590990938	0.311402091442	0.675603721507	0.275955477821	0.257407785001	0.184853028844	0.414415954357	0.344070176801	0.289172201493	0.237298396054	0.133122776641	0.354257752219	0.392722869959	0.240739663661	0.30080739623	0.230865113743	0.393164010928	0.19094549286	0.238394564752	0.224109899616	0.333893230237	0.355599049114	0.255302127913	0.222493941217	0.399454573886	0.266250173819	0.338804185502	0.160910223759	0.340915105142	0.329174985387	0.245186102276	0.179444499443	0.886245308203	0.106619936188	1.41453604	0.216771347288	0.174385772973	2.1446064267	0.368507681638	0.174790275108	0.308395894073	0.166815560152	0.464790651033	0.386834878674	0.325746814617	0.358560526561	0.300493617134	0.193644147922	0.328584463091
EFCAB7	2.42520297938	2.43260890908	2.55416195335	1.51594699551	2.33988083878	1.3865597544	1.3376668327	1.69824850228	1.89096230171	1.84298573441	1.0565920241	2.06558153741	0.965125892681	1.21558377377	2.31701545752	2.31252865476	1.72235876552	2.51942177688	1.68184469202	1.52882017433	1.62725717762	3.00508550777	2.8429034848	1.21311735888	1.98817216317	1.46735006891	1.20465566041	1.84193770745	4.02577083511	2.60857686874	1.15651768502	1.42882126092	2.85254537113	2.69667721328	2.53013898292	2.62348345466	1.31355372278	4.53561538998	2.09705377733	1.24021107623	1.61567196786	1.23736000654	2.79187011728	1.51944035658	1.56105258326	2.29574189841	2.40422990352	1.65925322734	2.85110765229
EFCC1	0.338200937588	1.44863484823	0.260161398713	0.680679167955	0.762735150612	0.245088783976	0.271422322746	0.265360761332	0.351886813462	0.488392195467	0.400294991016	0.48170722799	0.225216441666	0.255912373425	0.454902830984	0.621889633801	0.220795828722	0.218429819981	0.249614376553	0.527979189009	0.25152324213	0.758002474224	0.192990323612	0.285342455171	0.667106188241	0.219870159624	0.434683536355	0.335409979296	0.327158704597	0.861536674386	0.150702835633	0.191623592107	4.69075018164	0.195660111296	0.708810281254	0.792622006065	0.256014707704	3.32484834056	0.356912306936	0.185304319601	0.41785925016	0.464503922031	0.520673533776	0.549908339577	0.269486972269	0.299091226793	0.215583967957	0.243309389073	0.111975199151
EFEMP1	6.5193451978	50.4417156071	119.811217849	32.2568787499	20.4927574925	13.8919882727	39.5946141288	16.6649676416	49.3016738809	11.8037328874	10.94894518	8.92507930143	54.3232346085	21.4032128351	11.3749961111	36.3054074128	16.693865336	9.97548368783	25.7902304679	10.1939661874	18.2915664891	17.4026682053	9.43644654605	13.3389956942	54.9606829234	105.655767371	19.9707555981	21.0557073885	40.6855011855	21.3445270651	28.2288244414	6.55205654286	56.6946311016	15.9939644044	340.53031432	37.8591129146	6.96572408204	66.4531427403	122.22233138	16.2072683066	20.5754958821	16.5479925766	14.6060718148	12.21318538	7.92945367206	27.6934042426	11.0209209697	88.3286608913	19.9232198105
EFEMP2	2.69849158531	13.8961051354	11.2989790956	13.2360784698	14.6439287329	2.15973385461	5.18108624892	2.57609909564	15.3729813968	1.44616900668	1.26640533598	5.3207361464	9.03685319051	2.12958024476	3.66485569832	3.86247460861	3.00944175592	0.896319096762	2.60497715998	1.72382384496	5.45637079876	2.54328215526	2.54717860241	0.617949545875	3.12526362423	10.8290644334	8.83552479017	2.88956617134	1.06121317604	4.35854932533	0.814869603525	1.10156874352	13.3478370413	1.10918574303	13.5094392716	6.47610746344	2.26722184297	14.8966757657	1.30487589111	4.57641990637	2.17120691826	1.12039978025	2.24334648914	4.36585974608	3.36067403269	2.68474138499	1.05286424521	2.06619408414	2.06460108717
EFHB	0.967637230298	1.14419074935	0.568863382025	0.497850755963	1.23107152786	1.39811751795	0.876265035539	0.301228617033	0.0914446507945	0.421712800084	2.87632176634	0.13630821873	0.419551054814	0.458630053807	1.35593474339	1.18140852453	1.2767320654	0.472837859409	0.16775369253	3.67901809021	1.69581241819	0.864986880835	0.469307105259	0.64972941418	1.17789647354	0.167062668328	0.551700017581	1.17200248518	0.327872538748	0.459685343522	1.50224001257	0.14816897196	1.81881652221	0.138414371311	0.375169423238	0.335429916455	0.818770714121	2.43662426155	1.17659318441	1.17494093056	0.387568441624	1.55728082269	1.45032374623	0.260770005948	0.0743965487676	1.55161506797	1.40308239919	0.121920135358	0.875520713993
EFHC1	3.58794267507	5.11240147051	5.87729791799	6.738801567	6.69291342222	2.81755191411	4.59420402747	3.35721438707	6.54671730544	2.85290894985	2.53743685148	2.59793680373	2.34299626415	3.60765756781	3.08325702168	3.71511976161	4.36585329236	3.12566301739	3.38715068212	3.7341884725	4.74281404499	2.6326596635	4.29273032479	4.33945970627	3.96080810247	3.39205554601	3.66681896553	2.80437148518	5.99018842975	2.7170105441	4.05049976931	1.96438355282	9.36243367293	5.04631917178	14.9232411294	3.93146518882	2.33135240093	39.8289067238	2.8471754862	4.19646620518	3.21881535115	2.41383601037	5.2454478003	1.83381811257	2.20543904754	2.88401492532	2.73699755744	3.82268000268	4.39114136183
EFHC2	0.660200022487	2.89526109953	2.71418028297	0.803596712027	1.12359731751	0.226725154152	0.398476131279	0.980165307147	0.853866072252	0.426985032915	0.0438996321281	0.787364179525	0.646142962824	0.389812090955	0.639478271348	0.372008281541	0.954023555361	0.376003341517	0.265784033365	0.0897927848938	0.473689140444	1.37319909414	0.235459533497	0.0276925218126	0.264685770374	0.715345367182	0.470782616171	0.324670318779	0.048382162551	0.72558422406	0	0.118625982628	10.6092557012	0.458143413661	12.2439358935	0.0879132196393	0.246096291163	23.6738231456	0.126677522618	0.615065262224	0.663271648646	0.0119467104233	0.375376360361	0.949074329384	0.53656185206	0.79174166747	0.109992317487	0.328336026224	0.444493295815
EFHD1	20.1100399286	56.0179345327	13.6436657036	111.374715091	182.540911272	112.743283931	37.3764433104	54.3258704509	20.7679880502	57.1899598583	33.0231504398	59.9371952258	88.4494774663	38.0617388526	30.8944986398	33.3688726647	40.2442279099	59.9055876527	100.247243732	12.4607572047	36.3760451671	28.1251358816	27.1596473591	5.42503164899	72.6040778809	81.0693569063	80.8046483059	104.539224002	16.3544365088	40.7070911379	53.3292409953	4.91504526364	29.5298122942	24.6017498476	48.0297460857	41.5195322499	28.3065628279	61.3190867081	35.4731306109	8.90065192619	28.242587665	12.6670555694	20.5049857204	62.5734179873	52.9528268084	63.9357149811	38.1883388835	7.06783248644	121.822926282
EFHD2	39.6319415404	73.4950200407	20.0801907708	28.9758146306	28.2706582681	14.9627632849	20.2583748891	21.4556658097	34.1176764514	13.095496023	20.1904280489	52.6752848978	12.8581889013	19.1815053146	35.4222770884	37.6766685377	20.4021463679	13.8567355582	8.69880460353	31.0293727486	20.9464757004	45.0812509171	38.4976760132	22.815752587	21.286259534	26.9573968592	11.9677766893	9.99336851797	24.7754426023	37.7281655688	11.2784219152	6.25346874	21.9633895336	65.6179884116	35.1379778802	18.8736488388	21.4854223768	27.2578956243	24.7597724508	21.8569586387	33.7267116854	38.8913215842	28.0012134625	112.179023528	57.3063575185	39.3951950379	10.209489441	25.2319935566	11.8427819773
EFNA1	6.87799562018	2.22405926175	5.67862404942	11.7759436297	10.0924591778	11.238125741	2.68459213927	7.82367874407	7.73829398031	5.87315574702	8.81134887347	8.65744947917	13.122442799	5.3380676971	8.25259374631	15.1479970077	6.01283638571	13.0225983222	10.6184790788	4.48077021403	6.19210026441	6.53651674579	6.56861407483	11.4546743921	6.49849482792	12.3736099415	14.3917104422	24.3447149717	7.96893662301	6.38536468907	3.46423887375	4.71409095895	7.96492173013	16.3780254052	4.99798001581	7.93774559093	3.93462540881	8.21713851195	9.21529583292	5.325623926	8.09410977225	7.91773291485	5.86946492489	4.89946531678	13.966963105	5.93807208746	4.50727786965	11.7942725035	13.5417663549
EFNA2	1.37604739283	0.101839808881	1.65139809198	0.787648073651	0.528546813986	0.776758301076	2.43500066553	0.861786823231	3.83313792157	4.88115955538	2.65193476543	0.36191491418	0.186375109436	2.27660438417	2.04614982069	3.14420171291	1.1916318607	2.81983921027	1.00700594377	2.82634381197	1.35400433509	2.29627700211	1.77798563582	1.93701748991	2.2553489344	0.555960958594	3.21364855203	3.28030681287	2.98937866802	0.951612502498	0.829053270748	0.788269029557	0.737836986855	1.78782393582	0.158246566116	2.54756444483	1.98620472652	0.0842964934102	1.94936551034	2.66226252402	1.06619911471	2.27711979798	1.68311331771	0.768868125641	2.87602142948	0.340325264909	1.05369787921	0.11011202704	1.84717781107
EFNA3	3.87247061568	1.06315639141	1.01553469457	1.01448276699	1.62219945702	1.68132331711	3.9283660183	3.10359625924	1.15217811684	3.51235525191	1.9844289444	6.9306289806	2.37417140291	3.52682730661	13.1208305141	6.28450732139	3.006342366	7.47399564386	2.78219020372	2.10414964469	1.23533859911	11.0811230021	5.20087881741	2.97819881726	3.42209874181	5.40194743496	1.86382637778	6.02105556432	6.12656135065	7.23112986165	1.42663174144	0.426237427155	1.44230357292	9.0133789484	1.43961269763	4.29061971717	1.97475985905	1.24039927632	9.69066458518	2.87985123437	2.42810006224	4.03988745605	3.47233595328	8.64187576298	4.65420999628	9.30501686847	1.71278582819	2.44760504198	3.21848044913
EFNA4	0.771075525515	2.44867087578	1.25921949581	0.995346102718	2.19291705952	0.717396972083	1.04714353105	1.07922366752	1.99267201855	1.47375205367	0.912412760087	0.721225944678	2.71326669858	0.845358470277	1.70430225632	3.2749246869	1.02968125983	1.47703869956	0.887608366506	0.174408010674	0.86178015191	0.936339396498	1.49064205567	0.634159062738	1.94756753859	4.02550469077	1.38621047406	2.08557907422	1.77998857094	1.14063977956	0.271537373713	0.976765526949	2.81898345555	1.73621023146	2.73479635678	0.940599854712	0.32335454884	3.14162285306	2.86287189161	0.128024684607	0.768648543259	0.627888074348	0.480573495355	0.676350942572	0.536418702404	1.73189134036	0.703763024455	3.75860510624	2.6659495158
EFNA5	2.16171987837	2.52260989782	0.248336571776	0.312774744947	0.803041073419	0.422772917588	1.10599848045	2.41875540239	0.0815852259791	0.0927217754105	0.085935735964	2.26494464642	0.135684053566	0.693797156517	1.91358856467	0.378873768413	1.17735808348	0.367715092528	0.989304322538	0.408968624837	0.16699540424	4.22649687077	0.952991243257	0.0506513503598	0.646969437465	0.441543762606	0.300391471788	0.293921932558	0.380121929921	1.93415402035	0.0141494859465	0.0506273423316	0.516087014953	0.308726854552	1.20340922319	0.23023459441	0.608692400328	0.838829188204	0.0958399976927	0.095690201863	1.93003559693	0.298965223828	1.41998630725	4.37500803355	2.81717572978	3.75568918165	0.128025425825	0.0680570164873	1.46688885298
EFNB1	4.21429029246	8.04063879442	13.945172664	6.27956175469	4.41562162713	4.45329804265	5.62655184092	5.06725797899	13.4208177913	8.49514220345	6.61086744722	4.285217498	5.48382327318	4.26028978206	7.490004586	9.90414051933	4.11190300585	5.3573966891	5.57879469661	2.94026310387	6.09882602301	3.12743821942	4.22858781775	6.99696842386	5.33544041018	10.7391330631	4.61835826104	8.12900413419	4.91012279642	3.28951988885	2.83672642972	3.36218035862	13.1249028591	16.1558090917	7.01485921684	5.7104028406	4.93409154388	7.30452771326	5.17624081499	5.34267406282	4.90158735387	5.99433225089	4.59324874834	3.65166241399	4.61438476332	3.09200823128	3.9178027659	3.6441726766	5.39957655409
EFNB2	4.75810450565	12.5778735436	25.840519926	10.1068180295	7.49920061996	3.09484103584	2.16975240433	4.43658906634	12.1319405706	5.84623077884	1.3925668983	11.9704408128	0.951553349588	1.92033715497	7.32894613366	3.2059828255	5.56113232972	2.55810648824	3.6335510365	2.22203077486	5.2084558335	9.23668607524	4.33975417725	2.18689690213	4.19991930185	6.1877239012	1.9116815855	2.84499149495	2.39976683115	8.26143814642	1.10794423876	2.06229892457	5.8820829162	2.4147264296	20.1917864937	5.87735360083	3.41545437664	13.8152825776	0.678589424458	1.58124906563	4.04282909557	0.591078294334	4.59740082369	9.12364028502	6.59120422267	6.96339711091	0.96422599701	7.72001779282	2.81293447496
EFNB3	14.5975842647	1.46550167114	20.4215418114	5.87888659227	3.25567748406	9.57081784389	19.3418233689	11.9807091296	9.2617635467	12.1316963748	14.5982428601	36.3451243137	2.24381141704	15.7227322727	15.6273204604	31.0589910539	13.4732575673	18.2081796306	13.4440137873	19.1064653915	22.9289487974	21.5562695032	10.3854714824	29.6305919271	9.1859703695	1.86081114816	8.4136905328	64.2226704224	13.6807321898	27.100949984	14.5134926708	6.83082795515	16.3285198331	24.1631263454	24.1810379446	8.73902969656	19.6563992526	14.5693538281	9.18005703727	25.9580478358	17.4417113973	14.8353319365	28.8322430663	29.4177761402	23.3402070596	16.0153898982	6.78836913875	3.5351018588	4.71880587854
EFR3A	14.6299199628	18.3627811624	11.4680282818	7.82077509286	8.31829894869	7.03220051011	9.72069027826	12.61414156	9.60819632245	6.97319927965	6.44063734404	21.6167893603	3.88514345134	10.1356381076	15.8957916188	6.00564296546	13.9528435104	8.8516269871	10.7028602575	9.81255000898	8.88801932385	23.8332503965	10.2971565916	11.3884047899	7.17013598845	12.9258439648	5.70688599439	6.73071305984	6.8420679252	22.7696293757	6.6408443289	11.3916042833	14.2547212302	4.10506513394	15.3791430273	8.71078455276	8.3605632817	11.5266439735	4.21062413305	6.44159052118	13.7606166915	2.63972897402	13.8721697965	21.2531874573	14.2689307563	17.5366519195	6.20493716552	17.2603990091	5.52577252015
EFR3B	10.1607456288	12.045386818	4.03252475568	6.57807093457	5.85412144012	6.73389160438	11.4170664987	11.9862405843	5.95673797664	5.16859384009	5.78429211362	15.419361496	6.48796022897	9.20225189692	10.1663530863	4.61266969565	9.40825054735	10.1298783149	7.80855095192	8.60325413101	8.48273898207	12.1797798997	7.11217050261	12.5115752608	7.87996854196	5.24432277628	6.51458250954	3.82391445095	3.85113973814	11.2026763549	7.422966151	5.92320480192	5.05711684732	8.29094300803	6.45596533032	7.44642058027	7.05364917201	4.07426896324	7.55455059462	7.22712248617	9.65560243245	5.6625754878	12.3411363881	13.136900509	11.9238417014	13.4398171962	5.09696243494	4.21723256234	6.20108524274
EFS	37.3470745866	7.48548887828	13.810679334	26.7076393225	24.5031792667	39.9940839106	41.7864220952	33.5185466695	39.0314540458	49.7329389237	55.7776825934	16.169261309	30.8170120711	52.471510396	39.6196675842	34.5640992676	39.463892075	12.9410322484	33.9113217991	49.2680808947	35.0910071294	31.1850229236	33.3823849676	50.7766408641	19.7917920649	16.6030158998	44.7348673792	44.3489982098	13.2204744935	11.7240880555	27.7644485065	64.0873884425	18.569977313	48.6907353038	10.257618679	40.234742617	58.5552164575	13.7208962222	38.5827937329	77.6943575521	36.7451006847	66.6425650526	59.6473729425	20.4024568362	46.6853584237	16.5126091887	60.5964609272	20.2222664462	35.248492023
EFTUD1P1	0.221579924627	0.215007738884	0.213063214463	0.0944835198068	0.121291997503	0.0854124522295	0.145495978651	0.0606478083238	0.105863203909	0.0470560431738	0.154705251274	0.257464208063	0.06148149988	0.132736159205	0.0418595204799	0.0114450823733	0.188686090512	0.0787100558207	0.112434061853	0.410776912138	0.235415842388	0.16258468505	0.148174143937	0.591516754456	0.0444176393909	0.106705824594	0.0418812737867	0.0665913229531	0.193506226139	0.0358763810929	0.258060890172	0.116787433843	0.112210592833	0.151336724015	0.0584667374143	0.185465740335	0.209667217516	0.231360587142	0.0467678195295	0.348480984179	0.296584008016	0.176423278732	0.533017087378	0.227652467218	0.25838111723	0.0816484670843	0.167728044035	0.149446499754	0.0965303440954
EFTUD2	11.2192198386	6.5313385626	18.2572949011	8.03968693868	7.74588816785	8.68438085109	9.03804346746	7.05068524415	12.367391277	10.0202952543	18.8095554593	7.73057688361	6.1329132427	10.7934075386	10.7349210308	19.2850509472	6.62029170043	15.1013261379	8.66726376019	14.563593475	22.6515486575	9.26994407363	10.1499569473	14.2970600811	9.23253792775	9.53506535613	11.3352989539	9.11976672277	11.8997168466	7.02775715015	23.6619661165	9.09887660789	11.6711702467	16.387144613	9.90799672353	13.1759800239	10.4646474451	10.8287527309	10.4675034971	9.8166505444	8.55453315852	12.5106486996	9.83459253205	7.37589223697	8.01895032632	8.0045292547	8.52135893006	13.6417149717	11.7051588059
EGFEM1P	0.085530421743	0.453500421093	0.448597907339	0.193295674892	0.196639898742	0.0857205091632	0.49921620078	0.0624272273457	0.372311610409	0.122605338768	0.395267188134	0.0609114549777	0.0284784208117	0.466521810414	0.171273557089	0.0485961440918	0.355062420536	0.452972238962	0.10258143416	0.461773984061	1.00607313248	0.154042626965	0.366051848242	0.46229168567	0.0582940989962	0.118417579172	0.161662795768	0.128522111067	0.540094366882	0.0369290014055	0.77957349203	1.03684575765	0.206376459463	0.319571881007	0.164426267786	0.116334162049	0.195585874762	0.133958674006	0.0631837458779	0.759356373856	0.408026271049	0.370292880514	0.380630042453	0.152825111004	0.482056254995	0.037819822366	1.24716343678	0.26279512115	0.0819741153078
EGF	0.227583232524	0.621937795273	0.564615252717	1.18115656976	0.366615801951	0.228089025769	0.358176624519	0.20170403234	1.89848434698	0.486761626952	0.0367516201547	0.489883750221	0.277847812384	0.315717150099	0.105641487396	1.24940623729	0.149962892376	0.125988409305	0.299948726518	0.0824778980382	0.19738286489	0.177833105517	0.405836412729	0.216443831041	0.258084826076	3.07262530616	0.433232282025	0.630215628709	0.248982173382	0.24565591232	0.0592664162865	0.317014885907	1.02079223492	0.237727052966	0.946106293786	0.57827503459	0.207656780266	1.8174692699	0.363692883487	0.0296894195759	0.408390865541	0.0194146230921	0.552672110599	0.511209599323	0.224310542567	0.541499776444	0.145071437879	0.947773695218	0.337095242098
EGFL7	10.9323081418	3.10417949375	4.47433509063	6.04865507516	5.82579764394	5.89503162266	6.0740977538	9.7526648604	9.12899546385	6.98428353145	11.0925739904	10.2418919085	10.4438501028	4.4871372832	11.8393218166	11.8165790776	12.9951293489	3.0437806125	4.03837783148	6.45082994674	5.89168619817	14.6616440889	11.6598792975	6.61910775146	9.91639022838	9.91975463607	8.34728400548	8.54720366532	9.50818778812	15.8421835956	4.31445427151	3.2334462888	2.39403798635	6.28205886128	2.28822799036	11.3882448239	5.02051560563	1.78607529105	9.00831004979	3.01634656811	8.17826224424	12.0289078154	9.57238560094	18.7514854816	10.5845846601	9.9939386743	6.09901865164	7.56634938602	5.73099858873
EGFLAM-AS2	0	0	0	0	0	0	0	0	0	0	0	0	0	0	0	0	0.0189233372791	0	0	0	0	0	0	0	0	0	0	0	0	0	0	0	0	0	0	0	0	0	0	0	0	0	0	0	0	0	0	0	0
EGFLAM-AS4	0.0140173353205	0	0	0	0	0	0	0	0	0	0	0	0	0	0	0.0912272367009	0	0	0	0.00820613632906	0.0191476379541	0.00841520132766	0	0	0	0	0	0.0189568078958	0	0	0	0	0	0	0	0	0	0	0	0	0	0	0	0	0	0	0	0.00945411324176	0.0109918656544
EGFLAM	0.599348835257	0.472761600559	0.699686818729	0.602479347106	0.262888326244	0.426587747524	0.324996375015	0.403234464229	0.602254690241	0.232801634979	0.0740501259301	0.104353068258	0.22788541126	0.401584366911	0.347126874655	0.56802319723	0.538362994856	0.159582750555	0.847616114092	0.158459861714	2.02564380614	0.125354744305	0.412688978992	0.153690455052	0.145103829926	0.494390604673	0.263111566277	0.507246954532	0.364700413624	0.55219792576	0.260805134439	0.784137640513	0.733969916693	0.173371281357	0.550960135592	0.673605315424	0.337531619952	0.343804220346	0.187304136758	0.134181007885	0.88384255753	0.422557485255	0.795288685317	0.323346323261	0.392281278086	0.687342015078	0.285613919113	0.657209519881	0.724689247473
EGFR-AS1	0.528487510891	0.226337186484	1.02600206896	0.750723082964	0.139896443592	0.098513492657	0.113947076335	0.110106967761	4.58255962233	0.173374519727	0.0519254736398	0.149009933676	0.0393954870934	0.174583129305	0.107289262755	0.014667325807	0.201507240877	0.0962850478739	0.130989725401	0.0923555899044	0.172396979783	0.0520896763578	0.151912821553	0.0655106770464	0.165076589673	0.145294468752	0.0469634454633	0.0106674268237	0.104917104572	0.0383141679764	0.122220849251	0.0140313484085	0.0380653182933	0.119788940199	0.0535195977349	0.103985736273	0.296686086748	0	0.00749185134659	0.374561171876	0.073093103571	0.0423925144994	0.102462372392	0.0380537794221	0.137969009497	0.0575496572342	0.164040883672	0.0159601334377	0.179375809046
EGFR	30.796484773	61.2406153775	458.647769163	211.474189152	46.1876295498	39.9101291254	30.7813619391	19.3211395636	1143.20099598	42.4567860223	17.1997071924	97.3157496626	6.18690121621	32.2665697369	47.8408451567	9.24838773819	32.6056532828	27.8979506469	18.1013611045	37.0709558972	40.1236005499	26.2297137647	37.0351507674	28.0849356549	23.4443655095	35.5392986056	20.9201130981	9.49184527684	18.8898680193	12.7972951147	35.5252620724	14.6458884861	29.8524758261	136.819231383	49.0838310399	25.6384742859	107.610360762	8.93481954045	18.0393630213	65.4013387654	30.8595695838	14.8863828255	28.1313061419	10.5631010546	19.2823778097	13.083345074	54.4260260742	8.84671801373	47.4699768056
EGLN2	2.52395155136	2.16849401428	2.10040644362	2.24717638274	4.25091106516	1.84696863289	1.25954934435	2.23273441711	4.16100891277	2.63712740664	1.73602059141	2.01391267265	2.29592130831	1.8888339628	2.21773610675	3.44796114249	2.12562564772	2.1243653348	1.12608742054	1.05007477231	1.10326727673	2.14961372689	2.47095085278	1.35155133451	2.64469256851	3.67188824937	2.56465968985	2.58959449761	3.12110802513	2.11847930246	1.90786036245	0.995722966573	2.19422094314	1.10244124972	1.94541499985	1.91083361408	1.28249423407	2.20640464125	3.80360962528	1.90533315966	1.4427943697	3.40926183468	1.81657496549	3.11445237754	2.81070164072	2.3816300449	1.34904282032	1.92473498522	4.33574032107
EGLN3	5.19122175364	5.09749235986	2.27315683327	5.0971336037	7.82953276817	8.33489505231	9.54478531612	8.59436885886	1.66974265231	3.67905489883	4.81482416601	4.50686565489	10.7524401128	11.9055850651	3.96004829203	5.98696162626	6.235166347	4.87767233962	12.5390987086	1.95269134302	4.2994981553	3.42888407395	2.76590124542	1.39884301513	6.96290890948	6.18536356559	10.4987628829	3.94548385343	3.1604014457	2.99782045878	3.51167543178	4.47274923198	6.04926881708	2.97762320142	3.78960206197	3.11535314951	3.51120411468	3.16989179875	5.65046647503	2.15879210582	6.9583429459	6.06971056935	4.02845705051	6.04582286194	5.93416352565	5.57970690118	6.8696150708	1.43417960046	7.54482166366
EGOT	0	0.0565842966209	0.0792945147384	0.0116039186211	0.0148963805676	0	0	0	0.101122820613	0	0	0	0	0.0171598802308	0	0.0140561872317	0	0.00878792103611	0	0	0	0	0	0.00896872364326	0	0.016381239124	0	0	0	0.0146870977243	0.0137798016313	0.0089644725943	0.0567455207891	0	0.0615475373951	0.0427084273979	0	0.677573371485	0	0	0	0	0	0	0.0132220300768	0.0501379589541	0	0.0101967519185	0
EGR11	61.8225015005	47.9930044104	79.6147857383	42.9629872947	10.473266359	5.36374957498	10.6383978614	28.7148883013	161.435553402	1.95474522241	6.28095150361	148.610671036	24.6873966662	34.9611396944	13.3929549115	29.9296271515	40.5422551076	19.2326760413	11.8829429073	45.8508479232	207.206817019	235.022888323	20.1553289049	183.274821585	40.2572211393	14.2379591416	1.87176461471	117.756664084	40.938278523	48.3210569962	2.84796619107	14.0231776148	68.0382049262	20.5712355621	62.9179017491	103.292005702	5.30092913297	508.434541772	9.66026720677	506.353753102	13.4249157637	2.72933221458	55.8435276035	56.4462737437	441.677591643	43.3066955997	44.8604354189	28.8095090381	11.4601513573
EGR2	5.87983329401	2.77329009657	2.27517006246	2.408456378	0.372437780567	0.591140299632	0.594889720365	1.41392635484	9.72893716897	0.974732322886	1.07717942064	14.4431209199	7.45548433503	5.35946459359	0.930336636683	2.41539326659	1.81246996047	1.18227434495	1.06610509986	3.4843668608	9.42511205718	12.711290491	1.66104460514	14.2371498116	6.97528636875	1.46922263527	0.474595779004	6.16669226003	4.02648055553	5.65379607924	0.382801320459	3.41885398504	3.22676175357	1.3059992723	9.01300202262	21.734363854	0.144770221618	17.7820128062	1.25939056876	42.4290948783	2.02745620304	0.155852917452	2.42903501248	1.00825838788	22.6208325595	2.56280129624	5.76551242036	3.02688466168	1.28442140202
EGR3	13.9729735579	3.34144548738	2.66127744056	1.52560817127	1.14094922603	0.341621660633	3.70295673432	5.22950665412	10.2805175852	0.304967744277	0.441978586338	23.2252337044	4.29879660244	3.67387557304	4.69098048058	1.32243388866	6.57144166066	1.02288142723	0.609440826832	2.93845431086	4.63942732142	21.347745127	2.30108290686	2.34748166985	6.55352947166	0.824926136138	0.205511539868	2.74974843495	3.67135409335	16.377768719	0.0623284127339	0.548747587898	2.83070067206	0.408806267554	2.80864675694	22.7005100044	0.925306847998	34.3650915668	0.45031967608	17.0063026945	3.74008653852	0.204176786277	4.9579664872	9.38393398386	16.027878305	8.21255430295	3.2856295549	1.53738875476	1.06532120469
EGR4	0.409704833288	0.0987428112678	0.0586052181289	0	0.275241495385	0.0129214631139	0.758159665127	0.535207765785	0.00889739824376	0.0177969637414	0.0167173533139	3.34216054018	0.0372044549547	0.110972519524	0.310299324638	0.813780505714	2.07546100071	0.0108250032788	0.231946047207	0.0763167226295	0.0635972240839	6.04845870167	0.276467062111	0.751244742225	0.0470374765985	0.0504462222918	0.0395995636667	0	0.0337779548815	1.06740660752	0.0254610386052	0	0.0649065900389	0.00673373332126	0.0189536379357	0.254274154201	0.118946673462	0.148080958302	0.0884397765188	4.96581737321	0.270359407801	0.0667246645269	0.208310941076	2.06639866752	3.96587477485	1.26608365514	0.0667747986572	0.0690822435406	0.0146034125943
EHBP1	11.752042519	7.86834971053	10.0536375842	6.99037338664	5.05472851839	5.47842680699	8.26490564664	8.55526166986	8.27797846051	6.26392710594	7.98868665031	10.3162358993	4.39000799201	6.95220051884	8.71586824234	7.56380554106	8.57018582278	9.85067461802	7.16868405728	9.19904487809	8.40919808654	13.2892195898	7.37544388333	21.2680988625	6.8892574739	8.0767182293	5.27502516147	7.02887253415	7.97138364554	11.3644362673	10.9323939878	8.46296821434	8.6796531465	9.93978017643	12.3334705061	8.18047995516	9.87671454283	10.8973181612	6.70385880479	10.8842750318	8.0652241336	3.81845369205	12.5951287068	8.44028413672	8.85068761869	9.30407279894	6.30337200482	17.3019290483	5.74596667694
EHBP1L1	2.65402408154	6.12801603065	2.36329584598	5.94901496648	2.77441922175	1.81858078676	2.32144747085	1.97868939441	7.16010327661	3.7350637771	2.52863785726	3.0222189351	1.94873522564	3.35710215264	2.96339184269	5.15914271115	2.97050674467	2.87627279327	1.16763127663	2.02140697535	4.23187500809	2.55843330935	3.93367546146	2.14039091353	4.49995667756	9.97914303898	4.15820459835	2.66515755428	3.45668964058	3.86425098246	1.29075124435	1.42494603657	4.02323384798	1.84052063306	6.71480420209	4.97963065435	1.45713765046	8.26579858199	2.76846310182	2.70697741685	2.32680330774	4.08930017978	3.8544223763	3.01783780889	3.3921754121	2.036206827	1.48426185903	11.0741379387	5.1253077732
EHD1	16.6693812104	7.40005622266	4.73765128058	10.69623432	8.47639926444	13.1512298742	13.9337561809	10.3987433062	12.3481528493	11.8194495848	14.4637774964	6.05644575622	9.21275643274	23.123195973	8.11458564783	19.7378560722	7.90096100108	21.5929058468	20.911575337	11.4411290921	10.8359155385	10.0054658058	15.2048971182	9.55227040746	11.3681784416	8.72353926521	22.9799441053	20.8109043738	7.95250994552	7.11582749058	10.9405221158	35.4427144821	13.4456300801	15.2261791476	7.29837129677	7.80720397644	15.411158082	6.58589829815	11.0099027761	14.6302141957	23.9402803182	20.8250804679	13.4219647533	16.4155712372	20.5210375582	8.90209522712	8.87609911896	19.2923063244	22.2005300313
EHD2	5.92404820153	7.04933888762	15.1951979551	27.8184530198	10.0063579077	5.59011545366	3.61946538806	5.92987050678	24.9605927468	8.22236283332	3.39668380663	8.7130928348	7.76032248544	4.90210055968	5.72485441712	6.90837775357	5.7904977942	7.49040006384	11.2946767219	3.33598372578	14.1036044361	4.57258830235	6.65533440181	5.96097540858	8.36697892475	24.5078703841	5.10590697207	25.7744066471	3.99779560451	7.07595391008	3.02373035887	7.04205824198	19.2252444075	3.13348778801	14.8223665077	15.0774357059	6.84278243662	8.39330064149	6.16785043211	5.18306613941	4.25569177611	5.85720900668	9.81654068913	13.110333742	6.62669408096	8.52458281968	4.00147172439	20.2896596789	16.8517965084
EHD3	20.3143873737	11.8975928948	6.8861025957	6.17817056688	9.02720662398	14.3401943324	21.0759838116	18.3583767656	4.57561755226	8.59572618855	23.8885750176	39.5226441567	5.01214268163	17.4380509209	19.0756074077	17.8883477507	17.3190170711	11.6666589587	15.9953966656	19.8023752011	18.6028533736	31.6340106055	15.7957685911	9.43698542506	9.47812255754	6.88012043208	13.9080654751	5.07488795052	7.25659906765	23.6168531407	27.5755588223	112.941031144	15.037136351	5.86935784683	6.82529796271	13.050796288	14.8469731574	7.38543471126	8.79701071276	12.4384258792	22.0229521059	10.447337707	17.0029116642	40.2417048364	30.3382959594	31.9605738773	16.3243007868	18.7888570878	5.67931157297
EHD4	1.59841210002	5.86678397273	4.31109351672	5.34504268042	1.3728794734	2.30191708005	1.52915532858	1.55468476991	5.99927318477	2.12886042461	5.69738957463	2.678032962	1.75377168397	2.17773450455	0.907478702015	2.87818764236	1.67389755553	2.1243859414	2.60075037419	8.34285353905	7.24866776271	1.2766487362	2.0152887173	4.37951460786	2.96179006797	6.81507782709	1.64147855992	2.67833783038	3.1352478508	1.28263716235	3.84576616848	35.4009537216	4.06542924469	2.8257980695	4.03315645986	3.69537662908	2.30061361576	3.42367228347	1.14195630512	2.2574526504	2.25776640399	1.4166510507	5.45534431162	1.57207170793	2.59928430643	1.25022777385	1.74054161311	7.12014118432	1.52876915505
EHF	0.0656027911818	0.248681920124	0.0317611955067	0.429932328226	0.188945609607	0.245098295431	0.0530175345015	0.256907397807	0.0144658793607	0.028935282362	0.0754999787719	0.3268492272	0.0907335732839	0.0229111396789	0.0377518283653	0.0328426371981	0.0805730332165	0.0645329139834	0.180175083076	0.0118171356713	0.141313147915	0.178743404215	0.052643599945	0.0628669493134	0.116535034199	0.142164953492	0.0944286175278	0.26616032536	0.0183060188676	0.0392191720353	0	0.089767358947	0.741406788719	0.029194863848	0.140383393548	0.0190074898041	0.103857615668	1.16731231732	0.0191720336329	0.00460827566858	0.077937090979	0.00904038574899	0.0874021635299	0.182590466926	0.132401176693	0.130537022546	0.0361887132714	0.119124844575	0.138501015821
EHHADH-AS1	0	0	0	0	0	0	0.00890528899829	0	0.0129590169273	0	0	0	0	0	0	0	0	0.0157665642118	0	0	0	0	0	0	0	0	0	0	0	0	0	0.016083318478	0	0.00980764957392	0	0	0	0	0	0	0	0	0	0.0109047084414	0	0.0089953396947	0	0	0
EHHADH	1.36096694556	3.69252264851	2.80832152785	1.48917284826	1.3920192224	1.78731189877	1.45643538402	1.43459594769	2.54239368688	1.55262415644	0.865198914182	1.39797587017	1.11014135664	1.40576659681	1.29709294546	0.849400441023	1.60605987106	1.26191554446	1.40375557278	0.90978116106	1.79153244931	1.26656299948	1.92349375031	1.03644860308	1.13507292845	2.44413664322	1.33782154839	1.50300866415	1.07623032371	1.25809054123	1.55809096607	0.826532002533	3.88358755214	3.22505566959	1.41229336447	1.2194619057	1.83143570999	2.58034077288	1.11819866375	1.00199404685	1.37023753334	0.476657223845	1.79098655701	1.17759714444	0.951378514787	0.999516213225	1.40825066813	3.28099367818	1.53251163518
EHMT1	2.6805686505	4.91548073033	4.79070677716	3.38177692229	3.28376175332	2.96566336834	4.43113099145	2.86372738826	3.40390284021	6.71385404602	3.39456543191	2.11926342425	2.02888572208	4.23687144114	3.75785796189	3.17560253401	3.65476073752	3.91311974381	2.17610269448	4.28867363018	3.97529223165	2.90368094722	4.10694353274	3.60756407144	3.99731271257	2.12278174083	4.25024102768	5.35413284825	5.14864000354	2.60805206992	3.6406893984	2.46351696833	3.29717067672	6.16623803577	3.46517433605	3.90710147869	3.50096269133	2.67034381116	3.0815086913	4.31880263605	3.50078352463	2.27085544522	2.55705113034	2.27986388044	2.87189213446	2.55201503217	2.33150700083	2.82964841749	3.97494429715
EHMT2	20.0958511474	6.33408761801	15.9709443891	13.0167024791	14.2326915318	15.6984759288	22.4292183533	17.1368873445	24.2885508163	25.5451144811	26.0643858613	13.1054898149	15.5540755173	26.0509158618	25.6240496185	21.4336857663	18.0415315696	18.6337298123	14.8051563943	29.9698602682	16.0441181828	20.1383110435	19.0087335377	14.5929266926	19.2639564071	10.8970816387	24.8201850693	19.9538309211	27.2664295945	16.8823483392	24.3196162974	14.5680046538	6.05037618504	28.1473434015	10.2644641018	16.7585783199	23.3404692458	9.11590305773	24.5868706049	29.0880505411	19.5110192061	31.7905357106	20.9646391959	17.2617839384	21.1549288641	13.4900921346	15.798331972	12.8943572665	18.0228760828
EI24	29.4427352179	26.4606491716	29.8896728638	25.8498518738	25.0752557641	28.6252607917	29.3527936488	24.3445438982	30.439747363	19.8616641342	37.6561045894	22.743540057	18.7346467906	26.0929145428	29.0900090472	30.9541420433	25.0295440049	30.6776394354	29.5037458128	30.1358132817	33.2762268719	28.8196828419	31.723453984	29.2717360691	20.0891819798	19.0684253247	26.5558880985	23.4717569062	22.4758397859	24.5779292622	34.9268010858	43.7392490888	25.7004851828	34.6933447485	28.232917522	22.1069767397	29.3490497512	24.6287581671	32.0413258702	26.8412629888	28.3303665136	40.0969006629	28.5246835798	21.432809077	23.0891874159	27.4009272314	22.0910552168	24.5150550358	21.1951931557
EID2	7.88801664036	6.56526371011	5.85416872324	7.0576661468	10.5463667353	5.15523002308	4.84936815623	6.4861723769	7.84684502003	9.75903379387	5.3691621249	11.2015775692	5.47975515003	5.02821738357	8.1304247421	13.1509716122	5.65143891692	7.96869693032	5.04672135775	6.29887034873	4.76175948652	12.7241709714	9.32437473433	4.10940488466	9.05462435605	8.53478269796	5.14117476972	7.82695114979	12.1590406996	12.9489045455	6.00829957447	2.90171968228	7.36877437047	8.45147096086	5.69319381244	9.50028594189	3.90905176147	9.05371572823	13.1587315746	4.66271426888	5.10763735416	4.64364593622	6.45843970392	10.5018122172	7.61188467102	10.4118900083	6.06531237663	4.31036932388	10.5924242528
EIF1AX	25.5081243161	23.5712771136	22.3888017585	23.3121597994	19.8969343458	22.1736977091	23.4071307049	25.8674432936	20.5758393943	22.6567247911	22.2367660631	22.3437291675	27.657158993	20.7610285862	23.2165627691	23.0837202983	21.5915577572	28.6633359436	25.019957764	27.647717096	26.9047474674	26.6502430804	24.5293910914	26.1032280669	16.6617097066	18.9440982311	19.5060258833	21.6635848508	16.9394726983	30.1910727809	20.5427427566	19.5184856989	23.5857156586	27.7349607334	19.7905293182	19.2080838686	31.3477236317	18.7931482124	22.9168337302	29.6946416589	23.878055735	24.3665923471	29.4703827209	20.7994147569	17.0877251735	19.8004596461	25.4739521794	14.5807241367	34.0811075138
EIF1AY	0	0.00338894658211	4.46795979128	0.0041698912276	6.88936759483	5.87296356974	4.90155500258	0.00446100308322	5.30544824967	0.643792276491	6.83094008232	0.00366542073335	0	5.29388623191	4.72567066252	0	0.00693948598307	7.03592796569	0.00902202183295	6.83496426791	2.05939332141	5.5022548076	0	6.1912459808	6.21025323268	0	5.64214466482	0	0	0	6.3680136599	0	0	0.00392883753182	0.00368620498881	6.8346902292	0	0	8.60184065844	1.44370693446	5.10482665933	13.5966203381	8.02165858073	0.0218415367899	0	3.64667626763	6.6154353584	0	0.0127806744244
EIF1B	39.5553000698	18.2474886427	30.5396685655	25.1001499127	29.3248651983	30.0717588715	25.4639100478	34.7418580442	23.3834887197	32.6899833194	35.1025336659	35.3485430598	27.8556340913	25.8578573466	38.9622023855	31.6961140826	24.0795409048	32.944334874	30.6233562224	28.5783118329	25.9330320818	48.341300077	34.5004584905	43.7307459637	31.4522884234	24.9103129069	27.4409194376	31.2478389834	34.2801075221	42.2391098184	27.6754343148	33.7572031299	25.8214166565	24.0593544544	20.5078197248	32.854038539	27.036406762	29.8734957029	50.8291472507	29.1444562009	28.440715194	26.6380119871	48.2356861159	36.4772078909	35.6161658213	35.9255048704	30.0263394304	37.5153008922	34.8575515348
EIF1	222.946534628	73.7658691815	133.83508104	134.282711408	158.791880862	152.414397725	112.360314762	152.275403226	90.4514343405	124.020254085	152.50305355	125.728378626	176.833364865	124.45233687	135.860544455	153.101558731	125.76237375	137.028580382	154.017917979	145.468649823	130.383079224	132.777004598	134.72092413	193.184079329	134.217311801	131.097478721	144.447628963	148.689096223	131.66735694	151.516364774	178.823106328	135.796869327	103.899171293	129.245926161	101.139778812	142.25633733	187.398278892	159.53988778	164.579584238	139.558602653	126.425977174	253.562586064	250.771661675	114.073351374	131.871586604	121.187202641	140.568824812	122.378652736	175.38675752
EIF2A	34.8529624604	11.500460368	22.0652736751	11.4940311129	11.1232366316	17.5393550572	19.5502976646	15.662040803	12.7375937245	19.0779961707	22.5186795944	10.3854492487	14.4715693181	19.0224687121	15.0526835646	14.3913308332	20.1000472848	18.5430367047	24.6061329504	25.5072144012	19.4827471114	20.9011967128	15.082566363	27.4968431228	15.8179224314	11.9881643355	18.8074039227	23.0564436073	33.2939023153	14.8967488447	14.2646264893	21.3427621798	13.005585915	22.1279947523	13.3635183688	20.9426165284	40.0959369609	12.761623895	19.205407173	23.1230756745	23.6758642037	25.9157724805	40.4673815542	12.0711083666	15.5662374369	11.6135388137	26.2464674453	13.1356676058	16.1125291104
EIF2AK1	29.1721837163	40.3151796565	57.4662864317	34.4415344077	46.3907753854	29.7154107286	28.7500082942	29.5959920466	51.1884811164	27.6153434113	34.0379109054	22.0845839185	30.8327395571	32.0634495503	31.7082745141	40.607762665	28.7935965715	30.4646155834	30.8416889774	37.2778794724	36.3517630556	29.278215463	30.5971651213	33.2229835825	28.2988125888	36.8374221642	29.3035386932	29.5768420498	38.6839624264	26.8250868896	41.3032347767	32.6988296176	33.2472838863	39.9171549716	43.2019797514	28.1907632909	35.6575968297	33.9390653498	36.5823024607	38.1513214117	27.8319064464	26.0232879149	35.2119891507	24.4757772466	25.4780657833	28.3768055725	39.0517490893	21.0956135919	26.9098596842
EIF2AK2	9.09582190547	18.2837844013	13.8704357363	8.06513890791	6.60353655237	8.57190251864	10.1367746061	8.65016086109	20.8776957466	8.42487624799	10.1957401297	8.05597438079	5.47732753265	8.54495968439	8.69872367435	6.24447653715	9.72792930452	9.64823995391	8.93683827389	9.25087371678	11.9286018319	9.42353386848	7.21148892246	12.2669119188	8.46087914812	19.7513046955	8.06737792889	5.60909432994	8.08651401933	7.33060596825	8.3298535638	12.6846095059	10.2808219139	10.4881306241	14.777384575	9.2879649062	10.2048802522	14.0160931193	4.79170953104	9.56178931072	9.17443862981	4.13547330237	10.9401348239	6.38508657608	8.25550456811	11.8666407483	8.52145354194	11.5295649713	5.71705608534
EIF2AK3	6.22373815527	6.69748145709	6.35552685851	5.06455313125	3.17051120892	4.21940343281	4.68846258264	4.15055043471	5.97421650442	2.97774087708	5.29194884701	4.47657955581	1.76577039987	4.2578987026	3.28809999837	3.18482058671	4.87492888179	5.54254212092	5.4822430228	4.59735725068	5.35523386403	3.5480882964	4.62168807103	10.0010940452	2.61310754473	3.34090458165	3.8177856255	3.4317508636	4.93995027295	3.5691431328	2.59502522675	9.94080495143	4.99265107016	3.62007312562	4.73134517869	3.03382308484	4.96317557071	2.98849219102	2.08519151629	4.40391721486	4.64499095759	2.82388443934	8.11570666328	2.26631708688	3.61920590081	2.72319424674	2.24912120417	6.41186171947	3.00554705044
EIF2AK4	4.21120869546	5.45357718805	4.72232159256	3.83607673542	3.83382529225	2.49038480624	4.1544927125	3.01559480614	4.93308384037	3.20362240842	4.1541721196	4.76574711401	2.41482178206	3.00973133917	3.91140652631	4.05816949209	3.35867000952	3.85416741102	3.5750521711	3.02886865365	4.20501313941	4.5362544972	3.30356920307	4.64724050372	2.86803846862	3.58819418455	2.83400005192	2.98401749633	3.15824678545	3.4346951694	3.14996792182	5.90727630339	3.61982984935	6.38128317528	5.66315584611	3.69004813173	3.45101479323	5.38445138277	2.13087124469	4.06705899308	2.99035173339	2.03942846161	4.02491275782	2.9722822531	3.23130181959	3.15904112605	3.22571365955	3.40085255992	2.44876097264
EIF2B1	16.3605105031	13.5134595349	14.9117762079	12.7305640995	16.2885822493	13.0156896862	16.0200330073	10.6779883379	16.595087695	14.725122912	15.8751388615	8.33312332864	15.7449391847	15.7783466476	13.9819384971	22.5356606567	12.5573012288	14.4156213501	13.7669262402	14.8794989751	15.6297148105	11.3532620281	16.4879406683	16.500552419	13.9688540591	15.3401023049	17.5176481704	17.0089606051	21.6055235686	10.7302065161	18.6774326322	11.4957015408	14.4725149431	20.1675777111	13.5021755569	12.7624603304	14.6075628317	13.4056804112	13.9278164084	17.2249721207	12.8439139794	24.1328573638	17.7474948723	9.41589554302	11.036775187	8.68195366663	18.1479781915	29.6502990907	14.9204560236
EIF2B3	5.90482818782	6.76363991658	4.69998185828	5.69757507161	5.70302099874	5.00199459102	2.56923461802	4.19853759311	5.1090211889	5.06003523536	4.57445141391	6.18593424439	3.4546943246	3.34003410213	6.91955667818	5.8519232964	3.25316633357	6.89480034403	3.79841402052	4.79020637977	4.26344528833	8.51170106379	6.04534868831	4.46527271766	4.98235955584	4.79502065109	3.19003682903	6.09010934307	9.25851993833	5.90026055702	4.55400022952	3.4320132475	4.99280729968	11.825075328	4.98825558721	5.68854717175	3.77607933666	8.31634951584	8.94873639508	4.22488496621	4.4695722117	8.11389330483	5.3617101923	5.09216316511	3.90999966296	5.60359820728	3.01067814647	5.9257029232	5.99909345318
EIF2B4	7.94828841031	6.57627971302	6.00540815468	5.81114511243	9.58323961831	6.52700818717	6.25582463066	6.27808715691	8.17691888532	10.197641897	9.61498633235	4.55173195697	6.8631909975	7.28591614961	8.35915735865	12.0402652284	6.35459554521	8.16831419243	6.06975142252	7.78759418388	6.36835524634	6.96597792733	10.4086070873	6.76300535465	7.80536265795	7.79497935941	8.41355269383	11.1862700124	12.3369200106	5.28992906643	10.1642458756	5.83097233376	5.81063690502	10.1592632681	5.34234007422	7.7263791217	5.89952883456	6.49744618619	12.9179267312	7.52317008047	5.97262119492	14.4432273173	8.5919673266	5.13802258005	6.69034226773	5.51373733941	6.38044890823	6.1238244104	10.8569400405
EIF2B5	10.0572562776	7.74323190398	9.9300673424	7.00280855051	9.01896437559	7.40741957843	7.30684998531	7.83236416646	9.29145247141	11.5298843366	9.52583143714	5.98566579784	6.30515573156	9.83019032136	11.2384973024	9.82245893253	8.27324822049	8.92080911	5.85323258167	9.21879277983	7.68882775576	9.16233036537	11.5603474912	7.91768229685	8.62118503397	8.21613865385	10.6242733082	9.72377642753	13.6930062811	7.51037462756	12.0231456006	6.70806008026	7.04130169594	13.0620361664	5.9014766099	9.53312141495	8.10484273933	7.18972199101	12.4338451315	11.6163438629	7.76688256421	10.9231402677	10.5166159573	7.26751822434	7.93720125181	7.59695053194	9.49420068557	8.36220351043	10.5531237271
EIF2D	5.52510897622	5.54556981253	5.61289526514	5.31511276053	5.11943378954	4.19541432051	5.96908799714	4.62466613383	5.33710941192	5.08857655368	4.75032384294	3.288798753	4.43326444395	5.96742495687	5.62048985776	5.12925332286	6.33338332581	4.82775950111	4.3802385896	7.19378465192	4.7653232811	3.71901286423	4.12752699766	7.12685210292	4.9419140497	4.99330395786	6.44096233293	3.11057615592	6.8136482325	3.19702273945	6.77457699961	3.22729017388	3.7749523428	4.45010423643	5.32245762619	5.78419552729	4.82680507129	5.38275969505	3.45155091507	7.08820001848	4.84262114798	5.30304386767	7.16634335358	3.73408373344	4.30636797449	3.12395297112	5.74546713561	6.39217990136	5.23009161211
EIF2S1	15.1263642688	8.01860863712	12.4509703558	11.8775665792	8.70634001003	12.9276243035	15.5390185809	10.9572198183	14.6370892251	11.5770981279	15.7701608748	11.6059816856	8.80672275708	12.8433276936	11.5951745809	12.1335614959	13.8305552056	12.8427496009	8.29296391931	17.6603401713	16.2486327094	12.5281097561	13.024626994	19.8568017593	11.1364320496	11.2632425839	12.152876943	8.1148556168	9.55260608066	12.3128975787	9.04975243427	14.963343461	8.42998270685	12.0661685163	8.78839148902	14.2030499217	17.269709163	9.83014958199	10.9035351847	15.7446064337	12.5796141518	14.682355953	19.0649739201	8.37074056643	10.5982514579	10.7680471974	12.0805276633	7.98839276263	9.94500667169
EIF2S2	28.0000495116	20.8865932729	22.5443381279	26.0130845688	24.5014949678	26.7362585858	22.7632061913	23.3403410014	17.8047524618	25.0061411961	26.930296645	20.0604943801	24.7058592451	20.2603397956	20.8561278304	32.5951550667	20.8842681047	22.3402716952	20.4467514269	22.9683205772	24.6107560815	21.9425550841	25.1170348434	29.2463594592	24.0791501628	28.4246077094	28.4510877728	24.0837322625	23.7706549773	25.3958942099	33.1771137203	18.9102039192	19.973495465	37.0080431049	23.7477094588	22.850552336	24.2355489265	32.6374821409	28.1455992575	19.2530495551	22.1315680175	36.8221072362	23.8328275456	19.5386098865	20.6397482515	20.9814672715	16.9002490001	31.1712863363	21.6886601382
EIF2S3	45.9751965038	33.2677854347	24.9961889331	29.2105924717	24.6411190713	21.2487878479	26.9153126379	33.0871699286	31.0292612315	33.3175692117	27.4947802993	20.1284805981	24.2865099133	27.6907089417	27.686185842	32.2483589751	30.6735633717	45.4072689883	26.460516852	38.2902764529	36.9087900393	26.3838520644	30.5755582036	23.582948841	26.5811017558	34.7367950104	28.5908872484	26.6739868004	22.40818047	26.4438825639	27.0414954215	29.4836133205	34.4347435439	37.9222488032	43.1280186836	31.1785296917	39.4770298075	45.7911225813	21.0524086903	30.2479888364	29.9181834057	25.7355488841	35.2992152476	21.9841937306	18.7549317504	19.783860977	28.8372429995	28.7081092131	40.6459975131
EIF3A	28.2550375229	21.5779884286	27.2913562726	27.4618818519	20.4017102586	30.6926910665	34.3329553371	33.6967399384	23.6449554922	37.8889613706	33.8967970938	27.4621962259	15.8382196598	32.9211903498	31.1610263906	17.8252169578	34.408695113	36.7086646553	34.6749116788	39.3359521272	43.7545328216	31.2888336897	24.4969176469	46.3320246999	30.291899302	18.2035914206	25.970412143	23.310573463	49.8219094644	25.9712563348	27.1197673636	35.437169916	20.0272200435	22.1483991568	29.3330657451	35.8485674317	58.7999718869	31.0301031003	19.0415957666	36.3421351849	39.9858329517	15.2076971858	37.9985336981	27.5480853496	42.1788010278	27.2562061018	24.0264894056	21.9285220955	27.7414968463
EIF3B	28.1082515255	18.9207373459	26.8749925479	14.8112840272	21.3962750123	14.7819908121	18.4050292951	13.0943390192	34.5512335734	20.4652839949	20.2557297126	9.10612962429	15.7989826077	18.1226185479	19.6514640846	34.4648088104	13.7995419216	18.4189355662	14.7627429482	24.7859863531	18.567876077	15.8009947756	18.1717116545	19.803300633	17.124639854	22.0418147167	20.7902101378	21.9023730841	27.0132468355	13.8383604131	28.3861218289	14.4950201747	12.498378886	21.1949868978	20.269920134	16.4523987982	22.6501120656	12.8948864977	26.70638184	23.4847059343	14.6549392731	47.9951437025	20.7461075034	12.1300108306	14.9534195019	12.3815862373	14.9057038747	13.7069911324	19.5859531771
EIF3D	33.7275616868	16.2557925443	36.4376803771	30.9876973115	22.1673075827	31.9142137759	38.4868123519	30.3735648324	30.85068783	43.7533390547	36.5542715502	17.3838315068	36.0964683504	32.2945067052	36.4038241588	40.5143936642	28.1429592319	38.587066009	35.3152902022	53.0652164731	35.5343770507	29.4547305482	35.4742783568	32.5900235139	35.6851838711	29.680100577	35.814956503	24.2992555531	70.1569312448	23.689083349	44.0399751575	32.1457088836	18.0147449408	40.4202782377	31.9096307685	35.2824077662	53.1780328941	21.2278039376	49.8126458891	39.1773110769	33.8640528434	62.3068339152	46.8900151993	23.2316266411	24.8360014038	23.1423612662	34.6618234319	30.2155363967	42.6782329067
EIF3E	50.0719175719	15.7539727742	30.5325687977	21.989806465	18.7794713159	26.4843859585	32.6754139287	26.3214618986	16.4720089559	72.2855971769	27.0031737965	14.383352674	22.0682484025	31.9893201343	74.7269858024	33.7339505092	31.5835352134	30.8343900056	37.2209017082	44.6013826941	42.5039873142	24.7231285864	20.6715424632	30.3798763335	24.8725436805	15.5953761154	34.1996379142	43.0922652997	72.4149402911	65.2290281319	24.1042118727	22.9128874127	19.5657637709	28.096608251	24.4057868202	39.3996871102	72.7334995639	22.8335547094	35.6168526651	40.157892438	45.7013268838	40.7571376557	64.034616553	16.1813161704	19.5343439329	22.2467258741	46.3536630127	21.2572374953	30.9376007352
EIF3F	18.0533907261	9.52818785375	13.3839648762	11.9654318527	14.2379994355	15.2495952381	19.356316157	14.7641875013	9.55222711469	25.9979719698	19.274674899	9.04089268875	16.1234545088	20.8110831709	17.6405374725	12.4063551212	15.5698580348	16.1860020041	16.5855150653	27.1181837809	20.4239937342	11.6546787582	14.0309807406	14.6894501458	18.2829546414	7.36541398922	21.5746583989	10.9432765419	30.285273243	12.308320949	19.5656161314	20.3064568887	9.26964806966	16.5496420919	11.1034291733	10.5989055117	27.1711106275	11.7275145942	23.2084547534	19.3281762294	19.0276730493	39.9309578816	22.0360490296	9.08427134549	11.0558902726	11.1111718912	19.5073663176	6.36220184144	20.6476183046
EIF3H	32.384763513	16.1520112158	26.7808806035	18.2792775086	20.621962108	24.8473771001	28.5992816382	23.2133932357	14.6965644951	56.541489043	27.6298971304	13.8629710066	22.7410149219	27.7322760697	68.8834569773	31.0496937683	24.1630076091	27.8186297969	28.6464940368	41.4079789786	31.0259215846	23.2667289758	22.1282723051	23.9502892682	25.3937756893	15.2600026288	30.6318848843	46.1553163663	46.4095817786	59.723446177	32.3831592146	22.4968079433	19.7681850122	28.5119256953	18.9015414531	29.6396751659	41.7224673591	18.1952369514	43.2597242449	28.2476497614	30.8254543699	48.3806669168	37.516339487	15.5615511309	17.8557823769	22.1483662206	34.7667555717	17.5405686593	31.2405410493
EIF3I	61.7809788105	68.7367009906	78.4076297242	67.3025665564	77.8524744857	50.0687893998	42.8757296478	45.8304061104	77.5712780069	80.9649961496	49.2971005741	52.4426979722	64.749792259	42.0521517099	75.2459654362	104.537551185	41.0878637674	80.1764065312	52.8856170803	55.5932626318	62.7818081277	63.3414252851	75.3381255928	54.9033130013	65.4181447987	70.639549709	49.9943320522	75.7256450717	99.0943960265	64.1691815536	58.8602189666	37.5840580392	73.7668649101	111.049747574	68.7240159351	68.1312563381	47.8875974554	103.481818221	116.956190394	46.3409002672	43.2709873707	90.8413178257	61.0019980272	48.4167537623	46.3447100835	65.3171170318	56.0271644887	78.0758378344	76.1155473299
EIF3IP1	0	0	0	0	0.0225525347994	0	0	0	0	0	0.0410932252609	0	0.0228632340815	0	0.0155663739034	0	0	0	0	0	0	0	0.0183672603102	0	0.0165176661065	0.0248005523036	0.0194680791801	0	0	0	0.0417241563355	0	0	0.0165523103461	0	0.0215529602587	0	0	0	0	0	0	0	0	0	0	0	0	0
EIF3J-AS1	4.5795476374	3.51590690163	3.92534993825	4.29549887002	5.1737411139	4.18747756488	4.84447721507	3.88587931275	3.63282106238	4.15411596995	5.19088881077	4.99557880222	4.84666233348	5.3299515558	3.801593657	4.98698327104	5.12367257287	3.4308043725	4.01222315628	4.11293277826	3.48645711908	5.47864227529	4.89631446873	5.00367516037	4.27854178602	1.92289183144	4.90710182231	4.78205688381	5.12764232278	5.06876882542	7.75442819006	3.77955086338	2.57316471206	4.58072016568	2.84116740192	5.25736893662	5.1603845453	3.84371758541	6.4328995319	6.45809564434	4.68915599448	6.04888138219	6.7728277729	4.51592466338	4.95842804315	3.5488641073	4.55675236535	2.11144417565	5.06090911356
EIF3J	27.6407374521	24.1906634635	22.8286599829	20.9759624155	24.2314457233	23.7879747887	21.3066021365	22.4687949659	25.1075416486	29.2614948411	32.1462547738	21.700646775	22.0879879697	20.0819258642	21.6815179231	30.8577260068	23.232154525	31.0503902774	26.4997790261	32.0956400726	20.0283304155	23.2356298535	30.5024660814	35.3919814382	25.2461799002	15.4776715079	23.7161724829	24.6488876135	20.631691135	22.1479778798	34.6898031166	23.3397493343	13.168005519	22.3634301856	29.1703349503	26.1581431632	23.9915295594	24.727826238	28.4177153491	23.2990350405	24.8686851066	18.5845289555	20.997036187	17.7017923983	23.0891158985	25.5746714018	26.2800736776	14.2318699491	25.6458253066
EIF3K	28.7939513204	39.5594205384	31.9218971667	48.1593643972	45.9159049609	30.4069550987	23.2181699264	28.9045258029	28.5112452248	40.7385507471	30.146076213	32.9079377417	34.174529063	22.4509373399	35.6250430896	52.5709038422	25.3867255401	37.6309457441	27.5208102233	36.4319399702	26.900587048	34.3825035632	30.0568267723	18.334430305	36.1866348925	38.1245648238	28.621958878	34.5222103384	47.7876856054	40.2296298938	24.9682913738	15.2816127615	33.3133117985	20.6225636874	34.6939816798	34.5996264791	25.5711140109	39.707058819	54.253336654	18.5359999691	27.8010394425	74.3494151135	28.9084998678	30.2692881328	21.4947679288	39.6758907487	22.2598922339	21.8852179433	41.0580399187
EIF3L	42.5717078045	13.5205384441	39.2658906221	26.6882997385	14.9348282091	46.2073175237	68.9999701666	43.9588801433	19.027311893	67.8567530182	41.5593597954	22.9590231534	18.0431257526	49.3260277908	61.496659507	43.8533410083	50.0179880203	55.9452308682	51.1679621053	76.4449640097	53.4551352334	42.9341750011	34.4266803479	47.4717047668	40.9316032641	9.33382871919	50.0264016263	23.8222164951	71.2008598348	34.7303912717	38.2481873826	38.0827823296	15.3625477315	44.2589090035	25.9032610596	52.5554637507	99.7957145088	20.5505353843	36.5538518488	54.5476570701	65.425514504	39.7249701295	89.857846943	23.3516716253	30.4774441219	30.396207641	31.449164428	24.5638614416	40.1866113646
EIF3M	25.4974782222	21.7488767584	13.3825314094	10.5615530459	16.4560484587	14.8196169996	10.7826792941	13.0384922514	12.7754552788	17.8940803445	18.276163989	9.50295262088	16.7214516223	15.0198019851	15.4194762039	17.1984149609	13.2888830334	15.5865350102	15.0575722497	21.2853101769	18.994012186	13.7920595491	13.1104381485	6.27520873974	14.7038938353	11.5552043435	15.1760753651	16.4211306738	24.0431025077	10.6351671062	17.9303045963	16.1964993105	11.9621862742	18.9366541615	16.6248946688	16.4618103997	20.9772596839	16.3527207887	19.1655758478	15.0609653138	17.7358756099	28.2623745044	20.6841461846	9.6385643298	11.3020375155	10.8442816334	21.4473578467	6.31045512916	15.4448290643
EIF4A1	2.53559515328	1.19210212272	0.832001723266	0.719023851351	1.23892154771	0.652881473637	1.03888337569	0.864946203901	2.48649308989	1.5955282645	1.18354312095	0.63203685388	0.82762240858	2.59916018846	1.05051647902	1.36259346384	1.59545518595	0.779288239238	0.356079650638	1.25284978959	1.89389805676	1.00481872918	2.55926143556	1.10653399424	1.53836767494	2.12933921832	1.64317033694	2.25227988468	2.30076629234	0.857487800318	1.30544179427	0.87394501671	0.785836712275	0.834026579568	0.610195901218	1.58782798926	1.32964749257	1.10154395192	0.767173469984	4.99974504578	1.3915060635	0.540765060646	2.10626307655	0.790062126718	1.87161865024	0.538502051249	1.50184385428	1.45180571221	2.20380082978
EIF4A2	165.911875528	47.4393959525	67.5834402372	41.2834162368	42.3258125877	47.1507096513	61.1053429649	79.2988140833	43.7844971622	69.8836985118	51.8641171769	76.7853731287	36.1245324088	59.4810860749	89.091368125	53.3028221575	76.7243238801	72.6556596128	66.5114864965	60.8535077872	38.7699721721	136.836527593	68.7712063714	47.2028210093	50.8085968017	63.3944819281	50.178153526	52.120066468	99.2510614949	102.461006192	46.4194131336	45.3593952472	46.8543869857	64.6350365132	50.5500271196	72.1456967007	98.9861138174	68.9832223809	70.3228630634	64.3696027741	84.2758486558	54.252808299	144.038587358	98.7236237812	84.8894947767	93.3699891813	61.4527013079	56.5357405466	71.8216011386
EIF4A3	11.7685195684	9.92616381496	19.5153586867	10.2982242982	12.1488965744	13.0073620974	13.3425504937	10.9769236326	13.493365697	14.2955965476	15.2697747926	9.26881516019	13.4290498844	13.5725912038	13.025253465	15.9339602739	10.6921579794	16.6860593172	14.5261671769	17.7131773907	15.0348856883	11.5166358907	14.4678025675	13.3073251977	14.7924063569	11.3754596108	15.228788334	11.6428767782	15.9384207712	13.2855576945	19.1826157731	8.5925525628	9.77006770737	17.1468438737	10.0077014499	12.1181529903	13.3073184103	12.1212044197	22.5627141207	18.8812567873	10.7195016996	19.3904971559	14.380937661	7.76424022756	10.8106427095	9.47265230391	10.3120871413	12.3974602046	14.6550669845
EIF4B	93.9425893719	21.2669675904	41.6183647	36.6546831951	33.1169662614	46.0789729052	56.584849632	51.8610204405	27.0781631722	90.5675091209	47.1337154166	26.1289725714	29.3824029305	53.2505202295	54.2910570413	25.2088684168	47.9570725168	51.1731880634	61.9692058265	74.5487830069	66.4821053031	44.7337766887	36.3256652863	51.538109363	50.6699403168	21.4848080428	52.3233738223	49.0048536046	91.707971892	41.3315290208	41.8276215168	61.2765955335	26.5705473457	39.6453983607	38.1964057131	52.4298272125	112.899749852	36.8617894894	44.011033108	57.6825048528	63.8546331912	49.6026240767	95.727319153	37.3187582274	61.0852626375	32.7550029543	50.1170200537	27.8133812406	36.8189977565
EIF4E1B	0.617800445187	0.104722150906	0.0140882487351	0.0206166709481	0.138948520683	0.0792086472951	0.211651917163	0.678221349213	0	0.0128347642031	0.0803744919645	0.715837986254	0.0335387550923	0.255336518823	0.785516253977	0.0499472284156	0.544671748888	0.070260708478	0.0390306460304	0.255533010356	0.0137594601014	1.79801908124	0.301766953979	0.103575696832	0.0339223549377	0.0800374620306	0.0970982262261	0.054489319783	0	1.1220657475	0.0795683205845	0.0278725470711	0.0720140797808	0.0582745780509	0.0729009666234	0.0126466702489	0.133438086552	0.0145626284429	0.0382684494148	0.0674547536124	0.448032339219	0.186466184579	0.48460999348	1.49563899177	0.693001256017	0.699278494519	0.0626033996756	0.00905827961695	0.0315949439351
EIF4E2	7.56488263501	6.71187363273	6.42466542511	5.96016840137	6.17754998467	6.72744985589	6.41317793234	6.70546009943	6.22362159689	6.83443951122	8.36785252811	6.54368764008	5.3107817254	6.3321464353	8.18176377113	8.18886793288	7.0846079716	7.66696581154	6.3043454873	7.92037138071	6.46429673201	9.15709682673	7.59742260139	7.81372898817	6.43621435103	5.91450150721	6.49729578777	7.65732481391	8.06966653208	7.42994836973	9.87178307284	6.79514267171	7.11711427857	6.06612076977	7.41986993105	7.21343375008	7.44779956278	7.22283645195	7.63322885515	8.35004526255	6.7709138414	8.6186102489	7.07501150609	7.9175385224	7.20663829327	7.27371916142	5.92034743326	7.89977904188	6.12314151577
EIF4E3	3.10881583831	1.90210168268	2.79475095141	2.52796841316	2.35098301674	2.72408273843	3.0188657068	3.8206300016	1.27730534114	1.33436776663	2.24141260664	5.43897020964	4.02424736192	2.4320321431	3.18816927154	1.10728172393	3.59852038296	2.24869031373	2.52505876237	2.66386457075	2.6239929092	5.65576789021	1.33632852063	2.0220939741	3.16073103308	1.22591667842	2.66692095093	2.21323326236	0.87398800016	4.98100676665	1.08738090646	2.3462217869	2.70961610318	0.476663233843	1.86135192784	1.54490475402	1.39020510896	2.63021325949	1.45491350027	1.2732051321	2.93787215762	1.62408152256	2.52653593855	5.32458126625	3.61137690299	4.26969444167	1.57854905418	0.933435587818	1.81467554167
EIF4E	2.86520731284	2.94642199924	2.52112250699	2.26194500186	2.37508476316	2.3013358203	2.47337992171	2.65112018932	2.81747655378	1.78481962747	1.39641695009	3.77595869117	1.88286623541	2.06359179016	3.11925588901	2.33621086211	2.53130811792	1.49352301671	2.13474235772	1.51617454524	2.45986711574	4.06269851833	2.62117922333	3.0783704587	2.19371796385	2.43623157722	1.7357535679	1.95551595183	2.72257231857	3.49423250887	2.54267756166	1.53099197468	2.48376750581	4.80057360045	3.17390503994	2.04313084768	2.1897023458	3.30066644286	1.84562000249	2.27593978663	2.38628779111	1.60949714311	2.73082054817	3.01478792866	2.75900258229	3.22682728573	1.49617986378	2.51931317096	1.86060162433
EIF4EBP1	13.7585828874	6.79391249046	19.7553748041	10.8135111615	9.30866908403	13.5538019465	16.2129708102	9.90854057614	17.2464829191	26.5726747588	30.7132731538	4.38385002919	20.6870292137	15.4291152	18.6860899422	28.2495565629	9.11642795869	10.1797049589	9.11185527309	23.0771313912	22.6685459507	8.19794325946	13.5567327583	29.16057204	16.0172408597	12.7398102742	18.5975494139	18.3279118187	31.5024917755	7.91542858527	24.1594725264	13.5520769514	12.0338279017	48.8088603825	8.39753911896	17.831027157	30.8734977792	13.7031845469	36.3626116818	26.0136345487	14.4888378802	85.08549039	12.921102511	7.09869079917	7.39645045043	6.73136443226	21.8929236425	15.0810816148	9.65668690904
EIF4EBP2	18.6899967621	17.4784268521	16.0477674686	14.0268590427	16.4230902288	18.8573298959	28.9246731779	21.8279849946	19.581219221	27.024732358	23.1786345578	16.6552414777	19.5709787819	26.2384854726	31.5739216233	22.9375127228	24.9561816899	38.933389223	27.5680539266	27.3398202569	28.62180056	23.4679903986	16.459097608	25.1476930466	21.9592754358	14.2498225358	26.5587468957	21.8896744984	23.8130454894	20.9834000532	32.1743955979	19.2383881834	16.4780440162	38.0048002215	16.9007485254	22.4011792817	26.6403141536	16.5197825614	18.223818454	28.5423069175	24.7200600974	18.1481651632	23.9624195959	13.7967507202	18.3327847071	20.8321208961	15.6580259417	17.116750841	24.4091121389
EIF4EBP3	4.32417551894	4.89523770188	4.33436899434	7.00668452309	7.5745184895	7.51189538621	8.26575779533	5.86516674835	3.45853844525	4.25482649135	2.3577758349	3.2848110829	20.412996836	6.03511249379	4.63997337085	4.25859755331	5.42108427075	3.146559003	8.69690263518	2.81276901525	4.06913631063	4.49970922974	5.6290735422	3.38231205737	3.74465769355	9.44014539666	8.60911706399	8.70693593799	3.67948330032	2.42713323203	8.43730673081	5.62185298394	11.8335703613	4.81803978837	13.8657427516	4.40360352424	7.61510221456	11.8780468777	9.2485224357	3.59777618109	6.23311754128	11.8494337718	4.02208060348	3.81169270349	4.03388638593	5.69369854459	8.26925191128	6.45945788395	4.97325450352
EIF4ENIF1	7.9162094834	3.84650450304	7.66854593245	6.13460497768	5.032684881	7.21412889008	9.27808160914	8.33428880757	7.4494665985	8.78539187781	8.32102689118	6.73257901342	5.49084767525	8.49376840915	9.40669015656	7.50206714035	7.81601013074	9.02954553166	7.11975878083	9.14946973642	8.01323455479	9.67959500932	9.23672735664	8.09739533602	7.83139636123	5.41608353428	7.83163642791	4.75756365523	8.71878007501	8.4961528942	8.60794582692	6.41315186743	3.57559138686	8.75020311177	5.90188683538	8.70460086142	8.54312063967	3.74215189699	8.76613349553	7.73394089543	7.69290738579	6.99304150615	11.1446916765	8.29274040765	7.78227305579	7.36191375061	6.40216881962	5.6262338505	7.82225170792
EIF4G1	33.1183016688	47.1767615534	50.8255694245	31.2933948964	32.9567617491	28.9083590834	33.4707201363	30.4736323407	46.2196671261	28.2423880051	29.5088955907	29.5728683971	24.1597707885	35.3205823681	28.7745618728	26.5197098849	30.4816186424	28.7974414493	31.3739000903	35.3353258748	38.7199594798	27.246264338	31.1836329195	54.7948195343	33.1000205706	41.9317027586	32.7447904722	23.7229309705	30.8247462817	30.5172454657	35.0283792426	35.0900182129	42.1938560897	46.0875196304	36.4445502307	32.2633850154	36.9414173787	36.5079445439	32.3339121905	43.6647475058	29.419831666	28.0636084286	30.5565563889	31.1206776097	38.1186467298	27.9882243378	21.7103721356	51.6018232931	28.9192191397
EIF4G2	77.7059105609	109.873484691	95.3752334406	89.0331470857	76.370629646	85.62392379	79.761756574	77.954508891	117.020219317	77.6001914772	78.8743761317	82.9152549879	47.1474465587	75.3894148307	77.8426355844	51.4206803103	82.728744193	82.6202503587	92.17594874	90.9689104706	128.48540495	86.3087763869	67.7857885916	123.134227569	74.5091936553	60.5358386126	69.0099184815	51.0846197444	99.7373414438	56.3968669165	82.5568788428	156.194410093	102.493307259	199.002506326	130.860461094	88.722363713	104.849611377	105.751812226	44.0966907822	133.361156174	93.1410468007	49.32912336	93.965142002	52.7705337843	68.3747885311	74.594382914	70.8507369964	66.9856125057	65.0389605174
EIF4G3	9.72208709946	23.0659470962	19.1792053685	14.5976562086	11.661755882	10.8048903643	9.75706658783	13.6598736835	16.3939717607	20.1579212538	8.35403523285	23.7667065654	3.90108652834	8.48292798407	17.3542362361	12.0142308317	12.7246439643	16.4003302165	7.52770863786	9.87410781141	13.9640190204	24.5544315034	19.62153437	14.1440144977	15.8771406247	10.1463955658	8.15225986739	13.5337637864	23.1071460501	13.6241751679	7.06017944698	11.907693278	21.0577370531	32.6854176754	18.0827025427	20.0749524358	13.7512543537	7.48141798793	10.0935804021	13.2969891175	12.4509381783	2.92447422706	12.9690832477	17.0416713736	15.1885386598	16.1028532164	8.02265994499	17.5760893126	12.1787952543
EIF4H	72.1779611199	78.4780749592	125.116575873	79.3241113233	85.2922589673	87.5035610521	81.1339866274	82.3331788048	104.612234733	74.6904602852	73.4927629778	80.6078398827	71.8759464368	72.3824075414	67.6875451169	71.1113920867	72.3620174546	82.4788056818	75.492625783	91.7825540034	86.0739160556	90.9353406615	73.1429489817	87.8090603476	80.9941609354	74.9000151102	78.2936288933	73.1013186488	68.7410915055	81.0482564494	80.2835857538	89.437242368	57.9969758398	81.5302071566	78.8906343223	69.8533738446	98.5771788488	75.6352466522	68.2379420469	77.002830721	76.5121107984	52.2385955772	81.2052172931	74.1362156556	75.7660858306	75.8356693791	60.0424236711	54.2995349718	79.0246282078
EIF5A2	2.07364333539	1.71070121298	1.51724872092	1.29089185876	1.04498922018	1.2795344274	1.16153118995	2.38184065246	1.52010450231	0.847126564471	0.975725926267	1.50584108246	1.05147984926	0.801768020996	1.76821260539	0.526138192265	2.06741096926	0.812002018254	1.56407306159	0.996195312595	1.41629528452	3.85347611263	1.52111324957	0.896788979089	1.22514538899	1.03337999512	0.848213732687	1.15599583911	1.71308726108	1.71461690264	1.42113535808	1.6871352198	2.76911068371	1.57113180287	2.35212172948	1.08810657438	1.96028664291	2.56025918686	0.785558052854	1.2756659521	0.943659454883	0.723120946415	1.74492176476	2.17007012486	1.93466692046	2.22843819598	1.31678518029	1.93239843403	0.952680109348
EIF5A	73.169862954	49.6398858005	71.2070038041	69.6664482864	74.5278355498	74.6254269064	73.0750236257	59.1191747493	65.23544262	84.7720719182	104.530581551	55.7372053922	89.5816598054	73.8356667663	83.4554999618	110.011440944	54.5744744844	82.5541110752	76.1620237849	93.0269477858	94.6548143744	71.8569019153	79.3919835448	112.308785229	77.6216473	71.7674946605	66.4681925701	86.9593021955	117.758958172	64.2994981788	123.679040651	67.4102098504	76.9623040677	147.460669687	59.1688070653	70.0474041302	82.203874664	73.9101832107	144.630794384	73.2367141174	68.9638633963	147.012029694	69.5424395878	62.7397189935	58.0367741222	64.1295949245	122.045272069	70.9121901181	71.4284425346
EIF5B	15.0887661625	18.1536320198	14.9825049255	24.3152541172	20.0598746221	19.3177201269	24.5130669992	18.8196619457	14.1709537909	13.7809320138	35.1415590754	15.7910509994	15.1477032189	12.5626257619	17.250531945	25.9975735748	17.6719076744	19.4933055746	25.3368724968	14.7146319786	21.3782806947	20.1378906258	22.0239947402	21.500034115	16.9066641627	16.6442034173	16.4255614356	14.6265564276	19.6065752379	15.0319715714	16.3144600564	21.8111588469	17.956195102	26.9360283816	16.6959582299	19.0412297261	22.2711530156	26.24904263	62.831729021	14.3583183637	20.0077790421	24.9988742254	15.9220897166	18.5640605585	21.373053519	16.6655904253	22.3236029694	17.3671316683	15.8743985552
EIF5	31.0049382269	24.9411071747	38.2029840011	33.5867749938	27.03408807	31.5864527722	29.2975526816	31.3330062039	33.8460450062	26.6454111382	26.3061015419	38.8765202477	27.3493393229	23.7899010881	27.4665016154	25.2407276396	31.2714656564	31.4596289836	26.0941821198	23.7150238538	26.3202148054	33.1901041658	26.0475847383	40.2536310878	27.25574355	30.9695212903	27.2966138528	21.8310589462	18.4338618184	37.8716787541	15.0477961326	38.6451678328	23.0576738187	17.90310148	28.6755802211	27.3429545983	32.7264107569	32.4617202935	21.7339955305	25.3308184599	24.7453469313	27.4970459632	32.0900999877	26.5158198099	32.7078418294	34.1834838726	17.7311444982	36.0853231303	28.082076532
EIF6	32.0440395579	24.4840977361	36.464277701	41.0434216776	33.4518290716	38.3225376609	38.5575404002	34.5941223972	33.6422095837	39.2152617099	52.7239384562	28.0140560854	43.299110584	36.6241950556	39.0155994896	52.8724212578	33.4007422364	43.7600459974	35.8351400416	54.2678963904	42.3037584696	32.216552166	34.5891976879	46.617464103	34.2088432719	36.5665281964	38.1457686165	34.7235104267	49.2760454169	33.9407075141	58.1917403271	28.74129294	26.8025055138	57.8741672666	34.1634325836	27.3348545438	41.0296672198	34.2468897191	60.7805524618	41.4856287091	36.2755461925	108.550120701	43.8982171579	29.244069905	26.6292493446	33.5218779468	45.4355064978	39.0755479569	33.1007444233
ELAC1	1.594494843	3.12995252845	3.07031556816	1.44206602575	2.10941754206	2.48731818128	3.43384354741	2.02341660956	2.61034424596	1.93934903577	3.3898357018	1.78292342773	2.23315055166	2.70204574532	2.6806668212	3.5765738272	2.6170689462	2.81291391246	2.3331084813	3.58697246869	2.50554800716	2.3763723064	2.34876546044	2.4937479612	2.25305958438	2.39217256794	2.51798763052	2.12620894363	2.4471320023	1.74398371889	2.86089507762	0.948761844081	1.93414218264	2.0239431286	2.10700320209	2.22066610005	3.18107947422	4.57012695856	2.65821453628	2.42848234466	2.42123882082	4.5394054021	2.77611947499	1.37620167309	1.58952114927	1.77126168989	1.25539649048	2.29749001968	2.31706866756
ELAC2	14.1346611903	8.37533202164	17.2035879517	10.7819112908	11.8235706792	12.1598686159	14.0043185309	11.9671396016	11.6895111896	11.1042212885	10.8136816877	8.6467396414	14.1224197064	13.0757476017	12.4928970293	14.5523473802	10.4686854406	11.7259702637	12.0491554375	13.3005717216	15.7103064975	11.1138390183	10.2787878209	11.8223637205	11.3985589267	12.650622972	13.4227205254	11.2135957147	13.3585006279	8.89558968549	16.6857695948	11.0679998637	13.6167785867	15.8093190045	11.9998782602	11.4309156413	10.9792070476	9.76610946288	13.4846475895	12.7005254007	10.2619660828	15.919820095	10.1626435177	9.96266537346	8.24619568854	10.6106049858	12.0850146154	12.5400281845	10.8978605169
ELAVL1	12.3969448528	9.93611596385	14.0198719594	10.2005788516	11.0631662217	9.94529871985	10.1052927665	10.4701289787	15.0615958652	13.832601247	13.1819538018	10.4845491224	9.39066148528	11.2467745219	11.2868486703	10.9810922846	10.5172414893	14.1041616113	12.3308326925	11.4549855531	12.4031379944	10.5954664466	12.6940731069	14.1619638326	12.1665718834	9.47672889854	10.5336117663	12.3621657412	15.9148064922	11.355249651	11.63346925	12.8527005738	12.5753243499	18.7005813438	9.56380587026	12.1662722536	16.6482885283	15.4331614644	9.36962772159	13.764579494	11.2630839442	8.56403818575	15.0885115686	9.46139007255	10.7295566625	9.03105105319	12.0745068781	9.00586138044	10.7557545286
ELAVL2	6.73043991678	0.566767690123	2.79377098768	0.178474589593	0.806143427761	2.83838540181	4.83222464624	6.4069099861	1.11094576242	2.59252248758	5.23386182024	12.7046064101	0.580677216571	3.45306200016	6.76199345343	2.45417747466	4.460731292	6.45528536722	2.98550813727	4.76452426229	3.23516851775	16.873187569	3.76646758457	6.13594704587	1.5351081836	1.0964594374	1.84960008685	1.35105243635	2.17127191181	8.0276590156	2.45694399265	2.10647665358	0.671899770668	6.84462507043	0.990460331357	1.75573181768	7.64292416011	0.192989769621	0.73209380219	7.05843487605	7.51764561091	4.08468372343	12.7098304718	10.3628165642	7.62984191008	8.83965381547	3.5079789712	1.14719410495	1.02313525839
ELAVL3	28.0421135781	11.251729741	12.7815362933	30.2047003845	21.8815909679	32.017466782	15.4064754281	28.4082860464	14.4236879722	22.1779549468	23.2780735306	34.9846324409	13.3321179713	16.8377459196	29.3655376912	13.3428025157	23.3428129455	27.390227725	22.403925768	22.850468359	15.9299077603	35.8857378789	25.4871063639	32.5869729184	26.1043203729	7.90841220368	22.6413719974	30.7501203893	19.7254293514	24.10779275	23.7880185902	23.9104118576	17.0777404544	38.4872192459	4.68728256645	19.6291197573	35.4368828226	8.82138635356	21.2649866782	22.9416281943	20.557311792	22.9695067773	33.8074680205	45.1995561145	41.0925698156	22.9533408481	23.2768084084	1.27614245687	28.6571605295
ELAVL4	9.67282097219	2.19302953085	5.22834071224	0.548948842996	1.69129435897	3.72515315244	6.12395353254	7.52491840807	4.03057251686	5.49828542956	3.21869193431	13.665459164	0.739815903223	4.84365529272	13.431326007	3.00856911578	6.32382710491	16.2523455733	3.91680913041	6.32149806526	5.06507272215	20.7185846109	6.60654236171	7.5899900819	4.37221649234	1.15037092947	3.38499094845	0.889859188735	5.20431466858	9.25171988522	4.45019317068	2.3409439817	0.882892824961	34.2350438849	1.86992078714	5.0016518318	12.4839418495	0.388325604183	5.66085062433	9.41654375058	5.86166170838	6.71956565219	14.1582341687	9.63560898249	8.50398135392	11.395595524	7.98747425268	0.919737357884	3.66665306367
ELF11	5.61758169738	13.0065967927	9.90209576442	9.76981922196	6.80859027073	7.33486662818	6.43618683857	7.5818442095	11.1392070029	6.82948272866	3.72601607575	6.7047166457	4.81258349645	6.55023158258	4.05988079781	4.89090160877	9.7674991805	8.79625967693	10.2600314178	5.31430768479	13.983538271	4.39598950628	7.44587698892	8.4372274206	9.75557905928	19.4156654665	5.05610036227	5.57031650253	13.6036639106	9.37563447857	3.79086381946	11.0186628515	9.18206516349	7.93939595556	16.3586389917	12.0096757732	6.89191452556	12.9784421231	2.30713273036	5.87848858565	6.27585370314	1.32440726848	9.55606421244	2.98023377369	7.38919504989	5.4338474092	4.15473070353	15.589478287	8.12793393426
ELF2	3.28639210405	2.64034491013	4.51193940634	3.61394827387	3.76295102804	3.26877845042	3.39905726095	3.2144424782	3.81227633294	3.21970255874	2.0131631863	2.40392165482	2.54922121977	3.4733602246	3.48532930199	2.84633850455	4.18457328142	2.47240355991	3.70133504775	1.94816456568	4.00354852728	2.89812553826	3.55015324437	4.51427712507	3.46134832906	3.53848543691	3.9190744433	3.07021005935	5.03377024894	2.26825066527	2.82336544938	3.03722196103	3.54235239356	5.60212943662	3.59299567836	3.86886463482	3.64613781467	4.30266240446	2.20044776299	4.32808497103	3.09405953721	1.69073167543	4.53431907544	1.56342945101	2.7045600737	2.18662416317	2.66455551097	3.88896494433	4.1829146678
ELF3	0.0338571961037	0.0652792830993	0.0645735889735	0.0637852447857	0.0727853188185	0.0384409484627	0.0404211699213	0.0328554645103	0.197050583633	0.0558868219616	0.104993161969	0.0269959689723	0.027670522349	0.069870851503	0.0753576148414	0.226071810662	0.0511095892971	0.0447278417357	0.0178897245607	0.169378944622	0.0336355114221	0.0480430642895	0.0642177247557	0.0182592287773	0.106617158948	0.0767054768159	0.115189519254	0.112388484358	0.0260525374901	0.0598022835999	0.0196377982363	0.0310259760711	0.326776279917	0.0667754864607	0.327876938191	0.026084746646	0.0458710819019	0.195793874501	0.0175403711961	0.0534037052657	0.0418317662786	0.035840961941	0.0821848949031	0.0296979293724	0.00538368850854	0.0306224330032	0.0573886261523	0.0228352792235	0.115852521441
ELF4	0.784616772027	2.28723271281	1.67567902332	1.92868096896	0.798357641765	0.765011391528	0.195305615251	0.370556797352	2.21977511082	0.906641082073	0.408174296727	0.871894547047	0.59421100403	0.253199678549	0.233672335224	1.44944172025	0.524030878499	0.757145774978	0.557808030597	0.201147307845	1.66021467055	0.258609509568	0.892995258624	0.52021921959	1.60984097761	5.32874573224	0.449267876371	0.783690074703	0.812327466534	0.697466994803	0.149572786567	0.626399792141	3.58292405313	0.63786989481	4.01188410344	1.52111664959	0.50951336107	2.49852775227	0.526040446451	0.121758416159	0.605096640199	0.174553175627	0.851188933867	0.317499833546	0.793836471211	0.357145831808	0.345691090416	4.25082647589	1.14206400987
ELF5	0.0147752820234	0.119816681496	0.0749116136567	0.00378018176708	0.00485275949066	0.0136690332985	0.00323396342795	0.00404408690721	0.047060782433	0	0.00589484480452	0.0564885868159	0.0196784578165	0.00559013454782	0.0033495068012	0	0.00629093589119	0	0	0.00864985932149	0.0168191590618	0.014783714838	0.0118565692389	0.0116868815432	0.00710840370492	0.0373553490304	0.0125671779487	0	0	0	0.031423099047	0.052566039565	0.213907776631	0	0.10359269534	0	0.00349523120729	0.153087984272	0	0.0134925881725	0.00304256413915	0.0176462536249	0.0142169518336	0.00396005433387	0.00430731019859	0.0032666654165	0.0105957073704	0	0
ELFN1-AS1	0	0.0139601298033	0.0704269987323	0.034354169588	0	0	0.0587803099908	0.0183762654813	0.0855373736114	0.128321686997	0.0535721588504	0.015099013213	0.0447092969805	0.127007404742	0.0608804188658	0.0624214098299	0.0571718218302	0.0130086111192	0.0371645267416	0.117914462459	0.0458555920063	0.0134353922107	0.0359173725378	0.0796575009933	0.0484507071536	0	0.0571050532876	0.0302657226162	0.054122142739	0	0.0407960153452	0	0.011999919462	0	0	0.168588170436	0	0	0	0.204367007911	0.0967775355808	0	0.0323007995654	0.035988845655	0.0782893914357	0	0.0481467228741	0	0.0350983940715
ELFN1	0.828922141958	0.283672016038	11.5151226207	0.865975247024	0.930185016584	1.46981390876	7.25348643099	1.70160872873	0.968073953205	9.32434770722	10.6103526994	3.48370166156	0.896999892761	5.88032722811	2.3724125462	4.42071292499	2.4264196997	0.578864586907	2.15563437494	6.61522793873	6.18049898023	3.40397629465	1.12710489874	3.52757045264	2.98265661475	1.11646345901	5.52773450411	3.49540365427	2.60325395178	2.64509855275	3.38413292182	0.986432378871	2.04640603138	3.66329103045	0.425726477129	3.78890951536	0.318645093772	0.26631114818	0.207761020906	2.7702652178	4.75453308028	2.10372715386	0.697898888087	2.94833821076	2.84943860868	0.908695412966	3.054760347	1.85581415308	1.11946076862
ELK11	23.5403202208	9.75967546732	13.6414381436	7.47418028475	8.78621667914	5.01661165128	9.49078423212	8.68057899015	11.6388599822	5.84503773715	6.82166082477	26.547908856	4.61954403277	8.33951999238	15.4380818783	8.93864301539	9.75107652412	10.461277753	7.67997617207	9.64375819529	10.5214382842	21.4408259802	8.91193199749	15.5143610436	6.64192464849	8.93507408539	6.68703311022	8.04256800953	5.06441022154	22.1726593242	9.07160271064	10.0727958758	10.4149907232	17.2213783068	7.96401224903	7.23755763179	12.7167517494	12.8118216529	4.99878898818	9.04122529878	12.2689348449	4.60340539512	17.2701196424	20.1899489406	15.1928363068	11.0902214179	7.43637800712	13.1751637379	7.14064329133
ELK3	2.90952895435	13.4530869562	7.47023933315	6.85300271404	4.5746759084	2.95711213968	5.70643561801	2.63149465911	11.1433270582	5.50635684209	2.86686544178	4.69384725966	6.25970557694	2.1025135869	1.93340191223	5.6537081762	2.96826061893	5.49164899557	2.96149225405	2.69297216623	10.0726194772	2.18410684441	4.65427482721	7.76004534284	6.71137152389	11.2325959309	3.34551904055	3.91547809763	5.4643860167	6.19428978497	1.6276056574	3.44758803767	8.42601917987	4.52151214058	16.7558668372	8.41201651929	2.86575270022	13.3248635097	3.08005031245	1.27846336967	3.88311830434	1.2412305703	4.62549812572	2.28582208548	2.64035520409	2.88680732894	2.20942839019	14.2150443897	3.26361450709
ELK41	3.00045553346	4.52221400341	3.70098363888	3.62652369827	2.74444771526	2.95203499407	3.15517425604	2.80500026152	5.14706281281	3.17571515684	3.11779419503	3.00208101212	2.46725026096	3.25146801267	3.70552389841	2.79980912479	3.40296058356	3.25611364582	3.78999815666	3.21429399291	3.89940968835	3.15282358297	2.94458707537	4.30933062788	3.76622512656	3.61055354091	3.04509490709	3.11358309833	4.09319988703	2.18702521573	2.46396744188	3.30099316254	3.32325227992	2.36360639101	3.65236124316	4.70148663562	3.44759277767	5.45131162878	2.1745842042	3.29596081561	2.84569154595	1.97896441512	3.19139188801	1.64890830987	2.66075768755	2.3685465816	2.14908381564	4.78626901996	2.8345624351
ELL2	5.36992393101	5.36562193561	10.0338661753	8.24086407222	9.78153170587	10.3469017117	4.56701957717	11.1186727912	6.00966451459	6.88612200224	5.15131499656	7.71170326542	9.76373054677	7.17847569337	5.61723107351	8.94299403529	11.1373032566	7.42883254271	10.6701146286	3.34398356651	18.4383905239	8.04481284935	14.6481613224	30.2940759612	10.6381018715	15.1716950885	7.02518775346	12.1284432547	8.85341827269	13.6204487723	5.47911993232	4.63487234059	9.43733881376	4.97456547111	5.21035663798	11.2406034673	5.98951328635	7.4985116243	2.18170651789	2.11156584203	4.9364213303	3.16016128477	8.07013812515	7.06112227535	14.0355991414	7.68866915246	6.37873866879	29.3101426296	12.8003445985
ELL3	0.0999075840707	0.0814971049943	0.185417006963	0.112074514015	0.272603764388	0.0479911215964	0.055509634756	0.0757255273376	0.110151643882	0.0734433729397	0.110380968965	0.114070947739	0.0614131871023	0.0523376347039	0.104532524754	0.0357261425473	0.0932565715287	0.0446719319336	0.0191436025768	0.0539895385983	0.0367428545671	0.0553650120682	0.0986730039996	0.0273546071119	0.0499143222655	0.108252688544	0.0588301017723	0.072753332525	0	0.0970572374613	0.0770520574549	0.0592402230607	0.251369146257	0.0722496851946	0.307652204285	0.0723670575354	0.0545401702971	0.41665298045	0.0437961143303	0.0421081189217	0.123439362596	0.0757226477163	0.083191382214	0.111228026103	0.107539177958	0.0764603874049	0.0606236340448	0.0259167444596	0.0903966451476
ELL	4.6969989054	3.07279478757	3.49038720457	3.58787796157	2.9732559086	3.00039440681	3.92747635452	3.73142951506	4.49670788708	4.33418712126	3.64129550693	2.78420718568	3.15775170201	3.75888064216	3.55474207125	4.64670344357	3.6995527495	3.72731941869	3.3295653514	4.07993981276	3.8490384473	3.49914963674	5.68615947576	4.56320798371	4.50109920076	4.68062750712	4.56795628937	3.88051511209	5.36462543912	2.84423737402	4.61672837807	3.52262851748	4.34121736402	3.72793356708	3.11990697979	3.72943608986	4.23202509485	4.03476298244	3.98350050244	4.28513541309	2.98764983789	4.53707413042	4.35856006146	3.29644756605	5.23099884505	2.36780554544	3.03342913403	6.72049734847	4.50717782745
ELMO1	17.5031727127	6.40844061901	18.892974568	15.2112167988	14.8123257556	20.3317871892	18.7476712289	16.7972987912	6.52152980257	17.5534726386	11.8021131331	16.1250613705	7.85472737861	13.122800546	16.3613390218	23.0467889648	11.9023757671	22.1079850728	17.2256416415	18.3706598044	16.7725125214	20.7894752526	18.6612612266	12.8269954553	17.4997423266	10.5000148156	14.2520071002	21.1281151258	20.6053007459	15.6939235959	6.75827131241	10.2290308864	7.17159700855	20.2710281451	7.2749832331	16.780083109	19.6615433226	6.08548453452	17.4239889087	9.75957956298	15.7621380061	10.0039350011	18.6064958781	24.5598920081	16.0155839073	15.5240952083	11.347832088	9.7726437541	17.8149967706
ELMO2	14.907654935	18.6068514694	13.1517367776	19.4418644194	12.6063747484	15.8948224011	16.601769371	19.6340063848	16.2544961104	19.3500468825	15.6126001025	19.6178517458	15.4707618288	15.1234981542	17.0785676212	15.9779351748	14.5963547395	23.9039656728	17.5951700483	15.522278742	16.7048326252	15.8432209739	17.6588486091	15.6535681995	21.0296801465	18.6535786732	18.7799808361	15.6605068888	14.3673781946	16.6494791828	14.1808569309	15.1090954716	15.0750288626	21.5589677839	19.3467099966	17.07327318	13.0864666632	10.9605372099	18.4381774086	13.2489322342	16.7030407586	8.17000815571	13.0386793944	13.8450065592	13.3105403261	22.9172570676	13.4162178671	22.0594781578	18.2636844792
ELMO3	0.842357476568	0.600518702158	0.410249803165	0.402437416907	1.48211755395	0.381692493318	0.79016715741	0.67050175662	1.76584848911	1.94677703432	0.982497789774	0.347951628761	1.10758384817	1.60976336643	0.865163948566	1.83006644915	1.0924314006	0.479646436543	0.292618329096	0.649132471846	0.516621861941	0.675990671621	1.57953445626	0.810758685353	1.01108001917	0.707822209667	2.11285740268	1.73203384483	1.74611694376	0.642969767869	1.30051359675	0.280318187687	0.479325715021	0.938609203806	0.338260485132	1.27883129557	0.329401447946	0.410083616952	1.45318058578	1.3893226344	0.764641858934	2.41756415826	1.03590232206	0.767149414983	1.21780288515	0.473193294635	1.6581232751	0.794229956814	1.48959629006
ELMOD1	9.84587351213	8.78706972942	4.99555442852	3.02572178045	2.26797394142	1.90128760423	3.28094204832	6.48011889676	1.40488490066	1.14138225487	2.19404794868	14.6702718855	1.58944375636	4.10979131528	6.88886474608	3.10993142502	4.6805304278	4.62903740577	5.10914508115	2.69283887189	1.63406746658	16.2056113193	4.58586830063	8.91266912049	1.97475242187	1.29821320058	1.06408544736	2.23371472928	2.80613513402	14.5732727169	2.52170369852	9.35442715215	4.33900571462	0.508389966438	1.5822846072	2.00017801647	2.0948790001	3.89877903673	0.897461359227	1.0561544582	7.97841680937	3.28394791139	7.82544510072	12.3961507779	8.03899428671	10.0752228518	4.20390118048	8.9247071167	1.57971842176
ELMOD2	3.74400340124	3.81258791718	5.51619883806	3.46068881284	3.8305209808	2.58154142549	3.06809580076	3.29092377746	5.03276827241	2.82469396331	1.56901875305	2.76936225731	2.81572095506	3.27909852559	3.27538398976	3.67346904193	3.2337062243	2.12969239284	2.58460300249	1.98458602724	3.1684920128	2.464231773	2.72031957609	3.36031968578	3.21524458861	3.85769653337	3.29242615743	2.69200974827	4.15565688432	2.54051552234	3.11112863123	1.74669644009	4.64186653715	6.62270750188	4.91522144271	3.09779491197	2.96042760494	8.19408726132	2.5821665597	3.81851443295	2.96904399944	3.26686555224	3.71178933047	1.71063232539	1.9132139854	2.5851848866	2.35678462752	4.47818818165	3.1925688854
ELMOD3	2.08253111967	3.1934465219	2.42281391251	3.07513594651	3.8845754771	2.23830749796	2.56672535737	2.18319856195	4.40230248106	2.97796233883	3.27539064816	1.65395659876	1.87919783981	3.0230229341	2.5547466802	3.6144481453	2.84311476834	2.41926296759	1.62284161478	3.09523162737	2.34284235919	2.05382152497	3.00953341858	1.97884712586	3.16635171743	4.36759625989	4.18837258519	3.2039930213	3.17813065736	1.90759481031	2.78467789604	1.35958656623	2.91016644431	2.88193303827	2.29432668811	3.48558190663	1.6618560445	2.32090461428	3.18271473089	3.03777100384	2.03055508117	3.36753310557	2.58987757518	1.94170208951	2.31996628575	2.14371374083	2.42710157065	3.08061869727	3.92121444057
ELMSAN1	3.96575407075	3.47007269538	4.47681164195	3.72922612795	2.42278516198	3.80626113024	4.16688273067	4.07718279791	7.3294139215	2.83612118535	3.70730741803	3.83733179283	2.70046773188	3.83146884967	3.58455702506	3.3879956243	3.18378974797	5.07025764854	2.58821961151	4.82013988031	5.56519479812	3.3741287687	2.94921344348	7.17760221972	3.93273331169	3.29389738294	3.8282323123	2.88361812281	1.6315273256	3.05370510946	1.93896647481	3.44451150255	2.63780460417	3.49465378256	2.8210900758	4.24284344447	4.59321749827	4.58365246199	2.33232822443	6.72280913783	3.49640170693	2.42747028919	5.82334739789	3.51732648548	6.63801606335	2.46161166547	5.82795180152	2.92051188115	3.62981011189
ELN	5.42338674275	8.9567527034	56.0526064292	21.3143728764	15.5478319426	7.55885840614	12.6428858901	9.17596148442	41.3704115956	5.4641330598	9.02620042148	5.23405608181	8.35076654215	11.6682044425	6.06525128038	10.6414318522	10.1037430851	4.80637757168	4.43012577393	6.6570041906	10.2459560945	5.15092646671	10.7348747182	28.9278106246	6.60926055018	25.8297335234	12.4516221519	6.79916543959	2.03323289414	7.93749850658	6.95993304503	3.59294746096	32.7302077219	12.7397859879	38.9374069624	6.24104477606	8.51647010159	9.5184889264	8.57338059552	38.9933281989	6.77811946678	11.8613979087	11.553505222	8.87375900084	9.37376044617	6.48298064336	5.22851674961	37.4707159591	16.016373124
ELOF1	12.7188658484	12.979431521	11.199783003	11.9930628309	13.321198091	11.1949382715	10.3889831291	10.282557587	8.82860278444	11.0649753992	16.9245528834	7.50403589023	15.6186405962	10.9295730617	13.2599244628	18.3197289404	9.01394329579	12.0515944393	11.4591870953	14.6466515352	9.20499637638	10.0047084353	13.9390692206	13.0232314981	10.1775937046	8.90206702279	12.0767357734	14.9054295972	11.4095585576	8.62034440866	15.6487033254	9.840632176	15.582155664	17.9469128985	11.0085875201	8.10094842771	11.4503774351	17.4985864813	22.9565944504	10.4135103588	9.51854488764	30.3488414265	13.1326358534	11.2032983301	11.2811767417	10.7121497466	18.8277569427	7.86646789705	13.3924806844
ELOVL1	10.4707537896	44.1733087116	14.8084071922	88.5727710066	75.8549605252	115.824954402	6.8058431398	50.6584748338	17.0745153673	23.0331541843	20.4524003604	35.2147774584	58.6979746339	8.01160378699	19.5738924693	21.4237150618	23.5520369054	34.0189502173	56.6510132768	6.92065342	38.9292941458	17.3634571554	19.4189416487	11.3652009445	52.568720927	42.4542126191	46.9927437595	55.0419650845	8.01727685996	7.60757683192	4.8281522748	10.5483987133	30.1218895786	20.8008863235	19.342571828	12.9439754574	24.9679547852	26.5296431135	16.6114276802	4.22458479105	9.36459007794	9.57668941463	10.6654869464	28.1890062483	22.2833873816	34.6895318378	10.7377498647	32.4403622329	53.8476985816
ELOVL2-AS1	0.82285379697	0.817780357465	0.651024454465	1.1667970497	0.728317555768	1.60635688671	1.86819159145	2.3590863715	0.746282592957	0.159937175097	0.233698837883	1.20441983659	1.28166651344	0.965624413441	0.711374459574	0.207468260691	1.43405986424	0.980924690625	0.764296571686	0.742994028347	0.571533465586	0.351656787428	0.279791126653	0.0248208155269	0.764912613419	0.513794932978	0.996441799395	0.207473721702	0	1.00260958983	0.0254236037658	0.132314937649	0.0224346320376	0.0504287463914	0.435292728244	0.157593289756	0.435496558289	0.231876441294	0.198696927018	0.0636795749288	0.921891182624	0.2748345626	0.593819771721	0.583123615106	0.548876711696	0.841786949426	0.650097055232	0.0658451881923	0.251538490846
ELOVL2	7.94630710431	24.286710595	30.9546423155	36.5519081828	11.2233363692	23.944411892	21.9365006544	36.0254202509	42.6315798334	2.85232966429	1.98503478838	28.8870074784	21.3288290738	12.3661901962	8.59776747009	2.58450977479	22.1956117034	21.4017559477	16.5340953394	4.26297182427	13.0142116655	4.7638566301	4.21699338084	0.466472359457	8.80749892605	13.6560763474	10.3524494327	3.85674051257	0.234355512999	11.431463853	0.151415783749	1.89127270897	1.46975746115	1.36954735146	11.9704955743	3.8221104113	5.42317870475	6.5807195383	1.39376175702	0.419711648196	17.2891602456	0.897780194272	6.41787067512	8.33500584895	9.48723165665	16.4580553477	6.32591564619	0.597569969827	4.45519537676
ELOVL3	0.12915169932	0.120845237422	0.0423366774533	0.061955276664	0.0477205714464	0.011201428819	0.0636036395852	0.0265122196368	0.0308521015688	0.0154279295453	0.0386454158301	0.174271907427	0	0.0458097459115	0.142731499883	0.0600386815675	0.247452655536	0.037536152872	0.201070661638	0.00945112273055	0.0441052083581	0.125994775823	0.07772928105	0	0.011650315919	0.297371465586	0.054925259131	0.0654984675436	0	0.156833778763	0.0147145365341	0.172306186583	0.0865639704441	0.0817232594694	0.0547687787178	0.0456054979654	0.240597337678	0.0233398606116	0.015333431713	0.412788561858	0.0698125329609	0.303673876658	0.069902605624	0.168748573518	0.127070363452	0.0963702038189	0	0.0544421765454	0.0506379456407
ELOVL4	8.53466334929	1.24812830482	2.69038312136	2.27290325527	2.32994670417	2.80689689495	3.46853102381	5.96245177774	1.34876016809	2.05119952826	4.82018669206	9.66074772031	1.56985188333	3.96403387107	5.19569945523	2.2594142695	5.01860341332	2.93090166438	3.71544476047	5.28607632351	2.84749358133	10.4265312668	4.78768421773	4.29472727044	1.9164999476	1.29292241575	2.25263979436	1.73181220956	2.49862113149	7.867070026	3.36227159803	5.44891409927	3.24202557827	2.44142768723	1.55507683241	2.48017749849	4.8434253007	2.83488386856	1.19553890006	4.98985361896	5.56010893148	4.29488756063	9.83463251357	8.1026070297	6.92959555009	6.44257938844	3.09933845057	2.93457291112	1.51195966637
ELOVL5	36.9586106801	56.7796482287	39.5999426879	51.4544958328	38.5605996224	60.973519211	39.1522186886	42.2013418755	36.1304325161	28.207802466	47.3274688017	35.3643599085	30.7829372456	35.8547799287	36.725705534	26.3852881947	47.8642664792	38.4784550196	48.7859122662	53.607236594	53.561889018	27.3383804674	35.1542955713	87.0147684799	31.3042522142	31.5359088027	39.1521810274	31.9110492127	19.5829753057	31.1504213852	46.2623176289	63.1693022622	22.9639434374	43.6861571668	55.8758664511	31.5823276241	40.8611008033	34.1473178778	28.7352129522	37.1267052623	46.9366914099	37.800121804	34.9825325756	24.792794111	42.9073705162	41.9197833801	27.132469268	44.592297501	37.0883708406
ELOVL6	3.48213123157	3.14275867777	2.27974392221	4.0020018178	2.89302939758	4.24494854368	3.20464458232	3.43457866625	3.82579589222	1.89284013821	3.51428076057	4.17884486038	2.12694814917	3.01072297428	3.22631178498	2.38862335437	3.13051177788	2.13161701025	3.48819158368	1.987039946	3.9009763314	3.81856972368	2.90623571599	15.3686632431	2.49099624451	1.95551182351	3.80021334403	3.08885818139	2.34734489983	1.96248770337	2.57665105882	5.83628075432	2.43961635218	4.37825734862	1.26570144738	1.95935519024	3.79935033102	1.75628053088	2.18374376291	3.18260514563	3.73640219039	2.76041866558	2.94413355392	3.85830313377	3.38224494195	3.22699089877	2.5427984254	2.18079974868	2.00748191762
ELOVL7	4.42570712653	2.72752137488	1.76819836528	5.78769785111	5.3805882866	4.48029002316	1.18782854793	5.08764338389	1.89029464397	2.24182043973	2.05227553311	4.55232278724	3.79269376642	1.66345838972	3.15461615787	2.31145643949	5.58509728346	2.52755665227	9.00820291883	1.17795356942	2.61641425928	2.68888118052	3.7959780647	2.61686031672	3.03325496844	8.56355049884	2.33263410524	3.89859016648	1.37443157831	2.86159611902	0.762683111617	2.38904761854	5.22333732094	1.09132391623	2.37931804309	10.662248498	3.59393024272	3.74812862972	0.891235613294	0.742045172605	3.30178714635	0.498238654713	7.32316866651	2.60958061241	4.25127563213	2.94826976329	1.68227693964	3.52648960626	4.30111030479
ELP2	6.3672441225	5.37019125917	7.33044116529	5.3981999766	5.02647056706	5.43633435243	8.03094217041	6.33007389707	6.68027721598	7.04992677982	6.41103199216	5.46560131895	5.05976301544	6.35314952814	7.43930060519	7.29944356063	6.84180713768	7.46148805127	6.26819802479	7.98896880509	6.94117272834	7.37373120614	6.09155133473	6.2293765932	6.68602978116	4.60228160288	7.18973155595	6.67727524204	10.2406032924	6.72371830571	5.33503919449	3.44344604245	3.43985259089	5.45201816719	11.8303620135	7.40795963599	9.06718997399	6.85629809476	6.27739029396	6.99600449247	7.08866093593	8.25050205587	11.1742832957	4.87361253512	5.73820814226	5.90505202273	3.23958104613	6.01950343164	8.44599345021
ELP3	11.6005152562	8.44531649982	13.5255551938	7.55798741991	7.52568462725	8.8325032697	12.4113888428	9.06683234185	8.56951178588	9.86163274673	11.6115045274	8.55526336197	6.00094571114	9.76917393746	9.87500725127	9.72408597387	8.93776955197	11.0872585646	11.2892559196	12.6209311009	11.8019645962	10.1468967572	9.25951863135	11.0693285091	9.25165204381	8.59174413798	10.4850740198	8.54112168618	9.99034507679	8.71645188949	11.2994782424	9.58367649128	7.7658914781	12.3653681283	7.36948973731	9.1138991703	11.9657288499	6.72334130382	9.65302111769	10.2896930601	10.4693209531	13.609386643	12.5411240204	9.77981189806	10.5548007279	9.46190910616	9.47925006935	8.87373943733	10.0916869186
ELP4	9.8049144385	13.6385749793	13.0369187285	8.83474985935	10.0245458197	10.512629286	12.850199589	9.38600677734	10.1027771802	9.5988072314	10.2551331959	7.3621536413	9.39547037292	10.1439251615	10.2499345949	11.3416897995	10.4409492118	14.2454140546	11.4540686206	13.9209799028	13.8635499934	8.00010701647	10.0051491212	8.66274425854	10.9483095688	7.17626724988	8.3735463469	9.33460899949	8.43065178437	8.25580361885	10.5459262381	12.9583855074	10.9854476767	13.351627615	13.2647563244	8.63160606219	8.55103353179	11.53634931	10.8000152147	9.58220627791	10.7525368437	6.43281094287	7.88199918733	4.69974751121	6.76929805191	12.6758159691	14.4131702687	4.91098364596	8.95574514162
ELP5	20.4381864292	7.99065120576	15.2532166095	12.4280986792	15.2216899652	15.0131763052	17.1849428377	13.6765555009	14.5552981454	15.6345233446	20.3853870429	11.1835085232	13.8978397402	17.4166336989	17.1082884733	22.6524394699	16.1120800034	17.0161327778	15.8216895747	20.7048320133	16.1383355444	16.0622540792	17.3633117009	22.3232568327	13.0527395335	11.2546214475	18.091106441	14.6311697796	17.4619579659	12.7395715867	23.3002506479	13.1050225777	10.461606087	21.8233242091	10.3625774305	14.5771515664	15.9118582384	13.126736443	26.1637480695	18.0286032863	14.0141273684	35.983975188	24.0514460856	12.5886979832	14.9583577664	11.9225168245	17.2600551369	12.5173381507	15.5189616236
ELP6	7.56930606993	10.8977290377	7.83492034936	8.51714317131	10.9601030536	10.1423071829	7.53650334032	7.12592526495	8.21578986112	8.18486821108	13.2816992056	6.92332368486	9.47613077172	9.51650804276	10.2638129105	8.04993133323	8.55909456465	8.46957176625	9.87955506843	9.48442845282	7.85740344211	8.41454599354	8.65808700956	9.97943626314	8.06584110113	8.14364649479	9.63726919223	6.42385166422	7.77940048289	6.60049609312	14.230537986	7.37605355537	10.2380067474	7.78804937419	8.3133947462	5.724708252	8.2544152455	9.5620161212	12.4368802783	10.7190773238	7.97780154106	19.3228953953	8.92892377096	7.96624993469	7.08726354222	7.87415056335	8.51828349574	7.2995570752	7.88439920974
EMB	1.01467429437	3.42209598502	0.900961863942	1.35724129384	0.497811705939	0.397293820026	0.550152729199	0.49091230201	1.26725726118	1.39214099804	0.571956932584	1.13339104109	0.546725728817	0.633188808668	0.615622401823	3.05718462655	0.653411281386	1.37783635751	0.797061390909	1.20775532417	1.72248792823	0.849274219742	1.3987278406	1.10396679568	0.905427006132	4.57106683388	0.372430242911	0.233449645495	2.08221997908	0.87529179544	0.429797700947	1.16835197393	2.74066108091	0.526736265951	6.05617465166	1.9584945805	0.194215710094	5.10692754915	0.387891779193	0.415233951854	1.40972408537	0.143308256802	0.686673094356	0.555188016917	0.570732939896	0.734438600418	1.15336602678	14.919525856	0.521642120449
EMBP1	0.051080942698	0.0605411491194	0.0214331261624	0.0744921764052	0.0301984322423	0.0389865562011	0.0603742833173	0.0419435184884	0.0195237624052	0.0536968856388	0.0152846945254	0.0896044370551	0.0510241111397	0.0347870731473	0.0312656709165	0	0.0326234316813	0.0267227434968	0.0254482231346	0.10167427532	0.0244217450158	0.0889315679656	0.0778817617536	0.00606056377278	0.0479214356391	0.0885562301502	0.0347576876384	0.0207243016391	0.0802963753976	0.0694730567637	0.0139674333636	0.0575480659319	0.136948076943	0.0332459628299	0.100510125688	0.0577199517291	0.0217506148796	0.214163285958	0.0242581754887	0.0233232138038	0.0568010843167	0.0228774128174	0.0626671293669	0.135537497766	0.0714776904038	0.0745369666278	0.0146525452489	0.327293851103	0.0200278743
EMC10	16.6041479563	18.0649210146	19.3691032008	17.6029847622	23.0845778001	16.5059452678	15.504310313	13.8740889871	16.7512487271	23.5762246978	17.0242207511	11.2552677589	20.2985782394	15.7398570344	11.351135122	26.9060533291	11.9051595312	21.9855730984	16.7534664426	2.26768117834	13.7035278364	10.5479929207	15.6426272846	17.0101473507	20.7102640891	12.4462545482	17.6538472873	25.596609764	19.7886803589	12.3293894598	27.5050584281	20.500431009	22.8513780796	17.0142827406	13.6664623219	16.5795164193	11.5950737633	18.3231792888	28.585643957	13.6056080565	11.4457135581	1.984770093	17.0798997684	11.6733544328	13.6407063727	13.0809580381	17.9369000426	13.4502405962	21.9083519414
EMC1	7.92437081991	8.88028106781	13.070434276	8.8226652563	5.96503110356	5.31660515534	5.52679794959	5.36008746743	9.26390839366	8.59771569008	4.6353788319	7.40196301909	2.47451895299	4.87580353501	6.98783732801	7.34247707113	4.68138310853	9.11096006246	4.32613062851	6.03344500076	5.63660525016	9.50593863544	8.43862648289	7.32456206657	6.89145722621	5.79174167582	4.21941642608	7.52114290235	8.51654095696	6.67063982815	4.85303652629	4.64083928157	11.1157282132	9.89070793358	8.11796414641	8.93160339628	7.88770697236	8.43840826117	7.25016914637	7.12825215413	5.26260920247	4.55150316824	8.76026345487	6.94313537587	5.55447427336	7.44082336833	3.18639683494	10.3431025956	6.09665531488
EMC2	14.6931406777	15.1065256201	12.6863841495	15.4110842195	16.9921330841	17.375806882	10.5781549557	13.8769382126	8.27841606073	13.6666443021	12.5625862377	13.8389224896	14.4838315797	9.92989305242	16.6451388478	9.55710691254	12.0533200272	14.2129759296	13.2110603892	11.1548869487	11.7266166261	10.820557873	14.5386750934	8.54974358652	14.8911281448	16.7830538929	12.7462627273	16.8941006322	8.20385615402	27.1432482225	13.3548254058	8.91362096558	11.1271562109	11.2309286246	14.44167956	12.6946479897	9.7668592505	18.3522138816	15.4399546569	7.8794859295	12.2954676066	7.11539089945	11.1568422539	9.6019115895	9.72716182536	13.7679657439	15.1461279196	11.4023256831	16.4059510906
EMC3-AS1	0.297972165738	0.312264874405	1.17837541547	0.85992722938	0.939506780873	0.334929960091	0.622190530853	0.30828486089	1.47485755169	0.415744069113	1.11272576145	0.333719089288	0.202395640854	0.571570937962	1.04971595133	0.509746835182	0.73837700372	0.599282266198	0.247413280476	0.568678177158	0.647176242917	0.321993608151	0.679074308624	0.480804725974	0.425763524332	0.406805182252	0.542364750857	0.620577699083	0.843111941674	0.289471069849	0.586632201272	0.275624947358	0.543227371874	0.530088407343	0.29517628866	0.454544619867	1.29416158534	0.379093632616	0.316973493053	1.64895121593	0.72526569697	0.389678598323	1.08377270787	0.53667372853	0.422165108947	0.304359280397	1.39321284408	0.470269586059	0.476663408339
EMC3	13.5754806795	16.2768770965	11.7120263826	10.3878279496	11.5783181989	11.7858102461	10.6533117212	11.2875371522	9.72264964231	8.86191473688	13.5714306104	12.5828245423	9.68228514222	9.86938254417	10.9387534194	16.2361010687	10.6166968531	13.3626616441	15.1800250203	12.0896105916	12.012221344	12.8301608294	9.51697657311	15.8054535519	8.90649190176	12.9795578111	11.5114113894	10.2136040083	7.45238456812	11.3350823922	10.4128055298	16.1421977367	19.8224842907	7.74439572838	12.1231063658	7.8241838993	11.6206582236	13.949893062	10.2107512267	9.08352002368	11.4157505282	20.5405863588	15.5537881291	11.4822749194	10.2179848434	12.9785688035	10.2073833803	16.7215078033	9.2918436335
EMC4	20.6095004485	13.4535859142	13.8346539388	12.8277768136	16.7658345696	16.3077253741	17.7634452717	15.3332729586	12.5879687979	14.3209141863	19.7898546376	14.5779364132	25.0142701088	16.9724646293	17.6216658908	24.5656128964	14.5637042298	19.4526377097	17.7884810883	23.3723001003	12.3268963353	17.7575298631	16.6020261316	20.2798309052	15.9833294244	16.9902582532	19.3322654238	17.0507537913	14.6451435268	16.9015919028	20.1102900918	16.6411813103	8.38925430288	16.2681258493	12.9261146983	14.8869375501	18.5538834185	15.0629723566	20.8618405108	16.7669448997	15.7983304013	28.2333132467	22.3740228023	15.0106698783	13.5139051305	14.7330712847	22.642777144	11.0847177308	16.9007465307
EMC6	5.06563531197	1.93902390709	2.85311769182	2.29748534925	4.45240998792	1.63756440922	4.29010270932	1.53617454677	5.06038657357	6.43627540852	4.71953999942	1.74767641884	1.95499976627	4.63892481329	1.50722579255	4.73647813392	2.02201641642	1.62282846619	2.29424501102	4.51574398263	1.71025258041	3.00655774248	3.78781154495	4.38812006935	5.13033554209	4.52198887028	5.45918863781	2.9193237647	3.65430033338	3.10365686422	7.60774067695	3.600990172	2.31493894952	2.74746827284	1.13266677401	4.55319598413	3.12517303507	2.20538919587	3.44445903081	3.86365262823	1.47578999874	5.80071825513	1.30856041516	2.17538298125	2.31579816253	1.48903870192	1.91954535318	3.26126336524	4.28825697657
EMC7	50.7283081667	43.753715385	36.2678055798	35.7987981582	41.1635229138	42.1073726444	38.9416591742	38.9833833061	29.0284675457	33.7216822686	56.3330495187	36.1380646163	59.2537429161	41.880997258	33.7559854449	44.7423245193	36.9477545182	42.6787156416	48.9080459902	55.0314173405	30.6862560691	37.4178206399	43.2595794128	49.9255372871	35.2165340551	51.9249066828	44.7873794299	34.0782394133	25.4234894622	35.4124452121	62.5802254651	56.062809076	24.1911120225	36.6329103045	38.4813772102	33.9863557386	38.5642267335	40.0194916816	79.0722043383	33.4324227423	45.6872578526	64.8004681523	45.7269167299	37.0162242395	34.6236997018	40.519033908	57.3799578693	29.2154843136	34.6558873028
EMC8	7.78878936745	9.6278581758	7.77186422535	6.61612094621	9.26893475928	7.8065239527	7.30828122025	6.5537138805	8.78890132058	7.93254181577	9.85934563873	4.79443048281	10.5072907732	8.30321410851	7.46457374478	9.88227217237	6.07474422614	6.45035589557	6.97910715976	10.0250557322	8.09426275422	5.93827963312	8.82093957167	8.14393117778	8.14319706694	7.38370604029	9.83652176662	7.87587715696	8.09358216729	8.74300537099	13.5812025106	6.06099116875	7.84799806143	11.9299264018	4.77679912463	7.23576989505	6.04708203992	7.45262761588	11.6795447199	8.37429011173	7.09337698121	11.6212034167	7.15019688962	5.20041504782	5.25206261314	6.12991349589	7.87500060518	6.53774854717	6.65585484929
EMC9	7.10832491198	3.92982928572	5.63622215012	4.08656692758	6.89405993565	3.93599727753	5.08853148283	4.87542689861	8.98970594909	5.06148786809	5.95556764539	5.61395193224	7.57377743207	5.2996798869	8.02872983577	8.50084214002	4.78905813965	5.56587516666	4.69862124706	6.67457570379	5.05488598708	8.17505543436	6.94563500445	6.63952126274	6.59824592567	7.14329308481	7.21965379936	7.61514550733	7.23016273408	7.09508904271	6.84734656677	7.52893763029	4.67093842407	14.1615542613	2.20346385138	4.6329499605	6.73605448365	4.03009431971	11.1464972089	9.10044484503	6.38890186718	27.3662723911	9.35431562225	8.12496916115	5.74129188117	5.95351006413	9.935223818	4.94467982959	7.94579679867
EMD	21.8156161336	18.9054297657	16.6832204595	17.913233423	35.4762760308	18.6034494331	18.1020366432	17.391379526	19.1598423735	21.2668738846	22.0259212724	14.9624942143	29.6279104431	19.2954867905	24.4270775865	32.1713559914	14.5066209902	21.4191740805	17.0677537112	24.4781084306	21.4108461046	18.3987253966	23.6610047907	23.4718779282	25.4217102707	24.1839639188	23.7743508311	38.1569104672	26.6309075073	20.8313069113	29.3616193016	15.7812705722	24.1882317189	26.8220765813	19.4559687666	22.7711186349	20.023262521	32.37913443	22.1564976022	22.7834107211	15.3384454579	27.7557923266	24.4256487597	19.7787658297	21.3023399347	16.3373893912	24.1071435931	17.780631589	32.1346648256
EME1	0.167982486878	0.80475444083	4.73300147972	1.01598754149	1.64191216923	0.284391831683	0.414736665043	0.336557899278	3.76883147302	0.680655521889	0.691640315552	0.389869905835	0.268472949081	0.716901662976	1.16071087596	0.58723626657	0.68661726521	0.40229149632	0.139479800195	0.731661506687	1.41349560739	0.423557469374	1.52053481573	0.314901852363	0.659463055554	0.429552492585	0.95442642341	0.599746441424	1.38123191541	0.280686756509	1.27999046264	0.486073625113	0.875502320745	2.96894881237	0.87078367722	0.537809826492	1.09199554081	1.36971821332	0.836035115084	2.30712607862	0.834344241503	0.577794271695	0.746752516486	0.183691700667	0.358463926527	0.209465250741	1.55639811596	0.507571651056	0.927347733099
EME2	2.78709423213	3.36521365528	1.62646374512	1.57365864687	3.91406765483	0.664610003524	1.79432872968	1.66773718913	4.15084683573	2.02975414714	1.61617293682	1.396246772	1.08479741699	4.34336463075	1.71246334951	2.82954772064	2.53497946475	1.10052398184	0.489437828798	1.36907905086	1.19684931396	1.18855675061	3.22368945763	1.64769044662	1.99050428001	2.54087742723	3.53951320086	2.60812641479	2.68060102944	1.49694879489	2.36220384091	0.630650452383	1.20242354082	2.19159872094	0.934660243667	2.20212044815	0.950320431473	0.917034575468	1.37226557103	3.71238926003	1.88010118386	2.65144347019	2.80430455234	2.42644204576	2.86055147274	0.741562836768	2.58681259452	1.48869921453	3.69782333742
EMG1	0.359752958121	0.566368516952	0.458238827278	0.368163956745	0.472625721539	0.237726918125	0.371209941403	0.295399889924	0.556555674353	0.556623458069	0.389579890463	0.20804383376	0.188232369137	0.427775094794	0.372821883952	0.621170329863	0.481402670039	0.756795082169	0.213365229958	0.300870493737	0.327614306976	0.277682103872	0.37116934941	0.345531879309	0.457419176179	0.167058209518	0.407985845108	0.301181420802	0.704299989064	0.216350498366	0.484042196002	0.192999821736	0.477656236912	0.520321619501	0.325458804554	0.435546624919	0.401199518966	0.185752412337	0.260336035647	0.735262509963	0.529151828226	0.260862709836	0.692317137434	0.330584845382	0.644236251855	0.261338290078	0.491404632843	0.323517998951	0.403006715209
EMID1	3.98933821023	5.71257687225	7.84814667563	5.68351833346	5.69802520377	3.20685314673	12.2550737143	6.8222532651	14.5483812324	2.38760672543	1.92778030304	5.5750802449	4.84235270747	3.77420689696	5.20806259277	4.28451179208	4.64554603909	3.24067100097	1.7031124203	3.10249742931	2.85739900236	4.05218998309	2.08101546708	1.2409242467	3.44621766954	4.47431527799	4.26545257186	2.67006194217	1.91206161554	5.64869555929	1.37126324819	2.50478233639	3.08628914538	1.24480874543	7.82607278315	2.05056245332	3.78341120101	2.92948123719	3.13250836116	11.8944477013	4.41541826655	8.30820308028	2.90828513646	7.45062034003	4.19224988905	5.26204787392	2.20962565729	7.99575210821	3.78724854527
EMILIN1	5.37956147477	11.3019912927	8.46163426553	14.0866763968	7.53207369212	3.46486682855	5.68412132056	2.54841845411	22.6773235761	5.16768205918	2.31582507903	6.42138371986	6.31758293598	4.63660137256	3.70041968376	11.9424605539	3.40000448864	3.86485573418	4.44820323846	2.62881856459	9.29634270869	2.29293400157	5.28167322571	11.4682013283	6.39226166496	24.9394805112	5.32235544281	12.1531099206	3.23216397205	4.11784956792	3.83798460837	1.48880003973	14.7104641806	3.91053141212	12.8852366414	7.39833404778	3.91300229382	16.9049525384	5.99114910131	10.5195826149	3.45459404784	7.85408979428	2.42133583402	4.59974818405	2.67516610959	4.83288374922	2.4823134936	33.8728576117	6.75741187295
EMILIN2	0.484973662536	0.808869662403	3.99404807216	2.60299968068	0.603244383043	1.53690914353	0.266502709267	0.714538309237	3.98990308768	0.604803608208	1.09094477485	1.16725109651	1.65257303475	0.234238365109	0.362574351594	0.748300294809	0.472289445799	0.35787528128	1.21947872079	0.227536330503	1.54107093521	0.491445142088	0.322929831271	0.265256796237	0.466642677155	8.21020067954	0.693344975666	1.09776856589	0.282814478903	0.217191020892	0.0940495551897	4.33183376115	2.84756317283	0.228836012063	2.98718366422	0.518208859554	0.790870609287	3.49825338774	0.287482186373	0.153905665429	0.363345988232	0.326574979089	0.796775643918	0.771595817439	0.652755289984	0.428891086833	0.150460691234	2.47524845547	0.585281402243
EML1	2.14643223312	1.71127597687	2.70552634794	4.90611436492	3.57304226072	4.29703626116	3.3610295905	3.87213664004	3.79063259046	2.41964511203	2.03024575796	3.37454885943	2.24838929744	2.92182682559	3.00072599658	2.82115685929	3.12609534113	2.4880945858	3.45088229122	2.26417527867	3.76270235587	3.55968595403	2.68442906712	2.70453730996	3.61308122604	3.00214601218	3.28322078258	2.92298043724	1.21200697073	2.52253007702	1.10173996852	1.54261055404	2.82061484838	2.67637410357	3.38524596512	3.01887487392	2.62116417942	3.223627114	1.85440789748	3.28423454109	2.56902231482	1.77559007306	2.3692576591	3.08573717094	2.32310726719	3.13931795803	1.49645107637	2.63702510836	3.93190361058
EML2-AS1	0	0	0	0.0137555764059	0	0	0	0.0147158919522	0	0	0	0.0241828729841	0	0	0.0121884077446	0	0.0114459376093	0	0	0	0	0	0	0	0.0129332656882	0	0.0304868543597	0.0727112542529	0	0	0	0	0	0	0	0.0168758806236	0	0	0	0	0	0.0160530898361	0.012933397073	0.0144101086449	0	0	0	0	0
EML3	7.2649065925	11.6563651039	6.40276775008	12.3156256298	13.9231503705	9.60591688523	9.26539358074	9.45782870398	14.6772551062	16.066038828	10.560382539	5.30132404516	12.1457162164	14.942823705	7.87455504508	17.8419869928	8.71059828077	8.10832180932	10.2132688895	8.36690335873	12.9444990591	7.47397408816	17.2370414856	14.7087067749	12.5016738958	14.3761754552	16.3669843794	23.2701619273	15.3365491972	6.43882364233	12.6553698182	9.89438721808	10.7394951345	10.5045393495	8.46894114557	12.4442866676	8.85517781348	8.20373780959	17.755854177	13.1763897373	7.84781702978	12.5092459822	9.17341825122	7.94844794182	9.99585473808	6.86956888283	6.70166718168	14.2944866229	18.3836150045
EML4	2.38363470431	5.72451351216	7.67478295935	4.92548230404	2.1242021224	2.48081423114	3.5024926808	2.28997909163	7.54403657764	4.45711721516	3.56146038909	3.24496710625	1.33070478886	3.24359312742	3.44931064092	4.37814322301	2.74866172546	4.43988863092	2.46298928929	2.6870083635	6.37098072278	2.6632445676	4.03807195978	3.79121696079	3.73655618156	5.25443191288	2.55678987241	2.87973805584	5.4762969115	2.45971365099	2.22810339953	3.04347116282	5.29703756104	6.15382891327	6.61299087924	4.95791846231	4.81169998285	6.77541463156	1.91933575593	3.80439321654	3.95456809792	2.00936392935	3.35624517126	1.88889331871	2.6498106408	2.33284237633	3.00087878814	7.2791411506	2.60851163942
EML6	0.762531964377	3.2827207492	2.19846213285	0.931485946018	1.24415859194	0.502466311238	1.28147269186	0.549280409026	0.631863914775	0.802022403953	0.973274591175	0.769108733002	0.406129075944	1.07359994881	0.545719777088	0.844470317447	0.89168979497	1.19950918853	0.642065761178	0.690718788555	0.584730318309	0.775555361067	0.720245897765	1.61829446095	0.775045625085	0.907683710407	0.712518742663	0.792619539232	0.549145035144	0.648366235598	1.07818303151	0.998900505345	1.32944400958	0.647965695072	1.91753899814	0.732479431103	0.408314043539	2.28912486228	0.749021026449	1.46692473626	0.999952434467	0.438399801557	1.02971393374	0.759921964001	0.764835689624	0.965735080291	0.737175076899	0.496704665756	0.701416807933
EMP1	6.15882691494	31.6680895962	17.1968375346	41.1698978923	18.9007131563	2.37077855092	5.04349758548	8.44245914885	11.6187920239	4.47159385823	1.221823535	7.12733719535	6.80355940606	4.84139814567	2.95177017591	29.7279429125	6.47271568622	15.8102390833	5.88991840852	0.69763466053	8.80253414033	3.81268421969	16.3267439254	26.399464362	8.75659475478	40.2476386394	5.77642846695	18.7013166588	8.94275880475	9.70850513791	0.517338549021	8.07565623065	33.8806565073	9.92671278804	18.3552691518	16.3665145279	2.1783781006	54.442712814	10.1865358853	1.9598165071	4.55136463086	1.44429677929	25.175720399	5.73084027319	36.9285530801	12.000164175	0.953800216998	22.4320632505	36.7207365099
EMP2	0.802264934715	1.37938988932	0.732369158836	2.61310983379	1.56845662098	1.41804461152	2.7506494855	1.48636754279	0.756885073999	0.953500197615	0.957192160326	1.83792469886	1.12344288588	0.855844597774	1.67482255766	1.19673971787	2.23272588538	0.953329157189	1.6505922442	0.752063497061	2.82989701639	1.61103421214	1.532046091	0.75305181313	0.925229924077	1.25990105615	1.70160569659	0.988833024113	0.613980261171	1.09014047857	0.55536488887	0.933341647671	3.2440071334	0.591185946512	1.34018033021	3.672042958	1.62516945161	8.26767978825	0.590780344716	0.971413727635	1.3895995586	0.850511776139	1.58115155624	2.62109264539	1.71411380696	1.45490488023	0.549834323415	1.01883306506	0.798327426383
EMP3	3.59816673044	21.7741261303	16.1352112723	45.3798281003	17.2163913106	1.65824151407	0.959014685647	1.210154798	29.2560651663	0.583669948833	3.43260313805	11.2332854114	6.16710709114	1.40153090173	3.05207381213	11.5914723232	1.27196157296	1.20397154044	7.86047575991	0.746202141154	1.9587792415	1.92897414572	1.5022920465	1.48079168913	1.14021439224	50.3955702901	1.58103692825	5.53047528349	0.706412466536	2.76029332251	0.629291384875	2.01544144978	44.139835727	1.59388719938	53.2777931744	7.18895304611	1.03649225856	57.490613048	0.907974631826	0.424364965737	1.87833345067	1.39147643423	2.912846189	3.04259027611	1.59083151077	3.49617070759	0.780764433442	5.61480749555	2.08232223975
EMX1	2.026351178	0.267821395246	0.197828026473	0.0338777203542	0.249079581674	0.189319580482	0.640250886473	1.65399048833	0.0306731191086	0.026842247978	0.0216119373607	2.22802692308	0.0240486737022	0.389401110995	1.88567881492	0.14176464976	1.39922229683	0.114287582206	0.0566395203142	0.342964726701	0.0465899243656	3.7290082095	0.895140884724	0.0190430912454	0.179532297634	0.495642364909	0.0375420518924	0.0434123272914	0.0145558735956	3.60184297084	0.0146291730154	0.0166548069518	0.131244224297	0.0145087781949	0.179688459429	0.275823969838	0.53250823269	0.182735114268	0.0419223139347	0.0732846159623	0.793228904502	0.0646954653836	0.79342498831	4.03614969266	2.18275677378	2.17438038613	0.126610635279	0.032475804515	0.0503441794586
EMX2OS	7.82594312213	4.98500984183	0.738042861885	1.99837784021	5.31614412691	2.14763532366	2.73572415715	5.84521432232	0.359515791456	0.450648003677	0.531389796194	7.45630818701	4.34708484408	3.03918903245	8.10292916271	1.00279362943	10.0555298857	0.820861936926	1.16840192699	1.46696869609	0.897703935441	6.70704706487	3.12389963705	0.214273622346	2.29343413637	2.71511241426	1.55315735595	1.37384223315	0.621769822621	8.36537405912	0.0663004598887	0.0847764402821	2.61729068415	0.324692775921	4.72788875426	1.77381302586	1.74983458429	3.5230030434	0.169149090704	0.529119245924	6.72197446747	0.510018525622	3.81941214444	8.71874445769	8.6299459084	7.97406281411	0.679936052157	0.118422839598	1.91185216501
EMX2	7.32124736243	6.73821485401	0.996456391219	3.56740458307	11.044547364	2.92360382699	4.09003379838	6.579902964	0.389008871099	0.525225936216	3.48400507805	9.91560807192	9.21762612057	3.21534702473	6.20657860035	1.8483843119	11.2236506236	1.30548311691	2.73808682349	1.33467700569	0.875881168344	5.76800910523	3.52282588773	0.217360949216	3.1974545618	4.50675910163	2.06608720387	2.12888090829	3.03570136304	8.74050707438	0.377250583961	0.193118153938	2.00466710965	0.372919188214	3.08915052498	1.97427626738	1.95020400474	2.29544881737	0.2964494802	0.805501723087	4.50606360652	0.814416259035	3.7361142639	9.35652065069	9.10291778596	7.56521856399	0.992631332535	0.146443112777	3.68725199778
EN1	0	0.468830111157	3.10933409851	1.68939545363	0.0680092551487	0.0319275653032	0.0755375865136	0.0125946823015	5.26895846662	0.0439744104088	0.986773735026	0.444986649279	0.130231706537	0.0130572061631	0.0417260805671	4.02866106396	0	0	0.0573114089617	0.00897954903921	0.0104761331703	0.00460415900775	0.0246169656548	1.06916135905	0.0166035167619	2.04421517085	0	0.217806234586	0.0741882178363	0.0223512589068	0.00699016964248	0.168256254847	5.20609395718	0.0277305684419	1.57669179996	0.00722166062723	0	0.011087646881	0.0291367080783	0.00700342934248	0	0.0343478273519	0.0608801799155	0.0924973190042	0.00670722523648	0.0203470469602	0.0274989079016	0.491394406386	0.0180417420669
EN2	0.065194027897	2.90771616745	1.83961405692	0.570441119936	1.42605091473	0.185462007465	0.098459183458	0.203421740595	3.52589085242	0.560722305331	0.218486041662	0.140752156161	0.657727093679	0.181293250108	0.159616084926	0.775851852055	0.024982149539	0.360007086216	0.156983179893	0.167932114167	0.0489801654823	0.230918577581	1.29742647969	0.00386751440758	0.503406890831	1.36334370456	0.365976951232	1.05800764657	0.449341318502	0.177335349017	0.291165787871	0.228075194346	1.46120492059	0.386597613131	3.10525908257	0.773506858275	0.0462667718573	3.86909234841	0.637784946241	0.0238137226302	0.0322198132344	0.239425096863	0.188191403654	0.0629036259549	0.0798228949793	0.207557858711	0.341291011423	0.184676842995	0.4396552002
ENAH	10.0046786888	8.93727924536	26.0753499271	11.142374285	7.63982259919	13.1848951049	17.6896324169	11.3646549274	15.8140235612	22.5962528659	16.1079637798	8.97204906023	9.48476899362	17.7912637684	14.7916132666	20.919886633	12.8183185056	14.566390106	17.6820845094	15.4006816649	24.8608205665	13.2033111787	15.574859125	30.8016789683	18.2620801257	9.6443202165	14.4908331125	16.9177484961	22.4521406556	13.8852602924	17.7462047295	10.2278183301	11.3873728915	24.6712755399	12.7109413024	26.6126362222	15.0492885504	18.1805338626	11.396329429	26.0403109192	14.8968473916	8.09452517092	11.7084600063	8.89584007928	10.6360586886	14.5268337711	15.7320483813	18.7361167062	14.1725931979
ENC1	73.3522180186	7.01641414371	51.1136286258	4.25718417759	13.3202631475	8.46767212053	29.6052304238	53.7281535991	21.8603439931	6.11658676047	16.0472598855	241.725752414	1.3700026102	13.2943667531	50.6467041751	17.6450308079	31.2926228855	9.2285592181	8.27599703887	22.0640074094	6.61919756275	149.797421522	38.2540649476	18.2070172949	7.64818976878	9.07210807713	7.26287634034	2.99430191279	2.95137523584	151.867799668	3.00985869923	3.35604879504	15.7637910937	29.5421272344	19.380855135	10.2785434645	16.6916383251	10.5124576912	1.68665131323	11.8449031553	55.2976704115	6.15953056069	43.4219819491	106.693841631	82.0675562101	100.066259417	9.20153077846	5.68529668288	4.0797928697
ENDOD1	19.946952276	45.6055667995	12.277450386	59.8154944786	30.839645835	53.7287586559	13.0884606304	32.3311003341	17.5663552656	15.6685881297	15.3454745845	40.5613518894	30.7314890185	12.7941899591	18.652866683	16.4292387108	16.750557028	24.5122810804	35.3441468492	18.4810786702	22.4611066753	27.281118556	20.3644911945	42.533816918	23.302863966	45.7026715555	24.2680759485	38.2222756581	5.37323640046	13.0837316763	20.8364712687	76.4702600703	22.9027820667	10.6821060549	35.1136908053	18.6094659924	17.9965107264	31.4869110988	15.9179766767	10.8972613457	17.9412613472	12.3344037344	18.7229065811	27.4104585598	18.1965374984	30.4382489016	9.11975494831	34.1430852037	30.3797530924
ENDOG	8.6305044533	5.86661352474	3.44695691236	4.42097418318	7.8524770356	4.73031942561	9.58561660559	5.90814182572	2.41807294693	10.3773230024	11.6182562555	3.68226540577	12.2616772884	6.81639638328	6.0750164898	6.9003885974	4.29378918883	5.53261114678	7.6365333419	8.00445582495	4.8240447966	8.04965704473	6.39522302373	5.01905692266	7.72735036847	2.57828403905	9.20399954008	9.2965350503	7.1475631996	6.45791185671	16.1113628793	7.6705901847	4.64793126252	7.92109964223	1.88360671612	7.00651429407	8.04141760012	3.42650860645	10.6904371908	6.32915207273	4.8766488011	23.834660768	4.19761568141	5.14761786331	5.38429945613	3.77030606562	6.33811347432	2.67482031556	7.89320057835
ENDOU	1.17317614441	1.3760185727	0.186328790288	0.862406350553	3.53296106739	1.16941411639	1.96925557567	1.01080435147	0.339459489322	0.394768409978	2.48202671535	0.635443577348	2.65734104102	1.51445070633	0.57311449182	0.476241882288	1.91009157409	1.39748610358	1.77673211821	0.754523450959	0.49092356638	0.748946635816	1.73699845786	0.637150983123	0.626025094483	1.08317962799	1.3351512459	1.07261992089	0.269731910705	0.738400828029	3.00458313016	1.66560503118	1.1650851256	0.926070562232	1.18840276759	0.529016967067	0.257981723779	0.531524160502	0.4001974165	1.15431887033	1.31169607802	1.03605047878	1.41304242489	0.597866209734	1.1560762692	0.980884880303	6.01953249536	0.0557224516937	0.492373216123
ENDOV	4.62930181147	2.96385315878	3.97574147566	2.3187998749	3.18119159214	3.0680440179	4.29009749792	3.31759872698	2.28899155742	3.69782775453	4.29531568738	2.52210560911	3.30427163033	4.03864985401	3.7481244337	4.83459972629	3.60945504188	4.99152945551	2.37673117997	5.19335740924	3.04300397636	3.88020721557	4.71638729168	3.33097876758	3.75035282804	2.4071409911	4.34757128774	3.05394619522	3.80436577576	3.79759383408	8.2719391142	2.29077190867	2.63277041772	2.88211027722	1.95458618137	3.18674469052	3.33295860487	1.79561177467	5.31277722768	6.8998562217	3.09548201879	8.33149386573	6.23670411286	3.64124948543	3.47215286009	3.50362093958	5.16459290671	1.78033348401	4.03453450904
ENGASE	5.57905841	6.86638018998	5.46115568527	5.55905337109	7.09750154096	3.04506115453	5.92355645867	5.74400144509	7.76346930296	7.99056283173	5.8643354255	3.7205308952	4.22619826358	8.20241719066	4.41851006302	6.80052592561	7.16060860633	4.15372982002	2.8878215972	5.14479283736	4.08476532558	4.11995333609	6.23783461539	3.9201327775	5.38715666064	8.02641973177	11.0062705224	4.62108506124	7.73029992857	3.85592346552	10.2551190098	3.25282706195	4.49492917112	4.90580125158	3.18451923762	6.33050560005	4.07129604291	2.5866637778	3.88907792504	10.6085447184	5.98053859576	5.60434352478	5.33804855491	5.84951666839	7.49133278885	3.80981561632	5.913891167	4.72773815018	9.0421832614
ENG	9.88830211031	20.1853082247	13.0808261729	30.9412901867	8.1635648273	10.6465894559	6.16793668298	7.48672405474	27.7007730453	13.8466981102	14.4777193652	9.71873406285	7.87150064725	6.97799661272	9.58245802523	22.2046464862	8.72571672922	8.37648106958	9.68632235693	7.56374913303	26.2003431572	5.34880889145	14.6331939553	17.741635092	15.2297666798	56.6490308134	12.1182534416	9.38680426674	12.3376891604	6.95055422591	8.02331138641	14.9783556697	18.307058834	16.7097823385	19.2767199943	38.8868751437	12.2786486364	19.5531061313	9.7711523997	8.77304198646	12.1374277921	11.4167045584	14.4952156976	12.1658303519	5.72594880961	7.48756074312	9.9751893575	37.2157864228	7.6305335838
ENHO	124.904225793	44.6863238919	42.5295323663	25.7962189122	181.097583957	122.914044518	212.306303682	139.228590632	3.3228739892	54.2085399913	262.429223478	61.1532223141	444.095670105	161.807457117	167.221124257	139.597425607	166.676230078	262.625379536	335.302499196	154.124664346	64.3522912374	121.528759947	71.8817330985	63.9157333791	148.314734433	30.4985364979	178.530328809	68.5798617149	43.1133137483	203.79121812	197.336132682	100.831526091	68.6518608664	120.726111255	45.5108202671	72.3103410245	116.253431531	28.0804084835	137.8679012	116.881552721	219.884591866	373.570830442	174.962087157	109.59147326	160.813808429	158.702932609	261.46868436	11.5892399624	92.5073483297
ENKD1	5.91545154508	6.63787236567	7.05449466485	5.51052293111	14.2376702923	3.98976580887	9.22783397854	6.13944924887	7.30232622378	8.21907829575	8.21738725282	2.38012638182	17.1571801997	9.78532081766	5.02879872725	10.5157280137	5.94661106078	4.82636953298	6.02305328105	8.56093915511	5.06159125337	4.8259938851	5.09828936679	5.95491111149	10.8809123565	5.60388799274	12.8525875197	10.7820648298	12.297777114	10.048672138	14.9626733825	3.95826136822	9.50674022641	6.15388825225	3.41385512011	6.51935615298	4.88992630982	14.6258726862	18.9034426735	7.52193407658	4.95075951628	20.003174601	6.57631136982	5.1017916564	5.55639156886	4.36192382526	12.033140254	4.56366879371	10.8905181093
ENKUR	1.74308453464	18.7689390011	3.62273993381	2.85080608761	5.63933989528	3.21761867269	5.79768396838	3.34411062825	3.2273674973	3.74669312944	3.50965985717	2.61216262519	8.510457459	5.39298493024	2.74390183721	5.22029413221	4.26915781609	6.41697616164	3.70172272005	2.46370318432	5.33696015139	2.49061055271	3.52521168852	2.11642514691	7.33970760379	6.59567524556	5.69941869182	1.63029478071	2.05518745582	4.06194100163	6.03328127282	0.737338867535	10.7760483826	3.64417223972	13.3927803771	2.79696191754	2.3391791979	14.0172039397	7.38559792592	2.92070838605	4.41463217508	2.71896255267	4.1225044517	2.0608293747	1.83312612476	5.13237536653	4.70797225117	1.72500223379	3.60663984801
ENO1-AS1	0.194152390097	0.423885871178	0.814646804049	0.149018744397	0.0956504436448	0.134711920271	0.573688091259	0.119566622112	0.417416755765	0.139155864517	0.435714351176	0.196485842996	0.775745521293	0.330553482341	0.231071896825	1.48921604723	0.247995314869	0.22571081398	0.201511606072	0.511479839352	0.198908686378	0.407952720503	0.272649089999	0.287943232757	0.595469107729	0.420739194343	0.123852845836	0.787705254406	0.586916657553	0.282919882478	0.61936582069	0.0575613503423	0.20820912891	0.421212739596	0.197599988479	0.411349590201	0.206678540073	0.350865667747	0.875922286605	0.177297342828	0.38980851346	0.956496602732	0.630503107306	0.312219020639	0.339597404078	0.257550778627	0.243654797118	0.0654738807401	0.761234906506
ENO1	196.443466785	218.752832086	174.793606824	244.066047114	81.7728644219	189.353226167	195.569758175	197.62870318	175.092021428	220.126154808	145.455232999	284.204708715	247.162166004	187.08892821	227.741245553	258.694388237	182.046668907	324.290325632	159.364542328	175.842754122	169.694538434	227.366395594	226.214468123	173.874120977	201.348171409	213.051995562	192.294466664	183.915046769	199.914074966	247.266544767	268.562081008	91.9839686016	328.412761987	339.565151617	286.366416452	168.903176453	136.391544456	156.732597984	259.170311655	85.2903246766	201.810475087	238.062069932	208.085566016	242.559154972	180.806016584	260.716089409	114.054084122	207.442494322	184.063830868
ENO2	131.259532888	24.5073845096	21.286715281	27.9167350663	36.1434002958	52.0622394939	67.6359632487	125.053783253	25.2099829564	53.1336812397	53.9729676978	133.845183228	33.0314291274	61.4583936375	145.340498748	129.564673913	65.4813641864	117.953434492	48.0288438692	71.3554798853	43.140650323	239.304110186	94.1784382953	83.9155767998	38.8102802303	44.9559976576	41.094495758	66.5569539907	49.0818617466	133.933651144	67.5705850654	59.280204064	32.6651963231	87.0445325952	26.6535197728	46.970530922	93.1850341159	26.9012420196	63.9159326276	72.2500960177	82.694458398	67.5393725249	162.783206822	227.047553437	132.157887598	159.399386136	56.9529245626	43.1277874783	52.8468796412
ENO3	0.665238827764	1.35749577224	0.687002354906	1.53178214476	2.4897641109	0.354230832287	0.673847366589	0.5716465717	2.39972490903	2.06490184049	1.56467338113	0.789788854465	2.04500761898	2.26227352989	1.14683772731	0.786308091703	1.35692497073	0.326733757516	0.505262651421	1.80535381632	0.690341051326	0.879235606377	1.88287954976	0.709741157499	1.00107755373	4.29130451341	1.55710614197	1.50640371113	1.22218693349	0.911777216785	0.846051567072	0.290489014076	0.691281474131	0.771961651831	0.48285849934	1.18485038843	0.420869161286	1.00649070394	4.01634450149	2.09088590508	0.726353350193	2.46202857643	1.16855592985	0.850018466022	0.712584860468	0.65329807244	0.954117280366	0.566931804246	1.44769426861
ENO4	0.125916783969	0.388364281106	0.440280036322	0.214767849068	0.172315906693	0.111635478808	0.0964608295036	0.137856838642	0.160423127374	0.0534808885124	0	0.25957990636	0.146739473607	0.0833696835992	0.0951497064765	0.0585348681938	0.138498015605	0.0162648753437	0.0697011067272	0.0409528737787	0.0621118148362	0.222579947379	0.0898161351197	0.0124496315554	0.0807715960807	0.363825042896	0.101149100392	0.0756834378443	0.00845872300393	0.203873998752	0.0765118694875	0.0165916408066	2.59188778773	0.0252940646407	1.01098249479	0.00658714050891	0.0794314490294	4.97581632683	0.0465091479613	0.00638808378078	0.0907518799205	0.031329908261	0.257462077952	0.269984589276	0.214126681775	0.180953028094	0.0100331034392	0.0330266478069	0.0767971498599
[truncated: 3,420 more rows]
[truncated: 461 more columns]
