# Supplementary material for: Modulation of transcriptional activity in brain lower grade glioma by alternative splicing
Source: PeerJ. 2018 May 14;6:e4686. doi: 10.7717/peerj.4686 (PMC5957051; doi:10.7717/peerj.4686)
Supplement: Supplemental Information 9 — The third part of gene expression profile. [file peerj-06-4686-s009.txt]

TCGA-DB-A64L	TCGA-DU-8161	TCGA-DU-7013	TCGA-DU-5854	TCGA-E1-A7YM	TCGA-HW-7486	TCGA-HT-7875	TCGA-HW-7495	TCGA-DU-A7TD	TCGA-TM-A84T	TCGA-KT-A74X	TCGA-DU-8162	TCGA-QH-A6CU	TCGA-QH-A86X	TCGA-HT-7475	TCGA-DU-A5TU	TCGA-HT-7877	TCGA-DU-7299	TCGA-E1-5319	TCGA-F6-A8O3	TCGA-FG-7634	TCGA-HT-7688	TCGA-DB-A75L	TCGA-DU-6394	TCGA-S9-A6U8	TCGA-E1-A7YN	TCGA-DH-A7US	TCGA-FG-A4MY	TCGA-VV-A86M	TCGA-HT-A616	TCGA-RY-A840	TCGA-CS-5396	TCGA-DU-8158	TCGA-HT-7606	TCGA-DU-7012	TCGA-S9-A7R4	TCGA-CS-5390	TCGA-DU-7290	TCGA-P5-A72W	TCGA-TM-A84M	TCGA-IK-8125	TCGA-FG-A6IZ	TCGA-HT-8105	TCGA-FG-A713	TCGA-DU-A6S2	TCGA-HT-7474	TCGA-HT-7692	TCGA-HT-8563	TCGA-E1-A7YH	TCGA-DB-A4XC
LINC00629	0.292189735591	0.0759437204373	0.676855884222	0.0373776388586	0.0479830608383	0.287207592392	0.831395429649	0.279909539994	0.232663538233	0.791152373846	0.67030027358	0.164278592604	0.291864651575	0.704744388093	0.463669020691	0.611235389324	0.357669810553	1.10397170402	0.121305996526	0.584441209909	0.39913030138	0.730891248425	0.35170575683	0.0722233851141	0.351431971946	0.184680900487	1.03551334253	0.0987881177143	0.441640257169	0.307508079085	0.399477813628	0.490886235263	0.261120359689	0.0704338134418	0.181731122518	1.05469612566	0.103680323733	0.158410638112	0.531913203747	0.13341186193	0.315884431318	1.39585942865	0.386579096229	0.137046632822	0.19165398052	0.177650537073	2.16520773978	0.13137993231	0.286405212349
LINC00634	17.709608348	7.02582769404	6.77747577807	4.6239899149	8.60288013846	17.2048644208	17.4573173017	18.2816657714	3.23980535222	19.2882287844	36.5149824748	14.5794820779	21.9924620322	26.4351508777	16.9924113612	11.5947187363	14.6190058688	16.1474495737	15.2484269519	33.0795074362	9.82956772054	20.3288967389	22.9224978522	19.6133072531	19.1124926282	6.29117126689	22.4521350932	8.02931115339	14.4110613147	20.625436061	50.7722906401	33.2802243561	6.71032971675	16.5322538648	12.1641565557	14.6618227811	24.4753048245	6.11156782053	45.900401007	26.8163105275	20.3346263589	60.363047931	39.7060817232	25.7177332148	23.5313538514	11.1671376066	36.805948536	4.65213230726	15.1652407291
LINC00637	0	0.0201457709759	0.0225850524469	0.00826271248116	0.0424286014611	0	0.0282751588428	0.00883955572034	0	0	0.00644246900572	0	0.032259845365	0.0366567091312	0.0073213441462	0	0	0	0.00893864711757	0.0504182461618	0.0220579671665	0.0258513675027	0.0172773742412	0.0447040271868	0.132069023893	0.0466578483999	0.00915643607351	0	0.11715495927	0.0836650236123	0.0490603832398	0.0063832625866	0.051951013196	0	0.0365213986489	0.0101370197326	0.0152797364256	0.0466910732955	0	0.0294920677272	0.0066504295921	0.0289283549818	0.0543819152216	0.0432793875886	0.00941490857611	0.0285610785637	0.00772002414437	0.0363036109162	0.0253251301581
LINC00638	0.448293088174	0.274157433985	0.940499705866	0.418294076806	0.25982884612	0.341541262513	0.490604324799	0.324795748708	1.04149735407	0.436810148191	0.336666339018	0.17791410724	0.237067584843	0.319263728774	0.352703864301	0.482175229677	0.510862469509	0.516051293123	0.467109985035	0.210983740988	0.606363414075	0.195250717699	0.310361474057	0.589243006256	0.177614109412	1.08576778588	0.523349594797	0.237750593069	0.191318980349	0.204942758396	0.184270643578	0.125089638234	0.287507204615	0.0444966595443	0.542732931025	0.198650159525	0.268238867736	0.495615173567	0.55936578112	0.674265033726	0.195487766755	0.692871248365	0.513817464731	0.268572835069	0.484310674363	0.384791909927	0.32148167263	0.592853248957	0.503176877835
LINC00642	0.0642167479817	0.0267051612679	0.0898159919358	0.0328590654957	0.0316368005092	0.02227827695	0.035138857943	0.0527295741616	0.03068053524	0.0102280906222	0.0320254261986	0.238291341506	0	0.0303700007953	0.109182907867	0.0796064143414	0.0683546080634	0.0559911255183	0.0177735575181	0.0438599733294	0.0804098944934	0.218461556323	0.0429427967116	0.0190476954745	0.0540658036145	0.0115967766332	0	0	0	0.197551407301	0	0	0.0344330377598	0.0154797718614	0.0217856853836	0.0302345927034	0.0227866088669	0.0464201386342	0	0.00977364462398	0.105789425465	0.00958683072899	0.0463425881579	0.172112999772	0.102963042726	0.0638895306749	0.00767522709904	0.0360929516652	0.0167854505497
LINC00643	1.2458076806	0.76818948477	0.996391923478	0.285761198011	0.870074555302	6.53101517624	8.47809631234	2.7513989316	0.0638532712434	0.392289295012	11.4003997534	4.80159365644	1.19674263243	4.99786600106	2.65540115502	4.34464409899	4.8775442562	18.733656828	2.52859040462	1.48939870121	0.609637750875	4.54764412261	0.915443742088	3.8679898191	0.985153930071	0.196532476805	7.47016690178	0.258208321479	0.150064349622	7.76238928799	4.4375894285	2.33214708034	5.12647066138	9.35788095917	0.537615150885	1.30344978334	5.42668225383	1.17658416804	0.748038010558	4.87317251199	6.54619124343	2.07362507754	2.87626534323	1.74242049085	3.02649616639	1.34235221433	2.76576982312	0.083702645035	1.10791937396
LINC00649	0.0617560615821	0.0423750703489	0.0696393455889	0.109019851509	0.0228183954565	0.0171396862844	0.0233167499888	0.0278899821667	0.054584073531	0.0236067984449	0.0230986960724	0.0635399252322	0.0262171250744	0.0438094040491	0.048299626393	0.0459336118465	0.0384551886825	0.0565379138534	0.0358942548315	0.0153653262752	0.0432337797681	0.0278060886503	0.0458399976728	0.0329720710724	0.0590504258944	0.177323256991	0.0249502663766	0.0417589281075	0.0168017994043	0.0179982514523	0.033772817391	0.0183091348745	0.0968573298481	0.0759217158981	0.160274321013	0.0654211122809	0.0262961535361	0.151780728592	0.0161302653225	0.015508570585	0.0247980862357	0.0152121390502	0.0690785584456	0.0347587581571	0.0189033711255	0.0368648296417	0.0420724083671	0.191598789398	0.0326880725757
LINC00652	0.923418753003	0.279065129124	1.08897526268	0.444623431715	0.36733339591	1.1461160317	1.75500884858	0.715850540885	0.641214441092	0.827651050117	1.88096722444	0.495313366329	0.767704624467	0.706334287479	0.721623855778	2.20767008458	1.53482044701	0.986834115956	1.51442316524	1.19199499574	1.49642834489	0.905581643365	1.07238812846	1.2759339933	0.529798040942	0.503382446302	1.63425418761	0.193915520002	0.547890273949	0.473610375955	2.22699305638	1.49298540515	0.436705024462	4.5251717435	0.431965147139	0.507675817983	1.25774522806	0.485083832745	0.446699937818	2.87020461289	2.06924006555	1.8494956572	1.15066680929	0.631800552519	0.662122536483	1.04615404379	1.34497664487	1.62471594187	0.458753018547
LINC00654	1.87433866016	1.56184885341	1.27817617599	2.27804059595	0.523205191262	0.273276421674	1.39931038719	0.707445345956	3.03426301394	0.17811243161	1.01436848505	1.61808932541	0.439083797205	3.17717881596	0.688778656911	0.235404287214	2.78043174277	0.310702016575	2.63667082964	1.52755910924	2.79091577875	0.80223849708	1.14005415489	2.95189849864	0.38827537625	1.79846953997	1.39382662477	0.332903714128	0.187097169005	0.314295490672	2.88469441204	1.77446992123	2.31550781493	1.49786837268	2.06629184012	0.351004374395	0.486650137255	1.15916116124	0.150301250323	7.48231970162	4.02334295567	0.0629983029792	1.55311728244	1.06315189869	1.19020958636	0.515469837681	0.0832202412055	1.85948317923	0.303332879809
LINC00656	0	0.00728194534573	0	0.00895998779602	0	0.00809976735805	0	0	0	0.044623821533	0	0	0	0.0198750511534	0.00793917909524	0	0	0.0135712198279	0	0	0	0.00700822937572	0	0.00692521699037	0.00842435818827	0.0126488048932	0.0198582622016	0.0157873415967	0	0	0.0106400999938	0	0.0187783549808	0.00844202748135	0	0	0.00828458282994	0	0	0	0.00721164727919	0	0	0.00938633131668	0	0	0.00837150297512	0.00787344135482	0.00915409064786
LINC00659	0	0	0.0214976239957	0.031459512706	0	0.0284391831683	0.026913762306	0	0	0	0	0.0829606892649	0	0.0232611709795	0.0836260198032	0.0381078853838	0	0	0	0	0	0	0.0328910013332	0	0	0	0	0	0	0	0	0	0	0.11856358596	0	0	0.0290880908251	0.0296286563875	0	0	0	0	0.0591583162411	0.0329564521785	0.0358463926527	0.0543718310435	0	0	0
LINC00663	2.37982269762	1.69476104655	1.56693572226	2.3126443812	2.22410454747	1.48469072073	2.19979952913	1.96250374494	1.22971322972	1.81063163633	2.402199583	1.03365879564	1.74972319875	2.0461672414	1.65669821419	0.921131073559	2.03523243176	1.24677362406	0.559731730164	2.34095848948	1.62890334493	0.984153329427	2.60638797828	1.56023508954	1.63632369808	1.48850809111	2.41510191678	1.73353316025	1.6055569663	1.61239526932	3.27228001857	0.844852934466	2.49735656605	1.6582214497	1.68402242143	1.38015032479	1.69253224372	2.31464478073	2.47861350321	2.94271044278	1.4102347967	3.36677815814	2.62035578422	1.56448095783	1.47388721059	1.16860545955	1.74691285618	0.974766193095	2.33070667175
LINC00664	0.0488595418787	0.070334021271	0.579548783421	0.129812558797	0.122206476139	0.0964874986758	0.101183681008	0.123444568253	0.158016825865	0.0718345777098	0.0854707451993	0.124250854019	0.0112627342623	0.0895845402981	0.173812613753	0.0524153288519	0.196829699728	0.0109233455569	0.0280863858488	0.180423521755	0.225895957633	0.0857410273497	0.202071052511	0.0535107953693	0.0623823080105	0.109953747681	0.182214477216	0.0355798264004	0.0318124973834	0.0803263785878	0.137025841998	0.131485020344	0.0443359225086	0.293540003957	0.0637527556649	0.0424691035562	0.224050908444	0.103239943806	0.0142789165417	0.483932329533	0.113769889425	0.117828970651	0.168162712494	0.111813536174	0.105183505695	0.0573355528579	0.223706347459	0.0583027730686	0.114941429592
LINC00665	2.27757658673	3.74259428815	4.78470655888	3.32166319965	3.83106526261	1.89805185817	2.13732871994	2.08973431364	4.74320535134	3.54829096226	2.0436037748	2.46981149349	1.8667016238	1.93971225521	3.6414074114	4.20652630661	2.14165874819	3.11588121041	1.82732213126	2.59113797244	2.76477825816	2.73096129519	2.81179008759	2.20812193057	2.13603632125	1.88167001164	1.77250088606	3.63716146494	4.64206166935	2.60077274553	2.17116552296	1.72957429472	2.72759452517	3.29412812708	2.85294759092	2.96084876535	2.08314517963	3.30387703181	3.66960471355	3.11556808241	1.92158903489	1.54177432726	2.68393583057	2.3305213968	1.89780290722	3.0029469413	2.32542007653	2.03573670354	3.39362136684
LINC00667	6.29530076897	4.4250757331	6.26682239854	4.48198740101	6.36676500831	6.03481860989	11.1272951547	8.0242648391	4.84852695862	6.99226840096	12.1226579505	4.16200258892	5.12170470188	7.40406009648	7.62590854068	7.65652267219	7.52899907291	8.92192229987	5.23542420441	8.6311838435	8.64481311887	5.43729030125	8.3225309116	9.95030002054	7.13867853736	4.69043241655	8.0600423258	6.72273041238	4.27280973522	4.88415328086	6.96918232015	2.52536146782	3.76091041692	8.10410271564	4.42716654885	7.48822805814	9.02028168281	4.81764090828	6.04560192763	8.93309943209	8.55299632701	7.281097055	9.5783646033	4.69257865987	5.43871470966	5.18404185248	4.9273065707	4.66108675101	7.14388977263
LINC00668	0.00909715268025	0	0.00238567960495	0	0.00896354342417	0	0	0.00746984240075	0	0	0.00816628623659	0	0	0.0826044049581	0	0	0.00871500181721	0	0	0	0	0	0.00365004946977	0.00269835828478	0	0	0.00386881063854	0.00615141793412	0	0.00883761244075	0	0	0	0	0	0	0	0	0.00432020856525	0	0.00561992734951	0	0	0.00365731281883	0	0.00301693267196	0	0.00306782671778	0.00356682200336
LINC00671	0.0510691566014	0.0191138463897	0.0107140904086	0.0391973623933	0.120765857781	0.106302438239	0.127427411749	0.0922544495483	0.0292788864219	0.878473570188	0.0977994741172	0.0068910586376	0.193846884993	0.179691740746	0.0694632374923	0.113954359616	0.0978477130653	0.0178110517723	0.00848078379037	0.418562182026	0.0627842831023	0.0551861680052	0.60651795721	0.0363549923777	0.383283028379	0.0553348732754	0.634181438579	0.179569171978	0.271709640451	0.0396897297062	0.139642106056	0.0423940540592	0.0109533182722	0	0	0.298150941244	0.0797338530232	0.155047975743	0.223123720446	0.0746170635252	0.157744384418	0.128083951668	0.0810799258127	0.106762480062	0.0535958985671	0.033872622016	0.52004533664	0.12399852633	0.0240279038325
LINC00672	11.5112254289	1.37190002885	0.952258388919	3.42635995045	6.27046291023	18.4545647462	11.6943426727	9.00637476935	2.20880827039	13.9073488953	7.12412308785	12.4009568156	7.90866818769	19.4018820709	6.7021039296	5.70796503947	14.8470023855	14.4920658272	20.6857755844	9.11133388809	14.3244532047	14.2876846366	14.2464625563	9.29385788862	12.8928799939	1.88612132703	17.5599769315	11.4035739959	8.61181694873	12.7102205808	20.3612912588	14.6944270195	2.92558036483	11.4851267339	1.5747841788	6.84736180424	20.2039852163	0.588564176358	18.239924216	19.0496061719	17.5931504877	13.3958792322	25.1511644034	12.995572166	13.087495222	13.3333983645	0.590599800589	1.691634676	6.03245671196
LINC00674	4.22162417704	9.17929886545	12.968866356	5.99445156276	6.03145113577	6.50691610528	8.77153980767	7.32907556139	8.21185007254	6.74318227405	5.4859642341	7.03922578667	2.80124455611	4.14137578148	5.2089667921	2.77554162482	8.35818542128	7.30915577315	7.81184174905	2.96574686142	13.2840651312	4.72488331874	4.13781343747	8.10352284799	5.57081918255	6.07721653736	3.8472001159	3.38477162452	3.68270212265	3.5738871258	3.87531576558	9.94133141716	7.11428467721	5.08095040379	9.16605505141	5.65054605105	2.3111954454	10.2666927324	1.68979013329	8.6465063813	6.09150356938	0.729278311422	4.4828140999	4.72794879346	6.67211738994	5.64015151996	2.83280711573	4.57603553401	5.5095154187
LINC00680	2.02771212938	2.43207654442	2.6079535907	1.67649851814	1.79960720175	3.74489156331	5.86917633635	2.75458300857	3.57590301245	9.76012705527	4.53272069254	2.22308940314	2.06268879011	3.54535031716	3.78218320619	2.84172644795	3.57083183248	6.15326146297	1.64032754986	3.53068670065	3.76271723198	3.31630641503	3.96619612573	3.6706215808	3.95414233642	1.30047948349	4.33071978557	3.92181174491	4.24572623923	4.23665138935	1.57638331575	2.49307145949	1.86672913522	5.57975649993	2.18005564925	3.69240175545	5.82486814388	2.12320408656	4.93513910755	10.2318899679	3.18690198822	11.6589552524	4.15861643068	2.44559297541	2.22322490504	1.33008625419	1.97268588665	1.8402372516	3.05150332209
LINC00682	0.00969486310602	0.006047555136	0.0203394077227	0.00744114623796	0	0.0134534900665	0.00636593589366	0.00796063362287	0	0	0.0638207967732	0.0196227648721	0	0.0110039705028	0.0263735147868	0.0180273833616	0.00619173585086	0.0169060662245	0.0321994892225	0.00567564137695	0	0	0.00777973750325	0	0	0	0.0082460063807	0	0	0.00941827028837	0.176729124732	0.00574857112486	0.150753258909	0.0630988860893	0.03946806603	0.00912909004389	0.0619220855936	0.0210242765431	0.0276243559508	0.0354128726805	0.0059891735617	0.0955239708379	0	0.0155904372987	0.0763090093264	0.0128606170668	0.132095936564	0	0
LINC00683	0.143723197864	0.151289507361	0.0730256139791	0.0103418040957	0.0885077157102	0.0623261319434	0.041288158083	0.0368793152618	0.0858324497784	0.0171685806872	0	0.260598918389	0.0224317647695	0.0433314832776	0.183271309634	0.0501093947417	0.106132735198	0.0234962758871	0.014917092917	0.0289229671062	0.0184055115642	0.0916758316714	0.072082551623	0.00532881956726	0.058341415635	0.0291990268801	0.0649423201383	0.0911103885981	0	0.200707773771	0.00409367483527	0.00798944067252	0.219151938242	0.00324798784591	0.155417523406	0.0338339489776	0.0478111882475	0.516216809544	0	0	0.144279774462	0.0241382702283	0.113442793928	0.296126563	0.208182580706	0.125116997572	0.0161042711453	0.00605845974381	0.0422633665625
LINC00690	0	0	0	0	0	0	0	0	0	0	0	0	0	0	0	0	0	0	0	0	0	0	0.0130118247032	0.00961920250091	0	0	0	0.0219287909652	0	0	0	0	0	0	0.0110019041204	0	0	0	0	0	0	0	0	0	0	0.0107548676789	0	0.0109362965632	0
LINC00700	0	0.0049897247472	0	0.00613955072687	0.0078815689017	0	0	0	0	0	0	0	0	0.00453958522911	0	0	0	0	0	0	0	0	0	0	0	0	0	0	0	0.0077708388393	0	0	0	0	0.0108547879468	0.00753224162277	0	0	0	0	0	0.0143300079129	0	0	0	0.00530552742383	0	0.00539502884306	0
LINC00701	0	0	0	0	0	0	0	0	0	0	0	0	0	0	0	0	0	0	0	0	0	0	0	0	0	0	0	0	0	0	0.027188180038	0	0	0	0	0	0	0	0	0	0	0	0.0215266110311	0	0.0260876712028	0	0.0213913337477	0	0
LINC00702	0.0358831388624	0.0244183965374	0.106078180011	0.162745599997	0.016070966213	0.0203705866172	0.0428398869424	0.037500040067	0.096628236461	0.0342916146607	0.101514701008	0.112244528733	0.0130338967468	0.037025887484	0.033277856075	0.0424606652176	0.118752657039	0.0170655339089	0.0325032132181	0.0267361606028	0.167100886125	0.0274173088503	0.0759134975501	0.085148018011	0.0188328172439	0.116641182691	0.030520553904	0.0661742070761	0.0197224757439	0.0538736165309	0.0475723026398	0.135398548484	0.075213054526	0.0660531105276	0.0354136456876	0.254953889952	0.0995468635165	0.0282967860562	0.00619664992735	0.023831271431	0.0685175578785	0.00876590977784	0.122414555641	0.0734416443537	0.0513525330265	0.0562550116323	0.0304113198719	0.622643578611	0.0460443339175
LINC00703	0	0	0.0047151571721	0	0	0	0.00590309977466	0.00738185481764	0	0	0	0.0060653631469	0	0	0	0	0.00574156496649	0	0	0	0	0.0107941534495	0	0	0	0	0.00764647951549	0	0	0.0174670276753	0	0	0	0	0	0	0.00638000367407	0	0	0	0.00555372999243	0	0	0.0144569327185	0.00786232820165	0.0119255843881	0	0.0121267626391	0
LINC00704	0	0	0	0	0.0113584901828	0	0	0.0094656909172	0.0660909863294	0	0.00689881056029	0.00777756461858	0.0345449177451	0.013084408676	0	0	0.00736236091016	0	0.0095718012884	0	0.039367344179	0.0207618795256	0.00925059412496	0.020515955334	0.00831905371091	0.0124906948321	0	0.0155899998268	0.0836356237014	0.0111989120148	0	0.0273416414126	0.012362417029	0.0166730042757	0.0156433324213	0.0108550586303	0	0.00833305960899	0.0218980571651	0	0	0	0.0249574146642	0.00926900217522	0	0.045876232443	0.00826685918793	0.124400373406	0.0813569806329
LINC00705	0	0	0	0	0	0	0	0	0	0	0.00759066835287	0	0	0	0	0	0	0	0	0	0	0	0	0.00752447645486	0	0	0	0	0.0153371917389	0	0	0	0	0.00917254103418	0.0086060739968	0	0	0	0	0	0	0	0	0	0	0	0	0.0256642604162	0.00994622112799
LINC00707	0.050466973061	0.0944423243927	0.0945335257142	0.387351654817	0.156280985447	0.165076952462	0.217764773837	0.0532791983874	0.048222739211	0.0757878193723	0.0431456556213	0.359946703911	0.100821649184	0.0777392880293	0.0343220797889	0.0670301567011	0.101298412002	0.100577326881	0.0957803698957	0.00844136108377	0.029544742993	0.0562667223625	0.0231415514266	0.201016265943	0.119664303542	0.117176550867	0.116510429569	0.165751659396	0	0.0280155193073	0.0197136445487	0.0213745730913	0.119838935109	0.0208548327096	0.0684841653882	0.0271553258244	0.0358153040127	0.297058646126	0.0136952018753	0.0131673596628	0.111345954734	0.045204873496	0.135274065151	0.115938007664	0.0819679727759	0.291695132667	0.0465313767972	0.189639657179	0.0848020645033
LINC00838	0	0	0	0	0	0	0	0	0	0	0	0	0	0	0	0	0	0	0	0	0	0	0	0	0	0	0	0	0	0.00732353919222	0	0	0	0	0	0	0	0	0.00716012768342	0	0	0	0	0	0	0	0	0	0
LINC00839	5.01954959763	0.401731557353	0.268237362309	0.457960043757	1.08248306954	5.38847681083	7.28226292535	6.19802262265	0.0271490572855	5.34901567023	12.9736604857	4.27476516957	0	8.72338702177	2.13198042785	5.14236317271	0.90125126623	9.96981180776	4.64754572442	7.8121961371	12.0315498102	2.31410114627	2.30279231414	3.69691018838	2.31011257862	0.595192031022	6.85520467036	3.22767031074	3.67610238194	7.7377437777	16.1164597523	9.28843643573	0.106643700174	0.219167604343	0.398412984901	1.57851224858	13.093001498	0.130077028043	8.92338801861	6.99675855355	9.07456666981	11.5203759336	11.1064232994	1.9875405948	1.37495534334	4.00145965818	10.5544126752	4.36279615078	1.04716216407
LINC00840	0.0224248961206	0.153872595877	0.164662651882	0.421691340528	0	0.0855768733634	0.132523692814	0.00920675104408	0.0214276754057	0.128581710679	0.0201302678963	0.249638548244	0	0.0827220974044	0.0152509458608	0.364862732398	0.171863014559	0.0716923406107	0.00930995869996	0.0918970869758	0.0536065963289	0.121163552247	0.107970460303	0.226153590713	0.0485488848783	0.789685265978	0.00953679461355	0	0.0271159063672	0.0871404703885	0.0102196705107	0.0199452703314	0.114230236378	0.0486507115643	0.44124658015	1.57315864892	0.0636578279456	0.210732692847	0.03194853325	0.184303012909	0.325554362889	0.020086692956	0.145648134211	0.108185314142	0.0196120081383	0.200795667835	0	0.49911396017	0
LINC00844	74.473926239	24.3423983308	11.7304016218	32.6585356431	146.897424734	92.593687689	85.8295114142	130.800369987	23.4103418244	59.9519639031	117.934081809	44.2978774754	259.557620961	77.9205338812	76.4625833899	171.658048236	97.0535123754	101.386742423	91.5810683272	33.7112037235	61.6408428101	40.057804958	66.5763513778	29.3158808294	105.311895027	62.0418311356	174.916569261	107.557271761	51.5069199549	43.2292090452	58.7023016109	32.3284816703	15.2765264017	78.3190781976	20.1808826808	41.9018917292	38.0011209195	22.1040957276	119.610218156	34.9576836331	40.4752116075	214.174300477	48.4874954248	29.8100437253	38.3488766681	104.486245128	176.825518389	57.865733441	141.068797278
LINC00847	14.6894131198	9.90605802726	9.43178674957	11.6970905661	13.0867587828	13.6981099458	11.523654525	10.3873320173	10.4926513315	12.2357318003	15.6540283259	6.23371962711	11.7438637611	11.0401898497	11.499685691	10.6121061988	9.60630526844	11.2501152349	12.3692802039	12.2655075703	10.7230675445	9.78829940226	7.13921106801	8.83733348719	10.9457448973	17.1873590331	11.5808722152	15.0823238438	13.8563055329	7.5997378297	14.449680875	9.05785221262	11.3647553596	11.6342633341	6.428242593	16.5085395532	12.4738461071	11.2772488067	22.7189888149	13.6943224423	10.6130987736	18.9365271158	15.6797272268	6.60929355268	7.21253385963	9.42585452558	13.5429554253	9.09192782073	13.5495468764
LINC00850	0	0	0	0	0	0	0	0	0	0	0	0	0	0	0	0	0	0	0	0	0	0	0.0259286725838	0	0	0	0	0	0	0	0	0	0	0	0	0	0	0	0	0	0	0	0	0	0	0	0	0	0
LINC00852	0.433334099584	0.644583764519	0.332177141862	0.409352695452	0.706142281245	0.427872650378	0.525304758261	0.396874751709	0.366287394115	0.286694612439	0.698192875981	0.258627449967	0.915648422158	0.510764868797	0.691425976987	0.852262195707	0.298042562146	0.310012443298	0.262936228163	0.565914440729	0.330116524682	0.480274803483	0.561722823973	0.247180184747	0.589349829159	0.361176718035	0.467805628551	0.811431316286	0.725513844156	1.21433985702	0.805122265191	0.286593108783	0.50939115951	0.409794321956	0.395795157646	0.360963395417	0.14193586487	0.301194925626	0.395748021057	0.228297030298	0.370661292687	0.238862240332	0.252581064072	0.656647383015	0.204065307571	0.2653083322	0.752981391093	0.325988930311	0.64040032948
LINC00853	1.1384790681	1.25324372546	0.316122398243	0.745319166379	0.428907586934	1.53339256901	1.64902779636	0.219959171692	0.127982545388	0.351994864558	2.24435737199	0.587376740937	0.501711362107	1.04516910453	1.48021850484	0.622640184788	1.3258932568	0.389274323657	1.36235259488	1.80346295348	0.457399702413	1.12572732556	0.7523629957	0.754838175071	0.386628335854	1.85036132822	1.16770186876	0.679261717113	0.364403322632	0.813234155384	1.37339384488	0.714770898048	1.31067804145	0.653803738011	1.22685378626	0.378366945298	1.09311373086	0.750353567212	0.127214129371	1.10079923595	1.28251673368	1.82959080605	1.49820002099	0.646165839991	0.790681399208	0.777327992982	1.51279771161	0.564600787017	0.288831640774
LINC00857	0.0509750632682	0.0254381729627	0	0.0547751994605	0.0200905584072	0	0.0334717449222	0.108827105156	0.00974164699466	0.0194856668877	0	0.151323965679	0.0101836699018	0.0289291394034	0.0554682029095	0.0284361005628	0.00651116211308	0.0118521569755	0.0507909492595	0.0119368855491	0.0139263566695	0.0918074820109	0.0245432621648	0	0.0147144938968	0.0883726727869	0.0260142320136	0	0	0.108945657187	0	0.018135404714	0.0054665685619	0.00737267807676	0.0345868243308	0	0.014470353796	0.0294785342225	0.00968315747514	0	0.0251925992471	0	0.036786608441	0.114763140705	0.0178323832634	0.148764936158	0	0.0137522292112	0.0239836331668
LINC00861	0.0734685669025	0.205024163508	0.0446177101798	0.0474860569148	0.0190498787133	0.00804882542498	0.00253903417981	0.00635014904298	0.0849807231629	0.0147810561891	0.0601657273182	0.0130441335322	0.0115873937929	0.0351112014785	0.0420759848066	0.00359508352677	0.0246955502228	0.00674293312205	0	0.0158459861714	0.0448969292105	0.011606920769	0	0.0183510991107	0.0167427496069	0.74158590701	0.0131555783139	0.0104587000934	0.00935129265703	0	0.0105731811259	0.0527344027245	0.174162353114	0.00279631098963	0.112815646812	0.0036411098131	0.00548831902361	0.0503128127335	0	0.0141243166194	0.02388763669	0.0138543437789	0.0474382724575	0.00310909926213	0.0304356164033	0.00512941802297	0.030502457381	0.294701094233	0.0151608629178
LINC00862	0.0125972524024	0.259315171538	0.132142481021	0.174038966137	0.335130410402	0.235995043024	0.421858289076	0.248252155643	0.0481482427442	0.072231160182	0.105543555982	0.110488339715	0.251664739406	0.207324950222	0.0514035864471	0.128833716095	0.1769983636	0.205028149751	0.0313793827098	0.0442486827442	0.0430195223812	0.090751983356	0.0505439405803	0.082203941691	0.218179849174	0.0818968722056	0.278580789269	0.102217870236	0.0152324414254	0.171329968672	0.160746052496	0.156860412885	0.0945651023736	0.063769259381	0.0427364801492	0.0355863049007	0.0536399625916	0.391563688855	0.0478591573785	0.080525486384	0.171207872117	0.135405117456	0.0272727581988	0.0709023273961	0.0550855208665	0.242305883364	0.0993716938242	0.186919172335	0.0790263215406
LINC00865	0.388577466135	0.656070547806	1.14130644247	0.314153279972	0.602382850145	0.201311071865	0.183709107875	0.263763072749	0.301988776486	0.237659454007	0.136425916698	0.447428436485	0.0724537600646	0.22052374173	0.207890526758	0.346824574841	0.426851486477	0.24092727335	0.0344154653066	0.0849273640872	0.155700057877	0.569202090364	0.266084505167	0.0491768217743	0.325284347348	0.336827725808	0.242371205804	0.20319550336	0.363360762148	0.437890042825	0.0566674988432	0.0215046617852	1.72518224158	0.224804552031	0.404265894033	0.219540511624	0.139720885705	0.344557970349	0.11810188134	0.0141937479511	0.326468841437	0.0974571359781	0.183207987797	0.566554739699	0.68873406108	0.30584154962	0.156048577929	0.677912147213	0.320958874906
LINC00866	0	0.0660601357679	0.027772050138	0	0	0.0734792292386	0.104306925683	0.0434787716771	0.0505959703957	0	0.0633766328983	0.0357246987265	0.0528917400881	0.0300503165764	0.1080336141	0	0.0676350858732	0.0307787473609	0.0879323371949	0.24799022514	0.108495647115	0.0635770473511	0	0.0314119890281	0.0764238427031	0.286867632506	0.045037398486	0	0.0640272717331	0.0514399786324	0.0482622717421	0.0941913005602	0.0283921539423	0	0.0359272706326	0	0.0375779163769	0	0	0.193415283085	0.09813361178	0	0.0382123095337	0.127725962989	0.0463087369198	0.175602803609	0.151888704697	0	0.124565711974
LINC00867	0.0455888207436	0	0.0119554242613	0	0.0898385217343	0.0316316352438	0.0299349776421	0.0187169171586	0	0.0653502309165	0.0272826287863	0.0461367375932	0	0.0905532711664	0.093013492675	0	0.0145579124073	0	0	0.0266889583184	0.0311370961169	0.0410533560135	0.0182915970339	0.0540894393975	0.0493488665035	0.0740951619285	0.0193878811196	0	0	0.0221440896687	0.0415522751559	0	0	0.0494523710751	0.015466116503	0.0643925208142	0.0161766931468	0	0.0216499844269	0	0.0563266044958	0.081670714511	0.0657991570962	0.0916399803111	0.0199351720211	0.0604753630556	0.098078494176	0	0
LINC00870	0.166019159346	0.1223903095	0.0554115367909	0.0579206848321	0.0966614098067	0.204203613203	0.371635654071	0.241660735043	0.0360537259213	0.0432697403477	0.248385405785	0.106918310747	0.128144802273	0.22269815244	0.092379237696	0.0350805627468	0.255436019849	0.0438646996143	0.194242622805	0.132534837336	0.190702770575	0.104198727111	0.0847787146536	0.0581973230067	0.119807987981	0.0817665669197	0.423624871951	0.275549127522	0.109499077741	0.102634420374	0.220100970618	0.366916810774	0.279197580636	0.0545723972201	0.148486319334	0.0284237471124	0.149952926449	0.0436398893945	0.0215023541205	0.413472153066	0.293698208048	0.128430191955	0.174267934648	0.157759491506	0.230991074373	0.0700734815358	0.178584452147	0.0407174764643	0.0769280689698
LINC00877	0.122509441722	0.147179490678	0.159447321887	0.341295082493	0.406837926351	0.525757592889	0.509474541068	0.510425448721	0.0910478532459	0.238487705487	0.0760311717345	0.180615522754	0.416975144902	0.252353663025	0.12960490154	0.134994723131	0.457860968779	0.197809292695	0.16200244247	0.0425009897945	0.133258217934	0.179783065019	0.298567761179	0.0430675241123	0.150622965098	0.20648823929	0.644501975956	0.306814264734	0.0713251731442	0.445201520685	0.347393375442	0.182950220522	0.525516768172	0.101719681682	0.301706583475	0.0769066884509	0.144903773483	0.216475054049	0.16807364909	0.99029180047	0.120531197084	0.109735604876	0.121154485291	0.16052589253	0.329363533968	0.240760875469	0.182216625643	0.0306027978859	0.309550135413
LINC00879	0	0	0	0	0	0	0	0	0	0	0	0	0	0	0	0	0	0.00684700180781	0	0	0	0	0.00945244317186	0	0	0	0	0	0	0	0	0	0	0	0	0	0	0	0	0	0	0	0	0	0	0	0	0	0
LINC00880	0	0.704696007273	0.155319800722	0.101019644368	0.44308243171	0.015220177315	0.028807594936	0.00900600919773	0.0104802356915	0.0943336088502	0.0328189204057	0.0221995897934	0.0328673151985	0.0248979828126	0.00745920890217	0.254933821943	0.0490337614631	0.00637537978041	0.00910696653802	0.00642095602755	0.0749111009155	0.0395072434976	0.0704108650938	0.0455458275006	0.134555952985	0.332755081353	0.0559731394464	0.0593316148017	0.0265246774871	0.0639303599654	0.0199936864105	0.0260138510962	6.86316305549	0.0713849142427	1.1758080583	0.0413116205554	0.0311349237771	9.03835523893	0.166676986153	0.0100158062846	0.0203269820238	0.0294730911014	0.166217865752	0.0705509779045	0.0383687849999	0.0218241740066	0.0235961887624	0.155346353312	0.0602047032103
LINC00881	0.0872079293579	0.0979189246489	0.109775101255	0.0803221601005	0.171854224988	0.0121017800716	0.148884642544	0.0143216127352	0.0999958185599	0	0.0313137500609	0.541303788111	0.0174221807383	0.00989837062959	0.0474473871224	0.0648644857596	0.0779748862353	0	0.0579286319109	0.040843149767	0	0.0837673941458	0.0419885123402	0.0310406889214	0.113280731383	0.0944922540486	0.0296700276866	0	0	0.10166388212	0.0317945304778	0.0103419920237	0.486313520953	0.0252262948852	0.0710051968057	0.246355940546	0.0247558219788	0.479101677756	0.0828295306482	0.0318548417374	0.355570013368	0.0312459668204	0.18880313694	0.126216199833	0.0762689205377	0.115684746901	0	0.0352908860727	0.0547081351248
LINC00882	1.00917231514	0.867800794338	0.702743040974	0.652043377725	1.44377470268	1.21844537469	1.53495800478	1.53557792685	0.256055753322	0.68108228383	1.2419991562	1.34634812563	2.35211557403	1.39135597667	0.876328306439	0.795141348812	1.26719089792	0.7854527012	1.18353029841	1.62552737542	0.825558154283	1.54029399881	0.992830380274	0.869259230636	1.55940468943	0.549822239284	1.38694768527	1.03322904571	0.48949030667	1.3348687706	1.24201377423	0.57134310958	0.966064613583	1.18746837252	0.95552472533	1.12744967536	1.01561046637	1.14164204597	1.75455221552	1.22875005447	1.49342403254	1.62404172368	1.97087713536	1.08649323797	1.18176747339	1.16475050736	1.57824180354	0.549899641332	0.992546780725
LINC00884	0.598403978512	0.240977066102	1.29515459555	0.499993076683	0.208977560653	0.236506554069	0.15418767317	0.435382908717	0.52112810576	0.115820349934	0.0997281855122	0.97610831517	0.0529641449343	0.163353603183	0.391514014684	0.133807975372	0.309612220616	0.180522303994	0.226421254296	0.221722951122	0.263850126079	0.736684349491	0.206666250677	0.11233924892	0.109326373203	0.459616532629	0.186838926915	0.112683366305	0.109911291928	0.618124753505	0.0621364361033	0.247029203728	0.852930620484	0.175289079859	0.539646785785	0.106990310935	0.198898033773	0.536601128004	0.0359721678277	0.152177185425	0.430507206778	0.047494511168	0.579435664209	0.797857435698	0.556465561508	0.396903201971	0.260737078289	0.260551090091	0.106916771263
LINC00885	0.0363239154339	0	0.019051504854	0	0	0	0	0	0	0	0.00724601546813	0	0	0	0	0.0112572527939	0.00773289548551	0	0	0.00708834204791	0	0	0	0.0143656580019	0	0	0	0.0163746168859	0	0.0117625334072	0.0220718048011	0	0.0194768933499	0	0.00821531680767	0	0	0	0	0.0110568364783	0	0	0	0	0	0	0.00868291555844	0	0.00949461480763
LINC00886	0.353253720757	2.88630249399	1.18152561396	1.00453137903	1.52349984493	0.317429501297	0.616016725935	0.408941623299	0.636354865757	0.193696807753	0.058916058788	0.668113557188	0.416491315985	0.453538058973	0.232367433362	0.409196131908	0.266293242339	0.242364516111	0.14425320623	0.149170467713	0.300600882397	0.180783712876	0.139412407535	0.13398174912	0.417911646388	1.75693289945	0.394047777439	0.211456198593	0.112039349385	0.2194072558	0.881474657569	0.0618084201478	1.64883979715	0.0963212805878	2.32218761971	0.109061813554	0.18083020356	7.4806543278	0.143007720262	0.285568404618	0.529473029754	0.124493349749	0.305078601024	0.284035985024	0.227908775893	0.495492118065	0.103822407384	0.507756626147	0.1498569188
LINC00887	0.0266474506032	0.0365692877752	0.0391336473412	0.0204528495801	0.00525121626559	0.00739569415404	0.0139980078451	0.0131284323821	0.0763873668146	0	0.00956829974169	0.039552652238	0.0212942425782	0.00604913668622	0	0	0.00680748035035	0.0154894249902	0.0132756020759	0.00936009337606	0.0182001687512	0.00959855735351	0.00427670135322	0.0189697251342	0.00384603494461	0.0461972243247	0	0.00720751256139	0	0.00517744066178	0	0.0474018343778	0.0628688291966	0.00385410163849	0.0542412682076	0	0.0075644445199	0.173362954543	0	0	0.00987716102192	0.0143213816139	0.0384607401519	0.0257112701802	0.0186439220154	0.00353488908783	0.00382190456076	0	0.0167167405426
LINC00888	11.9027897005	10.7938727891	10.8624033851	5.26943147128	15.7908065115	9.76487579738	10.2436482079	13.4664222618	6.20281429652	10.2631857881	13.7989160639	7.16163697662	16.0809753182	10.1678933681	10.0233495909	9.02894008929	15.6746771257	12.7326954862	13.5915086601	8.59778968499	7.28541566832	11.9906430642	14.5689694878	10.2466173538	12.494742407	6.11088634637	8.15394596878	5.02859797322	16.7286946253	14.9433741399	11.066622707	8.40649622409	11.5727538634	14.9770679046	5.03170613554	10.0149759136	7.76901819523	6.52442200676	12.0549267112	6.6203210528	10.8372479562	14.1039690176	13.799072855	5.97113382738	9.25614078887	7.44697622087	21.1383317882	4.14006310744	10.074877902
LINC00890	0	0.0203123116075	0.00487966244544	0.00357043649879	0	0.00322765004432	0.0305452535629	0	0.00888991829567	0.0133365015174	0.00556776640427	0.0219694132984	0	0.00263998157397	0.0126546309917	0.376273319742	0.0118837603594	0.00811192711026	0	0.00816991756847	0.0444806310018	0.00558537322252	0.0522606074146	0.259403083836	0	0.0806461003028	0.00791325454693	0.0125820931767	0.0112498527047	0.0316337489446	0.0211996948174	0.00551659851957	0.144669899155	0	0.482911447254	0.00876070305599	0.00330129656275	0.245473231357	0.00441827130696	0.00849596346465	0.0172424757142	0	0.0100710878847	0.366552217169	0.0162732677869	0.0185124771523	0.0266874647177	2.20563587653	0.0182389195758
LINC00893	0.110544035649	0.601451508034	0.164274296571	0.329958263121	0.6293183462	0.0980062860571	0.0604887554601	0.161368493328	0.569218705789	0.199544258553	0.0882067676521	0.136733211497	0.122690051925	0.282309550123	0.150359769236	0.0856475781378	0.203956191251	0.0464072456047	0.0509929480403	0.050334309015	0.0461397507803	0.162223786748	0.137988884616	0.0327890962052	0.217163311077	0.525690508359	0.287294614648	0.191025081118	0.111390397826	0.0357967442869	0.341451555183	0.207565846018	0.355642452156	0.22650119016	0.325020180828	0.179271112563	0.039225338904	0.528284533702	0.104994014377	0.0280409227003	0.204871613494	0.027504947208	0.141822378558	0.256775021413	0.306146494409	0.0855405887949	0.0836778643662	0.372786912538	0.216711158179
LINC00894	0.360546791795	0.467279081505	0.16707152351	0.424501917457	0.789830928923	0.157870524942	0.439013987701	0.500126209334	0.434822873842	0.434875831546	0.362408495288	0.177126254164	0.304200699042	1.25550726426	0.204733636969	0.133434854088	0.757870230777	0.195332844235	0.142418957016	0.528709826033	0.205609232037	0.153407403358	0.598311398599	0.255419263623	0.449647287086	0.71305412092	0.940835029451	0.572808597147	0.380943533544	0.0578099775679	0.74339011451	0.114157731028	0.277787792422	0.240483629597	0.206631523616	0.632865540642	0.275745716283	0.351720219587	0.0698188885733	1.06445701857	0.618465761035	0.0909285801801	0.67700391637	0.233608759551	0.612274301201	0.164843903385	0.557277567652	0.646889811418	0.774068631168
LINC00895	0	0.00843406742547	0	0.0103776034583	0	0	0.00887808897081	0.0111020931955	0.012919435324	0	0	0	0	0	0	0	0	0	0	0	0	0.00811704514134	0	0.00802089884773	0.00975722854304	0	0	0.0182851555696	0	0	0	0.0080170970544	0	0.0097776934054	0	0	0	0	0	0	0	0	0.00975732766347	0	0	0	0	0	0
LINC00896	0.0208020417961	0.0129760980973	0.0872835861481	0.0239494410638	0	0	0.0204888604021	0	0.139138918588	0	0.0311224536554	0.00701735153556	0	0	0.0141472589893	0.0580214044377	0.0132854632965	0.0120916507489	0	0.00608904570657	0	0	0.00834640071425	0	0.0150118262453	0.101428198636	0	0	0	0.0101042815171	0	0	0.0446162419093	0	0.021171427337	0	0.00738137643119	0	0	0.0284942158116	0.0449779053992	0.00931652535129	0	0.0250890284442	0.00909635903782	0.0206960447111	0.00745882031994	0.00701505865072	0.008156088284
LINC00898	0.0820894667447	0.0224028694085	0.00807282125014	0	0	0.0035598421212	0.0202133958904	0.240131018539	0	0	0.00307040247468	0.169613648428	0	0.0087350711606	0.125613492889	0	0.0851944962066	0	0	0.0180215427866	0	0.465096902492	0.0452880268704	0	0	0	0	0	0	0.099684335041	0	0	0.00825307395541	0	0.00348113099778	0	0.0618981626738	0	0	0	0.0570512513547	0	0.059240594845	0.169136729539	0.0628184349686	0.153133460171	0.00367926973593	0	0
LINC00899	1.06483578898	0.644697249796	1.18034862133	0.618125052562	0.908128165981	0.350790167157	1.05468000013	0.96987455268	1.09016059925	1.19718487848	0.117811100896	0.362229813649	0.987675998759	1.90687998363	1.04976265005	0.399335512087	1.15440390354	1.1624996623	0.416074418649	0.319549967689	0.488928568094	0.230995320212	1.96029570105	0.493676839085	0.981537349906	1.34284437831	1.27863605065	1.10122691317	0.600512907595	0.291212460396	1.68419426317	0.522624946832	0.443817518568	1.62746317053	0.333926804869	0.77940505872	0.704887877121	0.478658220839	2.48169128139	2.02650110226	0.878937552203	0.23644802727	1.19141763637	0.525224719983	0.700406774573	0.195857293146	0.693032513123	0.516008826015	1.49107868285
LINC00901	0	0	0.00799498413065	0	0	0	0.0100092504444	0	0	0.0291345611662	0	0	0	0.0173016974228	0	0	0	0.0177210969654	0	0	0	0	0.0122321905785	0	0.0110004016012	0	0	0	0.0368641867554	0	0.0416810528682	0	0	0	0.0310280973645	0	0	0	0	0	0	0	0	0	0	0	0.0218627681003	0	0.0239065507828
LINC00905	0	0	0	0	0.00810115198774	0	0	0	0	0	0.00492039980526	0	0	0	0	0	0	0	0	0	0.00561554983832	0.00987191894233	0	0.00975498619148	0	0	0	0	0	0	0	0.00487518123256	0	0	0	0	0	0	0	0.00750813413165	0	0	0	0	0	0	0	0	0
LINC00908	0.00729030713802	0.004547618042	0.500903136185	0.0503600895096	0.0215497046947	0.0151750582123	0.0143610984637	0.017958623084	0.229881691581	0.0139339205577	0.0087257682976	0.024593089703	0.0291287843964	0.00827472485438	0.00495806441521	0.0474465766636	0.0232801926013	0.00847530724431	0	0	0.0248963441448	0.0175067231836	0.0175505343082	0.0129745172072	0.0157831849061	0.00789925364873	0.00620080124082	0	0	0.0141646317973	0.0132896110594	0	0.20718042768	0.0263604810682	0.158288264816	0.00686485921284	0.0103475421908	0.326734985459	0.00692428685063	0.0199722303186	0.0180148659306	0.00653016006177	0.00526111508073	0.0175854586723	0.0191275217712	0.00483543951968	0.0156841597241	0.0295020648394	0
LINC00909	5.6368530104	5.18760960341	6.26969988549	3.78169909284	6.46905779733	6.14368436386	7.95804421193	4.37111542088	5.56704406495	4.80463326981	5.00165609237	4.48147347087	5.50650789326	5.17278215364	5.03231083359	9.07379098796	5.775931501	7.06193764809	3.70798587591	5.84160459318	5.60325025348	5.79157678353	4.91730138585	6.09842529051	5.31850309292	5.72315492551	6.11757594913	6.58329613209	6.55138268823	5.63692537628	4.75498163998	2.0026181396	3.63459025085	3.11395757033	3.01395428713	5.19650396258	4.87765773141	5.96025317538	6.36506649315	5.4121648521	4.72097326238	6.67563150559	8.52847281652	4.48479010646	3.75036416984	4.7862322677	3.13884380925	3.74198450844	5.70035156659
LINC00920	0.463903940939	0.520881247515	0.351451607942	1.24226245329	1.01575692366	0.708131687087	0.27753642173	0.524823403253	0.551630402898	0.374366219586	0.777345249532	0.264299541021	0.659040442868	0.374432263182	0.133209589067	0.421724898332	0.579387284295	0.419462574653	0.43654903687	0.337968979395	0.506953112185	0.21042314787	0.347446627963	0.599329631368	0.453808835874	0.84892510009	0.894370992943	0.878326212878	0.361499109431	0.360535071477	0.300678223951	1.16752756624	1.14422892967	0.559131955216	0.496622979894	0.291220948815	1.55100355736	0.693037318948	0.195827991416	0.310662600708	0.318427648844	0.443235754766	1.3614403379	0.414450027397	0.405713712837	0.246154726476	0.901923193377	0.479755515511	0.420363346602
LINC00922	0.0423807993701	0	0.00555706891226	0.0162643722942	0.0313187666123	0.00735144035943	0.0139142476259	0	0.020248076233	0.0303758134131	0	0.0142967200265	0.0105834118511	0.0120258806404	0.0072056886379	0.0591046187858	0.00676674626496	0.0307934810839	0	0.0248108937551	0.0361825279195	0.0190822444658	0.0425111075154	0.012570810353	0.0305841706557	0	0	0.0716438479355	0	0.0617575234132	0.0289712248753	0	0.0170434471248	0.0153241590279	0.0287555751545	0.00997688490675	0	0.0536124083987	0.0905692742493	0	0.0196361176276	0.00949045761012	0	0	0.00926618096337	0.070274745724	0.0151961413507	0.0500221702543	0.033233424353
LINC00926	0.295594235781	0.628426524587	0.465108038371	0.74545926265	1.69402175744	0.284624367931	0.407997672242	0.401227650979	1.38918966087	1.3720639288	0.703983285302	0.256411615226	0.482065900395	0.756606199154	0.557962650527	1.20025817251	0.697347414418	0.452344403161	0.245438829439	0.671006530412	0.416141476326	0.235403158426	1.66525821958	0.540382099611	0.983865845255	1.20923815872	0.903055691419	1.49296874874	1.18899812817	0.50399682526	0.95672159944	0.225350568634	0.410800186476	0.431889432096	0.650803559766	1.00544647722	0.244026011337	0.322693134163	0.790693544082	0.848359812126	0.424844450672	2.02092168558	0.774911059838	0.392890492856	0.548687220326	0.400119770557	0.917127926916	0.618441758225	2.35578239914
LINC00928	0.967497787907	0.529236312981	1.64723556024	0.742588363135	0.469311120936	1.45619327938	1.55401185715	1.96774336	1.93428360797	6.04537245987	0.570091352823	0.331396431899	0.0297360421746	1.70634063917	1.81199082586	0.844165261965	4.16371959046	0.605639642085	0.64266889081	2.32659692897	2.75502575968	1.98375779623	3.34439771458	1.44812015592	1.74012001765	0.306429419955	1.87370115665	3.079837491	2.69973768505	0.506097436041	2.40129955421	0.926710643709	0.159622331512	4.03650406136	0.151488895001	3.08350824845	4.99642243346	0.129114790445	0.678589424458	9.5010867926	2.62983120849	0.106660744842	1.48233951792	0.454785742235	1.23666438674	0.937886661914	1.52639465947	0.72281050856	1.80914872871
LINC00933	0.0885334898842	0.147270062672	0.0851305910232	0.067952547445	0.14538867434	0.0614286356434	0.0968895443014	0.115102801553	0.0704970520847	0.155112403649	0.141287640275	0.10950810983	0.169500396402	0.108862280184	0.0752634178229	0.123469548643	0.103662041615	0.132943669434	0.110267150842	0.103659914109	0.0806243208787	0.14616363186	0.118407604799	0.10504169131	0.202319386249	0.175868983235	0.244733223373	0.179596798005	0.0892113319481	0.157680681168	0.121041777529	0.0699946020163	0.138459070725	0.0800304205232	0.145170124869	0.118103037898	0.0733019888793	0.202660009691	0.0840885395141	0.134745980549	0.136732832414	0.118953395685	0.165051702313	0.0949145822742	0.0967852601624	0.13701701423	0.105815797605	0.0845922539162	0.133063861657
LINC00937	0.414292333027	0.165786093861	0.0655975530013	0.0569971040727	0.223358902836	0.0569486733406	0.343895433597	0.115533914214	0.108303788299	0.134462456408	0.374238849394	0.258418957908	0.128834303863	0.541213471351	0.148852247857	0.163521387043	0.31201953354	0.156758013665	0.159017316831	0.43702639049	0.128133301767	0.197096705509	0.216408036319	0.25504560401	0.279231101778	0.211744076263	0.315810541034	0.195570119671	0.349724804741	0.178454850823	0.274301514796	0.129779855407	0.532306510394	0.161106620866	0.2041947965	0.228180501387	0.255182121171	0.268400154102	0.219019240302	0.403309971801	0.188330583229	1.42486408982	0.566929511284	0.223123852468	0.249525834076	0.0985087385673	0.283084819658	0.0869901957776	0.186954883978
LINC00939	0	0.00640081983101	0.00358792055562	0.00262527227032	0.0101104780487	0.0023732280808	0.00224593287671	0	0	0	0.00204693498312	0.00230766868609	0	0	0.0139570547655	0	0	0	0	0	0.0046722485442	0	0	0	0.00246833304357	0.0111182819089	0	0	0	0	0	0	0.0165061479108	0.0395761622121	0.0255282939837	0	0	0.0717021726207	0	0	0	0.00306375613468	0	0	0	0.00226864385439	0.00245284649062	0	0
LINC00940	0.0847661073359	0.146878386973	0.16795590492	1.06989117254	1.67042306689	2.86884798377	0.377250778876	0.904839492612	0.0539977420223	0.21601727394	0.208549575405	0.648152448895	0.83731000628	0.128282883359	0.172945726061	0.140107289241	0.451140413218	0.503671280218	0.602168128714	0.0220553008742	0.385967493568	0.18659187046	0.12092691554	0.00558732400584	0.591325417818	0.193898105308	0.576785338227	1.59217019508	0.0227773613485	0.274492481724	0.0257535696871	0.106108838163	0.202007154858	0.143033091999	0.0958570156877	0.0177376277193	0.240626589634	0.306372914986	0.0984014824101	0.0602056508837	0.0756394392075	0.0928005214566	0.203907387895	0.560399927257	1.16142312195	0.887070639238	0.168854996179	0.0190570784792	1.00444136089
LINC00941	0.0498948883477	0.578904805645	0.32449975265	0.252754065113	0.0589945026628	0.0276955075038	0.0589724458102	0.10652103034	0.219310035791	0.00953638025547	0	0.255839095839	0	0.0169896740247	0.0746526236296	0.0556670643118	0.0892246443936	0.0116010066699	0.0165715585877	0.0233678796458	0.0817875211799	0.491245914113	0.0400386400359	0.082877799726	0.0360067248083	0.151375057297	0.0254629836345	0	0	0.0969427911107	0	0.00591703691526	0.165872646882	0.0288657964015	0.0677078409577	0.0845696181838	0.0708186160756	0.0504942836541	0	0.00911266775581	0.0554822133328	0	0.187236871061	0.20059157097	0.148363338391	0.0595687779241	0.0143123260963	0.0471128555731	0.00782513790277
LINC00942	0.0549442427912	0.0228490995043	0.0432265008768	0.0421716264657	0.0451144003951	0.0190614301748	0.0420910308302	0.0225578732656	0.00875015127241	0.00875121696592	0.0328813809079	0.00617828881575	0.0274415565042	0.0311817103739	0.00622783763532	0.0936536364004	0.0292423106072	0.026614638802	0.0608286585808	0.0321658814984	0.00625447255472	0.0109951203114	0.0146968479271	0.0760541827854	0.0528674658666	0.0396890923915	0.0233665278036	0.0866899452512	0.0221459657298	0.0800650391457	0	0.0651584007185	0.0196407453006	0.0397337627753	0.136693082638	0.0517378053046	0.0454915115097	0	0.00869761476149	0.0585367313102	0.0735426901686	0.082025510747	0.158604008789	0.0368152341258	0.0560609698913	0.0242952327377	0.0262678852144	0	0.0574469370901
LINC00944	0.286670771346	0.245880602478	0.00626482296692	0.027503729403	0	0.0248631822626	0.0470591418625	0.0490397370778	0.0228268922023	0	0.0214447646127	0.0483526953082	0	0.0881238101869	0.113727776527	0.066632244276	0.137314189452	0.0277722965933	0.0198357889625	0.0349635436146	0.00815815443322	0.0430251577864	0.0862656591901	0.0212577626774	0	0.168250266059	0.0101595426698	0	0	0.116038375976	0	0.00708256226554	0.0128094121402	0.0172758597999	0.0567313512525	0	0.0847683164898	0.0345374515904	0	0.0327229850228	0.309917914807	0.010699172125	0.534436165071	0.124853909495	0.0940169823488	0.0633800081241	0.0171315376587	0.0241684481523	0.00936651692841
LINC00954	0.00945264679523	0.0383270102245	0.024789060341	0.0253933286416	0.0605398067399	0.0229553944856	0.0155172236229	0.0271661084619	0.0316130278407	0.0180667874496	0.0141423406745	0.0127550066775	0.0141631949756	0.0080467856047	0.0257145992989	0.0175769874928	0.0332037288966	0.0137364044383	0.00392437720985	0.00276692062003	0.0387368614087	0.0226993002714	0.0227561059832	0.0364494444541	0.0409291047404	0.081937677822	0.0120599824261	0.0191754001713	0.0171450349676	0.0137744465524	0.00861568634986	0.0196173211929	0.0658906532234	0.0239253873014	0.0481024955939	0.0356040359943	0.0201250083864	0.0204990063411	0.00448903157773	0.0302121032622	0.0525558612736	0.012700554739	0.0579834874112	0.0228013890793	0.0330677805381	0.0219437883135	0.00338935930831	0.130696100183	0.0296496363329
LINC00955	0.0212107067284	0	0	0	0	0	0.00696379091769	0.00870825422186	0	0.0101349743204	0	0.0357760519111	0.0211871081522	0	0	0	0.0203196927851	0	0	0.00620866759156	0	0	0	0.00629142856432	0	0	0	0	0	0	0	0	0	0	0	0	0	0	0	0	0	0	0.0153068954337	0.0170546086981	0	0	0.00760535200806	0	0
LINC00957	3.57835137619	1.20545695028	2.00564958167	5.49301946605	5.53477417299	4.15887544312	0.871038078626	4.50487043873	1.22841700081	0.391263252065	0.548842109835	5.37541069843	2.19206226106	0.780707891699	4.05971376936	0.768924923726	3.24238047631	1.1328127645	1.76775553206	0.498549346435	0.878053439092	6.24807372597	1.62958301833	0.0582917265871	1.8023077518	3.35377235713	2.59087507028	3.84264945786	0.0990136869568	5.14677634526	0.0522439537985	0.131094218538	2.16458924584	0.361217584307	2.49459933661	0.570583326006	1.27264432889	1.52122269088	0.622186751862	0.127118849575	1.63897290795	0.469417765684	1.2823106728	8.25630453467	4.03898532975	4.87717134843	0.393432765792	0.690346134329	3.33253603243
LINC00958	0.0703604029506	0.025080051545	0.500830204806	0.277735207541	0.168365631048	0.160406291984	0.0396006311859	0.0577742442903	0.220903569203	0.0192113455101	0	0.189882776519	0.040161212274	0.0342262461279	0.0957028019546	0.177559901924	0.0770339670164	0.0292132524906	0	0	0.151033298649	0.132755342289	0.0967909576017	0.00596285713612	0.036268354053	0.185148174077	0	0.0407803810183	0.012154132418	0.0976471892296	0	0	0.862337536631	0.00726888469784	0.0886597586818	0.0189298025161	0.0213999578277	0.116254128605	0	0.0275366445264	0.0496758700867	0.00900343594348	0.0797911894805	0.137393383742	0.0439533424897	0.106669532292	0.00720816059983	0.0474551833157	0.00788199630715
LINC00959	0.910870411225	0.849859115622	0.457325465798	0.806682545294	0.65202448042	1.03713489655	1.79431393158	0.760717924995	0.431462787996	0.751431879026	1.21135639525	0.724848231213	0.870974218771	1.35197885778	0.81008110636	0.477722488596	1.07894971847	1.23541539794	0.872673546941	1.61341934552	1.09536208018	0.630962501235	0.537269821285	1.35781996329	1.07307892257	0.463952646593	0.980018860336	0.431672453874	0.715447896031	0.597485393739	0.986329410045	0.604728249042	0.505106704922	0.225199917054	0.639159160765	0.520492997708	0.839799681648	0.74285284112	0.451055303408	1.72757333487	0.928224996687	1.79915441944	1.16860043619	0.782469406279	1.14385675042	0.671280784252	0.915606268412	0.404312152752	0.653221483613
LINC00960	0.410521526498	0.15191131504	0.113131161801	0.160215059993	0.377069023359	0.386222166887	0.868076709397	0.439926986859	0.578425985354	1.89507452087	0.274824669663	0.375552947317	0.305811029142	0.821343830374	0.553651045915	2.05070978309	0.91542313335	1.79170819359	0.1213250638	0.444000732389	0.318403970776	1.53302428889	1.83139080671	1.31673607073	1.3858638612	0.150783615703	1.41443765594	1.50557936083	4.66950228524	1.40597217926	2.21967002699	1.28310601386	0.194005613986	3.85434153542	0.165236079646	0.425875924886	0.543172774289	3.08823555858	1.9032929409	0.648102327068	0.313784871619	3.32815222131	0.672853782333	0.218190154945	0.310345694328	1.00607544018	1.30731243191	1.73167196933	0.993027465589
LINC00963	2.37807746403	8.55023919571	4.6999069572	3.29351239623	3.96302461693	2.75668395855	5.74851308235	3.05540871422	3.92727731696	4.65996685965	4.41827537396	1.82011415925	4.55488177243	3.74930401015	2.9470407529	4.11061949353	3.18016183688	2.79903142151	2.27792193523	3.01509665349	3.46562589747	1.98714953906	2.53400960753	4.96170681957	3.68494791795	3.91821814594	3.92740156719	4.75777344553	1.76091143529	3.18601601418	4.90080761584	2.32974353055	5.81152633266	5.27298093956	5.23768320372	1.86501951855	1.78249579953	7.20379821604	3.14866149793	3.81965623451	3.4710871869	6.4206593677	3.86075146363	2.19498131291	3.27055189086	2.64305434536	2.90860021387	5.17450796671	2.35022987916
LINC00964	0.109832138106	0.0931765233757	0.0207380811074	0.0101160005129	0.0562739013424	0.0213378547789	0.0519257184625	0.0288592720302	0.033583351529	0.0209921510586	0.0105166465071	0.0681733333777	0.0219419882462	0.0423853810226	0.0119513168437	0.0571845203457	0.0336698680766	0.022983256763	0.0364784804957	0.00771585307478	0.0300060741658	0.0158248545808	0.0246780438744	0.0260623489753	0.0317042142218	0.0333217424658	0.0186836369265	0.0475312420285	0.0106246127767	0.0341435666032	0.00800858657729	0.0703349886279	0.26148057932	0.0381248529686	0.122215475209	0.0372321185256	0.0249425471148	0.171490992509	0.0333817147734	0.0561664468348	0.0162841801207	0.0236112337605	0.231443114949	0.0388569523503	0.0345798865209	0.0262253968709	0.0315052990092	0.0237047158535	0.0137801952111
LINC00968	0.0155868820219	0.0583376128542	0.0122627291807	0.04187216832	0	0.0162223509622	0.00511740550888	0.00639934033839	0.0521281018936	0.0223433359929	0.00466398460414	0.0420645748385	0.0155695403921	0.00442289870737	0.00530024069175	0.050721058715	0.0348415952932	0.0407710026661	0.00647107692737	0	0.0106458170174	0.00935746682843	0.0187617683661	0.00924662775615	0.0281207449383	0.101332960891	0.00662874386167	0.0105397181928	0.00942373224804	0.0075710954466	0	0.00462112249227	0.292519163504	0.0394516157509	0.311985333923	0.0146772623734	0.00553083417097	0.377452390176	0	0	0.0240726817629	0.00698083308012	0.00562420612151	0.0125327353355	0	0.0103383059026	0	0.11563978373	0.0366679349331
LINC00974	0	0	0	0	0	0	0	0	0	0	0	0	0	0	0.00703067891853	0	0	0	0	0	0	0	0	0	0	0	0	0	0	0	0	0	0	0	0	0	0	0	0	0	0	0.00925995607078	0.0149208270762	0.00831222988156	0	0	0	0	0
LINC00977	0.0380625493913	0.118715119308	0.0199633997553	0	0	0.0660238990149	0.0874755129119	0.015626935994	0.0363699322879	0.181871809171	0.0569463296464	0.0128400034976	0	0.0324016311151	0.0647148906474	0.0884705851558	0.0121545425172	0	0	0.0891314824666	0.0909883242934	0	0.198533817162	0.0677396977493	0	0	0.0161871303243	0	0.0920495256558	0.0739532624879	0.03469239826	0.0564229917371	0.0612274480544	0.0275255100682	0.0645640547051	0.0896032354694	0.256615487417	0.0687853587673	0.108454694128	0.208549239027	0.0705414440654	0.0511407548088	0	0	0	0.0757372023134	0.109182250324	0.205372929441	0.0746180389869
LINC00994	0.187130438928	0.00648500158548	0.0163579853796	0	0.0614606890118	0.288532811853	0.225271603707	0.401213691108	0.00993382603354	0.109285394774	0.0871019388729	0.00701405545687	0.155768534689	0.306798347161	0.0141406139639	0.057994151547	0.239026015082	0.0785588131326	0.405711295568	0.0426032995985	0.113608718946	0.0187237241377	0.0667398430058	0.197354046613	0.0825262632102	0.0337935191323	0.132637148195	0.0843573499317	0.0502835126058	0.282786993853	0.161085816345	0.110959033257	0.00557441068477	0.0826993542278	0.0141076553541	0.0685260629363	0.0516453655796	0.00751501852948	0.157986922525	0.199365823734	0.0321119850666	0.474919616404	0.105034492903	0.0417954067084	0.281854679665	0.14480426586	0.33548925967	0.0911529274371	0.138588374712
LINC00996	0.723845898408	0.27981990259	0.0160415250452	0.0313001139774	0.210950863275	0.176844298835	0.160664375627	0.108827105156	0.029224940984	0.389713337755	0.0305060255084	0.116932155297	0.0611020194109	0.266148082511	0.284274539911	0.161137903189	0.670649697648	0.0592607848773	0.0253954746298	0.0537159849711	0.0696317833475	0.153012470018	0.449959806354	0.241920062897	0.875512386859	0.110465840984	0.737069907051	0.0275751263634	0.567073413581	0.316932820906	0.436739102094	0.0423159443327	0.0327994113714	0.0368633903838	0.186768851386	0.0864004666659	0.282171899022	0.0221089006669	0.183979992028	0.130339271835	0.270820441906	0.109583966546	0.0735732168821	0.270513117375	0.133742874476	0.15552697871	0.146221737824	0.0687611460559	0.487667207724
LINC00998	13.5531885226	24.4454905256	28.6544279336	17.2569364951	20.934128742	14.2555905502	15.0470075525	14.4166067235	26.8268054215	14.3130907567	18.2058737419	10.7035041181	35.1337846973	15.7079154282	21.2769999752	27.6873082445	12.9726663126	13.4355076296	17.6993510406	13.9757729663	19.0478147329	10.5473852105	15.9906472621	13.7811818108	14.9279627096	24.0580269069	14.2681613919	18.2501668858	21.2723856402	18.9275788888	19.3543418887	9.53150385447	17.2072326141	28.1203935404	31.9836842112	16.6535836202	11.2007559861	21.4170180128	15.2454828365	15.1162816787	16.1613015527	14.7541527173	10.6063747046	7.08668014409	6.65653899007	14.9591360472	23.3564933006	17.1719755949	13.5389000682
LINC01003	6.62495502534	9.86183455393	10.7531992681	5.09451496576	9.9645639046	5.51952310061	8.79091358585	6.26409804371	17.5643165483	7.73403682386	15.5134069307	3.5469927349	7.75811486048	9.92634867718	5.64048970305	21.3365272552	6.88355703056	13.7261348407	5.14663383561	10.4379774623	4.11348575912	5.7323502291	8.24624390568	6.10361301546	5.26081110862	6.47136951299	9.15668522823	12.6586556417	5.3405423207	8.67877589607	11.3448075689	2.75276389732	4.12416959935	3.94707856322	2.800901424	7.47891386447	9.64359256029	2.69378906544	7.8058380643	10.0486585835	8.32489013674	14.5320049718	8.55682788487	4.18681458799	5.50863952398	3.86150963329	6.99140091322	3.84202513785	5.60828165814
LINC01005	0	0	0	0	0.0256266758531	0	0	0	0	0	0	0	0	0	0	0.0483625337421	0	0	0	0	0	0	0	0	0	0	0	0	0	0	0	0	0	0	0.0176470024964	0.0244908490837	0	0.0188007925373	0	0	0	0	0	0	0	0	0	0	0
LINC01010	0.0428443137264	0.0641420133589	0.130334027013	0.269652966052	0.354606522781	0.142691371994	0.0112531410338	0.133685019225	0.0163756218547	0	0.0153841071728	0.560779572034	0.0599153044901	0.0145888877224	0.0641035691871	0.00796680530672	0.120397260877	0.0597701110191	0.0782642056566	0.0300986974764	0.0526726835009	0.10802929184	0.0137523350522	0.0406665471583	0.0309186665214	0.436376423401	0.0291531282495	0.19700255298	0	0.0249731835869	0	0.147346360226	0.156217302295	0.0185901092969	0.122094301825	0.0161376016804	0.00608113397041	0.353066218973	0	0.0156499396689	0.0158807006287	0	0.173146291437	0.151576713853	0.0524581355894	0.0795685332344	0	0.0404554059857	0.188142611039
LINC01011	2.03145147546	1.02161729708	1.317389082	2.56242263578	1.59043106935	0.890507613828	1.69065533546	1.57754780537	1.45959744978	1.01582295976	1.5361449683	1.10496200857	1.65166735857	1.55504775897	1.56363699781	2.91360609274	1.458328906	2.73237754853	1.16373490157	2.30939243012	0.736761736952	1.42282763138	1.80075599615	1.58347266783	1.61373660885	2.56799087774	1.19878627873	2.47044095441	1.04730485745	1.39980424244	2.99267290583	0.574262009605	0.945718305915	1.36088726468	1.52259542884	1.57184029345	1.71548335005	1.57091958307	1.93693807668	2.30808216416	1.24037254591	3.18788893927	4.46623190063	1.59541587067	1.22574004332	1.12805591834	1.59796535338	2.0817479776	2.35860958439
LINC01015	0	0	0	0	0	0	0	0	0	0	0	0	0	0	0	0	0	0	0.00639452278139	0	0	0	0	0	0	0	0	0	0	0	0	0	0	0	0	0	0	0	0	0	0	0	0	0	0	0	0	0.0103883401592	0
LINC01016	0	0	0.00305814461478	0	0	0	0.0114858521959	0.00957540914701	0	0	0.00348938784925	0.00393385776282	0	0	0.00396540662924	0	0.00372384956468	0	0	0.00682691742022	0	0	0	0.0103768794102	0	0	0	0	0	0.00566436013392	0	0	0.0031264279104	0	0.0039561641529	0.00549044061385	0	0	0	0	0.00720404807237	0	0	0	0	0.00386733255578	0	0.00393257239429	0
LINC01018	1.09471484081	0.172680218454	0.768854761553	0.183498920048	0.316152177004	0.213900166752	0.408985142944	1.23984945271	0.366712920168	0.0721490326548	0.00753025370992	1.32435256086	0.0502757188331	0.35347987509	0.958442614686	0.122837811328	1.11703631592	0.09508340714	0.104479013495	0.195209474409	0.111723582798	2.07736827544	0.550302540782	0.00373229431886	0.276954966067	1.41793174762	0.0588635469695	0.238237177569	0.00760756099614	0.910683555766	0.00573440295287	0.0074610505276	0.12481894624	0.0318483765584	0.554942548657	0.130334757403	0.406307215221	0.168271902963	0.023902370527	0.0229811223222	0.672392837053	0	0.517593227374	2.80251626883	1.55164544433	1.4980845887	0.0406058347832	0	0.103604114052
LINC01019	0	0.00431590133651	0.00725771613486	0	0.0136344489847	0.014401837053	0.0499742882455	0.0113623798443	0	0.0396718188308	0.0993739264201	0.00466799752037	0.00691114328129	0.0157061985982	0.0141163021862	0.0321635794111	0.00883759484058	0.0723911519674	0.0172346281404	0.0162019246809	0.0330789062686	0.0249220435693	0.00555209150357	0.0287313160038	0.0399439402937	0.00749675963662	0.0529636427334	0	0.00836617680039	0.0134428953225	0.0693685293748	0.0287176977638	0.0482284978188	0.085058902713	0.018777866989	0.00651507113792	0	0.16004475848	0.00657147073414	0.0126363845467	0.00427423671189	0.0557768344882	0.0149791297766	0	0	0	0.0198466641336	0.00466647227532	0.00542549417579
LINC01021	0	0.010467451384	0	0.0128795578933	0	0.00582151588736	0.0110185228546	0	0	0	0.0100422413008	0.0113213980801	0	0.014284722133	0.00570609687816	0	0	0	0.0278663509837	0.0294711658762	0.0171915013246	0	0.00673280542832	0.00497733563826	0	0.0181820576782	0.0214089832075	0	0	0	0	0	0.0404894932263	0	0.00569279724201	0.00790057337763	0.0178630428873	0.0060650016866	0.00796896697442	0.0229854781073	0.0103664012444	0	0.0908230404763	0	0	0	0.0601681942412	0.0169765483041	0
LINC01022	0	0	0	0	0	0	0	0	0	0	0	0	0	0.0318807927131	0.0382047806208	0	0	0.0326535949159	0	0.0328870285878	0	0	0	0	0	0	0	0	0.0679274101128	0	0	0	0	0	0	0	0.0398669265116	0	0	0	0	0	0	0	0.0491295736865	0.0372598842176	0	0	0
LINC01023	2.741289251	4.84496550792	4.07370113424	2.96123486572	5.2519991304	1.86681060155	0.96667320576	1.45893217806	3.92907882032	2.32862657688	1.30634357765	1.36999303373	3.14390444065	3.65883281141	3.83221989832	15.9056719774	3.33940480182	4.78030655113	1.22238049481	0.356628144869	1.69893566072	3.26094841723	4.72544110897	0.180690982758	4.17631760607	3.85034262713	4.79276425448	7.6891595476	4.84933157608	4.58641681045	7.91213454032	0.270908006657	6.83222020027	2.16596092242	3.09996312201	2.24669837339	1.04476950074	5.83467072806	3.76084064341	1.39072686347	1.85028374138	12.9139007548	1.79510211897	1.71434021883	1.06552579995	1.64986083648	1.92943942882	2.97876123477	7.28480854107
LINC01024	0.823806826488	0.53395568303	0.38144373836	0.513744179579	0.615122190069	0.571595330209	1.103002518	0.665873785021	0.590379499866	0.836472820966	0.704846199029	0.568831943258	0.5914523864	0.858343296686	0.534000405606	0.777892862443	0.805642238357	1.28692574601	0.486299831669	0.606616973375	0.606616546303	0.969813412908	0.965784621874	0.557432645073	0.882463156075	0.885644381462	0.645950753976	1.37522022316	1.54868174391	0.981622575671	0.698069764756	0.309113991894	0.842039129073	0.349071331157	0.676861838989	0.878757872253	0.630312453704	1.0281721004	0.415674664652	0.593603258308	0.93832359551	0.38624975821	1.49091342501	0.610638305559	0.872446369594	0.68300758973	0.844618681091	0.668484705015	1.170871812
LINC01028	0	0	0	0	0.0187517636724	0	0	0	0	0	0	0	0	0	0	0	0	0	0	0.0111414353083	0	0	0	0	0	0.0206209235404	0.0161871303243	0	0	0.0369766312439	0	0	0	0	0	0	0	0	0	0	0.0117569073442	0	0	0	0	0	0	0	0
LINC01029	0	0	0.0332627993057	0	0.0104146614857	0	0	0	0.0100998641955	0	0	0	0	0	0	0	0	0	0	0	0	0	0	0	0	0	0	0.0142945557151	0	0	0	0	0	0.0305751367806	0.0286869133227	0	0.00750122686035	0	0	0	0.00652974366827	0	0	0	0	0	0	0.0213868836801	0
LINC01030	0.0299910196085	0.0187080872297	0.0314599375547	0.138114933831	0.147752717825	0.124854950495	0	0.0246261877521	0	0.0286608284643	0.0179481250349	0.0404686289097	0.0599153044901	0.0170203690094	0.0203965901959	0	0.019154109685	0.0522988471417	0	0	0	0.0540146459202	0.0481331726827	0.0177916143818	0.021643066565	0.0324961166362	0.076526961655	0.0405593491429	0	0	0	0	0	0.0216884608464	0	0	0.0212839688964	0.0216795046738	0.0569705552263	0	0	0	0.0432865728593	0.0482289544076	0	0.0397842666172	0	0	0.164624784659
LINC01031	0	0.0354469021194	0	0	0	0	0	0	0.0814471718565	0	0	0.0383387010723	0.0283809337058	0	0	0	0	0.0165154254132	0.023591602662	0	0	0.0170572566064	0	0.0337104272496	0.0205039577984	0.061571589416	0.0241664089437	0	0.0343560970275	0	0	0	0.030469628621	0.0205469629071	0.038556095313	0.0267544448911	0.0201637600071	0.0616154343361	0	0	0	0	0.0205041660913	0	0	0	0	0.0383261740917	0
LINC01037	0	0.0280052096866	0.282565118646	0	0.0442359049716	0	0.678030279594	0.0368643540791	0.21449407328	0.214520196822	0	0	0	0.0254787674015	0.122131306812	0.125222665967	0.143364431516	0.234867439294	0.037277603395	0.0525658793655	0.0306634080421	0.0539050827439	0.144106618417	0	0.226791241125	0.145935907166	0.0381858672761	0	0	0	0	0.0532413301341	0.144437164477	0.0649334040756	0.3046166151	0	0	0.649065900579	0.0852824944362	0	0.0832045633348	0	0.0647981557205	0.0360983451854	0	0.267999086077	0	0.0908400292621	0.211231105903
LINC01039	0	0	0.0178595645503	0	0	0	0	0	0.0325371009622	0	0	0	0	0	0.0231579747147	0	0	0	0	0	0	0	0	0	0	0	0	0	0	0	0	0.0201907505816	0.0365166779935	0.0492494895527	0	0	0	0	0	0.0310952262806	0.0210358203713	0	0	0	0	0	0	0	0
LINC01050	0.0291228585145	0	0	0	0	0	0	0	0.0556555674353	0.0278311729035	0.104571444282	0	0	0	0	0	0	0	0.0241813927286	0	0.0198908686378	0	0	0.0172765939654	0	0.0315554395757	0	0.0393852627203	0	0	0	0	0.0156156846683	0	0	0	0	0	0	0	0	0	0	0	0	0	0	0	0
LINC01053	0.401903002068	0.626757319251	0.0451701048938	0	0.537428951841	0.119510964287	0.0942505294761	0.0707164457627	0	0	0.0171799173486	0.0387365086062	0.0573508362045	0.0977512243498	0	0.213522781917	0.0183342839786	0.13349433356	0.143018353881	0.0504182461618	0	0.0344684900036	0.0230364989882	0.03406021119	0.0414334192606	0.0622104645332	0.0244171628627	0.0776466917443	0	0.0278883412041	0.104662150912	0	0.0615715711952	0.0830406438632	0.0779123171176	0.0270320526202	0.101864909504	0	0	0.0262151713131	0.124141352386	0	0.165735360675	0.0461646800945	0.0251064228696	0.0190407190425	0.061760193155	0.019361925822	0.0450224536144
LINC01054	0	0.0805830839037	0.0451701048938	0.0661016998492	0.0424286014611	0	0.0282751588428	0.141432891525	0	0	0	0.145261907273	0	0.122189030437	0.0878561297543	0	0.0275014259679	0.0500603750851	0.143018353881	0.0252091230809	0	0.0517027350053	0	0.0766354751774	0.0310750644454	0.0466578483999	0	0.0582350188082	0	0.292827582643	0.117744919775	0.0510661006928	0	0.155701207244	0.0876513567573	0.121644236791	0.0305594728513	0.062254764394	0	0	0.0266017183684	0	0	0.138494040283	0.263617440131	0.114244314255	0	5.92474930152	0.0337668402108
LINC01055	0.0128607626212	0.0080224104448	0	0	0.0253437549692	0.00892339274309	3.11611637251	0.0844817039443	0	0.0122903494519	0.300164401368	0.0347075515809	3.64839293977	0.10948023529	0.00874647505205	0.0119571517183	0.13141878394	0	0.0320357788618	0.0225871399133	0.01756776312	0.0463251698886	0	0.0152588162856	0.0278429688407	0.027869998928	0.142204080984	0	0	0.0124938472216	0	0.28215430069	0	0	0.0523565338446	0	0.0273810035658	0	0	0	0.190679138752	0.322554239704	0.0742486711684	1.0857820096	0.629863401405	0.025590460863	0.166009676662	0.0086740527651	0.0100849249671
LINC01056	0	0	0	0	0	0	0	0	0	0	0	0	0	0	0.0121982848984	0	0	0	0	0	0	0	0	0.0106403658134	0	0	0	0	0	0	0	0	0	0	0	0.0168895563778	0	0	0	0	0	0.016066098823	0	0	0	0	0	0	0
LINC01058	0.0494048492657	0.585546426639	0.155473887826	0.227519690106	0.194716974563	0.0342793725689	0.0324406956366	0	0.188831389513	0.0472135968898	0.0295663309727	0.133329679176	0	0	0.067199480199	0.0459336118465	0.0315529753293	0	0.0820440110434	0	0.0674868757355	0.0889794836811	0	0	0.0356530873325	0.695910140643	0	0.066814284972	0	0	0	0	0.450345191772	0	0.268171412936	0	0	0.535696689149	0	0	0.0305207215209	0	0	0	0.129623116289	0	0	0.166607642955	0
LINC01063	2.98927731649	1.3489175999	1.93478615962	0.97632970467	2.13069608947	1.5004120775	3.2992560344	1.51451054675	0.91159981144	1.21561444866	3.88236511531	0.643660520159	4.95540889033	2.81540379787	1.12462578356	2.48358287501	2.64029494709	2.73577072807	3.16859628857	3.57447979685	1.12943552955	1.68004174552	3.06226564137	2.03744659868	3.44236705279	2.68765295697	2.43434903885	2.83845514088	1.61503273354	0.55608390694	6.26078159634	1.28222870073	2.76236077063	1.65580180393	1.38092865512	1.5571394449	1.53464755043	2.5746280723	7.49064576131	3.60097016985	1.45376862049	7.34913220469	2.2031372945	1.17620441396	2.33619593495	1.89832685971	3.92248215262	1.24400373406	4.78790506713
LINC01065	0	0	0	0	0	0	0	0	0	0	0	0	0	0	0	0	0	0	0	0	0	0	0	0	0	0	0	0	0	0	0	0	0	0	0	0	0	0.0277287252154	0	0	0	0	0	0	0	0	0	0	0
LINC01072	0	0	0	0	0.0505993066149	0	0	0	0	0	0	0	0	0	0	0.0954907568782	0.0327975242402	0	0	0	0	0	0.0412091432017	0	0	0	0	0	0	0	0.0468065651698	0.0304500878841	0	0	0.034843617458	0	0	0	0	0	0	0	0.185298670361	0	0	0	0	0	0.0402695031748
LINC01075	0	0	0	0	0	0	0	0	0	0	0	0	0	0	0	0	0	0	0	0	0	0	0	0	0	0	0	0	0	0	0	0	0	0.0432596867693	0	0	0	0	0	0	0	0	0	0	0	0	0	0	0
LINC01081	0	0	0.0249649827047	0	0.0468995723678	0	0	0	0	0	0	0	0	0	0	0	0	0	0	0	0	0	0	0	0	0	0	0	0	0	0	0	0.306268912203	0	0	0	0	0	0	0	0	0	0	0	0	0	0	0	0
LINC01082	0	0	0	0	0	0	0	0	0	0.0479630190627	0	0	0	0	0	0.279976300779	0	0	0	0	0	0	0	0	0	0	0	0	0	0	0	0	0.995721208326	0	0	0	0	0	0	0	0	0	0	0	0	0	0	0	0
LINC01085	0.189012574475	0.371397868342	0.168529622785	0.11605900503	0.167612903808	0.14426024596	0.533678531806	0.473365380112	0.198668037472	0.135471977412	0.130081756764	0.255045671523	0.405924908772	0.600698386354	0.089981882965	0.105439409602	0.374216670685	0.170295050514	0.306036071937	0.160447134348	0.258190609133	0.226944541356	0.326101217317	0.179405108984	0.416023727849	0.204800461806	0.50641112371	0.153370450901	0.114275830847	0.367240154882	0.568513899582	0.140093807409	0.339517789628	0.0751780209868	0.378325511674	0.204679500049	0.0737759434249	0.737806678275	0.0807853176374	0.405618771508	0.239370031125	0.287817780622	0.156862999085	0.212767530717	0.272750946657	0.539075113933	0.555736255571	0.127481168307	0.0963407456398
LINC01087	0	0.00392678281442	0.00330168286624	0.00483166577396	0	0.00436779263676	0	0	0	0.00601583942168	0	0.00849426852541	0	0	0	0	0	0	0	0	0	0	0.00505151897609	0	0	0	0	0	0	0	0	0.00746529458365	0	0	0.00427121704335	0.0118553541355	0	0	0	0	0	0	0.0272572446845	0	0	0	0	0	0.0049363355712
LINC01089	5.29765376908	2.99721486758	1.51711209031	2.75049940953	6.3545969472	1.74310443591	4.50564519301	3.93215613397	5.70186708778	7.2177843377	4.97195206769	1.05527924196	3.25852544538	8.96174329761	7.51176996858	9.61181949346	5.0905059598	6.54484885436	1.89471628989	8.38850043081	1.99755925701	2.24461442925	8.23150640819	4.09286357718	6.16560263415	3.01227676337	10.3468082188	8.37422952942	5.1946385447	2.7319707916	7.56266994969	1.43245850266	1.94447775303	4.34627937207	1.14122123065	4.06544538518	4.02192837614	1.1383943582	5.21483258724	9.43091422431	5.32768296674	20.2813812343	10.4410419374	3.64371384638	2.99350344839	2.39107101135	7.34462022102	5.09403271547	4.96490228373
LINC01090	0	0.010845693932	0	0.0133449621848	0	0	0.011416678433	0	0	0	0	0.0117304980893	0	0	0	0.0161651674055	0.0333128034898	0.0101064543573	0	0	0	0.073066158896	0	0	0	0	0	0	0	0.0337814785049	0	0	0.00932279681688	0	0.0117970142376	0	0	0.0125683224268	0.0165138530075	0	0	0	0	0.027959912296	0.015205853914	0.0115321244161	0	0	0.013634058027
LINC01093	0	0	0	0	0.0548636506944	0	0	0	0	0	0	0	0	0	0	0	0	0	0.0231168031116	0.0162987286334	0	0	0	0	0	0.0301662063868	0	0	0	0	0	0	0	0	0.0755602471669	0	0	0	0	0	0	0	0.0602745108871	0.0223855146873	0	0	0	0.0375548297075	0
LINC01094	4.08016083505	9.49757160361	11.0855182605	12.0373413002	9.87322613953	7.06710328734	17.9414745793	12.6498325843	13.0005068602	7.42567004313	1.62485574104	3.99257102318	11.7249032916	8.09592798701	1.81591167367	13.1168090477	15.1943561198	8.98973053553	10.7800992945	1.17675605647	9.95338797022	3.16092756125	7.71595472821	4.52060142201	16.5571439442	24.9898550622	15.1702318687	10.488144648	4.09023829637	5.29714989722	2.73448045926	2.0012858506	42.0585262617	3.98118120393	21.037870139	12.197098478	6.05734109585	18.4555103441	4.75152963876	2.61638247559	6.45901621093	3.03665056194	4.31388616466	6.2477660477	8.50109774113	17.6005541588	4.98600022265	17.7001791887	13.4038221701
LINC01096	0	0	0.101025226689	0.013439981694	0	0	0	0	0.0334637905465	0	0	0	0	0	0	0.0162802674899	0	0.0508920743547	0	0	0.0239193989949	0.0105123440636	0.0281030707594	0.0103878254856	0	0	0	0.0473620247902	0	0	0	0	0.356788744636	0	0.0712860717931	0.0164886966536	0	0	0	0	0	0.0156847831863	0	0	0	0	0	0.0708609721934	0.0274622719436
LINC01098	0.0214055826606	0	0.011226998992	0.0164295327478	0.0210912003395	0.0297043692667	0.0140555431772	0	0	0	0.0256203409589	0.0288837989704	0	0.0121480003181	0	0.0199016035853	0.0136709216127	0	0	0	0	0.0128506797837	0	0	0.0154473724613	0.0231935532665	0.0364132157972	0	0	0	0	0	0.0229553585065	0.0154797718614	0	0.0201563951356	0	0	0	0.019547289248	0.0528947127325	0	0.0308950587719	0	0	0	0	0	0.0167854505497
LINC01099	0	0.0346463447315	0.08011034287	0.106575513559	0.068407469106	0.0192687062872	0.00911758572473	0.0114015850446	0.0530718083448	0.0398087040275	0.016619468351	0.0843138749116	0.0138699795212	0	0.00944333975193	0.0645491157693	0.0266042652713	0.00807121480356	0	0.0325156568722	0.0189674531553	0	0.0222849946298	0.0164745438064	0.11022485218	0.0300905069982	0.047241236053	0.0187784188629	0	0.0134892792148	0.037967935235	0.0329334702084	0.0223361110688	0.0301243740991	0.0282639883145	0.0523004079553	0.00985418384289	0.0501865572436	0.0395648711641	0	0.0257339082334	0.0248752395829	0.0100205429016	0.0223293402464	0.0121436963817	0.0092097831755	0.0199151438404	0	0.076219003186
LINC01101	0	0	0.00616173936184	0	0	0	0	0	0	0	0	0	0	0	0	0	0	0	0	0	0	0	0	0	0.00847801652068	0.0127293705295	0	0	0	0	0.0107078713313	0	0.0125986415583	0	0.00797112480064	0.0110624801328	0	0	0	0	0	0	0	0	0	0	0	0.00792359066281	0.0184247939154
LINC01102	4.14186687669	0.972255403453	2.06989480474	1.75946180124	2.57096684813	2.91599251191	4.08521136673	2.62023990238	2.94544372186	0.456391929135	2.49948588805	1.6286202004	1.60893394849	4.30938515954	2.07572313572	4.03653552516	3.30240446067	3.78293626499	1.03461070654	5.36548839455	1.96598879742	2.590795857	3.0066426915	2.44420765626	1.79527072001	1.03963350944	4.99259616139	1.89061622066	2.42015049204	1.97389061985	2.70670118445	4.72906350176	0.949806100811	5.17733085299	0.67163840729	1.68025576037	3.3830739137	1.60057512144	1.65356533666	4.50386721962	3.85684215399	3.93944650939	7.44747269132	2.139906787	2.21744181776	1.83432938823	3.92917428143	0.348457695614	1.53543081534
LINC01105	6.69129638484	1.262795888	6.34515480542	6.88848232484	5.22601362948	12.8531928787	5.70348573589	9.89160083437	6.34473468762	3.35073745576	9.68875685634	6.88189268924	3.00894659149	10.0978445259	3.02155087162	1.91980090879	10.5345687856	7.17017194313	17.9565124502	4.23962727978	5.23750828391	5.60185892839	3.35512280185	1.7597685785	4.03210330106	2.12329626101	8.72177781982	4.58847916853	1.7787869236	1.38975766661	6.26858636472	24.4554310703	2.90908779259	9.38698273893	0.760037028858	3.43125755729	4.06672793704	1.90627884597	2.19963313729	7.01747207239	9.92146771781	3.37759946692	5.55150296921	4.29068892887	9.11669938407	3.12047895212	9.76344298394	0.327688788484	5.02058557558
LINC01107	0.0112067708714	0.0419440051914	0.011755662742	0.0258047648525	0.0331265333939	0.0233273299912	0.073586995672	0.00920208939798	0.0214168259498	0.0428388686717	0.00670669178519	0.0226829226344	0	0.0127200327382	0.00762161193143	0	0.00715733313798	0.0390851131044	0.00930524479682	0.0524860324601	0.00765420767835	0.0134558004014	0.026978947929	0.026592833243	0.0242621515822	0	0.0190639317136	0	0	0.0108870435789	0.0612869759641	0.0332252857672	0.0180272207816	0	0.0152076953159	0.031658297575	0.0238595985502	0.00810099972115	0	0.0307016158214	0.0346159069401	0.0100382612393	0.0404373300888	0.04505439032	0.0392041560151	0	0.00803664285611	0.00755850370063	0.0263637810658
LINC01108	0.00702200903269	0.0613235905003	0.0220978114677	0.0323378239745	0.0553510181498	0.0341053656015	0.0322760220547	0.0403613216774	0	0.00671056199449	0.00840464230695	0.0426384253201	0.00701419649646	0.0199254954457	0.00955119515519	0.0130572703726	0.0224234342441	0.00816339872898	0.0174916165676	0.00822175714695	0.0335721513811	0.0126468301679	0.0169046390101	0.0124970286298	0.0253372194241	0.0456512704522	0.0238903966588	0.028489339785	0.0084909262641	0.0136433445865	0.0448018423596	0.00832740347592	0.071538859965	0.00507807236822	0.252516736546	0.0462855291851	0.0249168290697	0.177659138872	0.00666945903506	0.0705364428637	0.026027823429	0.0125796738246	0	0.00564609269556	0.00614119671081	0.0326023986904	0.0805704042681	0.00473605482511	0.00550639462828
LINC01111	0	0.0913242646605	0.272242911215	0.0306460676992	0	0.0092346114918	0.0174785708301	0	0.0508697910413	0.0127189966366	0.0159299053226	0.0179590187224	0	0	0	0	0	0.0154726595272	0	0.015583270311	0.009090234615	0.00799014004592	0.0213603616596	0	0	0.0144210066612	0.0113202841654	0	0	0.0129295917428	0	0.00789175458692	0	0	0.00903042641276	0	0	0.105829355948	0	0	0.0164441169469	0	0	0	0	0.0264829724265	0	0.0897657535101	0
LINC01114	1.36895292276	2.8010659914	2.18804662466	1.6847739036	1.5058251128	0.548616180766	1.88690514829	1.21128542795	2.9657250917	0.676673678698	1.40190598813	0.939528147153	0.990207826166	1.09168129545	1.26007535038	1.91463931736	1.09664043928	1.55374005006	0.75941563941	1.11231979282	0.38286342726	0.87851919976	1.01329888405	1.3791797646	0.898484414654	2.81315355748	1.1442933152	0.726175625096	0.378155206072	0.888508721833	0.553954638119	3.89416115923	3.95491880428	0.5845997127	2.03784536239	0.583412375332	1.15995644511	7.63078106898	1.22176097135	2.43555784624	1.77158508539	3.17653029445	2.12913161625	0.972615104283	0.846322722827	1.19368709316	0.503548916891	1.22178345942	0.823619233422
LINC01116	0.17378980067	7.73570488341	0.690142455141	0.019055677915	0	1.01634590661	1.73618673047	1.52895063609	1.43524564816	0.0593148945783	1.38177410392	0.268005367451	0.272794414947	0.514276702195	0.253270054368	9.53316948771	0.332978566346	0.642193471296	1.16472126053	0.152612044047	0.457835809813	1.14021494287	0.239073122422	2.0840436512	1.09290809941	0.618720228585	0.728529807702	0.419697134989	0.0900619167171	0.711504628734	0.475206081158	0.125130563055	11.6948603765	0.13465578327	9.64394335247	0.479254186976	0.405242947895	0.933227898331	0.577725523863	0.158702500927	0.23772954598	0.55596090711	0.52854289272	0.588890951435	0.303980626421	0.304640825645	0.836793463958	1.20563009111	0.730068250211
LINC01117	0.569958089383	0.335782063496	0.132860852163	0	0.218395004373	0.659105532655	0.706919421942	0.988006880284	0.272306209769	0	0.378990451381	0.0640898028656	0.158145546186	0.251580046646	0.0215345973742	0.853747475122	0.687574993155	0.386517659992	1.63008186748	0.0185371806346	0.129760173088	0.36117947787	0.279502929784	0.957998257655	0.479863012338	0.137236818756	0.592509179509	0.214111585604	0.0765762505992	0.369131520487	0.230885603298	0.0938768803867	0.967770328797	0.34347819967	0.601563341178	0.149082350287	0.134828918846	0.114445453857	0.27067126453	0.751801608215	0.2542956826	0.226902042318	1.64526132722	0.12729960069	0.304617413959	0.567053860239	0.499559559511	0.1067814364	0.968369211539
LINC01120	0.0118932683885	0	0	0	0	0	0	0	0	0.0113657664732	0	0	0	0	0.00808849197452	0	0	0	0	0	0	0	0	0.00705546019008	0	0	0	0	0	0	0	0	0	0	0	0	0.00844039174936	0	0	0	0.00734727739997	0	0	0.0286885827669	0	0	0	0.0080215178983	0
LINC01124	0.0313651948102	0.0195652834797	0.065802835849	0.0481477662577	0.226633266567	0.0362710413577	0.109841712954	0.0429242479004	0.0199802698398	0.0099913516328	0.0250273335394	0.0846457670346	0	0.0118668231733	0.0568830744056	0	0.0333862374764	0.0303861983866	0.00868108572212	0.0183620537509	0.0142815873073	0.031383096118	0	0.0186068182528	0.0226347422649	0.022656716181	0.0177851984574	0.0282785070075	0.0126421349005	0	0.0190586958793	0.0309966648041	0.07287811267	0.00756073883072	0.0638443042606	0.0196898559945	0.0222591909007	0.234286116168	0	0	0.0129176034401	0.00936493431627	0.0377249536729	0	0.0365744960462	0.0069345273414	0.0074975765899	0.0493605638456	0.0327938703228
LINC01128	1.77160468142	2.23500204009	1.19887277557	1.24495955456	1.55214308086	0.862725294675	1.15254563522	1.76943449728	1.29976613453	1.49647658315	0.769286584125	3.28618941468	0.65369052375	0.91123856494	2.43831220571	2.07738276141	1.37327078265	2.96165002589	0.933447721844	0.874322665199	1.2419295468	3.26086474458	1.93553296969	1.80107123827	1.81820956797	0.858494556736	0.729567809096	1.48873797712	1.67871798872	2.14565004853	0.852106846386	0.645805528107	1.25446549823	2.89360253296	1.66351230005	1.7210368775	1.20087433886	1.59149999274	1.71373686655	0.840917365413	1.38754225923	0.605025191007	1.69847461487	2.7944426579	1.66589201758	2.61053686788	0.849766780137	1.60945446143	2.28910651315
LINC01132	0.414307789466	0.134680471894	0.25708732519	0.129885570518	0.201236630711	0.0485857914396	0.153265822781	0.0670808784219	0.245336432248	0.0278825354688	0.0593665111225	0.10236119846	0.075774773435	0.0827908801011	0.130961918701	0.189886378527	0.070809102558	0.206906538415	0.125975301955	0.0785716459432	0.167391649596	0.0595542444604	0.173256579656	0.900040856201	0.0463217543829	0.101163760939	0.0744488501205	0.173614973025	0.0705599778129	0.0283442012501	0.0638237688	0.155702466257	0.24718315515	0.413550287966	0.439481545692	0.0934113139186	0.339578344776	0.970176410053	0.0665082042031	0.191834509614	0.108146189623	0.104537653296	0.349522242806	0.0375354266837	0.188824393673	0.0309631307814	0.0376618314704	0.173170042601	0.0915167723087
LINC01134	0.0326772231364	0.129096849968	0.0628424638458	0.0501618214407	0.0858594533504	0	0.0464898157942	0.0178879198435	0.0572441613877	0.0208185939042	0.00977784173899	0.0183721998864	0.0108802890536	0.0710885195782	0.0333351752168	0.0303812865757	0.0278262459597	0.0569830942775	0.0180884433797	0.0159417928932	0.052076486788	0.0392350479224	0.0262221565747	0.0452320275079	0.0432328775528	0.0413078096808	0.0602197892158	0.0515574797421	0.0395128930873	0.00529082457391	0.0843877221947	0.0129173109036	0.0730063997778	0.023631029682	0.0406480291261	0.0153851224682	0.0193252571919	0.0905482067749	0.00517276940909	0.0746009980895	0.0201869339193	0.107323437708	0.0275121106535	0.0262743368746	0.0523935955603	0.0397353194388	0.0312448221276	0.113870420539	0.0384363688029
LINC01135	0.444445230342	1.13668534818	0.431247517505	1.1427762748	1.33564896608	1.72690943576	0.569080154783	0.729884600844	0.615787503149	0.849465518339	0.199483678852	0.884580843367	0.821308887754	0.491847651435	0.649864852688	0.413218034282	0.553507615414	0.930037329894	0.608904949431	0.663485896027	0.546399764991	1.25405087576	1.06994823614	0.4877688979	0.946167072663	4.04517924199	0.623740838068	1.38243853886	1.47789857143	0.431765282497	0.405092963618	0.579774564894	1.64435040965	0.771377547212	0.799129270677	0.669613255267	0.914697795826	2.58626042804	0.823155883798	0.568205942075	0.741322585374	0.0995259334716	1.12258250698	0.589642548014	0.466434988734	0.972797218068	0.748997362569	1.51378767639	1.67288249333
LINC01136	0.0243670155644	0.0506663059651	0.0639011942626	0.0311708933234	0.0400152314697	0.0281782732309	0.0160001082333	0.0133388084852	0.139700580278	0.108669240254	0.0388865064976	0.0438397770794	0.00811330178233	0.0276573188894	0.19886114067	0.0453099261077	0.0259371246743	0.0236064521043	0.00674416824724	0	0.0277377250729	0.0438856609422	0.0716963478602	0.0144552786206	0.0293074919724	0.0880078314772	0.0345424450773	0.0329535409183	0.00982143104016	0.0157812191327	0.0518221677495	0.0192645693623	0.052262401532	0.0822330926477	0.0275552277512	0.0458900093289	0.00576424552131	0.0880705015556	0.0231436347286	0.103840939139	0.0351240303448	0	0.0175846738185	0.0326540994063	0.0497245373311	0.0161619020716	0.0524225052357	0.0383472710683	0.019107694534
LINC01137	0.71397975713	2.35552922822	2.24684844343	1.6805468723	1.81345013155	1.81643815075	1.14600536271	0.703514576556	2.91084602156	0.591337609218	1.39578515594	1.00623287625	1.29958228191	2.49419781729	0.571894070912	2.1832130465	1.02344733168	1.02370775631	3.67557169475	1.20750796005	1.59298053349	0.323855554464	0.662064026836	0.978883144823	1.01903935349	2.59591558832	2.02426156636	1.7809479372	1.09355826259	0.631955809177	0.882144376258	0.705590746132	3.53059996012	3.38479914758	3.6171421547	1.68825341966	1.15977033096	3.96832842971	2.03440014953	0.333242747595	0.891948942626	1.5917300259	1.00759970888	0.81646952494	1.04070172218	0.862933576562	0.705438650703	2.17232480012	1.06998523633
LINC01138	1.50628334744	3.24303599475	2.64129263436	1.70830426538	1.16296171704	1.69248526341	1.94861653344	1.53220162983	1.71319651714	3.06157036612	2.58658095888	1.3423705231	2.65551993392	2.71443334483	0.890623481602	2.29402115518	2.14297424318	0.725277968539	2.10939360846	2.48094131659	1.80421997903	0.985266644424	0.622406658037	3.17419026559	1.11945986351	1.89396741953	2.99737725231	4.60621548971	3.28256018265	2.10760225302	3.81137135948	1.61300409674	3.00465124094	1.77619572212	2.46352692594	2.43982465588	1.30431058352	1.91359889934	3.2403341471	2.33016792164	1.95828637586	3.80099093205	3.25701232713	0.980659488645	0.899527811565	1.93104222695	2.99471067627	2.26308856039	2.18604705706
LINC01139	0.10080260722	0.0808452279632	0.18126818932	0.243161360408	0.0425666255387	0.069941517486	0.122924275464	0.118244154593	0.0687999857691	0.0963317110257	0.086179025867	0.145734457394	0.0143843509153	0.122586522403	0.117522578253	0.0133885869273	0.119560525906	0.0502232260125	0.131526638394	0.0337215075175	0.226214953669	0.172903095594	0.115557194014	0.11959854248	0.124704617762	1.20144718541	0.0857380793559	0.0778992834546	0.0870637592207	0.111916258001	0.0525013131768	0.119541854452	0.0694933527202	0.0728969347641	0.390828864656	0.406799854981	0.163514056427	0.0208190949242	0.0273547623663	0.0526009032723	0.097856939268	0.0257977435882	0.124705884594	0.138944573921	0.0503761926675	0.124167291453	0.0826148061982	0.0485622797942	0.0677533735915
LINC01140	0.25042970192	0.0822186593747	0.108880328768	0.0733446432896	0.0454542528084	0.0777346141089	0.168766959703	0.221866663392	0.0724176953081	0.0062979578403	0.0453552887215	0.420176068005	0.0263316925495	0.0729314070015	0.21513437877	0.119480730413	0.189402406621	0.0536302604008	0.0218881744514	0.109956362666	0.0562641810509	0.597417906015	0.140142989155	0.043005009841	0.0760938901293	0.178518193223	0.0868832231028	0.0401064756598	0.00796885501993	0.512178914833	0.0840943320633	0.0566615525478	0.0830418723166	0.0548071958325	0.154267431827	0.0465424577271	0.0444311168477	0.0905136264809	0.0250375285139	0.0421269255849	0.140458023471	0.044273260267	0.109386078266	0.614676839203	0.296825421966	0.332204845322	0.0779794846132	0.135568071063	0.0490943816434
LINC01143	0.495787543351	0	0.0928697356616	0.027181018978	0	0.0245714542574	0.0465069812647	0.872358074929	0.135354340003	0	0.720566965401	0.0477853570166	0.0707479915419	0.100488258632	0.0240842937033	0.131700851886	0.045234345432	0.04116965247	0.029404573558	0.0621959484652	0.0483745925272	0.0212601646342	0.0568356503037	0.147058367834	0	0.306971316193	0.180726072645	0.0957849589358	0	0.0344030577094	0.193666844047	0.0629951418147	0.11393203534	0.409755753079	0.0480563171981	0	0.0251321104729	0	0.168177079028	0.549763600641	0	0.0317209055161	0.153338355697	0.0284743746823	0.15485641626	0.117443155054	0.126978957127	0.023884871694	0.138849246947
LINC01146	0.00788506322445	0.418082761638	0.119933306652	0.0544685542399	0.00776925584289	0	0.0051775673834	0.0129491461069	0.263704683609	0.0301413486379	0.0330317114108	0.0319193246904	0.0236288714181	0	0.00536255203583	0.271248859982	0.00503588633684	0.00916673772488	0	0.00923226880199	0.296201748864	0.047337381177	0.0442921214961	0	0.0113805366049	0.205048527916	0.0134133470375	0.0106636265292	0.123948769005	0	0.00718690045892	0.0233772495156	0.279046221218	0.0228088124042	0.395903931317	0.0816739715968	0	0.290692268227	0.0149783647157	0.0144010666779	0.00974227519868	0.0211887060359	0.0170709783239	0.0190201113392	0.00689599288652	0.0209196927421	0.0282728351279	1.14340207833	0.00618316917291
LINC01151	0.0387624736796	0.241796293792	0.0203305025529	0.0595031063442	0	0.0268951994936	0.941746008534	0.254628743412	0.037038731393	0	0	0	0	0.395969495483	0.0527239354276	0.0720779618468	0.470365894926	0.0450631047176	0	0.0907705027221	0.132373556609	0	0	0.0459902326225	0	0.0420002348118	0.0989087525419	0.0524217157048	0	0.0376565868097	0.141321398166	0.34476325424	1.22628248778	0	0.604912048794	0	0.220071019903	9.97515394735	0.0736326965973	1.94685523561	0.0718386159791	0.138883123976	0.111893137549	0.0311672227258	0.0339002662565	0	0.0833924849781	0.0522873723598	0
LINC01152	2.17533767755	3.72732686922	3.6683430048	1.754186812	1.91005772708	2.64422840665	4.05735513957	1.65959304501	2.57325641722	1.43677824185	2.82447843949	1.05894087069	1.63381387534	2.49095366165	1.35582768111	1.37222522337	2.34599001642	3.4092498041	3.05916579222	3.4078293485	5.08917203357	0.803405698885	2.28035546441	5.4853508245	1.48240196706	2.64346489086	2.35613166989	1.24378640071	1.27191075407	1.49266812343	4.72341016235	1.48906157561	2.59564617711	4.8308982381	2.17473070177	0.871213663049	3.0953955422	4.06455919699	0.706142873501	5.90414709498	2.83059757572	3.83290986346	4.24058704302	0.925470314225	2.41300897444	0.843784797757	2.99754380627	1.66403684357	0.470719330592
LINC01158	50.9015118084	68.1004077573	56.3655475032	32.7484581437	77.6210149972	21.5618878073	19.992078365	22.8253248278	40.7446232309	23.7831222096	26.6483723178	19.8515886303	32.0629227071	27.72654411	41.6267339333	61.1983742289	33.0280395409	38.7032537105	50.2995889506	25.4697567397	12.3945564384	20.1203276085	32.8917807408	32.0010010403	20.3820758597	15.1451154779	34.417003615	36.3165721084	38.3059084099	30.0873897769	28.0136183381	35.7644219426	21.6547361798	63.9484782001	15.9606474107	22.5209026825	35.4350846715	29.0227433434	47.0507260492	22.0319257296	27.6867785065	108.852692655	43.3194480882	9.57299030343	17.5451952664	17.6199520245	20.5362886822	4.9170574133	37.6735516005
LINC01159	0.416115328462	0.828146894502	1.24366737923	0.532305094131	1.02826367707	0.316217238093	0.602848999906	0.390491528616	1.57782121944	0.385035265833	0.541528836102	0.445625904735	0.40905471087	0.663474402335	0.489627725616	0.35003303853	0.577915671086	0.349376900064	0.411321810066	0.429209581694	0.203004388963	0.364804376743	0.365717311153	0.544643206956	0.386087506154	0.379305612089	0.483140674657	0.446624883131	0.263560783732	0.153997572558	0.583957645495	0.278067185718	0.386035009824	0.191060389193	0.510894151054	0.267440656675	0.445305598129	1.12679079977	0.351309923365	0.681570984873	0.43251806135	0.443723499274	0.800782221634	0.223053516983	0.346590009534	0.363614662395	0.322089267555	0.084641256749	0.429889864838
LINC01162	0	0.0617743551476	0	0	0	0	0	0	0.047313457775	0	0	0	0	0	0.0336749073033	0	0	0	0	0	0	0	0	0	0	0	0	0	0	0	0	0	0	0	0	0	0	0	0	0	0	0	0	0	0	0	0	0	0
LINC01166	0.338043107614	0.0316301680997	0.00443249979294	0.0129729949303	0.0915965302257	0.0293187455343	0.122083045512	0.256755510789	0.00807526369813	0.0242287415884	0.065748114389	0.302193576016	0.0168833504061	0.167864120471	0.229899710799	0.0864302555096	0.194305607526	0.0638609061318	0.133325433754	0.103897393866	0.0404045136133	0.553015928104	0.176322893745	0.0852285582411	0.0975797365404	0.0640988692412	0.0431285969465	0.0114290949475	0.0408757534699	0.246299095857	0.215678361386	0.240531278407	0.126881164468	0.024446100198	0.0516068698433	0.0795788948843	0.149938612501	0.0244360052681	0.0240803377761	0.0231522303349	0.177507304393	0.151397983563	0.908720527827	0.421298976303	0.266076316598	0.297083200547	0.115148920647	0.0113998051231	0.00662701636821
LINC01167	0	0	0	0	0	0	0	0	0	0.0350193566335	0.021929993834	0.024723384218	0	0.124778466844	0.0747649845923	0	0.0468070627401	0	0	0	0	0.0219993425437	0	0.0217387606188	0	0	0	0.0495576153434	0	0	0.0334000489871	0	0	0	0.0497271494186	0	0	0	0	0.0334634057656	0	0	0	0.0294643777755	0.064096198783	0.048610577423	0	0	0.0574707147958
LINC01168	0.0800407455176	0.0183947427919	0.0375615128057	0.0129334882842	0.00830159922002	0.0409212456704	0.0885172844779	0.114150395225	0.0120760081607	0.0764906997956	0.0226896548309	0.343906321315	0	0.0478151211608	0.23206459245	0.0430835247773	0.19102341821	0.115089316835	0.0244851559414	0.0369932125911	0.0719311960637	0.212439787456	0.0980344653364	0.272400655519	0.0516813690758	0.0136936433637	0.0465803622712	0.0569714496906	0.157911189021	0.0818496805038	0.0460760477842	0.0299748485985	0.0293648581124	0.0609291362948	0.00857495191725	0.218175521766	0.0538135216635	0.012180795165	0.0200058382932	0.165419028272	0.184774097856	0.10942927531	0.255369359031	0.345497028168	0.210002277474	0.170442340557	0.0211470474849	0.0255714509476	0.0594615161078
LINC01169	0	0.0331490237107	0.0139360347631	0.0203939218022	0	0	0	0.0218176789448	0	0	0.0159012200189	0.017926679553	0	0.0301585410059	0.0180704484569	0.0741113737356	0	0	0	0	0	0.0159515040773	0	0.0630502348799	0	0	0	0	0.0321289310738	0	0	0	0	0.0192149869203	0.0180283302814	0.0500401262189	0	0	0	0	0.0328290113838	0	0.0191749644479	0.0213643267424	0.023237757542	0.0176235226672	0.0190544653551	0.0358416441986	0.0208357213305
LINC01170	1.22598304488	0.450659501871	0.218165798414	0.823361727202	2.63166443167	2.41522083761	0.589387435662	1.02465401976	0.3137850983	0.941469943916	2.14866218519	0.708981558109	0.962200676262	0.372730929642	0.536000601706	0.875237486263	0.838915901929	0.954415162972	1.03614038873	1.21756822952	1.73449948478	0.617722389841	0.632444179938	0.155848206691	0.742543429152	0.735357226908	1.6386307279	0.769785154652	0.291194258584	0.574235013695	1.09747737621	4.30975665234	0.575200887286	0.443294119614	0.386209275207	0.494758755375	0.310733314452	1.18690463273	0.769356073695	0.519791616362	0.473357975714	5.21622209896	0.347577050912	0.844936934192	0.497807470667	0.900281356744	0.722184968821	0.147656229562	1.01287160854
LINC01177	0	0	0	0	0	0	0	0	0	0.0394621108333	0	0	0	0	0	0	0	0	0	0	0	0	0	0	0	0	0	0	0	0	0	0	0	0	0.0280179088142	0	0	0	0	0	0	0	0	0	0	0	0	0	0
LINC01182	0.0242159436226	0.0503521822593	0.0423366774533	0.0123910553328	0.0079534285744	0.0616078585045	0.116606672573	0.0596524941828	0.0231390761766	0.0154279295453	0.0772908316601	0.0272299855355	0.0161260009897	0.11910533937	0.0219586922897	0.00750483519593	0.0979500094831	0.0750723057439	0.100535330819	0.0189022454611	0.0385920573134	0.0436135762463	0.0453420806125	0.047885526673	0.0873773693925	0.0174924391521	0.0755222313051	0.0109164112573	0	0.0313667557525	0.0220718048011	0.052649112567	0.0173127940888	0.0116747513528	0.0164306336153	0.0304036653103	0.0400995562797	0.0408447560703	0.0536670109955	0.0884546918267	0.0598393139665	0.0144606607932	0.0407765199474	0.0259613190028	0.070594646362	0.0642468025459	0.0173658311169	0	0.0189892296153
LINC01184	4.89988490193	3.78484516729	3.42658291388	4.08934730138	3.90349697273	4.31444934748	4.08078255508	3.66350354409	3.23256903433	1.819359595	4.96714360341	3.74247168775	3.34162224128	4.18182883228	3.55358835389	4.84531386746	4.27745879414	3.21438876562	3.77280603259	4.46415974474	4.13474046585	3.95297963641	2.88233858527	4.56835480654	3.33832917726	3.45410996692	4.7530062422	3.37577521002	2.73678946864	3.55593176548	3.9822944546	3.67690935135	4.53859825185	3.91485441978	4.4490566713	3.59184217252	3.78352181373	4.69539032027	2.6635409136	3.79911122449	4.0402182845	6.10347714041	4.88275756203	4.04991154448	3.85703635796	4.02211919092	5.70167733694	3.58882760408	3.52815420962
LINC01185	0.196353230399	0.142896961994	0.22313452999	0.0502359887469	0.279455805779	0.113532471002	0.358142721666	0.250801155105	0.0625405094886	0.0833975018497	0.117507586478	0.0735974572089	0.686471702061	0.179531758275	0.178050470946	0.182557242943	0.222939110064	0.171202041752	0.126806317709	0.306534985043	0.305470412398	0.0851349618792	0.236348348663	0.116482900664	0.354246545403	0.212754269786	0.269070154976	0.177029864963	0.276999207133	0.0847783580812	0.427533796103	0.038809229802	0.327552261943	0.268214322108	0.244248778268	0.0719033947715	0.131606049174	0.2365619682	0.352268401119	0.3386912276	0.087606053296	0.517868405727	0.299144566108	0.105252740324	0.0954019321462	0.18811742431	0.344201214488	0.0515013867231	0.273729417342
LINC01186	0	0	0.0927213814513	0	0.0696750835495	0	0	0	0.0675690595061	0	0	0.0238545112902	0	0	0.0240458203907	0	0	0.041103886252	0.0293576013957	0.0413977292766	0.0241486584101	0	0.0567448585301	0	0.0255153085063	0.0383101183347	0	0.0478159739096	0.0427530344799	0.0343481007482	0	0.0209648368659	0.0189583392139	0	0	0.133173882238	0.0250919633316	0.204466127147	0.0671633702189	0	0.0436846109947	0.031670233143	0	0.0568577769215	0	0	0.0253552230684	0	0.11090195443
LINC01191	0	0	0.0137544039783	0.0201281242432	0.103356877493	0.0363913718267	0.0172197057408	0.0215333253093	0.0501163877379	0	0.01569397663	0.0353860759898	0	0	0.0178349331334	0.170672756814	0	0	0.0217747138314	0	0.035822417452	0	0.063132016777	0.0155571225281	0	0.312563358831	0	0.0709308048991	0	0	0.071707214176	0	0.0703075849993	0	0.0533800916745	0.0246939722396	0.0186108637981	0.0947836164056	0	0.0239477453583	0	0.0939600281874	0.0378501075476	0.0210858817256	0.0229348957731	0	0.0188061251669	0.0884362844119	0.0822566628832
LINC01194	0	0	0	0	0	0	0	0	0	0	0	0	0	0	0	0	0.0151103505585	0	0	0	0	0	0	0	0	0	0	0	0	0	0	0	0	0	0	0	0	0	0	0	0	0	0	0	0	0	0	0	0
LINC01197	0.303890697543	0.0671372031989	1.05096078865	0.114193711739	0.0842139775568	0.0724808701456	0.0956146818764	0.168952835593	1.48818147707	0.0605025497902	0.0435714351176	0.565964656455	0.0316200620092	0.0826383705852	0.370289126589	0.0588622943571	0.183974785215	0.0460008452405	0.0867376043526	0.0667147616546	0.134047158211	0.661339503424	0.134631072391	0.0713598446399	0.0456881668334	0.15091731971	0.0323094380443	0.0428100681742	0.0535880426462	0.492034578223	0.0461639121011	0.05255601553	0.084867851458	0.0366271947475	0.1739739029	0.301060207321	0.0718881878516	0.0572063588718	0.0240527859022	0.0664865035605	0.271822993499	0.0255191781361	0.205598839339	0.453056948427	0.191023539794	0.293943823433	0.0817227269836	0.068320571207	0.0372343160791
LINC01201	0	0	0.0827716004114	0	0	0	0	0	0	0	0	0	0	0	0.0268318780117	0.0366813870004	0.0251973849332	0	0.0327591060138	0	0	0	0	0	0	0	0	0	0	0	0	0	0	0	0	0	0.0279992318103	0	0.0374726111917	0	0.0243730539062	0	0.0854157507224	0.0317227881933	0	0	0	0	0
LINC01205	0	0	0	0	0	0	0	0	0	0	0	0.00570394349415	0	0	0	0	0	0	0	0	0	0	0	0	0	0	0	0	0	0	0	0	0	0.00611385947465	0	0.0079609291712	0	0	0	0	0	0	0	0	0.0147876638904	0	0	0	0.00662954769608
LINC01210	0	0	0.0668704893877	0	0	0	0	0	0	0	0	0	0	0.007235617701	0	0	0	0	0	0	0	0	0	0	0	0	0	0	0	0	0	0	0	0	0	0	0	0	0	0	0	0	0	0	0	0	0	0	0
LINC01213	0	0.136025304192	0	0.0278951344191	0.143240073241	0	0	0	0	0.0347318413902	0	0	0	0.0206256688488	0	0	0.0232113841503	0	0	0	0.0248227588912	0	0.0583288693593	0	0	0.039379530505	0	0.0983014767403	0	0	0	0	0.253338201186	0.0525651366326	0.19727552216	0.0342228449428	0	0.656792875586	0	0	0.0224520250268	0.0325542954804	0	0.029222469912	0	0	0	0.0735371665455	0.0284994349234
LINC01214	0.132139537141	0	0	0	0.260397625684	0.0916845308111	0	0	0	0	0	0	0	0	0	0	0	0	0	0.0386790724286	0	0	0	0	0	0	0	0	0	0	0	0	0.0354266279041	0	0	0	0	0.28655775133	0.0627526414284	0	0	0	0	0	0	0	0	0	0.0518094205025
LINC01215	0.0170782194993	0.106532163391	0.0313507016605	0.0196621954413	0	0.0118496596534	0.00560703381374	0	0.024478143085	0.0163207495422	0.0102204600893	0.0230446359069	0	0.0096921545748	0.017422087459	0.0317565711532	0.027268003371	0.0347448359483	0.0141804463532	0	0.00583219913764	0.0205055600253	0.0205568758332	0.0101313359674	0	0.212804430472	0.00726297552745	0.0115481480198	0	0	0.0155660722131	0.00506326692826	0.0228933648686	0.0185255603063	0.168020977858	0.0080407841706	0.0181800567657	0.0432084572318	0.00811039154264	0	0.0527518643571	0.00764875229458	0.00616232460845	0.0274637101488	0.0298719938773	0.0113274648007	0	0.0575927654658	0
LINC01219	0	0.0191226708802	0.0160785553431	0.0941171017244	0.151027016281	0.0212703032006	0.0805176268433	0	0	0.322255686251	0.0183458674179	0	0.0612430674705	0.139180413617	0.166788737558	0	0.137050042427	0.0178192747879	0	0.125626627209	0	0.128827174896	0.0491998357893	0	0	0	0.104297133336	0	0.296547363816	0.119124161044	0.0279413152191	0	0.0493126884261	0	0	0	0.0870225431887	0	0.291165303027	0.223954538309	0.0189380654312	0.0549184652287	0.464581236963	0.221839830454	0.0268103213746	0.0406659124148	0.197855023224	0	0.216350973428
LINC01220	0.154132120272	0.65379293143	0.598220790299	0.875433236583	0.27336310635	0.384998412807	0.202415482524	0.303745847816	0.29455592793	0.0589183604642	0.239824946497	0.582342442751	0.184752763428	0.349889479915	0.272541624428	0.831155271741	0.137813552413	0.376289476789	0.383938547501	0.180466424284	0.294761618811	0.388634625103	0.445265366238	0.676626493465	0.289197187499	0.567822116042	0.157317263792	0.250134816162	0.0745498595667	0.179681708092	0.0280969771423	0.40212776228	1.07439390336	0.200633366214	0.627476286535	0.261247093498	0.109384185554	0.891335623914	0.234229915081	0.225202195904	0.114261419844	0.220897670725	0.422677106291	0.396579034572	0.512233967433	0.245354780753	0.243170008425	0.395031826415	0.338420866514
LINC01224	0.107443555685	0.0753999486526	1.69763397258	0.340175070644	0.224964271582	0.149098630203	0.141101278109	0.0882239153448	1.14215490938	0.0449216747107	0.349629040046	0.276367830136	0.0804930122215	0.15243971273	0.0822051893697	0.0124868071039	0.0943525864215	0.00390337269322	0.0557580657577	0.444234310311	1.37135952344	0.0927229571045	0.0538869560677	0.0637388903579	0.06299865917	0.0436567974713	0.108521546959	0.0998970862687	0	0.10437820907	0.0244825601798	0.302616225343	0.140427455573	0.781850588849	0.0774572770373	0.0442633458712	0.190625837932	0.0631047232526	0.0446465243172	0.374067270032	0.107859637219	0.0541353439102	0.0339226995436	0.0377959311999	0.164440976004	0.0712640503968	0.327463936765	0.00452913980848	0.0737215358486
LINC01225	0	0.00367195967433	0.00308742472279	0	0	0	0	0	0	0.00562544984219	0	0	0	0	0	0	0	0	0	0	0	0	0	0	0	0	0	0	0	0	0.0107306540363	0	0.00315636179465	0.00425693726187	0	0	0.00417754495893	0	0	0	0	0	0	0	0	0	0	0	0
LINC01227	0	0	0.00542210040061	0	0.0101860351009	0	0	0	0	0.00987935142767	0	0.00697474267524	0	0	0	0.0096115170982	0	0	0	0	0.00706074739129	0	0	0	0	0.0112013704239	0.00879291572496	0	0	0.0401717161483	0	0	0	0	0	0	0	0	0	0	0	0	0	0	0.0180822531831	0	0	0	0
LINC01229	0.101065627722	0.051581201901	0.130110152702	0.049363618941	0.0814755958319	0.0573741926931	0.132725403153	0.0603540940175	0.0877920947506	0.0263408361228	0	0.0619880617172	0.0367102488283	0.0834273629154	0.0312425976849	0.0341689632333	0.0293394208126	0	0.0534018303512	0.016136350266	0.0502019432619	0.137895422337	0.0368641359899	0.0218019284578	0.0530430323784	1.29417909094	0.0234441252393	0.0124254045942	0.0111097549126	0	0.192608335628	0.0871663786006	0.216765668454	0.0199328569174	0.137147023967	0.22494168818	0.0130407381034	1.15562829148	0.0610854894768	0.0251704820453	0.0397314166415	0.0905276983906	0.0397826784187	0.0443249917221	0.0482118356973	0.0365638714365	0.204252162252	0.0867549303953	0.0576377114765
LINC01231	0.0499624660746	0.420741925664	0.0786143360567	0	0.295372024619	0	0.0820171086073	0.0205125581953	0.047740667326	0.167112686057	0.0149500183699	0.0842715805174	0	0.0141772373916	0.0169894848359	0.0464520499035	0.0478636555785	0.0145208988678	0	0	0.0170621446555	0.16497023912	0.0200464342211	0	0.0540832385721	0.081203614258	0.021247892288	0	0	0.121342613253	0	0.133313646617	0.0803696637554	0	0.0338997722899	0.164663643331	0	0.0902904878627	0.0237270145356	0	0.0462977987856	0	0	0	0	0	0.0179146384208	0.0505464271176	0.0195893407092
LINC01232	0.310631296174	2.04459263893	0.619855672366	0.909834076131	1.03430239368	0.634204336374	0.719755366201	0.527721048715	1.40220785966	0.757489190559	0.346153579073	0.409517194952	0.559940850948	0.484285647139	0.318099943049	0.358517805385	0.608846700594	0.547910361151	0.604788373712	0.336531016525	0.73402728014	0.349391719972	0.446965309293	0.260528472962	0.695692441319	1.57069631158	0.495011793587	0.5746093177	0.259042422176	0.496011176444	0.530456787042	0.362026444128	0.723677027182	0.338247623441	1.91384147577	0.477419452326	0.392752573328	0.776873981163	0.359468671902	0.489076393347	0.315418535814	0.246260457809	0.409689710636	0.324407599925	0.312260881311	0.629937877971	0.40967561583	0.686319208016	0.579565133852
LINC01234	0.562712859433	0.055423334246	0.0517783985625	0.0530405700396	0.111862383246	0.119870776512	0.191229363753	0.214814609218	0.0660320291605	0.0424543315477	0.460823313786	0.626090482766	0.0443752734638	0.263322265593	0.325626740804	1.02799505264	0.233283728393	2.32118705733	0.118857693073	0.132926963899	0.101140010023	0.883074411936	0.253504238643	0.0146411813266	0.121112360894	0.0962708326039	0.113356841952	0.113482960381	0.0537177957761	0.513091990257	0.0899805066378	0.339514405409	0.767550602339	0.267719961608	0.0904271133718	0.0557762156205	0.0770665742646	0.0392493797819	0.0468825487924	0.261438454679	0.570228359976	0.0928494390942	0.231540689124	0.873154888227	0.293550298441	0.697351472639	0.0743353618326	0.106533772052	0.0387068596529
LINC01237	0.0552988693842	0.319077470264	0.210276572001	0.28649574969	0.231568469436	0.0575533750563	0.354031126898	0.340552028002	1.17568475369	0.145327049015	0.107554223351	0.139908720184	0.0138093362629	0.83164861141	0.112824611352	0.0514135118232	0.459124368064	1.2214606448	0.12626885897	0.226614428095	0.151076179036	0.124493468736	0.144219131392	0.164025126967	0.0798130324795	0.254651017688	0.199897410145	0.186963145955	0.0835833840863	0.0940121033594	0.0378019292721	0.139355274158	0.163081978547	0.0299926622823	0.121941779274	0.130179341475	0.0784887897342	0.0799474051181	0.0131306276568	0.328238178727	0.61491342497	0.0247664783854	0.159627686547	0.14450611761	0.290174421474	0.0366780621655	0	0.149187206084	0.0975673971362
LINC01248	0	0	0.198439606115	0	0	0	0.0310543411223	0	0.090380836006	0	0.141514062775	0	0	0.0268398126687	0	0	0.0302045575801	0.0549808393029	0	0.138434714355	0.161507053042	0.0283923138811	0	0	0.0341294511217	0.0512438762341	0.0402257106135	0.0639589736484	0.0571867512488	0.0459442544196	0	0.0560854182823	0.202870433297	0.171005172058	0	0.0445335738679	0	0	0	0	0	0	0	0.0760533511813	0	0	0	0	0.074171606275
LINC01251	0.136625755994	0	0	0.0349550141178	0.224365238179	0.0315990924092	0.11961672136	0	0	0.0870439975582	0.0545091204763	0.0307261812092	0.0909824994109	0.0775372365984	0.154862999636	0.211710474354	0.0581717405247	0.105889023843	0	0.239953504881	0.0311050620674	0	0.146182228147	0.108067583652	0.262923179012	0.0493459548921	0.232415216878	0.431130859407	0.550687234248	0.088485230734	0.166038103607	0.0270040902841	0.0732587675795	0.0988029883003	0.061800819442	0.0857683644864	0.0646402018336	0.0329207293195	0.173021686243	0.124764796805	0.0281343276571	0.203966727855	0.0985971937352	0	0.119487975509	0.0906197184059	0.163295983959	0.0614322831635	0.0357122548731
LINC01252	0.29176604892	0.986443456304	0.1254830992	0.170194885507	0.333477845178	0.157903822179	0.417649367078	0.364153340005	0.680251016689	0.167295212813	0.233973896777	0.38188600964	0.15154954687	0.321228614792	0.190490063564	0.689016287799	0.383859871762	0.14585215003	0.159891729405	0.389442071197	0.119565463997	0.297771222302	0.313734887486	0.193854953643	0.15159846889	0.170713846584	0.297795400482	0.0710243071466	0.134063957845	0.532870983503	0.292525607	0.152242411451	0.585104430544	0.113937324236	0.289028403924	0.258254809069	0.144941976429	0.556796896204	0.177355211208	0.293080500799	0.317228822895	0.49132697049	0.269511126983	0.225212560102	0.244961375576	0.251575437599	0.598404655586	0.125941849164	0.851105982471
LINC01254	0.0274522449253	0.00428110647302	0.0431952258891	0.0105352786736	0.0540981113823	0.0523810071378	0.112662260816	0.0450831046475	0.032789326551	0.0459106480144	0.201252743415	0.013891092156	0.013710851074	0.0934774498898	0.0466749877971	0.0510468418164	0.105196152167	0.0917540704273	0.131066897642	0.0200891306412	0.0656244472268	0.0247211216677	0.0220293218232	0.0651421341457	0.0643856063952	0.0223089619326	0.0642114599189	0.0742519061518	0	0.020001777738	0.0125107780392	0.0529028968728	0.158238937972	0.0794100296664	0.0372529590683	0.00646254653339	0.0389645123611	0.0545718508347	0.0130369828704	0.0501380392742	0.0805557772359	0.0491796984745	0.0693390497337	0.0110365793342	0.0780284267976	0.0864891451948	0.0442949850442	0.0138865533105	0.0376722763034
LINC01255	0	0	0	0	0	0	0	0	0	0	0	0	0	0	0	0	0	0	0	0.00653428606333	0	0	0	0	0	0	0	0	0	0	0	0	0	0	0	0	0	0	0	0	0	0	0	0	0	0	0	0	0
LINC01257	0.0777518939264	0.0592787869362	0.0815600723024	0	0.0170244349344	0.0119884144503	0.0850903492109	0.0851247145715	0	0.0412796475539	0.0103401376079	0.658634043578	0	0.0196112916923	0.11750728778	0.0562247489269	0.19311110584	0.0954117141064	0.0502127280703	0.0859786563158	0.0177014756028	0.031118507954	0.103987943325	0.010249969878	0	0	0.00734802207929	0	0.0208925835944	0.0335705090841	0	0.00512255576817	0.0185291496454	0.106207427704	0.00586167022811	0.016269877104	0.110357627955	0.0374694951973	0.0246160829959	0.0631128714517	0.378923930576	0.0232149484163	0.199503455239	0.4584574378	0.385327733667	0.263582412787	0.00619530430945	0.00582671538202	0.0135489116849
LINC01258	0	0.0134109454837	0.0225521456196	0	0.0105916955566	0.014917104333	0.0282339614283	0.044133381644	0.0513577358558	0.0205455963153	0.0128661644252	0.0072525129032	0	0.0244021997648	0	0.0199885945675	0.0343266948701	0.0249937181095	0.0089256233481	0.106982669976	0.0440516566238	0.00645342539892	0.0345044015928	0	0.00775744687953	0.0116474667691	0.0182861899632	0.0290750846697	0.0259965027532	0.0417715610847	0.0391911211038	0.00637396205831	0.0172917732121	0.0544160217253	0.0291745490518	0.0506112495634	0.0228862103626	0.0388525363022	0	0	0.01992221939	0	0.0232725770545	0.00864326574862	0.00940119088512	0.00712986613975	0.00770877593046	0.0725014318054	0
LINC01264	0	0	0	0	0	0	0	0.036348253122	0	0	0	0	0	0.0251220646579	0	0	0	0	0	0.0259149785272	0	0.0265752057927	0	0	0	0	0.0376512651343	0	0	0	0	0	0	0	0	0	0	0	0	0	0	0	0	0	0	0	0	0	0
LINC01267	0.00969061841989	0	0	0	0	0	0.00636314870631	0	0	0	0	0	0.00967983684625	0	0	0	0	0	0	0	0.00661867783045	0	0	0	0	0	0	0	0	0	0	0	0.0311766734183	0	0.0263005238606	0	0	0.357256215811	0	0	0	0	0.0069933210968	0	0	0	0.00694937374817	0.00653592154498	0
LINC01268	2.17718473309	1.54352924125	2.83581361616	2.99065204273	1.95522699975	2.29103169233	4.15165542823	2.35505015691	4.82860026439	7.95395727669	3.53379363437	0.428203630253	2.84885855233	8.6855777084	0.267724680459	2.77115562896	2.61677814999	1.58775882938	1.24075559932	8.4987960433	4.35129898753	0.419608512517	3.2363312673	4.34655274386	2.00599410571	2.96838755733	3.12963329065	2.93352301641	7.4898660906	1.01460923372	17.6546718465	3.50131800013	3.85976647249	3.7996294027	1.19922751629	1.20284293962	6.02075967772	1.77707411306	4.5859539245	20.7841395406	5.29064244475	4.36810109988	2.52201242923	1.95729027421	1.26470757381	0.660750963099	6.37775433481	3.92301431634	0.926081637984
LINC01269	0.0367663994536	0	0.0964179149311	0	0	0.0255102307489	0	0	0.105394263914	0	0.0220028509564	0	0	0.0208655022075	0.0750133732454	0.444380989027	0	0.0641138690874	0	0.0215240685442	0.0753341868675	0.0220724300604	0	0.0436219648297	0	0.079674864045	0	0	0	0.107152380739	0.033511012605	0.0436012886314	0.118284920411	0.0265881795758	0.324300313318	0	0.0521846147693	0.0531544001637	0	0	0	0.0658656675998	0.159196797858	0.147811330369	0	0.0975441487159	0	0	0.0864924711047
LINC01270	0.323114926584	0.284010364725	0.204134704299	0.152183044212	0.202598683553	0.0611433002423	0.115727391999	0.0783887343375	0.23857661953	0.0701781400353	0.0483420302035	0.123863006534	0.117365613042	0.120859302435	0.104879347995	0.232136952769	0.168840871304	0.0554916102055	0.146339948032	0.0214955030916	0.0752342078538	0.12344156639	0.094286082123	0.126335809887	0.0529946354511	0.787734331014	0.09993700102	0.0595875242218	0.0177593892398	0.164082267609	0.00669330775985	0.0740238201483	0.378009407232	0.0477952080099	0.503244031707	0.0484047737198	0.0677499660227	0.552072111056	0.0627734618138	0.114002073789	0.136097709768	0.0394669527821	0.09009179547	0.0826644918613	0.141292350602	0.160734245056	0.0684607847813	0.30212698518	0.0575851223236
LINC01271	0.0196741088631	0.0613625261133	0.0257971487949	0.0453016982967	0.0484628914467	0.0136508079208	0.00645930295343	0.024232168748	0.075196855557	0.0376030069451	0.0235479400458	0.0398211308471	0	0.0223307241403	0.026760326337	0.00914589249211	0.0251301919067	0	0	0.00575888411715	0.00671869340656	0.0354336077237	0.00789384031996	0.0233425980689	0.0212967774999	0.117245988824	0.00836694780762	0.0266069330377	0.0118948442597	0	0	0	0.137140412909	0	0.146838746994	0.0185259667291	0.0139622835961	0.0995522854621	0.00934317105712	0.0988137190695	0.0243080590957	0	0.0283959917957	0.0237286455686	0.0430156711833	0.0260984789009	0.0211631595211	0.0530774926533	0.0154276941052
LINC01273	0.4456383719	0.602299962689	0.584331390488	0.874109950355	0.58545774902	0.223314391321	0.0650265397996	0.182961005648	0.780672053287	0.0946384402982	0.0740811872246	0.267255911726	0.0989205698293	0.0843022303956	0.353586526685	0.0460363716046	0.237176727307	0	0.123341332038	0.0724691793265	0.0507283898146	0.208083266834	0.298005716777	0.0440611121266	0.0178664240771	1.09985178655	0.0421155090987	0.0334818788226	0	0.216462191963	0.0676967435845	0.0293601518525	0.451352675423	0.0358077944175	0.403157023474	0.0699386327859	0.140559901974	0.948514704487	0.0470293845157	0.0452167719964	0.0611780010799	0.0221762482635	0.214399266914	0.378225055203	0.194869651334	0.426946592758	0.0710173138292	0.0667921467952	0.116484267573
LINC01276	0	0	0	0	0	0	0	0.0181923188799	0.0211702859113	0.0211728642709	0	0	0	0	0	0	0	0	0	0	0	0	0	0	0	0.0240061402178	0	0	0	0	0	0	0	0	0	0	0	0.0320309798784	0	0.0202321292116	0	0	0.0159887341192	0	0	0	0	0	0
LINC01278	6.70003797485	5.06680930664	5.76159239506	5.27833316492	5.60677439844	5.59492668268	8.58700483944	6.03430005585	4.63165300654	5.27880431406	8.24145601167	5.19691039822	5.33743077748	8.64641682966	6.67330132005	5.73249171603	7.55205798481	8.133975173	8.00051935751	9.97558077653	9.83473893772	5.92203402326	5.76353053617	9.80803533257	6.3074050622	5.09794228079	6.8201970313	6.45673810039	7.96314977446	3.84937802791	6.66023889524	16.2347371603	6.03535563702	6.01200462686	5.06158302516	6.31883870681	8.77841098094	4.31903041255	5.81659634121	10.8394575825	7.38644521864	4.8919016776	10.6918988547	5.37884017748	8.50872768444	5.6314351861	11.7245031741	5.0969245326	5.55864970043
LINC01280	0	0	0.0196093191853	0	0	0	0.0122748578085	0	0.0178624287377	0	0	0.0126122669491	0	0	0	0	0	0	0	0.0109438253915	0.0255355746026	0.0112226375814	0	0	0	0	0	0	0	0	0	0	0	0.0135186521154	0	0	0	0	0	0	0	0	0	0	0	0	0	0	0
LINC01285	0.166416334369	0.808615797219	0.753395164647	0.67898766244	0.396985299939	0.243089179436	0.0632638496626	0.316446999875	0.552371045222	0.142294718604	0.0157250292154	0.366379617015	0.279968308436	0.0894731230396	0.190615700066	0.040716775044	0.190191895613	0.0661858777837	0.276358774041	0.0307657046227	0.119644322634	0.247137845718	0.112456767518	0.0103919362198	0.467736901958	0.550440750494	0.275642423816	0.130297109751	0.0423639091166	0.0255266059379	0	0	0.455555312127	0.019002078478	0.600228536433	0.0082476108311	0.118102022899	0.284913474561	0.0083190086579	0	0.102806640912	0.00784549503267	0.195945827835	0.288743906305	0.183842203712	0.197520146015	0.0125622236967	0.0590741781113	0.171707121768
LINC01287	0.0444317772576	0.023756641885	0.0332914165693	0.0194873953097	0.0250166918853	0.0748700032935	0.120868803473	0.0938153937764	0.109172377762	0.151646769477	0.068374790067	0.0214122799938	0.00634033477397	0.136885353742	0.0302176039438	0.0295071094168	0.105399786818	0.0848600163831	0.0895966716528	0.100330430203	0.0736994616578	0.0457273400506	0.0713094264637	0.0979023506616	0.0778703507669	0.0137551672369	0.0701844632558	0.0600887862552	0.0921023214836	0.043164146108	0.0462830618599	0.10538332681	0.0272278069352	0.0963945414963	0.00861347813273	0.0478158017096	0.144147464714	0.00917664149657	0.0180861498811	0.21446521137	0.0862667712388	0.0170566956819	0.174064905258	0.0459329961536	0.0277560252832	0.0463103923714	0.0728299151859	0.0128431701825	0.0995477824396
LINC01299	0.0168059016485	0.0681417573582	0.0352580621343	0.586909815632	1.00182400884	0.839571329979	0.0220705112304	0.683082205596	0.0321171080113	0.0401512745001	0.0201149829548	0.651968970305	0.235020852692	0.00476880498441	0.20573143824	0.0156251010685	0.649363586427	0.195376103217	0.244200852916	0	0.0688704335524	0.514554098493	0.101145448291	0.0149546827036	0.44873620017	0.145677352028	0.707569333389	0.250008197678	0.0101607439576	0.0326528641888	0	0	0.00450566452084	0.170148198531	0.0114028846806	0.0158251424223	0.178901697558	0.0485936961253	0.0399053433533	0.0383673065345	0.124585724295	0	0.121281286143	0.743209286031	0.220467563012	0.117041868647	0.0602595658346	0.00566744297978	0.711641926265
LINC01300	0.0817735436122	0	0	0	0.0268575137328	0	0.035796629668	0.0895277170494	0	0.0260488810427	0	0	0.0816825641263	0.108284761456	0	0	0.0522256143381	0.0158442320158	0.0452656612653	0	0	0.0490921289275	0.0218733260098	0	0	0.0886039436362	0	0	0	0	0.024844371414	0.0484876399436	0	0.0394238524745	0.0554837406074	0	0.0193442968541	0	0	0	0	0	0.0983543435043	0.021916852434	0.0238387340301	0	0.0195472532522	0.0183842916364	0.0427491523851
LINC01301	0.629811411778	0.692199227498	1.5756185392	0.502584898108	0.315205798027	0.74219331683	1.06013966156	0.492523755041	1.30390889018	0.410805207988	1.63926208652	1.22754841026	0.184738855511	0.763079877255	0.577903388884	0.455435703367	0.676778542202	0.639208131732	0.3818344579	1.30511296557	1.21878737101	0.507137508918	0.806230642435	0.36769336389	0.396789553691	0.498273788422	0.727006135723	0.344754467714	0.271985768134	0.471021990431	0.560378599672	0.331952719589	1.60811928833	0.527752547262	0.576556425282	0.305942031857	1.06419844482	2.39197201568	0.436774256735	1.42870907561	1.19502272231	0.23282055765	0.699799594559	0.413965191999	0.563924957586	0.467465132752	0.623711002146	0.343870950879	0.372365584348
LINC01305	0.0579913689198	0.0241162766384	0.148699722311	0	0.0317442520393	0.00447078862034	0.0253859068039	0.0211634661555	0.0615694778032	0	0.00771220743857	0.0782511304857	0	0	0.039439345584	0.00599075927431	0.0288064426878	0.00749083924126	0	0.00377219483656	0	0.112180635806	0.0568770154059	0	0.0185998056768	0.104725476321	0.0109610669969	0	0	0.112673769791	0.00587296349001	0	0.514794798205	0	0.0655790354778	0	0.00457280030439	0.0652089206084	0	0	0.0278640415399	0	0.0418499879085	0.0984376126206	0.169057222991	0.0512852205476	0.013862331564	0.060842104024	0.0202109529762
LINC01311	0.857763915833	0.334415150964	0.586461133503	0.387964371226	0.588597747328	0.244439207578	0.714099409557	0.477935508179	0.761075441191	1.0832008056	1.00832442238	0.113676238577	0.596706676067	0.843197325888	0.718778661561	2.0934283334	0.684775990537	0.61433953729	0.241646582008	0.68150116542	0.146462866648	0.367822917547	1.14310455844	0.754192074284	0.541630846452	0.564285507707	1.25069946467	1.01502227246	1.92622391473	0.431526242894	1.96849949615	0.127152823732	0.106770217663	0.808611861342	0.09353521946	0.879823160403	0.434811599877	0.110723006569	1.5421081641	1.02108545814	0.68129854213	2.0305769967	1.43699439451	0.468004428169	0.683190071734	0.193029407096	1.17532425714	0.578526304006	1.513408747
LINC01315	3.79079860001	0.621132121076	2.61127413808	3.04365198698	2.39254448302	4.93319942914	1.80090668374	4.54711769522	3.97276205118	3.18861330597	2.96904768928	1.56754451539	6.21208686585	1.06079752107	5.28685413278	2.67988365248	1.70699853273	4.6709846429	1.62456207503	1.0431443606	2.33855074372	1.70945483197	2.20086747674	4.53909439559	2.48350345353	0.889629283066	2.61508392409	2.74049310294	2.57705978635	2.10437014402	2.21320798166	3.18000337692	2.3417364538	8.55258006223	1.12602361233	1.6614151299	7.79799599815	1.07336647844	6.35475742579	5.99816361719	3.03251191067	6.71283961444	3.65595592871	1.76981610594	2.00140001283	1.68007670509	4.99848104711	0.29455494887	2.26027286368
LINC01317	0.0406489852544	0	0	0	0	0	0.0133456672592	0	0	0	0	0.0274250212446	0	0	0	0	0	0	0	0	0.0138815979474	0	0	0	0	0	0	0	0	0	0.0370498247717	0	0	0.0146979652017	0.0275805309907	0	0	0	0.0193040724321	0.0371201048345	0.0376674469459	0	0.0146673511342	0	0.0177750707369	0.013480619267	0	0.0548321205096	0
LINC01320	0	0	0	0.00422380329718	0.0162667586905	0.00381828913746	0.00722696750135	0	0	0	0	0.0111384316765	0	0	0	0	0.00351460292081	0.00319878577744	0	0.00322165322317	0.00375859278089	0	0	0.00326459756682	0	0.00596273845787	0	0.0148845348918	0	0.0213842974325	0.0150474611548	0	0	0	0.00373386353168	0	0	0	0	0.00502533492849	0.00339962288447	0.0147878413333	0.00397134395452	0.0221239236405	0.0096255852971	0.00730004693274	0.023678323681	0.00371159741639	0
LINC01322	0.190394601901	0.801671712126	1.7288250523	0.0913340691465	0.703493585516	0.586214130468	1.46115683745	0.742598719698	2.30820993116	0.523106346616	0.49849469855	0.634247850186	0.606207588817	1.4181810694	0.882119628247	2.47824183657	1.10197918139	4.33000713142	0.0790445525752	0.0905630970036	0.308843164656	1.07158087874	0.238725009676	0.0847110413789	0.618293540321	0.154723445662	0.809704626544	0.225300642658	0.172667094093	0.832332041356	0.0867682993041	0.0635031671519	0.0701866257133	2.52999393912	1.08998703322	0.459414094289	0.109784084727	0.0258056039504	0.226044461059	0.152132558685	0.257292964219	0.0746123449639	0.223274935491	0.487968114515	0.634828050527	0.560380645755	0.512011923898	0.13643911922	0.6811824615
LINC01333	0.0611419129034	0	0	0	0	0	0	0	0	0	0	0.0206255857288	0	0	0.0207909993986	0	0	0	0	0	0	0.0367060853491	0	0	0	0	0	0	0	0	0	0	0	0	0	0	0	0.022098721615	0	0	0.0188857503334	0	0	0.0245807792492	0	0.0405535756402	0	0	0
LINC01336	0.111643745125	0.0522316584193	0.0292779746726	0.0642678569783	0	0.116195401595	0.219925825653	0.160427346692	0.186688284209	0.0533460060697	0.167032992128	0.244802033896	0	0.0950393366629	0.07592778595	0.155699304721	0.142605124313	0.0648954168821	0.0927004210529	0.179738186506	0.0762525102888	0.418902991689	0.0447948063554	0.132461149193	0.140993798077	0.151211438068	0.142438581845	0.0377462795302	0.033749558114	0.162687851715	0.0508792675617	0.0827489777935	0.434009697464	0.0807368681192	0.0757508152556	0.157692655008	0.158462235012	0.423693522616	0.0530192556835	0.152927342364	0.0862123785709	0.0750021410374	0.100710878847	0.314187614716	0.292918820164	0.16661229437	0.0600467956147	0.112948636636	0.0656601104729
LINC01342	0	0	0	0	0	0	0	0	0.300265221842	0	0	0.00921785436276	0	0.00775372365984	0	0	0	0	0	0	0	0	0	0	0	0	0	0	0	0	0.0124528577705	0	0.0146517535159	0	0.0370804916652	0	0	0	0	0	0	0	0	0	0.0119487975509	0	0	0	0
LINC01343	0.019389726212	0.03023777568	0.0101697038613	0.0148822924759	0.085972277862	0.00672674503323	0.0381956153619	0.0159212672457	0.0370549551037	0.00926486701999	0.0174056718472	0.0130818432481	0.00968407680983	0.0165059557542	0.0329668934835	0	0.00619173585086	0.0225414216327	0.0160997446112	0.00567564137695	0	0.0174607133987	0	0.00575129715889	0.00699631323914	0.0105046579402	0.0412300319035	0.0131111693681	0	0.0282548108651	0	0.00574857112486	0.0103967764765	0.0210329620298	0.03946806603	0.00912909004389	0	0.0350404609051	0.00920811865025	0	0.0119783471234	0	0	0.0155904372987	0.0254363364421	0.032151542667	0	0.0130775688206	0.00760234597825
LINC01344	0	0	0	0	0.00689917783961	0	0.0137931967528	0	0.0133812816358	0	0	0.00944822781884	0.0139884513488	0.011921258142	0	0	0	0.00814015589805	0.00581393814417	0	0	0.0252216442196	0	0.00830763139116	0.00505301585731	0	0	0	0	0	0.00638204036324	0.00830369369064	0.011263448606	0	0	0.00659339214495	0.0149075315206	0	0	0	0	0	0.0151592015676	0	0.00612371149398	0.00464422473323	0.0100426255241	0.00944514065722	0.0054907168201
LINC01346	0.142556025437	0.0115989093045	0.00325083084786	0	0.0122141143383	0.025803123345	0.0651175878811	0.0508936616102	0	0	0.0445109480003	0.150541939635	0.012382384406	0.0281400892275	0.139103488555	0.011525207565	0.059377203644	0	0.0102928358856	0.108855972531	0.156631539092	0.111629259841	0.0348160137327	0.121337713989	0.00447286001819	0	0.00527180973597	0	0	0.216765275402	0.1186351782	0.0330764186229	0.252579654561	0.00896448283654	0.00841086481345	0.023345519541	0.0131959415113	0.013441171478	0.0176607125835	0.0566001038432	0.0765795757007	0.0111036493685	0.0357832436518	0.0448525224273	0.0379443753087	0.0698870637048	0.0488927656256	0.0083607083779	0.00486030687996
LINC01347	0.155584758323	0.154564550936	0.163205080895	0.234410636201	0.181688528204	0.115948348976	0.151350498779	0.146680011297	0.16518444904	0.115643196964	0.131043274793	0.0855309371229	0.0978517847088	0.300863049795	0.199866405049	0.112508050053	0.16929021494	0.211019925281	0.133970329931	0.107950964966	0.204656893665	0.172970618281	0.110978228919	0.164084912226	0.212080640295	0.168580479066	0.122530802962	0.31171881976	0.132388594664	0.0615779801489	0.0630261793956	0.0956708306653	0.114322586012	0.254197118038	0.132933707428	0.20076630177	0.396676437756	0.333235604254	0.0547308900769	0.184175058028	0.213589428399	0.00516156364164	0.220399767095	0.0787660065085	0.211662636127	0.0840845291326	0.140500017649	0.167119481066	0.352455130885
LINC01351	18.3776272247	15.1258121412	13.4255672229	2.07104139659	7.94008987541	11.6633447412	27.5345080593	12.8745871849	17.2119655996	8.81610860936	29.0663823382	10.7015188953	8.7779375832	22.5767483869	14.1351394264	11.5943398232	17.6056245607	27.469043246	14.8657800834	35.6491055522	14.2703055591	10.0040107474	8.07590582982	4.62910254125	6.762691702	1.77791768285	17.026807709	5.07920653335	0.881825356983	16.1530007367	9.83755248452	4.47556094029	1.36862343386	11.9188632871	6.18517262126	9.44229152686	8.64304458191	2.97848535876	2.56283028173	14.085061723	25.5444863191	13.2605927096	9.57838438249	5.65851968048	13.0428900845	9.98847261888	14.5387768044	4.89403775443	6.46209427718
LINC01353	1.18996626188	0.395887265247	0.416083045079	0.345039816776	1.48515312498	0.311913621845	0.173637176167	0.282274367136	0.732765057511	0.252708380008	1.09194076825	0.231933109773	0.475456932405	0.42020179834	0.269761354204	0.368785987585	0.236439977617	0.261306784644	0.395222762876	0.139327841544	0.144488030249	0.254004356442	0.318300012902	0.3137445977	0.305330143368	0.716312248433	0.269901542181	0.286096054169	0.287778490155	0.333960386964	0.771273771592	0.329275681528	1.10597107185	1.26212849571	1.22006779027	0.448208872477	0.506695775663	1.89241095636	0.452088922119	0.603700629701	0.228704857084	0.592161467967	0.152666622558	0.552817907511	0.346900574059	0.280628805386	0.436158305542	0.338868400676	0.435459107808
LINC01356	0.473506048475	0.318088794169	0.560376901963	0.642995854869	0.21533155278	0.564415604513	0.526169220288	0.209356367406	0.510455890026	1.02103611837	0.297901463141	0.311273238931	0.497234581257	0.447870050127	0.470654395601	1.30942289657	0.294655980255	1.1432877983	0.14113550117	0.589946027909	0.613638207456	0.546664957338	0.876852805701	0.180063239355	0.622080856759	0.144708433819	0.413069282877	0.36122961749	0.822134051963	0.495381385009	0.38731598222	0.158380544881	0.429666891366	1.04482940672	0.354227516374	0.811717823633	0.706539035511	0.570469467472	0.68036530874	0.410225009352	0.547531364026	1.22890233246	0.341709857388	0.312390287244	0.254837766747	0.370432332178	0.383096140536	0.466757297914	0.523636079407
LINC01358	0	0.265937111567	0.503106513416	0.245414497193	0.455068884371	0	0.0233281406825	0.0875158582393	0.169736080461	0.0679027011449	0.0425223636461	0.0958775221039	0.1419502238	0.0604865120174	0.0966464434323	0.231216383227	0.022689780012	0.185858182298	0.0589979405256	0	0.0485298881693	0.127970493384	0.199563378875	0.0421515615208	0.0769145254813	1.963224459	0.0302177087755	0.288277364373	0.128876723521	0	0.0323814279104	0.0210657911365	2.28595576524	0.0256919488036	0.482105910896	0.066907584495	0.0252127914054	4.98217984455	0	0	0.0438949702772	0	0	0	0.0310707095224	0.094256143703	0.0509546376912	6.18207955161	0.250730983652
LINC01359	0.189305312397	0.290429431847	0.0966051341834	0.0746127139075	0.403297293592	0.0638994129439	0.167977712034	0.163844414212	0.18577586541	0.308034340873	0.0551139373471	0.0966532302115	0.224869367476	0.240999926792	0.177458821496	0.166490761385	0.156845857947	0.142751915638	0.0892129052123	0.0688909507773	0.0663948550925	0.141292125112	0.213494987849	0.0880203723991	0.402452972866	0.365885540711	0.200180096645	0.595057968423	0.185599164941	0.0994078181616	0.102593585516	0.118316118179	0.0823018054638	0.118399142707	0.0451291698145	0.211982282267	0.0689883984895	0.0813657970143	0.0923302271595	0.172871056877	0.148553932581	0.100823497653	0.273227729657	0.0905045427372	0.076067934478	0.122166943537	0.256834460207	0.0414092782489	0.34102479168
LINC01363	0	0	0	0	0	0	0.0105697684692	0	0	0.0153830482957	0	0.0108603084129	0	0.0274058887177	0.0109474062288	0.0149660058962	0.0102805330527	0.0187134783954	0	0.0188472571107	0.0109942255744	0.00966371119736	0	0	0.0116164240909	0.0174415520564	0	0	0	0.0312755070085	0	0	0.0172624295969	0	0	0.015157609142	0.0114236865786	0.0116359814176	0.0458664760986	0	0	0.0144185934164	0.0348496262948	0.0129428975828	0.0140778560236	0.0106766504595	0.0230870831139	0.0217135197218	0.0252453176267
LINC01365	0	0	0	0	0	0	0	0	0	0	0	0	0	0	0	0	0	0	0	0	0	0	0	0	0	0	0	0	0	0	0	0	0	0	0	0	0	0	0	0	0	0	0	0	0	0	0	0	0
LINC01366	0	0.182218668915	0.117854994494	0.137974715624	0.0442808145198	0.046773072825	0.0737737646965	0.0369017798193	0.150298283632	0	0.0268948553822	0.0758016450136	0.157118001521	0.0510092683409	0	0.0626748977886	0.0430529937488	0.169798693563	0.0932886216941	0.0131548114351	0.0613890768112	0.0404698565372	0.0540948448322	0.0266603277436	0.0486474612943	1.21736721206	0.019112317327	0	0	0.0436587026769	0.0204808422215	0.0399715366844	0.0602432504969	0.0649993263133	0.106724054691	0.21159099056	0.0318935412093	0.129944970146	0.0213422689122	0.0615590774083	0.0138815058288	0.0201274781193	0.0648639406501	0.0361349932516	0.0393036589492	0.0447118610612	0.0161140808536	0.106087628082	0.0176204628105
LINC01378	0.125788872457	0.00682311261453	0.00573694932429	0.00839542221955	0	0.00379470197946	0.0179558088031	0.0673614772462	0	0.00522651134337	0	0.0996266246176	0	0.0310378856658	0.07066987589	0.0101696358326	0.0628720516568	0	0	0.0096052551991	0	0.584431261565	0.0526646129575	0	0.0197338560971	0.0237036165827	0	0	0	0.180643680831	0	0.00324289297703	0	0	0.0185539895286	0.0154497498667	0.0271690099627	0	0.0103889967277	0	0.0777083060418	0	0.0434149244468	0.153910784822	0.0860951165269	0.221276021074	0.0117660264202	0	0
LINC01381	0	0.029627829132	0.0249114097805	0	0	0.0329552766327	0	0	0	0	0	0.0320449014328	0	0.0539100099955	0	0	0	0	0	0	0	0	0	0	0	0	0	0	0	0	0	0.028163064116	0	0	0	0	0.0337072297115	0	0	0.0433731697047	0	0.0850882658693	0	0	0	0.063005984471	0	0	0.0744899393491
LINC01389	0.274948726348	0.22868022154	0.0721038320354	0.10551637802	0.406365859957	0.0635907201278	0.060179841181	0.150510364895	0.218934944362	0.262753930517	0.301662275431	0.0927510811657	0.0457738040514	0.20805022491	0.342814739566	0.42605089249	0.146332639208	0.293003479018	0.114148189278	0.107308399698	0.0312982612107	0.19257395502	0.441270576892	0.10873881088	0.330695302794	0.446872063557	0.467717579308	0.929590051784	0.831161477777	0.311621899541	0.208836745219	0.0815154526587	0.0982850546409	0.894750043117	0.124369350927	0.517806523483	0.130083387541	0.0993756176973	0.217620443877	0.125539733431	0.283090750339	0.205233601941	0.264558929774	0.184228614663	0.32061369826	0.121576765066	0.295758440512	0.247255400559	0.215604420725
LINC01391	0.00569127602752	0.0142006360252	0.0119400534407	0.0305777726996	0.0168230659432	0.0157954835802	0.0186853068208	0.0046732133096	0.0108763772823	0.00543885096596	0.0170297200768	0.0383978505212	0.0113698880724	0	0	0.031748405411	0.0145391956261	0.00330818112545	0.0236280000948	0.0266546449238	0.0116613989443	0.0136668582117	0.0274021199073	0.0270099489097	0.00410711831447	0.0369999497211	0.0193629545561	0.0538775000442	0.0275272816502	0.0276445243872	0	0.00337464332169	0.0305166375621	0.0288101282418	0.0193077900802	0.0375140107975	0.00403897378389	0.0123420990866	0.0216221495279	0.0103943929454	0.035158866653	0.0101957140383	0.0328572802985	0.00915221608455	0.0149321563634	0.0113245521073	0.00816269973815	0.00767706084275	0.00446288399803
LINC01392	0	0	0	0	0.0385987630991	0	0	0	0	0	0	0	0	0	0	0	0	0	0	0	0	0	0	0	0	0	0	0	0	0	0	0	0.23105685633	0	0	0	0	0.67962369342	0	0	0	0	0	0	0	0	0	0	0
LINC01397	0.229361372757	0.190764329886	0.120297585054	0.146702390857	0.414320056409	0.185665133637	0.301211018554	0.596387572814	0.255688789944	0.146125674657	0.091507539038	0.128954439272	0.190921825189	0.151860494478	0.233979537273	0.355410330004	0.122070232707	0.0888809422927	0.285666193892	0.201411750211	0.626613892839	0.367187644805	0.490808724557	0.204096550473	0.193105495466	1.82247651021	0.130056183538	0.206789635008	0.184893952224	0.259954019825	0.452948505434	0.33999968596	3.77149800347	0.414665391312	0.804051075746	1.43984197376	0.244159104335	0.165797662687	0.0363076595484	0.349082851164	0.330614793401	0.0684820930831	0.275867795943	0.184419525144	0.0668637375906	0.354966358108	0.0548268381376	0.438301833763	0.269784806244
LINC01398	0.0196044043145	0.0366870727427	0	0	0	0	0	0	0	0.0187348905285	0.0117322553372	0.0396800462383	0	0.0111258036572	0	0	0.0125205783415	0	0.0162779968766	0.0459078450437	0.013389778711	0.0117693559755	0.0157317455447	0	0.0565901970769	0	0.0333492162394	0	0	0	0.0357371649038	0	0.0420475477339	0	0.0399050463891	0.0369206600003	0	0.0283427359597	0	0	0	0.0175602887046	0.0424430789684	0	0	0.0260060130766	0.154646648405	0	0.0461191032817
LINC01399	0	0	0	0	0	0	0.0448562705099	0	0	0	0	0	0	0.0193843091496	0	0	0	0	0	0	0.0466575931011	0	0	0.0202626719348	0	0	0	0	0	0.0331819615252	0	0	0	0	0	0	0	0	0	0	0	0.0305950091783	0	0	0	0	0	0	0
LINC01405	0.0290845893181	0	0	0	0	0	0	0.0119409504343	0	0	0.00870283592362	0.0784910594885	0	0.0082529778771	0	0	0	0.00845303311227	0.0120748084584	0.0170269241309	0	0.052382140196	0.0116696062549	0	0	0	0	0	0	0.0988918380279	0	0.00862285668729	0.226129888363	0	0.0098670165075	0	0.0103203475989	0	0.0276243559508	0.0132798272552	0.0179675206851	0	0.020989152937	0	0.0381545046632	0.0096454628001	0.0104286265708	0	0
LINC01410	0.502700033082	1.14524530304	1.26480754213	1.21903022902	1.15573946192	0.73297828903	2.37758904795	1.19047109468	0.807537002155	1.69185681758	0.989722710532	0.358822731054	1.12799731412	1.61664372634	2.2891177771	1.98467071278	1.684376342	1.54149044386	1.14332299261	2.00034972502	1.62714900391	0.787283910911	1.96436579391	1.3441394831	1.37223311245	1.93404307077	1.05344224372	1.75379800553	1.11881229336	0.714842994702	0.577717503019	0.691190934986	1.94933912232	0.985232958383	0.652509244379	1.0427716625	2.51796778314	2.0012509186	0.740410938776	2.6479048844	0.66161047942	0.678689551858	0.862254852915	0.726387109241	2.07715568222	0.913296424671	0.804590166125	2.28981859147	1.73104517054
LINC01411	11.8678328464	0.316224060952	0.156682069368	0.569745285326	0.784920450425	2.13555584036	1.71191342079	1.25620752099	0.0605496152875	0.250878957379	2.99044391992	1.41084067879	1.58242567994	0.559980582354	0.480208310036	0.83323008287	0.450955897712	0.762985634988	0.563737989992	2.0933367113	0.680113136246	1.34234679567	0.18887102606	1.48218337431	0.293973922545	0.470814902136	0.346484034978	1.46909446221	0.0109461756992	0.0791481389019	71.0161267344	2.71068052287	6.90232422687	0.58263455432	0.687922741077	0.0596695247408	1.42620872316	0.562762700465	0.0515880610516	13.1604663211	0.458572280487	3.57589962489	1.37189224166	1.12092374772	0.427517713601	2.07747094318	1.40222161244	1.15394702202	0.624679638615
LINC01424	0.493760976561	0.120522905315	0.258972347262	0.247160090125	0.571119428785	0.0595816058617	0.521568351962	0.193904357101	0.225645268554	0.307735568477	0.256948909326	0.0869035348265	0.450323661003	0.633534123283	0.365002026299	0.498987829953	0.52100664598	0.162222806168	0.124776924652	0.30162923601	0.161287741816	0.231985307599	0.378996213228	0.26744368544	0.340831065712	0.186088334258	0.712123831347	0.522590100886	0.467256248807	0.0417107877175	1.05662075438	0.0763762631119	0.149644000507	0.186297778134	0.131094463744	0.384085876657	0.243764408079	0.139665635348	0.305850652937	0.901791722396	0.29176744065	0.634571945945	0.650684099102	0.241659338962	0.150200209757	0.142389858213	0.477248747687	0.130312709291	0.521863076546
LINC01426	0.0206275605508	0.248766997757	0.162284020844	0.390531881868	0.0270994733159	0.0763325699204	0.0948126947964	0.0621048127279	0.676719139303	0.0788506669399	0.0534931070471	0.078862910578	0.068682035902	0.03902153566	0.00935239736849	0.217353456243	0.0395220865261	0.139886012392	0.0114183650039	0.0120759452596	0.262987067172	0.0288950668762	0.0386231702515	0.118290192917	0.12901123369	0.245855987747	0.0526345738131	0.0743903067224	0.0748277714383	0.0400781194191	0.01253409729	0.0530015043227	0.213836402665	0.0646409112645	0.181946680911	0.0906442920108	0.0341574971479	0.164020707308	0.0130612829317	0.0690683031707	0.0594675257468	0.0739070491987	0.099240418671	0.0276428769438	0.0300668717497	0.0182421800332	0.0986167731645	0.505485207876	0.0269589249275
LINC01431	1.68434701325	1.74018578811	1.24231215956	1.43419466962	1.63367773188	1.18693856029	1.41705278824	1.23177790009	0.754427430157	0.402410300245	0.803247954891	0.78127070033	3.25979152467	2.18063105829	0.644347929043	1.68834697907	0.958069890616	0.8719791137	0.7429811987	2.48056572109	0.557228139248	0.868987109751	0.865882008938	1.03043276255	1.3484582662	0.712905293625	2.2832515123	0.747430193836	1.05016906812	0.306804914174	4.1018913907	0.390130436327	0.889035650317	1.52257637143	0.928555474993	1.31344918694	0.784444589671	0.665852087663	2.24969338771	2.54751616021	1.26815231014	1.50872321123	2.94384724696	0.677155164858	1.21988556209	0.244382308376	2.49126372484	0.479259464728	1.44462652888
LINC01433	0.063510394465	0.257511318338	0.116586827409	0.219359012556	1.03253075751	0.0220332265579	0.145959858704	0.0521495740632	0.273087576225	0.121387038202	0.114023382575	0.0428491364926	0.222039069581	0.162194104678	0.0647891688576	0.118096172782	0.182527398174	0.166125749744	0.158202511969	0	0.0650662560893	0.0571919780332	0.178375875236	0.150705439469	0.160413316893	0.137630611636	0.243085642904	0.687123091361	0.191989953977	0.185095360703	0.115774057895	0.0376585018022	0.153244308653	0	0.107730266316	0.0598040532861	0	0.0229547696546	0.090482646536	0.0579968352436	0.0588520082124	0.085332421582	0.0687492627766	0.0255329758629	0.111087816542	0.0842490351894	0.227724098147	0.171340542998	0.423320874838
LINC01436	0.0422392604409	0.0131742064652	0.620313119877	0.0162100542569	0	0.146537775867	0	0.104050342907	1.27136859199	0.0201829116476	0.0126390422479	0.213734600205	0	0.0119857178711	0.0430897430284	0.0196357424687	0	0.0122762561039	0.0350722489957	0.0247280329458	0.0144246757297	0.0126790103973	0.0508429600761	0	0.121928115458	1.3043717962	0	0	0	0	0	0	0.419001004649	1.37456829143	1.24669000365	0	0.0449644152068	0	0.0601778670187	0.0385723226763	0.0652351299683	0.0756700990364	0.0152411692606	0.101888268186	0.0184704694966	0.0280160198125	0	0	0.0165612174316
LINC01443	0.0778316394586	0	0.0102054654573	0.0672058161544	0.00958606644	0.0135007990425	0.0127766432046	0.0319545082392	0.00929631456062	0	0	0.0656392266711	0	0.0110426657837	0.0198496926126	0.027136164537	0.00621350898792	0	0.0161563590978	0.0056955996763	0	0.0292035228492	0.00780709482194	0.0115430430011	0.021062746978	0	0	0	0	0.0189027789612	0	0.0115375717609	0.00521666828478	0	0.0132022849445	0.0549671540313	0.0138088519082	0	0	0	0.0060102343918	0.0174290689649	0.0421259218948	0.0391131520361	0.0170171886	0.0258116824294	0	0.00656177793791	0.00762907950257
LINC01446	0	0	0	0	0	0	0	0.0312987254208	0	0	0	0.0257168611958	0	0	0.00432051767066	0	0.00811465726034	0	0	0	0	0.00381389290941	0	0	0	0	0	0	0	0	0	0	0.0102192195877	0.00459416880156	0.0129313425296	0.0358927311771	0	0.00459227165593	0	0	0	0	0	0	0	0	0	0	0.00996335009664
LINC01448	0	0	0	0	0	0	0	0	0	0	0	0	0	0	0	0	0	0	0	0	0	0	0	0	0	0	0	0	0	0	0	0	0	0	0	0	0	0	0	0	0	0.0169304576836	0	0	0	0	0.0135545428188	0.0127481168307	0
LINC01455	0	0	0	0	0	0	0	0	0.0376989583341	0	0	0	0	0	0	0	0	0	0	0	0	0	0	0	0	0	0	0	0	0	0	0	0	0	0.0267693389027	0	0	0	0	0	0	0	0	0	0	0	0	0	0
LINC01465	0.285223872049	0.170802907738	0.287225986582	0.175135431559	0.337241770376	0.213733654945	0.269692545994	0.0843129582728	0.348851391759	0.196252806866	0.327729062493	0.130855520181	0.353284107249	0.29136415196	0.240532572424	0.0636440972389	0.218593808467	0.198951284488	0.265247441889	0.220410899845	0.179222878242	0.1575334364	0.100707498927	0.439929763862	0.304631740012	0.0865334734757	0.339637700954	0.277727007224	0.0965689675727	0.254919564212	0.436748681806	0.16912355513	0.336461659347	0.453780734925	0.348346371443	0.118174658903	0.218610497026	1.08037688291	0.0758530639947	0.406321642378	0.204394440206	0.664258652882	0.172900852107	0.15594857268	0.139690066214	0.0605377087907	0.368173522596	0.438607502112	0.107357665165
LINC01467	0	0.023262962722	0	0	0	0	0	0	0	0	0	0	0	0	0	0	0	0	0	0	0	0	0	0	0	0	0	0	0	0	0	0	0.0199964959526	0	0	0	0	0	0	0	0	0	0	0	0	0	0	0	0
LINC01468	0.0752196175736	0.129033349304	0.138081595079	0.0866005277549	0.0370574361105	0.0782862816187	0.0370435810838	0.0154410591003	0.0898433119176	0.0359417016256	0.0112537946268	0	0.0187839824612	0	0	0.0524509552436	0.0240199370391	0.163961551362	0	0	0.128437214654	0.0451575289596	0	0.100400936893	0.176417655586	0.0815025797028	0	0	0.090954629004	0.0365368072529	0	0.0111503720289	0.0705823640061	0.0271981038312	0.165869828902	0.0885374365769	0	0.203901543534	0.017860777297	0	0.0348511892303	0.0168441511874	0.0135707267503	0.0151202074566	0	0	0.0539417829765	1.17953115311	0.0589843869782
LINC01471	0.00728311038863	0	0	0	0	0	0	0	0	0.0139201654535	0	0.00982752488824	0	0.00413327816023	0	0.0203141738472	0.00465144223347	0	0	0	0	0.00437236028179	0	0	0	0	0	0	0	0	0.0132764919962	0	0.0312416461938	0	0.0148248757398	0	0	0.0157941504929	0	0	0.00449927056313	0	0	0	0.00636954657205	0.00483066613417	0.0104457845613	0	0
LINC01475	0.0242159436226	0	0.06350501618	0	0	0	0	0	0	0	0.0144920309363	0.0163379913213	0	0	0	0	0	0	0	0	0	0	0	0	0	0	0	0.0327492337718	0	0	0	0	0.0389537866998	0	0	0	0	0	0	0	0	0	0	0	0	0	0	0	0
LINC01476	0.335354128349	0.038034623624	0	0	0.210272876112	0.0211531114475	0.140129506221	0.901196358398	0	0	0	1.87175769994	0.0304528200507	0.155715276805	0.663479165381	0	0.662004022335	0	0	0	0	2.50744021598	0.415894479668	0	0	0.396398910373	0	0.0824595032161	0	1.51046482712	0	0	0.0980819863461	0	0.186168584187	0.0574151861438	0	0.198340592346	0	0	0.169503511256	0	0.0220010267012	1.51980994344	1.41311812358	1.63789524094	0	0	0
LINC01479	0	0.0193098858399	0	0	0	0.0644356317938	0	0	0	0	0	0	0.0309213249746	0.0527036321494	0	0	0.0197702558706	0.0179937292264	0	0	0	0	0.0248407562516	0	0.0446785541957	0	0.026329556038	0.0418640554789	0.0374313280901	0	0.0282148665569	0.0183552278015	0.016598489997	0	0.0420072702781	0	0	0.0223768873416	0	0	0	0	0	0.0248901876593	0.0812184001362	0	0	0.125270306087	0
LINC01480	0.694077882367	2.10866868917	1.01121227855	2.5649916283	1.31710994176	1.56068688118	0.320714519465	0.643798908375	1.12991790798	0.994940188117	0.615364286911	0.849841207104	3.11987549809	0.970161033536	0.454552581509	2.04348556117	0.656712332056	1.32988497018	0.213447833609	0.338610346609	0.842762936014	1.2191877222	1.84625098076	0.129624619067	4.05343718096	3.5513613181	0.874593847486	2.85074282547	1.61637256491	0.861574833749	0.281165569173	0.167669996119	0.847708596277	0.594883497501	1.09012769486	4.39346205748	0.14594721529	0.929121628877	0.878974280635	0.0586872737584	0.865498184267	0.610194538455	1.18728885557	0.651090884503	0.820595121005	0.332482799587	1.51165425151	2.58336663937	2.741506618
LINC01481	0.175940957639	0.109750146069	0.110734978929	0.324098000533	0.104014154933	0.219736772969	0.207950532284	0.260043146342	0.168116976355	0.100882470938	0.0631751173724	0.261148115651	0.38663946093	0.439336583842	0.1675179411	0.130863326596	0.17978674655	0.143177447978	0.116870324157	0.247201702962	0.360502229684	0.105624824295	0.225896861303	0.271371619044	0.253936138712	0.266891794186	0.179576781245	0.380703334403	0.127647374807	0.102552834984	0.0962176291965	0.0417296911862	0.207547096704	0.152681247421	0.0477507126372	0.066269356344	0.0998891513231	0.228927297366	0.133686072359	0.192800290134	0.0869525166382	0.378230192958	0.431695821219	0.0848798927333	0.0615486551112	0.186714077987	0.277577211525	0.0949319224721	0.220746020583
LINC01482	0	0.041202455814	0.00629881549523	0	0	0.00416634804961	0.00394287347944	0	0.0114753747289	0.00573838616566	0.0143740816883	0	0	0	0.00816748972576	0	0	0	0	0.00703065071274	0.0205060501421	0	0	0.0106865529683	0	0.0130125524024	0	0.0324826909033	0.0145216492591	0.00583339963873	0	0.00712099179493	0.00965918639274	0.00434239937728	0.0122226796997	0	0.00426141319739	0	0.00570323789434	0.0109668459481	0	0	0	0	0	0	0	0.0161997230697	0
LINC01484	0.0707638906712	0.0343324968485	0.0536104157905	0.0120697242354	0.0387358812629	0.0109109477164	0.0103257063199	0.0710179013042	0.00751300732697	0	0.0235270271328	0.185666906703	0.0157078133974	0.0223108922361	0.0267365605055	0.0292408640956	0.0251078737966	0.0457034330262	0.0130570930542	0.0184120628967	0.0161105436925	0.155769412284	0.00630946384367	0.02332186752	0.00567409702485	0.0170388163961	0.0133752274012	0.0212666427477	0.00950742436392	0.114575014574	0.01433295175	0.00932432531301	0.021079787474	0.0113719958115	0.0266742435602	0.0148076110623	0.0111599069595	0.034101899359	0	0.0215402100345	0.03400105957	0.0352141491075	0.0226966186644	0.0126440384912	0.0275055801527	0.0312903610268	0.00563849720811	0.0159091063681	0
LINC01486	0	0	0.0162132918404	0	0	0.0214485459649	0	0	0	0	0	0	0	0	0	0.0574811678973	0	0	0	0	0	0	0	0	0	0	0	0	0	0	0	0	0.0165753077484	0	0	0	0	0	0	0.0282289065397	0	0.0276893379156	0	0	0	0	0.0221681140235	0.0208492245932	0
LINC01489	0	0	0.0191879619136	0	0.072093557524	0.152302402422	0.120111005332	0.0901196358398	0	0	0.0437874918207	0	0.365433840609	0.062286110722	0.0248804687018	0	0.16355393493	0.0212653163585	0.212636379035	0.0642520128773	0.124934381527	0.043925959988	0.0293572573883	0.651084863491	0.0528019276858	0	0.0933502441346	0.0989514038593	0	0.10662104662	0	0.108462709736	0.0392327945385	0.0529126747261	0.0744674336748	0.0344491116863	0.0778887721268	0.740471544759	0	0.334080943511	0.0904018726701	0.0327695304918	0.660030801037	0.0294156763247	0.0639902546528	0.0242651146806	0.367294504085	0.0246744542293	0.0286878609394
LINC01490	0	0	0.00785434164933	0	0	0	0	0	0	0	0	0	0	0.00849866869347	0	0	0.00956409536367	0	0	0	0	0	0	0.035535078251	0	0	0	0	0	0	0	0	0.0160594321352	0	0.0101607571884	0	0.010627583928	0	0	0	0.00925120652324	0	0	0	0	0	0	0.0101001656351	0
LINC01497	0	2.09016104574	0.306341141939	2.09992247313	2.78661625818	0.106646936881	0.989080764744	0.176692897121	0.176242630212	0.0293773491759	0.938238236199	0.456283790957	0.736958245228	0.837402155263	0.0418130099016	0.228647312303	0.255228511552	0.768357229257	0.0765744103072	1.56569661935	0.125975501373	0.166095036205	0.0246682509999	0.0364728094826	0.155289002604	0.133234078209	0.156880271393	0	0	0.477820245963	0.420283949754	0.0364555218835	0.21428189517	0	0.417155531234	0.0289468230142	0.130896408713	1.28884655286	0.058394819107	0.196504554968	0.208897382854	0.192748557823	0.0221843685904	0.0494346782678	0.0537695889791	0.0407788732826	0.220449578345	0.0207333955677	0.120528860197
LINC01498	0.0845053991895	0.00878559871174	0	0.00540507058901	0.00693868951671	0.00488614664679	0.00924812704118	0.0115648275921	0.0134579164018	0	0.00421435452617	0.0855210414312	0	0.0079930208902	0.0335249077162	0.00654732997367	0.0134925863323	0	0.0233889385603	0.0494718011973	0.00961951012711	0.025366088889	0.0169530455488	0.00417760464961	0.0152458636255	0.0152606643828	0.0299485086973	0	0	0.0478884433594	0.0449301327131	0	0.011327954516	0	0	0.00663115258358	0.0249881785644	0	0.0200656712172	0	0.0348031390171	0	0.0406560493416	0.0283113015851	0.0123175641314	0.0140124667977	0	0	0.00552216222346
LINC01499	0	0	0	0	0	0	0	0	0	0	0	0.0113991786776	0	0	0	0	0	0	0	0	0	0	0	0	0	0	0	0	0	0	0	0.0200366227146	0	0	0	0	0	0	0	0	0	0	0	0	0	0	0	0	0
LINC01502	0	0	0.0126825021388	0.0061865028628	0.0158836861988	0.0111851120982	0.0052925825365	0	0	0.00770272811604	0	0.00543806411787	0	0.00457430164929	0	0	0	0.00468518441255	0	0.00471867780903	0.0055051202348	0.00967778797988	0.00646800463216	0.0143447320616	0.00581667266022	0	0.00685565643377	0	0	0.00783026623028	0.00734655119745	0	0.043218937902	0	0.00546889989964	0.00758984434457	0.0114403270543	0	0	0.0147209738401	0.00995869136297	0.0072197982329	0.00581673174985	0	0	0.00534610137718	0	0.00543628725737	0
LINC01503	1.2219176772	5.9158633629	3.44474474341	2.98411437964	2.02486108554	1.77272097842	1.63204784473	1.24277276986	2.10960438171	1.10137414476	1.99433620212	2.229633581	2.20532674388	1.44995605303	1.34095424477	2.23339940562	1.16171958352	0.815192695159	0.760940187745	0.447090281993	1.6975870574	2.20904314149	1.14767722343	1.93575889726	1.7936589582	3.74626812127	0.814911321915	1.1642619695	0.889874641139	1.60522422656	1.1896619707	1.34203891099	2.68033332825	0.743067894444	3.20325200897	0.823731425296	0.768626339745	8.6521624688	1.12100468298	1.47087833222	1.13229196227	7.43769663528	1.9039031513	1.66353584836	0.837915050339	1.04991528201	1.623084223	3.85844069084	1.01262389947
LINC01504	0.0450231335863	0.179743770552	0.042505472994	0.234986433394	0.0443618819182	0.0249913082357	0	0.00739386760009	0.249521705914	0.00860524467316	0.0269440933193	0.00607523355072	0.0539676501794	0.0459923885112	0.0367437353082	0.0167439040742	0.0402563590857	0.00523414011264	0.0523372698601	0.0369009051445	0.0922521979134	0.00540585959983	0.0505809540437	0.0160254817906	0.077978436737	0.390270692881	0.0536124605248	0.0121777053163	0.0326648489639	0.0174954524559	0.0328293402574	0.0373750671873	0.144848498957	0.0130236648532	0.323813162569	0.135666151799	0.0127807722096	0.0781097206636	0.0427626828286	0.049337421682	0.0723159813416	0.032262922616	0.0454878835214	0.0217206885798	0	0.0418074697609	0.0581168945352	0.291515927917	0.0635497977279
LINC01506	0.294550584215	0.446219890463	0.198628236919	0.0322968381393	0.20730324288	0.0583922392048	0.0828902945545	0	0.603111662322	0.0402123410773	0.050363940212	0.113558357929	0.126095517244	0.0477605791975	0.228938153073	0.821565437742	0.188118119073	0.293509879776	0.139755577747	0.0492680200136	0.0287396581079	0.0757848073938	0.303897845018	0	0.15183063807	1.41339573461	0.107370527949	0	0.457928890228	0.163512631699	0.115058723887	0.0249505472967	0.270751034552	0.0608596353789	0.571011373552	0.2377381662	0.0298622985657	0.152086259023	0.0399660358907	0.0384256598525	0.181963845417	0.0376911900143	0.303664360933	0.135334480429	0.257603354044	0.0558189900447	0.0301756076822	0.539225953167	0.131985976185
LINC01507	0	0.402433607358	0	0.0761799859249	0.146692608639	0	0	0.0407491626929	0	0.0948506341105	0.0296989154165	0.0334818925284	0	0	0	0	0.0633889369843	0.0288464493203	0	0.0290526665103	0	0.119171326425	0.0796463709413	0.0294399359052	0	0.161314803212	0	0	0.240030489546	0	0.0904647066735	0.0294259817894	0.0266096868787	0.143552323808	0.101015240747	0.0467302972426	0	0.681591960843	0	0	0.0306575857429	0.0444519415864	0	0.399024308888	0.34721169565	0.131662729881	0.0355882727373	0	0.0389151476869
LINC01508	0	0.146970358412	0.0581526209528	0.0319125927262	0.28677164945	0.0192325095941	0.00910045813727	0.0341405007408	0.0794581676596	0	0	0.0561036596156	0	0	0.00942560022829	0.0257711435282	0.0177028590451	0	0	0.008113643872	0	0.0249610574133	0.022243131772	0	0.0100016174859	0.225254859839	0.0117881230852	0	0	0.0403918179117	0	0.00821790098814	0.364137819065	0	0.131650837659	0	0.019671345079	1.12206708724	0.0263270317827	0.0379684979632	0.00856185550492	0.0124142554462	0.0400068763559	0.0891495763377	0	0.0551548943585	0.0397554656001	0	0.0108679748706
LINC01509	0	0	0	0.0378354941231	0	0	0	0	0	0	0	0	0	0	0	0	0	0	0	0	0	0	0.0395571062804	0	0	0	0	0	0	0.0478884433594	0	0	0	0	0	0	0	0	0	0	0	0	0	0	0	0	0	0	0
LINC01511	0.941845637065	0.00815991038741	0.0686094382843	0	0	0	0.317811448506	0.30075386744	0	0	0.0234853125457	1.29736397042	0	0.103932891611	0.453715639358	0.0486483643197	0.275696919189	0.00760373309508	0.0217232369666	0.0765809058132	0.00893443272148	1.20939175298	0.220439689786	0.00776017223034	0	0.0566953524292	0	0	0	1.86807383395	0	0	0.0490989612501	0	0.0266269488022	0.0246355940546	0.120684632147	0	0	0.0477822626061	0.501030473383	0.0117172375577	0.368166117032	0.557454882595	0.274568113936	0.954399161934	0.0187616662421	0	0
LINC01515	0.0132205310927	0.351864758997	0.209176482762	0.238459661268	0.280066784319	0.0458650838552	0.0347239780473	0.269581369596	0.145275159597	0.0273740157577	0.00527455103066	0.115955010182	0.140862103618	0.0337628544432	0.00899114996391	0.0245832849464	0.0323665363656	0.0448275832644	0.117091383008	0.020639106841	0.0376233453578	0.027778960759	0.0141452589108	0.00784283409481	0.0715546282352	0.372445287814	0.0262378154246	0.0506577993376	0.00266435038173	0.0235461445248	0.301248824114	0.00130651945028	0.285917045713	0.450942936945	0.0343857421465	0.0497960280423	0.0328381234402	0.205468611643	0.152774101158	0.0120728106017	0.0421972902421	0.003947350114	0.0572442841079	0.0566936280384	0.0115622013136	0.0862263084642	0	0.0698474968652	0.0259176045819
LINC01516	0.22932304365	0.143049338115	0.0775983753857	0.107879211352	0.080177577761	0.102654805554	0.184582353783	0.188301444984	0.077754101564	0.0636247401938	0.115103149455	0.0598914066886	0.20690004211	0.180522857669	0.150929313816	0.165066241502	0.160633328949	0.133299133791	0.159700641817	0.168897754438	0.186942254711	0.137672356212	0.160277673609	0.228198861469	0.170829766042	0.0561079340049	0.14471575837	0.0600256677823	0.0983948514134	0.0431188056184	0.370838779195	0.135977147132	0.293524767962	0.272830979056	0.0451732593983	0.069658130248	0.120746687182	0.171117373789	0.203757323355	0.297233780623	0.127958533007	0.0662619182739	0.389709362671	0.0416361595036	0.116452853137	0.0343458424707	0.265246818864	0.244476669662	0.12761879315
LINC01518	0	0	0	0	0	0	0	0	0	0	0	0	0	0	0	0	0.0272364796676	0	0	0	0	0	0	0	0	0	0	0	0	0	0	0	0	0.0616804782452	0	0	0	0	0	0	0	0	0	0	0	0.0282859236643	0	0	0
LINC01521	1.40113474727	1.44247729296	2.15086881357	1.57378519559	0.796906526877	1.57286393374	3.65018767003	1.77719199516	1.65448562793	2.38405579931	2.5973329393	2.68992456186	0.352738635132	2.02993522969	1.80508248613	0.984960372606	2.34261760633	2.31751453366	1.88224078038	2.57415895818	3.53224154133	3.1663201961	2.66919870829	4.47359750689	1.76742427785	1.0121127094	2.06374664786	1.47892370977	2.21765688785	1.72635003946	1.72353191541	2.44512795258	1.11166315147	4.1106721401	0.834740455706	2.40275018823	3.35493626038	0.724628796467	1.16849746108	3.47440742435	2.04782574536	1.46931626168	2.93477617215	2.45468747261	2.57031365125	1.48843936861	1.20084319979	1.08330124448	1.13444765583
LINC01523	0	0	0.0257971487949	0	0	0	0	0	0	0	0	0	0	0	0	0	0	0	0	0	0	0	0	0	0	0.0532936312834	0	0	0	0	0	0	0	0	0	0	0	0	0	0	0	0	0	0	0	0	0	0.0331734329083	0
LINC01526	0	0	0.0446489113758	0	0	0	0	0	0.0406713762027	0	0.0254725312995	0	0	0.0241558314018	0	0.0791471465663	0	0.0247413776863	0	0	0	0	0	0.0252504065649	0.0307165060095	0	0	0	0	0	0	0.0757153146811	0.0456458474919	0	0.0288799983162	0	0	0	0	0	0.0262947754641	0	0.0307168180483	0	0	0	0.0305237877708	0	0
LINC01529	0.160128900514	0.399546994789	0.424595354964	0.163872702842	0.306788802365	0.0617249152366	0.0584141143296	0.248360250432	1.40257398641	0.127522255265	0.0106476818937	0.282093018963	0.0977476772208	0.0454378179102	0.0968018235664	0.363924178746	0.249988846339	0.0413682199256	0.036932995325	0.036455958539	0.030379944061	0.197605026996	0.214161664629	0.0158322484892	0.141236667504	2.53508893183	0.143764878929	0.132339548369	0.0752989538147	0.0432112360698	0.00810837202098	0.00527491474198	0.181262449043	0.0643331354688	0.150900312745	0.242929929476	0.00631333160995	0.276518248118	0.0929435223729	0.00812375284662	0.126400930286	0.0557793254151	0.0513593099199	0.364799313906	0.225624802629	0.230118722222	0.146730105201	0.276000828457	0.23020624745
LINC01531	0	0.0067234323718	0.00282656853122	0.00413638589268	0.00531003193353	0	0	0	0.00514952900546	0	0.00322515614214	0	0	0.00305844468686	0	0.0100210655502	0	0	0.00447476466368	0.00946493006836	0	0	0.00432460207449	0.00959109672296	0.0155564481373	0.00583933140432	0	0.00728823950997	0.00651653264778	0.00523543001421	0	0	0.00288968111709	0.00389726907832	0.0109697583086	0	0	0	0	0.00492132872715	0	0	0.00388915154251	0.0129996232114	0	0.00357448122273	0	0.00363478081537	0.00422599363729
LINC01534	1.63374629839	1.37095098983	1.90758354226	1.17931705803	0.939021754305	0.850176635663	0.996140306087	0.846422414529	1.28232774882	0.966509624908	0.488857718437	2.21763107859	0.213704939302	0.629155397847	1.42854993407	1.59128885188	1.05583242578	1.49230945904	0.549074857739	0.97921272115	0.797033049108	1.98496704076	0.780366463968	0.473056825978	0.940389340397	0.885105124127	0.562452994097	0.867998584381	1.05830666195	0.982512632297	0.957272405767	0.553560121394	1.2201640428	0.801710715259	1.21407655487	1.33694641267	0.717744807003	0.829498235946	1.25615568694	1.20774077469	0.913154241074	0.731699270472	1.68429652567	1.53256190623	1.64994204495	0.941712469128	0.460270824382	1.10189434441	1.35737950113
LINC01535	0.526262171236	3.12494345947	3.37061512032	0.970972614384	1.57554256144	0.681135991931	0.790799435656	0.415503579356	2.3789128687	2.42756037634	1.11440868529	1.67286986584	0.50545833006	0.522658409663	0.54374119872	2.17356087004	1.01477369582	3.38844876296	1.11762925332	2.26326515715	0.255752732554	0.498209162095	1.31564005333	1.09268334582	1.97922726423	1.38168673698	2.42744782073	1.53290972234	2.1782739488	2.30061599908	2.10314931235	0.444067262449	2.49622467308	1.25882325834	2.07376083017	3.19248912255	0.919327314967	0.599888845377	2.69144845267	0.563752044822	0.912802630653	0.489520146853	3.35960808283	1.74954005392	0.398293251697	2.5440646871	0.355622365066	0.436851791385	3.32520773152
LINC01537	0.28005491698	0.0338120041849	0.0521207700142	0.0416036004765	0.0979148214943	0.0626822812688	0.225416490824	0.229958336078	0.008632292092	0.0518000605877	0.167598858999	0.140186634105	0.144383656208	0.312744070231	0.202750431686	0.092392179257	0.259635911281	0.0682660053711	0.135021001031	0.23799470076	0.0617022863867	0.341681217335	0.311726143248	0.0750297795071	0.104310746938	0.137040766157	0.261253676442	0.18326203878	0.294943587257	0.359827899511	0.263492304825	0.214269189846	0.0242202456079	0.182926675482	0.0858148521395	0.263711465174	0.15387006412	0.0195911932032	0.0686437057258	0.28049163298	0.429731759014	0.250854099744	0.241221052754	0.377721296806	0.2212234518	0.167775935791	0.285054801713	0.0304653975688	0.092093888281
LINC01538	0	0	0	0	0	0	0	0	0	0	0	0	0	0	0	0	0	0	0	0	0	0	0	0	0	0	0	0	0	0	0	0	0	0	0	0	0	0	0	0	0	0	0	0	0.00803864287063	0	0	0	0.00720770592539
LINC01543	0	0.0613625261133	0.0128985743974	0	0.0242314457233	0	0.0161482573836	0	0	0	0.0294349250572	0	0.0245652748409	0	0.0167252039606	0	0	0	0	0.0287944205857	0.0503902005492	0	0	0.014589123793	0	0.0266468156417	0.020917369519	0.0332586662971	0	0	0	0.0145822087534	0	0	0.0333724424987	0	0	0	0	0.0449153268498	0	0.0220284066084	0.053242484617	0	0.0215078355916	0	0	0	0
LINC01544	0	0	0	0	0	0.00891475942968	0.00281219652578	0	0.00409232113495	0	0	0.00288949769111	0	0.00486108062266	0	0	0.00547048488681	0.00497891501427	0	0	0.00292512774086	0	0.00343675323528	0	0	0	0	0	0	0	0	0	0.00918569686369	0	0.00290588218352	0.00403283911962	0.00303939029519	0.0123834941558	0	0.00782194159535	0.00264575914113	0	0	0	0.00374555960381	0	0	0	0
LINC01547	1.67500296185	2.35481004296	2.95462826182	0.805913119171	1.23985447056	1.32987445388	2.14499442957	1.51907232551	1.46514957646	1.05917731818	1.43628248773	1.65858908131	1.87291722714	1.66944443227	1.45652849251	1.54181979041	1.54343469683	1.47740305009	2.22803856496	2.12217915273	2.25389903059	1.78101906292	0.969640589002	2.4421402253	1.48540212043	1.5620893055	2.11221329255	1.25095661261	1.28980238961	1.5381638189	1.54188509277	1.54661453533	1.57285691357	3.08551018885	1.4361710006	1.09073721659	1.95753213633	1.93367142252	0.696516517059	1.55241980603	1.81726994887	3.65757805508	3.10313878716	2.15755568705	1.66896269406	1.51999565323	1.67926802299	1.70301113594	1.38535581479
LINC01548	0	0	0.0195104486684	0	0	0	0	0	0	0	0	0.0250973513743	0	0.0422219574082	0.0252986278396	0	0.0237575343656	0.0216227166334	0	0	0	0	0	0	0	0	0	0	0	0	0	0	0	0	0	0	0.0527985514137	0	0	0	0	0	0	0.0299100574394	0.0325328605588	0	0.0266762514972	0	0
LINC01549	0.216993847755	0.444749401452	1.02429855509	6.20994918878	3.42090998447	8.38836411097	0.875262690118	4.17444923811	0.503550372034	2.22181632423	4.24827594839	1.52675554193	12.2000650681	1.47776850929	0.527054746659	1.58515993823	3.04888357691	1.54962802539	2.52245116306	0.254068416933	3.40874886068	0.632742995065	1.96516823092	0.23906547392	8.03103269168	1.57865588466	6.03791296621	3.73111928628	0.0374837529194	1.80688328305	1.41271915884	0.367618708069	2.44339536574	1.1657092065	0.841322079799	0.467041178044	2.81592274206	1.29967719616	1.35436723307	1.16062714339	0.823461035544	4.19280176202	1.27513513578	2.19340421222	2.6026288447	2.91963025519	3.42345227547	1.35899567587	2.62530088765
LINC01550	0.136205369053	0.304452533408	1.08546464545	0.322339007111	0.219946968873	0.417399703731	1.28192320153	0.506390193068	1.01226536327	0.549582409198	0.609076526184	0.216974110385	0.75585461049	0.715012609494	0.519767876931	1.12213065576	0.526767484198	0.840107224548	0.245038112983	0.434131264216	0.852757240063	0.340707766574	0.658832057474	0.260359747691	0.641633681088	0.496040721946	0.749807245836	0.393987277674	0.192147484196	0.584410916217	0.210357505108	0.3297822595	0.561951100233	0.645715529692	0.495452415558	0.292140244574	0.25776523562	0.451267228056	1.37272743993	0.345502514229	0.504859688911	0.687964083308	0.237543392907	0.292044868536	0.483099076366	0.60227259002	0.591483176359	0.352148749334	0.26701778259
LINC01554	0.536957119627	0.133979314658	0.337953914344	0.601714697172	1.87291087032	1.21456424186	0.211549223366	0.4673598776	0.389940026087	0.502878640915	0.282780939414	0.666583704137	0.729449209251	0.274258347794	0.51125077609	0.858675495984	0.493824731791	0.224725177238	0.41909720925	0.213757707405	0.161365998847	0.451301408416	0.913479338336	0.324910617225	0.511494656112	1.32652270007	0.529784904849	0.973070149305	0.194784567572	0.281684424476	0.949462430885	0.331124390907	0.166991601207	0.139791127551	0.131158070956	0.414609517408	0.266746684422	0.186311201738	0.254999210074	0.304012037629	0.285274711003	0.42325322741	0.271249921629	0.638980994204	0.629268552244	0.427376837897	0.361960879728	0.651879685971	1.38950301712
LINC01555	0	0	0.00402521392431	0	0.00756182425486	0	0	0	0.00733325784515	0	0	0	0	0.00435542036371	0.0260968855142	0	0	0.00892199472737	0	0	0	0.00921470381163	0	0.00910555576542	0.0055383436633	0	0	0	0	0	0	0	0.00411509027319	0	0.00520721190167	0.00722666871366	0	0	0.00728922845996	0	0.0047410829547	0	0	0	0	0	0	0.0103523195622	0.0120361691181
LINC01556	0.189986029794	0.266650462188	0.0747342293414	0.218731375896	0.233994647543	0.164776383164	0.0623752431125	0.156001086361	0.226921841474	0.18155958289	0.0284242838535	0.384538817193	0.569323966271	0.24259504498	0.129207584245	0.220796760807	0	0.193258829996	0.157749858144	0.111223083808	0.16220021636	0.142570846528	0.0762280717593	0.0281764193428	0.274207435622	0.1543914211	0.121195059445	0.449634329768	0.574321879494	0.322990080426	0.0432910506184	0	0.407482243704	0.171739099835	0.290039468068	0.0894494101725	0.067414459423	0.480670906201	0.631566283904	0.0867463394094	0.117367238123	0.0425441329346	0.342762776504	0.114569640621	0.166154953068	0.0945089767065	0.238426153403	0.576619756561	0.260714787722
LINC01558	0.0103137802754	0.160840731308	0.167693488205	0.0395809339731	0.0508115124674	0.00715617843004	0.0474063473982	0.0169376761985	0.285798859803	0.0492816668375	0.0987565053178	0.0278339684393	0	0.029266151745	0	0.00958912306955	0.0329350721051	0.0119902296336	0.0428188687645	0.0362278357789	0.105664446632	0.00619180004491	0	0.0305922912715	0.0893154694779	0.0223505443407	0.0438621448442	0.0278963650209	0.0124712952397	0.0100195298548	0.0470028648374	0.00611555819108	0.0165907553791	0.0298342667374	0.0629815433922	0.0291356652892	0.0146389273491	0.044732920175	0.0195919243975	0.00941840497782	0.0509721649258	0.0184767622997	0.0595442512026	0.0331714523326	0.0451003076246	0.0136816350249	0.022188773962	0.048693529199	0.0161753549565
LINC01559	0	0.0104780432903	0.0029366852916	0.0171901207804	0.00551689884923	0	0	0	0.0107002861753	0	0	0.00377761802876	0	0	0	0.0312343912582	0	0.00650924178946	0.00464909144289	0.00327788749395	0.00382419938395	0	0	0	0.0040406231027	0.00606681863839	0	0.015144345898	0.0270816084841	0	0	0.00332000705238	0.00600451320409	0.0040490979268	0	0.031634271546	0.00397358184811	0.00404742586624	0	0	0	0	0	0	0.00489680041297	0.00742746996294	0	0.0226583022647	0.00439062885615
LINC01560	2.20803795601	2.49025095999	4.19692640211	2.42687669447	2.92401803142	3.664637282	4.55837081929	3.03143850858	3.71333235243	4.92920502054	4.83103937591	1.77574276623	1.79975437382	3.82946077387	5.49008490743	6.63496909444	3.20394904796	5.85262916697	2.36140080947	3.43326930208	4.41567759002	5.51440822515	4.86198824177	2.71406604641	3.37808022994	1.53118174478	3.12508505504	5.06444814804	3.88742116869	3.02022054911	3.41325576432	1.34067872976	2.76570849288	12.097176095	0.946839849025	5.4225046272	4.4126610567	1.28966234587	4.37891237294	5.33929603693	3.67749118303	2.29425942729	5.11178842731	1.86060608708	3.01247018861	1.88630765799	3.09086846956	2.47807926594	3.62914033321
LINC01564	0	0	0.020510100632	0	0.308244539237	0.162796737571	0.231096969624	0.0642195284842	0	0	0.140413953453	0.0263832580701	0.585920866347	0.133155819741	0.0531896945745	0.109072039438	0.274722725128	0.204575349067	0.129878858472	0.0228930905717	0	0.0704289906168	0.031380107279	0	0.31042122681	0.0423712616211	0	0	0	0.341903179532	0.24949718572	0	0.0419361143035	0.0282793005382	0.185730024507	0.0368228137283	0.0555037775462	0.0848028681056	0.14856632423	0	0	0.140110006696	0.0846611946206	0.188655309291	0.20519843144	0.700301498776	0.196301391318	0.0263746374713	0.367975036078
LINC01567	0.0989796498533	0.0189976861032	0.0479204002382	0.0584387232929	0.1500399116	0.0475453836249	0.0899902888249	0.0375110971332	0.0363761878662	0.130970225428	0.0911297989388	0.0359581934894	0.0456320894878	0.0950611321764	0.0310684903294	0.0212365924739	0.034038572629	0.0265542134094	0.075863192874	0.0267440438877	0.0416018167589	0.0182835953166	0.0488782682351	0.302622691682	0.0659342956655	0.0164995762487	0.0323798289768	0.0926712064007	0.0736522864381	0.0369829911736	0.138793461219	0.0406315414181	0.0734855749095	0.0880967821377	0.0258300638535	0.0716949176821	0.0756470473471	0.0605415269838	0.0578524523661	0.180773761315	0.0423321462581	0.0886592216436	0.170331994131	0.0612194158115	0.0599289536609	0.050500152672	0.0436804118083	0.0564872696581	0.0835865779693
LINC01569	2.08658225057	0.681205135707	0.65970241742	0.621152140742	0.855039120017	0.554751995899	1.4789527357	0.65651029868	1.22981641522	0.93179257298	1.30706627567	0.453908264612	1.353795543	1.17863431104	1.59810429034	1.15129461657	0.753490610858	0.708453546083	0.420990590588	1.64965391946	1.04554116558	0.790231890313	1.21276511524	0.676755390047	1.29469396255	1.08817612775	1.04494700593	1.01534166273	1.33227495729	0.454665960917	1.34194628538	0.219696713377	1.35409311458	1.24805149186	0.337399804117	0.615151868812	1.25937337722	1.35325951289	1.62064916464	2.33282688792	0.626441170529	2.85592954399	2.63866939181	0.729107060972	0.631022841587	0.679049079332	2.85283119536	0.756266587227	1.23863315008
LINC01570	0	0	0	0	0	0	0	0	0	0	0	0	0	0	0	0	0	0	0	0	0	0	0.0320887817885	0.0593053812725	0	0	0	0.0270395660952	0.0241765127231	0	0.0546710828948	0.0118554542711	0.0536039762777	0	0.0135660335361	0	0.0141893125976	0	0	0	0.0247033120892	0	0	0.0321526362718	0	0	0.0573527358295	0	0
LINC01571	0	0.621657005389	1.13048238436	0.0711544999424	0.274031009227	0.0321615893421	0.0304365060633	0	0.0221456708119	0	0.124828739771	0.0156365697044	0.0694515623775	0.0131529134334	0.173381695508	0.40941037072	0.0148018146047	0.134717449182	0	0.0407041547547	0	0.0139137203103	0.0371961062197	0.0137489124751	0.100351307591	0.376682734202	0.0394254085176	0.0313432457251	0.084073506548	0.292696171611	0	0	1.05630704667	0.150842677426	0.456031805872	0	0	1.32351673455	0.0440254133582	0	0	0.228357304108	0	0	0.0202691644319	0	0.0166202823464	0.0625258421308	0
LINC01572	0.209596330218	0.200474162018	0.320021448118	0.218071622167	0.201928714361	0.255306303442	0.357830703386	0.332733377695	0.25368257379	0.115728951299	0.334487784741	0.223113974917	0.107007826012	0.235255024679	0.139376699672	0.129913245627	0.449178382802	0.238250303646	0.174032750698	0.504447709125	0.203596769896	0.212512167535	0.127078868787	0.878663137535	0.144533054371	0.0353272177068	0.289198480093	0.0692888881191	0.152064770366	0.0678721940289	0.250472252884	0.231989684713	0.112385609355	0.299777248593	0.0663656526963	0.144734115071	0.489208800241	0.144776389166	0.0442384993235	0.565694930968	0.368303925693	0.166881868245	0.447048639776	0.153547106741	0.30143557458	0.120483034699	0.367415963908	0.245031038527	0.131486029306
LINC01574	0.592858191189	0.0493091727696	0.0621895551305	0.0303359586808	0.6230943186	0	0.285478121602	0.389445569165	0.0377662779025	0	0	1.17330117675	0.0789598119887	0.0897216594925	0.645115009911	0.146987557909	0.530089985532	0	0	0.13883024211	0	1.70840608668	0.348879549856	0	0.114089879464	0.0856504788484	0.0336172010127	0.106902855955	0	0.652736586004	0	0	0.423854298139	0	0.321805695523	0	0.364639995701	1.11424911343	0	0	0.390665235467	0.106208389005	0.627500711557	1.74786898161	0.967852601624	0.524299799348	0	0	0.0619862709584
LINC01578	18.8390076714	5.71968124546	16.9773450966	12.9701827121	29.3957304857	12.6899377988	18.7601145463	15.1321921246	16.2724706137	24.2568145937	20.8567858689	9.9700449475	20.0843319362	15.2269048065	18.886304921	21.8903842961	17.7803677075	30.2739074436	14.5013055649	17.8907020435	9.96409007337	15.6200143779	26.3766931322	14.1937707071	19.2055879021	11.1131297857	15.3012787409	30.7705851632	22.1498756524	22.6776411453	16.969032636	10.0005030893	6.87877422203	24.3547626348	9.97925724949	18.4001996241	15.6289584127	23.4550219498	27.6268649284	12.4680618147	17.4926785786	39.6805303247	33.153438892	9.39139767382	12.8305501516	9.92117106874	22.224259549	7.26341383187	25.5018067782
LINC01580	0	0.0403700829693	0	0.0165576382663	0.0212556541433	0	0.0141651380558	0	0	0.0206156836322	0	0	0	0.0122427215682	0	0	0.0137775174927	0.0125394896656	0	0.0252582636717	0.0147339767688	0.0259017600319	0.0865552666663	0	0	0.0233743996857	0	0.0291742686817	0	0	0	0	0	0.0156004718369	0	0.0203135600099	0	0.0155940296776	0	0	0	0	0	0	0	0.0286167531808	0.0154701458488	0.0436492538267	0.0169163312557
LINC01585	0.0341828146271	0.042645771044	0.044821300995	0.026236504805	0.101042321935	0.0237176199395	0	0	0.0326627268346	0	0.0102283523365	0.0461248619851	0.0170723917813	0.00969963886405	0.046494775489	0	0.0218312477954	0.00993476169642	0	0.0100057832151	0	0	0.0274303331582	0.0202783187857	0	0.0370380449074	0.0145371680055	0.0231141310173	0	0	0	0.0101343535738	0.00916441725705	0	0.0347898049214	0.0160939865407	0.0121293969464	0.0123548065245	0	0.0156076425347	0	0.030618634668	0	0	0.014947530527	0.0113362118778	0	0.0230548954575	0
LINC01586	0.404262510887	0.157609228031	0.10071489598	0.0310285604772	0.109539412174	0.217384441204	0.172543024098	0.315350141241	0.0386285216902	0.0482915328919	0.508054870851	0.279566158345	0.0706672289945	0.292517191222	0.116847315341	0.0375858595566	0.277550920887	0.176239950642	0.201401188753	0.230749808804	0.0897359735807	0.297302530558	0.0729909892599	0.329754167925	0.0291736678081	0.0438029846165	0.0515770755264	0.0410038351609	0.0244414608077	0.235637381571	0.626395804565	0.317612492026	0.151735967918	0.423905423776	0.137147023967	0.00951676373068	0.337103079973	0.0292227843822	0.00959914834636	0.433771307248	0.312175416469	0.380216333241	0.816870996863	0.365681181707	0.406586481047	0.14077090503	0.449354756955	0.0204493764503	0
LINC01588	0.0188075676004	0.0293299144077	0.0147965518509	0.0144354653969	0	0.0152244883694	0.00823307273486	0.00514774863646	0.0299520119323	0.029955659831	0.00750359228197	0.01903360949	0.0250488569402	0.0124525175333	0.0149226433865	0.0174861278351	0.0200194490122	0	0.0130136372141	0	0.0107046170264	0.00188183017935	0.0100615440985	0.0297526388075	0.0135725107987	0.0475499046998	0.0106645702122	0.0296742101221	0.0189515646399	0.0121806605684	0	0.0148692682374	0.0537846553083	0.0362692742776	0.0382830738195	0.0206616609533	0.0111227652213	0.0974334232146	0.0119088711959	0.0429370423787	0.00580935416004	0.00561551223553	0.0520284865964	0.0126019573548	0.0137070188589	0.014553570411	0.0202310333901	0.0761095614098	0.00983212342067
LINC01589	0.0807787316461	0.100777871354	0	0.0310002497468	0.238777019902	0.0280240126111	0.344771188664	0.397973574329	0	0	0	0.0272498614374	0.0403444294833	0.0458431836823	0	0	0.103180532464	0	0.0335362380907	0	0	0	0	0.0239602398061	0.0291470494981	0.131289055169	0.0687066882012	0	0	0	0.368131926792	0.0478977659783	0.173254311648	0	0.109617511857	0.0380323222084	0.0573268943269	0.0291961212578	0	0	0.0249512467908	0	0	0.0974260082651	0.141292350602	0.0267890408426	0	0	0.031671817278
LINC01591	0	0	0	0	0	0	0	0	0	0	0	0.0120426806997	0	0	0	0	0	0	0.0148208536078	0	0	0.0107158087874	0.0143235005806	0	0	0	0	0.0241393545705	0	0	0	0	0	0	0	0	0	0	0	0.0162999170019	0	0	0	0	0	0.0118390277272	0	0	0.0279937997877
LINC01596	0.0373874534984	0	0	0	0	0	0.0245497156169	0	0.0357248574754	0	0	0	0	0	0	0	0	0	0	0	0	0	0	0	0	0	0	0	0	0	0	0	0	0	0	0.0352055955578	0	0	0	0	0	0	0	0	0	0	0	0	0
LINC01600	0.16055296093	0.10015127319	0.240595170108	0.0586809563429	0.0979301951513	0.0106094362078	0.110444040136	0.0941664588654	0.255688789944	0.00730628373286	0.0823567851342	0.0928471962757	0.145100587143	0.16487710829	0.114389996	0.120839512201	0.0634765210078	0.048884518261	0.272969918608	0.0402823500422	0.120100996128	0.151464903482	0.0736213086836	0.022677394497	0.0386210990932	0.24851952412	0.156067420246	0.0620368905025	0	0.0519908039649	0.188147840719	0.0181333165845	0.0655912696256	0.0718753344941	0.150435362559	0.0503944690816	0.0271287893706	0.331595325373	0.0290461276387	0.42588107842	0.0708460271573	0.102723139625	0.0220694236754	0.0614731750481	0.0802364851087	0.187625075	0.115136360089	0.170164241343	0.149880447913
LINC01602	0.0419788951561	0.104743999055	0	0	0.0103405885021	0.276705565961	0.00689114824335	0.0689393136501	0	0.471374820347	0	0	1.92888075565	0.00595591860073	0.349730438437	0	0.0268103043101	0.0610029226973	0	16.4165060751	0.0143357611804	0.365424830721	0.648462700538	0.249031985087	1.21176543385	0.0795993070378	0.0267789936944	0.170314649601	0.0253801797861	0.0917577997227	177.382544848	129.82106928	0.782191051852	0.288397911795	0.0142414406111	0.424937714802	3.49305352412	0.417245658942	195.459005611	224.880116187	0.421414609145	3.11155160201	2.16605271699	28.7410266026	0	0.097451645967	3.08566692875	0.0566260590184	0.123443498352
LINC01605	0.59623408102	0.326567977344	0.129663724232	0.0892937548555	0.14328712977	0.0504505877492	0.305564922895	0.143291405212	0.0555824326555	0.15287030583	0.0174056718472	1.78567160336	0.130735036933	0.0247589336313	0.197801360901	0.392095588114	0.111451245315	0.0845303311227	0.0965984676674	0.170269241309	0.0496618270853	0.51509104526	0.350088187646	0.0431347286916	0.0629668191523	0.283625764386	0.0494760382842	0.0393335081044	0.0527530872229	0.974790974847	0.0132546843549	0.00862285668729	0.514640435585	0	0.15787226412	0.136936350658	0.0412813903957	0.115633520987	0.0828730678523	0	0.691749546376	0.0260519920467	0.409288482272	0.385863323142	0.432417719516	0.337591198003	0.0208572531417	0.137314472616	0.091228151739
LINC01606	0.020989447578	0.00327324997048	0	0.00402753363235	0.0155108827532	0.0109225881301	0.00689114824335	0.00861741420627	0.00501401508426	0	0	0.0885071364846	0	0.00297795930037	0.0107060338297	0.00487867664942	0.0368641684264	0.00305014613487	0.00435700769885	0.0215036569097	0.0107518208853	0.0441029968111	0.0294755772972	0.00311289981359	0.00378676698079	0.0170569943652	0.00446316561573	0.00709644373339	0	0.0305859332409	0.00478274765012	0	0.00281363687717	0.00379470936573	0.0106810804583	0	0.00744787531795	0	0.00498391059235	0	0.0421414609145	0	0.0454416653914	0.113917750774	0.0917830821834	0.0208824955644	0.0037630084497	0.0070782573773	0.00411478327841
LINC01607	0.0841573097758	0.559962215483	0.27955085196	0.236843479688	0.414606485761	0.136248558144	0.497341767327	0.207309428453	0.268049627698	0.294890501233	0.218243740919	0.20819032287	0.420318390815	0.286563475185	0.667736279798	1.40839789327	0.322488204126	0.440264819665	0.186340770329	0.328453466758	0.49815407387	0.336821366195	0.270131417793	0.249623791136	0.384637616444	0.51672532233	0.524922581086	0.265563495148	0.339206585354	0.272521052831	0.43466629024	0.0998021891867	0.661835862239	0.426017447652	0.304539399228	0.3433995734	0.457888578008	0.871961218401	0.532880478543	0.102468426273	0.225288570517	0.979970940373	0.445374396036	0.225557467382	0.0981346110645	0.316307610253	0.201170717881	0.151361671064	0.505946242043
LINC01609	0	0	0	0	0	0	0	0	0	0	0	0	0	0	0	0	0	0	0	0	0	0	0	0	0	0	0	0	0	0	0	0	0	0	0	0.0231574584113	0	0	0	0	0	0.0220284066084	0	0	0	0	0	0	0
LINC01615	0.0209994046215	0.0392976329473	0.0440558518319	0	0.0413819756186	0.0728517974898	0.124099511202	0.120701030291	0.0601967237915	0.0401360368247	0.050268372963	0.155846456114	0.0629281234066	0.0595874398906	0.0714074172893	0.0976198202431	0.067057556677	0.0610318614652	0.0523088950865	0.0737617984644	0.0430276854784	0.0378205016026	0.0505535314609	0.261607627788	0.0303085068785	0	0.0893056573394	0.113596962685	0	0.0612008853938	0.019140066023	0.0622580070116	0.0337796594342	0	0.0142481965127	0	0.149028169313	0.349134641682	0.0997254975262	0.0383527458869	0.0648637724922	0	0.318242555111	0.0506541295344	0.036730649018	0.111426143315	0	0.552365984384	0.0494008231547
LINC01620	0.0248689578326	0	0	0	0.0490074183169	0	0	0	0	0.0237659454007	0.0148828272761	0.0335571327364	0.024841289165	0	0	0	0	0	0.020649279184	0.0145589767007	0.0169854608593	0.0447896726844	0.0199563378875	0	0.0358934452246	0	0.0211523961429	0	0	0	0	0	0.0133347419639	0	0	0.0234176545732	0	0	0	0.0227099967218	0	0.022275916795	0	0.0199960496364	0	0	0	0	0
LINCMD1	0	0	0	0	0	0	0	0	0	0	0	0	0	0	0	0	0	0	0	0	0.0327209094475	0	0	0.0568407420508	0	0	0.0407481224397	0	0	0	0	0	0	0	0	0	0	0	0	0	0	0	0	0	0	0	0	0.0323117853003	0
LINC-PINT	5.82869986004	3.98142901991	3.03137924543	2.55480507836	6.73328279169	2.3367371366	2.04723422511	3.88036722144	2.58567260802	3.04977876096	2.72248609167	6.67433904066	7.62910927618	2.66522014864	2.99053314672	3.16308109113	3.28111807951	3.55048359479	4.51000380706	2.35042828502	1.99551890547	4.05544114977	2.87167945195	3.48684905539	3.16267758886	4.10591132712	3.20640342063	3.35459504579	4.39239847	4.40515343039	3.41365515069	4.92403886277	4.07162981592	2.61982196087	5.47818067728	3.73904478003	1.90647792624	2.37422987398	2.53289952911	3.16048711853	2.72859982291	3.40305949266	5.98579959946	3.20849127787	4.54451276953	2.14922274337	5.9165444309	1.30930359784	5.0204074339
LINGO1-AS1	0.325490771633	0.050759442557	0.0682865703394	0.124912771039	0.0962130933133	0.0564601430546	0.128236161575	0.0801799701221	0.124406562502	0.435475999548	0.233747934278	0.126271049102	0.13817967098	0.096978558422	0.160488170358	0.219400545996	0.166302740559	0.104059323798	0.040539393692	0.181023747065	0.0611351697839	0.190520776823	0.496267167174	0.111027522984	0.111573190946	0.123437454811	0.235320407089	0.231098820962	0.0983948514134	0.0474306861802	0.311504574524	1.61637350704	0.0087264120205	0.347190794917	0.0662541137842	0.191559858182	0.490861532674	0.00588215972399	0.324606494448	0.364111381264	0.261401003143	0.364440550506	0.170297653003	0.143942151427	0.092515322214	0.13493009542	0.33845494087	0.0603707694471	0.178666310409
LINGO1-AS2	0	0.02082438669	0	0	0	0	0	0	0	0.12761201452	0.0199784559212	0.0450465281076	0	0.0378915002381	0.0454077935583	0.0620761933854	0.0426417283484	0	0	0.0390874487589	0	0.200416333279	0.0535781017192	0	0	0	0	0	0	0	0.0304277972673	0.376102216717	0.0179003323497	0.0724257199305	0	0.0943063917203	0.0947666307425	0	0.0951227822558	0.0609710319228	0.0206233533052	0.0299028144005	0.0240916219986	0.107369436962	0	0	0.0718206771078	0	0.0523564279588
LINGO1	41.5666721682	4.24449174661	16.6955231644	18.4713932008	8.55960249174	23.8878695829	38.5542115696	31.2356214355	18.9660367787	45.5956595459	98.1053082056	51.786966371	14.1573557636	46.3441107102	37.9879127657	42.6887610552	38.2028131556	27.1141676655	41.696968981	74.702489612	22.9778080962	52.7519461376	26.0837315469	38.0727917248	21.3945289267	5.34730162112	41.338047522	37.4190527054	14.4408796207	37.7928326734	56.6359629524	81.4988402684	8.5389953217	35.9043045317	5.73499501446	21.8153462256	77.8969815377	1.52422573803	39.5269312883	75.0833630907	39.2123655257	79.581326224	39.1856866587	60.0005087686	55.8953634271	31.3732785686	45.0170451074	1.6657773379	19.3849354099
LINGO2	0.451571679725	0.0158696188224	0.116754337218	0.00488164852335	0.0313337660216	0.092672510669	0.112759383454	0.799034874665	0.00607733207627	0.0486245779463	0.0228374418547	1.80654052658	0	0.151598666039	0.575289343129	0.106439266072	0.487439067155	0.0184849373518	0.0158429814429	0.134042992382	0.00868796561193	1.59222138155	0.306226564137	0.233929053923	0.0504880501076	0.137828356767	0.075735303431	0.369859306236	0.0230718961935	1.29135040612	0.0115940399932	0.0113137826535	0.0818477265371	0.0689917418303	0.168300679843	0.101812963705	0.0902733853193	4.52398932703	0.0060408433559	0.0232320656119	0.400768646729	0.598185179452	0.133106211542	1.32450844876	0.600736097559	0.940726421589	0.0775374379006	0.0986623651152	0.0648362144507
LINS1	2.58554158519	1.26013737034	1.28902954665	0.883208655816	1.03022526618	1.05863855393	1.40856750862	1.32981413861	1.17012436901	1.37119437232	1.24295489057	0.761023216286	1.06712310734	1.77370161256	1.36227752414	1.5400673269	1.6748756753	1.3228855756	1.20317173576	1.37725303084	1.31376761637	1.28782287378	1.33835553307	1.62989915752	1.32455567378	1.04671702007	1.57806650402	1.81364331746	1.68001314465	0.648645584219	1.68329386808	1.11360153882	0.851626119957	1.18761445603	1.33982431213	1.51430158084	1.4134795765	1.26927794732	0.987689520608	2.2624870675	1.48668432676	1.16561093761	1.9766016112	0.904673650046	1.42133937902	0.8423794979	1.56686165004	1.12104059218	1.43706296984
LIPA	21.1326375039	15.8395925986	24.1560613354	50.6979978468	24.0068977029	50.8600328003	20.0271280064	30.8330904793	29.9878091617	15.4566738833	27.3654879636	26.5690477913	21.8385793647	24.5643650555	15.9264136697	15.9638666254	21.3964902782	28.998507121	34.072025598	24.6983995963	39.6738161472	16.5837944092	13.5577913275	19.238032772	38.4382978013	52.4383281989	31.6968440799	29.4633850902	16.4668493166	13.4266515958	12.0302214734	25.9913764004	14.6330732762	13.6915587046	42.8261553849	18.9994919479	22.41607664	31.6046644976	10.5710083534	14.6587709797	24.64811201	13.2439625882	24.7528756894	14.1357002623	15.1071738062	22.1790561148	12.5621239153	34.0669535808	20.0532530023
LIPC	0.119547536495	0.372862571869	0.181386202464	0.206453052133	0.22296295544	0.311053565903	0.0813019902992	0.182302195442	0.346773693704	0.0612028107831	0.0178858051563	0.308222005255	0.0682368745582	0.0605759660925	0.0958214810245	0.420774567779	0.106345213147	0.193578371712	0.0283608927064	0.0274946724343	0.189546471973	0.215308380265	0.147324276805	0.0227955059266	0.246490480323	0.522758709638	0.134365047258	0.0577407400992	0.0980911636004	0.178353043198	0.00778303610656	0.0126581673207	0.167121563541	0.172905229525	0.541722807922	0.108550586303	0.0454501419143	0.629608948235	0.00811039154264	0.00389889990015	0.139792440546	0.0497168899148	0.0308116230422	0.178514115967	0.11201997704	0.192566901612	0.0673595933831	0.169898658124	0.170749218612
LIPE-AS1	0.415526717018	0.718545264789	0.642783044474	0.710530439064	0.777387160801	0.397797129583	0.359191276403	0.367110446218	0.351815136354	0.59313203089	0.431241238065	0.741678025225	0.609461666681	0.397009814579	0.461453464789	0.855797330981	0.393032498778	0.565617997486	0.21836809023	0.511155707641	0.233509722127	0.498916648676	0.574029262811	0.202819330298	0.747765892494	0.507226695081	0.456324743785	0.384118626911	0.718693952719	0.715367763681	0.522558370987	0.115396281247	0.781229547615	0.475465901397	0.628112510907	0.505193603175	0.31355413494	0.638762287898	1.22895560364	0.365043768598	0.448410904778	0.970548142869	0.444109127865	0.393315833747	0.381804971173	0.540746466058	0.365879243146	0.191567114941	0.742421116041
LIPG	0.0590808447595	0.913979663662	0.745465198169	0.752753776418	0.219546655883	0.708593741692	2.05498644526	1.03539296378	0.917773550248	0.617838453992	0.511160191849	0.522743452339	0.268097226185	0.993425146821	0.304222173933	1.7907102273	1.09209102165	1.51006938185	0.131750968314	0.0938805277639	2.38884599309	0.257401703453	0.201831144545	0.0891236131652	1.04274947796	0.484690781768	0.529793961049	0.196325562187	0.434762363597	0.501798717733	0.0538496823968	0.103094169573	0.2389514164	0.169680116729	1.15449511268	0.794757190749	0.15932784343	1.93526284903	0.989220349302	1.01275292733	0.519317804621	0.196562200517	0.36301694057	0.289097859181	0.221442785606	1.1800744111	0.192473060776	0.461093513388	1.2588243007
LIPH	0.0483261407665	0.117231900326	0.0873047612054	0.140125340437	0.0581977954054	0.0596105149378	0.162187737914	0.0573177208378	0.102615796339	0.0410513176257	0.218512544093	0.51080599067	0.0697267626489	0.0700882444361	0.0584286601245	0.179722778229	0.0891627987955	0.168543882928	0.0535017713937	0.150887793462	0.113689681006	0.109601770615	0.435195345151	0.0414101767051	0.092999028384	0.0639989021963	0.118744892466	0.13797263311	0.136349197301	0.119976699314	0.0440472261751	0.175113860576	0.10364995937	0.0427139556407	0.444480129349	0.111236699792	0.190533346016	0.0388148336954	0.300899067888	0.0490341996176	0.119417320885	0.115432698385	0.135624960815	0.146792931101	0.187841358879	0.195881050703	0.273395983624	0.0760526300299	0.0378955368305
LIPT1	3.38944580623	2.72617629178	2.27691815713	2.15426570992	3.00474179966	1.96765704343	2.28300505879	2.2249150112	2.62623945678	2.36668771772	2.13884317221	1.67741490185	3.37597370785	2.24323833167	2.60235073473	3.52150972436	2.67332202737	2.22987230222	2.19340829524	2.58694937031	1.63176691555	2.09896316046	2.57961280311	1.80331556494	2.17967237905	2.5886814318	2.85812587461	3.28354537817	3.08853623989	1.37748091969	3.08048402663	2.45318948488	3.14012986826	1.819032814	3.05755418768	2.81669480984	1.98498459198	3.8190935061	3.85574917912	3.06858990369	1.9798962131	2.54887706127	2.83150027888	1.42902878643	2.02998483359	1.9195952285	2.50726330439	2.46289813431	3.13766398322
LIPT2	0.596687379169	1.12825369202	0.723711082452	0.77283857667	0.973748914072	0.879769844935	0.685654736421	0.566506051186	1.03340244842	0.641500329098	0.580267267345	0.666760720798	0.633274987475	0.560854855463	0.69747059482	0.762799795045	0.547804309676	0.758707790885	0.603821803265	0.42573048128	0.866015241115	0.682850696444	0.867856918075	0.575207239692	0.511337960192	0.727343577752	0.618533841717	1.05912180795	0.721506981215	0.326060993454	1.05371948986	0.75183755325	1.09980727739	0.863007062087	0.797058757235	0.438957720518	1.12480486004	1.37484953144	0.63757106624	0.681108579019	0.714190026086	1.73703357923	1.27835788676	0.599713030376	0.391381001499	0.606014595371	0.601732631708	0.842610785329	0.73109333902
LITAF	9.88128229488	26.2624941925	29.0217923943	41.1979105582	30.6178204302	44.5630759463	24.4914173199	25.2893330269	23.5984005575	9.91119769271	14.7011744278	18.9258581119	23.5375142315	6.51386340537	15.7041732287	13.4124694146	19.0133989013	12.4205627665	12.9189807492	19.4618415817	19.0815540064	6.85913414335	5.03700334646	4.96924009038	20.5749598436	22.9489117003	28.6179378866	18.8056067476	3.02542777911	13.92524952	2.73500195603	12.4185086878	27.5917420894	4.6120297677	40.7255919338	9.34170041684	9.89949361389	36.4857580376	20.7977879846	6.69868604885	8.78224714118	13.8818142593	7.54128235672	15.615887301	9.83154619041	18.5477789096	3.11487412121	21.4981546485	12.3825538903
LIX1L	24.2158583337	15.2098019915	15.6067882823	15.7060133246	10.3198526956	22.3267978229	32.1380790343	18.3387224242	18.5314137669	29.1600676499	24.3687856917	16.2327458859	17.5312633129	26.2438675451	33.0893959716	20.4333043394	20.2309898713	24.8053629347	19.843463791	36.5808665449	23.8754474753	23.5834058953	21.9701959547	23.6641093253	23.6675508443	8.89903088412	24.759850833	21.039557804	26.9990521594	22.145616079	37.4341363126	21.2063834316	12.0530300489	31.1947505808	12.4598847578	27.6368973478	24.2232448426	18.1448127842	30.515149245	28.0729267401	21.8566142681	25.4714881243	30.2537861646	10.9689021968	15.3833779549	18.3144844627	23.2235727877	13.0014820447	17.6967294929
LIX1	14.7645461563	22.5031966208	15.9616331827	7.47230321236	43.8709883179	24.7804459704	32.7046359744	39.0688514116	8.62925033659	30.0852611915	16.6931432821	8.13599410929	73.8641697842	21.6666360804	11.9799607956	32.5001456717	25.6916516924	23.5581205469	27.9263059626	30.1060886632	26.3474010939	8.66358166974	20.8946979891	5.79133261626	53.8875750969	19.3605466356	27.8610212233	17.5159615065	11.4858234912	43.7249068821	17.8694726243	1.44794422762	26.5910633311	11.474592493	58.5412655054	19.2716200072	6.8708685983	24.0089318892	14.1458788526	4.7840553483	25.6818484016	14.4536325255	9.87864811788	10.2886599892	12.1551937915	34.6585738563	41.5227361321	2.42331322776	24.1299071015
LKAAEAR1	1.17296674386	0.0636247390576	0.320978349061	0.0978579312284	0.477370647315	0.0707703175616	1.07158943006	0.188441404435	0.511672152228	0.755417550237	1.22080334339	0.103222977426	0.101883628373	0.940630301131	0.329494225492	0.734937789545	0.309422725809	0.592880939948	0.423452960224	2.17948552129	0.226407583113	0.765414913386	0.491091448477	0.574824923643	0.791268518863	0.221033493802	0.954294738426	0.48278709141	0.370000915914	1.28813292115	0.418347157359	0.181437620434	0.0546908771792	0.0737607562426	0.0519041444392	0.672313308716	0.325732998641	0.921628712515	0.799228630174	0.62871108436	0.141773674161	11.4887784235	0.570455192325	0.492068686906	0.4237142726	0.0845644837658	0.420581223202	0.051594624915	0.89980070746
LLGL1	13.5240974303	18.3720124225	27.0071431121	36.159292816	27.5215635345	52.6048628073	26.9825266037	33.2900278481	20.3876455087	31.3579082755	27.495137777	22.8560573256	37.7693876208	26.6377903125	19.5811874932	18.1261035181	23.4630168146	20.4747386587	24.726220854	22.9166803185	34.4449435059	16.4903996174	20.4689253551	16.937933163	40.354955045	19.4118720094	44.6931520979	36.1781939939	17.7683491968	21.5148679295	37.4752977481	28.2626403611	44.29641376	24.1128112453	39.4647482866	14.9012907289	23.2158722365	29.2271206948	20.0245493879	23.1167102515	20.0073215009	14.6854937879	11.0399150086	22.0271036447	19.1266803677	28.3147166721	16.1593061212	11.8111014365	29.3627041882
LLPH-AS1	1.98951662661	0.554035649097	0.0559007237129	1.47248698316	1.08516426273	0.764160395243	0.116640703413	0.845986629646	0.780785970119	0	1.8497228186	0.0719081415779	0.6387760071	1.93556838456	0.62820188231	0.759710973462	1.08910944058	1.23905454866	1.62244336445	0.0831941525752	0.0242649440847	0.682509298048	0.0570181082501	1.13809216106	0.666592554172	0	1.3597968949	0.816785865725	0.472547986242	1.13894553011	0.680009986119	0.273855284775	0.742935623704	0.745066515304	1.1811594817	0.66907584495	2.24393843508	0.410901430479	0.607381104034	0.0648857049194	0.834004435267	3.53232394892	1.94852110637	0.0571315703898	0.155353547612	0.353460538886	0.535023695758	1.19807743248	0.919346940057
LLPH	3.09584766954	3.09883443834	3.16905046937	2.70560468214	2.6138311651	3.07604296463	3.08924063121	2.69440009694	3.10899672962	3.04586473277	3.3574153853	2.28300177789	2.68026725745	2.46883295243	2.50846672188	2.05190438027	2.74119680578	2.6493982221	2.69701338542	3.40594081606	4.00574670699	1.92506495108	2.63983925626	3.3084255958	2.66975741961	2.64334544255	2.96998907383	2.38923135091	3.4186702084	2.26236797304	3.05898149142	3.11639296792	3.02600045902	4.05108321577	3.38943435762	1.96344420935	2.7748138987	3.24273096557	2.53012557902	2.59697464076	3.01246738246	4.26622962965	2.44796860963	1.94819512753	2.43143753792	2.17827445724	2.68875121903	2.05813904407	1.91953481642
LMAN1	11.7715394596	13.5188890285	19.1259916302	10.4007464188	7.86349265678	9.00051606923	9.44984472277	11.2987365808	15.9235620085	9.87412341563	8.74565691149	10.1443256892	9.86023341554	9.42216641078	8.3438179475	8.6758933619	10.8540370024	11.9586372301	10.6866961865	12.0900823423	13.9129674458	8.21369039686	8.97637080865	19.0715011062	10.385601559	12.6980916802	9.1527015141	11.4033925732	11.781907398	8.3376702591	7.17271357902	6.52417544285	9.97382341043	6.32958195124	10.7522192637	12.1502225638	11.3506742475	20.964584002	7.56138263548	11.4246351914	10.8343645249	4.57332768496	13.711493711	5.5806323958	6.99680054255	7.45192178237	4.12817652842	24.6940348144	9.21284348738
LMAN2	27.9179110549	45.7661089172	46.6466518059	43.2667736861	36.5939037133	26.8831725355	31.6997760238	26.8255351319	41.0509987214	29.075723444	35.5897841215	20.2167843445	38.5331922537	30.2434698629	28.3363415257	32.4170862759	25.9984736222	32.7178215031	34.338603614	36.920873099	33.6269607313	23.3956521086	18.7181474537	49.8468950913	28.8346801853	42.2561742995	39.9994772576	32.4346077007	32.5203124352	21.3194595531	41.9905926006	36.1146310467	39.5211314427	46.9656672328	32.1123036008	26.5716360939	30.022315889	40.8370124254	56.573356612	30.4593374784	24.8752815184	87.8734354917	29.9666865053	25.180854785	24.7116544615	21.1205843651	22.9297490993	49.3885843948	30.8979338242
LMAN2L	12.0838899537	14.0512030311	17.0723988038	9.34378882365	9.55572294804	8.44105190781	9.15783234344	7.57422993259	10.8438987094	11.0091860035	9.67147537594	5.34145567426	7.67970884562	9.09735896249	10.0629051072	16.066081911	8.59936799464	12.02016316	10.8136974556	13.3162237393	10.2677706545	7.65668073874	9.56570849404	13.1932209185	9.04464470789	12.5178064177	10.2224088248	10.7179090725	12.7642348701	5.4687400244	14.7522924379	8.88497370556	10.3433591515	14.5348715014	15.3890199961	8.68597028119	8.72642724754	10.4773228767	13.8129937555	9.98284174834	8.29785073783	15.4564766634	11.0966064285	6.14238195089	7.05256934516	8.91987048814	7.17742813216	17.6778027857	12.2947445963
LMBR1	6.65180971462	7.86410172636	10.559718759	5.66175404827	4.8048748792	6.29670801946	7.83297737372	8.58807825055	9.65927118588	4.18953461231	6.11909728958	6.6521571382	4.58486672067	6.31718217812	5.51978429384	5.48103532631	6.90819811361	6.17531724507	7.58811653708	8.47680065877	10.8079497751	6.53193779744	5.11840640427	10.2662055736	4.35701903671	4.5411638942	5.22766106146	2.97073982654	5.52523013673	7.37530649557	6.99821315776	8.05605652384	6.28591093813	7.4782635101	7.58313153181	5.76634233899	9.35357229399	4.84356710208	3.49687090034	9.69979526621	7.34740856805	4.18854709967	9.30606013383	4.73709613495	5.18688415152	5.46276118884	4.99713067379	3.97230737994	4.01927393279
LMBR1L	4.49475465428	3.53212523183	4.83968504223	3.46954672129	6.17787661182	3.8932569225	4.6626190494	4.99209925878	7.15579470309	6.2262296517	6.13548061657	2.33859419416	4.41663085945	7.4302650307	5.31959397677	6.20716765133	5.66878657147	5.61470113632	3.52847588689	5.63769708161	5.33984463567	3.76851975645	6.13871078297	4.79870468403	5.81637639179	8.42765584832	8.12238719492	4.89062445368	6.12986744244	2.96909140765	5.03756915465	3.43129234913	3.67008616678	7.6734972415	2.88331942839	5.01827906436	4.90942707063	2.87604245516	4.63411704863	7.68767377038	4.74845291993	6.94730845756	9.03370087928	3.09900741488	5.5603107955	2.47869731499	6.09223911631	4.17945755932	5.5538550695
LMBRD1	37.0148864347	22.8653326385	29.6065778863	46.3672877862	45.0965161603	43.2967028078	25.9931816602	34.4339924976	26.2647010452	24.4450854891	27.859016913	38.3456601372	37.0105216994	25.7339051169	21.2504787542	33.4632290453	34.3506549603	37.2360824276	42.5016668699	31.8111216434	34.4130245549	31.2939090694	28.8821880316	35.7500344071	36.9191430099	39.4676836005	31.0991299028	34.7429831277	24.9360900375	38.3847604751	23.3819253845	47.6277278655	36.5474632861	20.6239926327	53.7557524029	26.3167836076	26.9095114998	83.7741008112	23.5689463896	22.1556723638	28.3313616537	23.902930468	40.7032366787	30.2214233787	29.4143380177	33.7062343944	22.9825568738	46.2756959392	40.2327543193
LMBRD2	9.73542472779	8.27967822067	6.86652644179	4.44019584748	3.93901271235	5.92511688652	6.91032660105	8.42989411558	6.02000120581	4.52371407474	5.54932751702	11.9857064213	3.15839247955	6.08138330425	4.8084216588	2.87377170575	7.40778880149	6.59241221381	7.71472861948	7.1473147642	8.04771175853	8.7747725575	5.27498075532	8.81428394749	4.37960983678	4.53669868015	3.874221736	3.45856953763	4.70687504863	7.33327260282	5.24164606804	8.94725263127	7.60189554168	6.39977261374	7.66662612942	4.62076681731	7.61969119477	5.92214248407	1.05347831834	7.82217938386	8.63165582603	3.71744075896	9.78546413035	7.67355825253	6.6523344712	5.74594227316	4.65936322908	6.60691402472	3.96959460901
LMCD1-AS1	0.171363986304	0.568681819121	0.258850300698	0.610289215208	0.476149034111	0.863215962317	0.369074448717	0.576911728865	0.239065568389	0.199791448716	0.352781542185	0.501772146591	0.486132258388	0.344271093562	0.230754981866	0.229426228511	0.582239851972	0.488084781238	0.281729326246	0.335072887429	0.662454014652	0.23661727053	0.368534044049	0.256179411293	0.662844886573	0.222813261792	0.510140244542	0.245654751064	0.0911729313809	0.322961501027	0.568535240795	0.225574892299	0.395107289377	0.235456486519	0.460434287184	0.277545258754	0.420781889886	0.547519952507	0.19856770325	0.58526242713	0.408631722759	0.168845792368	0.336372463978	0.31690859094	0.386661460543	0.375079757353	0.42273886315	0.0785929890828	0.389693806273
LMCD1	0.604749102172	1.70033679843	1.11597610533	2.88056002228	1.92342425018	1.12305491583	0.605863800378	0.989490366255	1.11747210638	0.97737599669	1.54877084329	1.2675359957	2.60063718281	0.478215093186	0.751500123716	2.56530570679	0.559465472759	1.39187957403	1.20734499667	0.964490160152	1.16168267464	0.556597730566	0.756476510823	3.08372016929	1.32529921258	0.799805978277	1.01739732005	1.9484132782	0.325300989424	0.941721067383	1.54012641758	0.668393958229	1.24103516646	1.29592202796	3.00804547002	1.56391353992	0.678478622762	2.66148967232	2.53617116917	0.838524710701	1.0150232361	0.880251145034	1.32531267585	0.840215727063	1.05778365702	0.786002029681	0.707918846863	0.674798610139	1.29190472109
LMF1-AS1	0.0917128693551	0.162093689491	0.0641365577774	0.926838958591	1.46091520141	1.87722177294	0.0501845015373	1.29277281477	0.233691885364	0.262935390414	0.219542258714	0.433137300306	1.92382746337	0.0693979686682	0.259887492482	0.0568460168708	0.2733429023	0.470906332206	1.24380533869	0.0536912538546	0.417598347093	0.146824341396	0.073595886961	0.0544069533718	0.165461841764	0.629365397063	0.650056373175	2.56330604887	0.110898064576	0.0890963165816	0.0139320646327	0.0453176377005	0.0573725431182	0.154754956813	0.0622276206813	0.0287868958152	0.292889754303	0.121542968883	0.130662440543	0.0279169849204	0.0661001261668	0.0821501351418	0.176494424145	0.528486753858	0.708510882404	0.476504513772	0.32884743731	0.0309282696314	1.73801284593
LMF1	2.05929349117	5.039321993	2.57752151083	5.04712532037	4.0607464672	2.73455544313	1.70701183055	2.1346265498	3.15451402745	5.45941263684	2.14460582966	2.14208469864	3.98510641049	1.70877641302	5.1522485467	4.86399736144	3.02528379127	4.29892330958	1.77907848944	5.16222091395	3.05903343064	3.16171675865	5.37601878708	2.43051648178	3.82969501866	3.18965587452	2.89484402162	5.02091538209	3.69935002151	4.68273126996	1.7887464593	4.14777316394	3.35294336562	3.5033357897	2.06120332936	2.84285718648	3.70128555185	1.74122787642	3.98840941094	4.49998874675	2.08761290348	4.58976420455	2.40764934081	3.36561713381	3.00477499059	3.72849564584	2.86485379403	0.708959737667	3.82413054114
LMF2	13.8279222904	21.1393299685	16.5806232382	25.3598284055	17.759412234	15.0303038587	18.0359220483	17.3112423595	31.003467798	17.6194836079	19.365462728	10.2291018826	30.137103879	22.7858936157	15.0477547225	26.689744716	15.6400267288	13.9313237474	15.5796580185	20.0768956108	19.2700442768	11.7865475594	16.0687726945	17.9841762749	22.4369291441	26.2751213567	28.6452896331	16.6522025655	14.7750791419	17.0522686993	26.6669753266	16.235241062	12.4003057728	15.5972843141	14.211153068	16.1397021049	16.4996337584	11.6512217338	22.5502664905	16.0490669367	13.9060961846	42.6048426044	16.673579662	16.5960664487	16.8344237715	12.3201869026	22.5664142045	24.5428005844	25.8296425742
LMLN	1.93272315986	2.15390091086	2.46545001196	1.878232803	1.95451755599	1.15373041519	1.62857367953	1.82744898922	1.73241720263	0.92958422887	0.786331062849	2.45159717494	1.33537647979	1.1604359135	1.18107802474	0.769435559693	1.61490828542	1.16784312438	1.41449462942	0.910840536131	1.78788976638	1.94605596952	1.49780443485	1.6133301645	1.57116412469	1.79065865351	1.26486072471	1.14331448339	1.3855878754	1.01424108813	0.835539191412	1.61709514696	3.40117229482	1.06252997335	2.44822111819	0.980701845514	0.84031518709	5.22762395719	0.78119530209	0.75806240783	1.03037281674	0.586190801716	1.98097325416	1.87342188465	1.83949896213	1.75820185819	1.76765460335	3.14292705936	1.67730912672
LMNA	18.974178147	12.5889812432	11.4342122647	21.2321309662	22.6231854173	13.6114775687	8.20405454217	12.3589264373	19.0629680712	10.55313451	13.7634085511	8.62624890667	17.1774047109	12.0754949304	10.7038910902	15.1486618737	12.0371280704	6.24028196888	22.0771095853	7.03062051668	12.3208909832	6.26048691939	10.5753162855	20.5534332996	12.6797385008	30.2240123528	15.5267672469	23.8262514175	10.9046006038	5.08534818682	8.73372310304	13.7872330779	16.3602297824	8.07751560041	12.6784226251	7.73396119999	10.8030295913	44.2465065049	15.4754212663	10.1797357102	6.97268932079	26.1748560012	16.4186559578	8.66002143388	24.4394906048	8.04111509013	14.0635784835	10.668690005	25.8640266906
LMNB1	2.90603321461	4.95181904577	25.8887489104	6.40620630331	7.28143938788	4.29053572654	5.35652765564	2.72636910976	29.6134189888	6.34026753147	7.38668350528	2.86902862627	1.50312705674	6.19926533603	10.7767767552	7.38053132776	4.38118230082	7.0932092879	2.27130703405	5.60314220564	10.685552024	5.72028927331	7.04970132621	5.09595323242	5.02962705614	2.14538771682	5.23884242372	4.53152761274	7.61721859904	3.27884908667	4.55336533507	2.62985498905	4.2303762319	28.7915660952	7.31245055081	5.07131128876	10.4630655354	7.49548734177	2.68490795035	9.47450061418	5.40081515313	4.18012207977	5.7726987863	1.77328028402	4.17724436924	1.67291034243	4.26845723619	3.09408690916	3.7693385577
LMNB2	7.60732813023	8.45372724906	27.1219121705	11.3306369382	8.65587210633	6.18018213902	9.72016884519	7.036117113	21.316533146	13.1146716969	10.2903024086	6.11941991433	3.73634574256	8.96522870753	12.1402442372	14.2252134007	7.70022713396	9.82914084076	5.54516016908	10.4909863368	12.5734311164	9.65259223658	14.1153984698	12.1947563664	8.71552584359	4.36199345888	10.3624155699	11.1752057669	12.3273243299	7.22404044546	9.78970684729	8.28947025214	8.92278842061	12.4053045067	9.2892365718	8.30675767939	10.6124407948	9.40175302689	11.0373948221	11.6687240888	7.98950681297	10.2303132089	7.42179848159	7.47635804319	10.0776404911	4.99165839895	6.20927567871	8.64298617884	8.2722915212
LMNTD1	0.0717916719787	0.335871757432	0.150615854138	0.0936744491214	0.353686363137	0.104606012692	0.245130861353	0.282957533224	0.054879313981	0.0548859978116	0.0644455868103	0.130778121903	0.631063823355	0.0611143317983	0.0244123963097	0.0200242537534	0.279688520856	0.208652552658	0.268246393551	0.0462317164773	0.137294091668	0.0430995877275	0.103697869918	0.340712589393	0.181330006284	0.388941519259	0.134337955393	0.0485449232362	0.008680959969	0.125538241722	0.111239605254	0.0212844435259	1.7515094902	0.0467255131177	1.09112624193	0.0270408207203	0.0407591801377	4.6187260006	0.0409123610999	0.0458914302876	0.168532196942	0.0257224339248	0.383387336522	0.115449135105	0.156966039835	0.371414454031	0.149302211996	0.111367184755	0.152000067611
LMNTD2	0.233856355352	0.277637196372	0.174091188186	0.58479953067	0.490575281515	0.0157026164733	0.0495345318515	0.0433602201524	0.345997801643	0.165810805165	0.06320382681	0.03053767703	0.173313288755	0.128435913384	0.0513043066277	0.35769978305	0.144537146703	0.0438497491372	0.0375825326661	0.0441632217573	0.0566760946872	0.036230682744	0.151338963189	0.0716030615609	0.15787488433	0.531301538868	0.141160162398	0.112222493641	0.237167140148	0.0806138451779	0.089385543506	0.0894614033951	0.214383019236	0.0600091769431	0.266160584345	0.198898415803	0.0374754544373	0.321734489607	0.0644850763145	0.10333280717	0.0605837362432	0.141900778766	0.097992302976	0.151640117386	0.105559929284	0.0300212564044	0.108196112071	0.37650828761	0.242536602114
LMO1	0.851283556578	5.08147072755	5.54333407389	4.91550232258	1.27752770056	0.899620551583	1.90912534038	0.709758788774	5.9818208692	12.9162991312	3.67588220907	1.74070179961	0.680269149441	4.050747112	1.91498637064	2.70317946734	1.58922441422	4.43822252034	1.34843458624	3.17420151191	4.23993285094	4.31650531959	1.6815281155	0.69924202795	2.94878457692	1.66030158998	3.64259281033	1.02727951521	0.981852529133	1.17051823567	0.752034712459	0.823161369866	0.624996988735	0.303073781863	0.764209186213	3.19408494419	2.19348301465	0.359751496492	1.85343082657	1.65043893336	1.51296092671	3.71876000318	0.982938177544	2.21139744204	0.710140370422	0.764422902718	1.50270955179	0.0706653008698	0.4107965886
LMO2	16.1817805168	15.725010813	17.5642986713	39.7027347809	7.22500810085	10.0619275334	5.26831053849	5.62351552001	22.2987459055	10.9670397387	25.8438452649	15.9271715048	7.50232501173	14.6296230502	5.27739629636	31.4002111485	4.88317053253	14.3221461079	16.9059746654	18.4047193914	12.3406557408	6.79979935932	9.7289233342	18.9710227309	10.7528518754	31.6187737484	12.370783961	12.0347377241	5.86229498778	4.7720548849	3.95166948189	6.2686143451	10.150144807	9.03527745373	26.96791763	22.7991844488	5.51204819193	34.5720390319	15.5992490076	5.66245170755	28.0986190508	16.5159909309	13.0134976071	8.34585845263	7.1974114344	6.47372811109	7.91321098208	15.0096713001	10.2439839236
LMO3	34.758534388	15.7455118501	7.80547155006	11.1147549118	20.6677618329	10.4335353099	16.1399221903	19.2290330112	3.88255579995	5.27762304088	10.1574571441	21.7943903465	12.74461196	13.8320600451	13.6937200211	10.9504871735	16.6578076222	7.93256567088	15.7539842507	6.49767357014	6.03327936844	25.8324044622	6.73394242527	1.54089450268	7.267618656	9.03884484613	8.69044588705	4.70505830378	3.5005108728	27.5474912451	8.91191895326	12.5488228464	8.57731173565	1.19094743435	16.0574815725	2.16373837162	5.93240677432	20.1208817261	11.2767743388	2.62392469915	16.2593288252	28.8308678154	8.8995010078	25.9806484032	16.8968891086	23.4803386182	17.1275667725	2.21565448856	3.27245011308
LMO4	22.3913991002	20.4530357162	25.8365101226	19.9850154538	14.9214692086	10.4891001373	11.9720793854	22.7573839194	24.5319589099	16.6769464734	16.4430364397	36.8522958948	7.84968554364	10.1728641731	35.0446498898	16.9551017424	18.4930187078	14.2506602846	10.356252495	9.7009010139	8.95153879805	57.5219030921	25.0537743603	13.8392833485	15.0114350576	23.295520604	8.28160006297	14.4352760954	17.3574388184	52.9419589857	12.4922252825	24.5830090101	16.7977970842	36.0130032212	17.7286452204	17.9761110819	10.8523064038	20.083687968	17.7641184324	9.56366122877	14.4960712437	11.3691956274	13.3357226171	42.5767078145	20.7740692137	33.5436818652	19.0016727588	18.1680421905	15.7374778652
LMO7-AS1	0.18662202758	0.232825773617	0.528558782223	0.200534499205	0.147104898152	0.0258974011987	0.0735249493013	0.0919433046932	0.570633811141	0.0356689568409	0.156357527707	0.151091980449	0.149131516741	0.0635465379205	0.0253839520482	0.173509764817	0.071512982871	0.0650869294951	0.0309913296353	0.0437014814961	0.0509850258508	0.0896296991324	0.269562000808	0.0885680365176	0.215481728499	0.0808840946966	0.0317464292869	0.0504768965724	0.180528833622	0.145038185959	0.0680392228944	0.0442630282565	0.0800534256181	0.0539834202517	0.354547028232	0.105438680794	0.0529766240997	0.539611279908	0.0709009608045	0.102252430434	0.0691734396696	0	0.0538709793764	0.0300109345302	0.0652851670572	0.0742684370072	0.187363553939	0.654517984869	0
LMO7	1.78552089468	0.666928269826	1.36715731137	0.695275595073	0.795402645168	0.501322999178	0.827475957805	1.66852320832	1.28069399277	0.309170682494	0.179781072859	4.00892936097	0.246216995691	0.664466107747	1.39033278278	0.548581670152	1.21708788585	0.385956536998	0.299326155972	0.67912503762	0.727075142608	3.56537267109	1.23130063041	0.496255641237	0.563659751121	0.856325940125	0.351170705644	0.247929502361	0.858768511758	2.65500036439	0.276620382047	0.321545467605	0.677364424394	0.80437062181	0.743197116827	0.500479629478	0.600226589129	0.976650594557	0.158028159454	0.468473705606	1.22104979457	0.155932968057	1.42306077072	5.79961988682	3.04361248287	2.0732595671	0.496046075641	1.31128228222	0.415571630731
LMO7DN	0.0948302162427	0.307601351982	0.278529627091	0.0145571009951	0.411124786052	0	0.0871756825334	0.0155733732314	0.779273326386	0	0	0.0383879796084	0	0.0215270476931	0.0644930743984	0	0.0121128817031	0	0	0.0111032470125	0	0.113861207338	0.0608779459123	0.0112512522825	0.0547474999999	0.369904381659	0.258106359104	0	0.0229335043568	0.110549671303	0	0	0.111865573116	0	0.102948408736	0.0178592224252	0.0134597849576	0	0	0.0346390695499	0.316348455455	0	0	0.0152497722163	0.033174039473	0.0251592020253	0.0136010022629	0	0
LMO7DN-IT1	0	0.731188979388	0.361642272826	0.105845089478	0.747324961561	0	0.135826463974	0	2.17420814841	0	0	0	0	0.0782618836694	0.0937861904335	0	0.396328961145	0	0	0	0	0	0.0553306564483	0.040904085401	0.0497588259344	0.82181767867	0.0586468304272	0	0	0.0669841466304	0	0	0.295773715835	0.0498631903571	0	0	0	0	0	0.0629654114716	0.425958979481	0.0617618876871	0	0.166322282023	0	0.137199947493	0	0	0.0540690213967
LMOD1	3.58949681978	1.53676736892	3.11631636286	2.95613260416	5.91476714672	3.60434956054	3.83556695144	2.62245643905	1.58178981132	2.26377961416	5.92738298212	3.01215617683	3.37393626246	5.4501784696	1.44423884112	2.01585051718	6.66739557056	3.97855807992	4.11893579492	3.61217341093	1.99860402581	4.81177863636	6.1141977749	2.83699858801	3.16555601091	15.2130435007	4.75500112436	11.359538932	4.01012912434	1.73812980432	2.52487884798	18.2004032346	6.82009424172	2.18063246049	2.47330894671	7.48433193782	3.51254628871	2.27642988261	5.5056711845	6.38270434181	3.60511900118	4.77291388714	11.483804602	3.63906954199	5.36206427492	3.38266453269	3.79322054625	4.62765629805	12.7887464293
LMOD3	0.0672904214508	0.0774924324163	0.165606111885	0.206591000184	0.102003279471	0.0754210330047	0.0985663044227	0.110506849997	0.138488128511	0.014839820912	0.0960283453106	0.398118181411	0.0517042735193	0.0675640186075	0.137290612493	0.149187558776	0.0661166180894	0.0992895325296	0.0859581780811	0.0909084840757	0.169695717471	0.195771511336	0.141225160074	0.125897724033	0.074708059518	0.196299039456	0.079247283959	0.0770020571426	0.0688487828412	0.0854846791773	0.0471787408517	0.0736612977253	0.127671734332	0.101067416002	0.0667292758101	0.316817426815	0.11754962803	0.052383686223	0.0639120096868	0.0425414110715	0.204651573304	0.106638918801	0.280158069196	0.170639815536	0.0543228775467	0.154494328152	0.0668154007331	0.0628402260424	0.0730614606245
LMTK2	8.29244636621	5.55948918064	8.20701611377	3.82553733017	3.29546601264	4.41272560454	6.74272351195	12.3573719718	6.31997316698	3.72393822883	4.30605351299	12.2417624592	3.29732165963	7.19108448901	11.5048686616	3.53741585365	8.58754670364	4.39361819396	5.17813607286	7.22381089813	6.12192139947	13.5144183085	4.86638542102	6.7181167054	3.95163698933	3.84700826761	5.07152942119	2.61367481504	3.53467811559	9.89807854957	4.17202756556	7.35684318845	5.10869883451	5.11059781347	5.28466996215	4.39229001096	7.90104988538	3.25101477758	1.82641154323	7.5946662196	7.07378084748	2.40796347541	9.19319845996	13.5123978225	10.8487603141	10.1296166945	3.21650383793	3.24238636014	3.12596920443
LMX1B	0.140469087724	0.277078644929	0.0119472215688	0.00291391712886	0.00374070345643	0.00526832209635	0.0249286992199	0.0561122260889	0	0.014512309713	0.00908797000052	0.0076841804808	0.0303379037487	0.0430910199964	0	0.0847132409218	0.019397232175	0.116959239972	0.0126091653336	0.0244480929502	0.0025929777298	0.00683753150757	0.00609301568436	0.0810784924347	0.0410958399441	0.0164542943928	0.138851149295	0.0256713547748	0.0137719037313	0.143837827044	0	0.0607800467766	1.66720870753	0.00549093794327	0.103036700682	0.057198525064	0.016165594215	0.590032076602	0.018029275196	0.010400633147	0.00469066320458	0.384269116994	0.084932265341	0.0244205614771	0.0166012453109	0.0528796367096	0.00272253338608	0.0076816697129	0.00595408434592
LNP1	4.0743513575	4.48759514562	3.9280718563	2.28119934731	4.8096564566	4.04926422149	7.21824950987	6.06881682851	3.34774796027	3.49863459461	5.90727142044	4.21627691551	3.51931149566	3.61918583777	9.4572885179	2.95543680242	4.00376251114	4.67368914906	3.79160797324	3.83136076491	5.7739238246	6.91262578424	3.24581095415	3.00669581062	2.72009752639	1.79146221655	4.45319543162	4.47195228469	3.26063649895	5.71727115112	5.48966710003	8.9574572667	3.45114268898	12.5401156925	2.81788654091	2.08509796723	7.96902458025	3.93406374853	4.82321991877	6.27296761383	5.69061499062	5.35969057186	7.10215446203	6.45706139971	4.51865376481	5.06535617618	5.17316449387	1.92491462629	1.90616740751
LNPEP	4.07407157367	4.79512809687	3.87210708428	4.64820173388	3.68138294682	3.30159803127	4.34498768694	3.86554362267	4.26833651526	2.68102468701	2.87629696411	4.97601105282	2.80812662943	3.09459207318	4.1994877048	2.81188565516	3.77236840221	3.90954608706	4.99474222504	3.79235307413	3.71044310476	5.18935467498	4.02784417479	4.16458035276	3.84195763362	4.249421766	3.11992993547	3.0156325094	2.62094080825	3.52825148868	2.66937847296	3.00030903278	4.73208641147	3.14963164223	6.60967172258	3.84860393917	3.58991932399	5.96967158804	1.30544896272	3.75083875504	3.51729223692	3.69732649369	4.66229224656	4.29582367287	3.38171477601	3.68308073379	2.88002514772	4.91864701873	3.20610242033
LNX1-AS2	0	0	0	0	0	0	0.0163849285741	0	0	0.0238463262758	0	0.0168353146197	0	0	0	0	0	0	0	0	0	0	0	0	0	0	0	0	0	0	0	0	0	0	0	0	0	0.162339650556	0	0	0	0	0	0	0	0	0	0	0
LNX1	2.95369372365	0.694548767187	3.15108229734	1.3471815083	1.09708135048	2.25595993782	1.60185071932	2.82849725168	3.79021705357	3.48033070831	0.976365461723	6.7035135116	0.536788800454	1.6038628179	2.58722107031	1.29759845882	2.04937263693	12.0475167517	1.50553984702	0.970962950931	0.657493097122	7.3807121765	1.81799623788	0.639882792041	0.89837061419	1.08914495374	0.680682260506	0.611727084907	0.88821762813	5.81021072886	0.620184944545	0.873404258784	1.84496927679	1.03165852133	2.52872760802	4.95832533111	6.74396588891	1.06197384991	0.198287385754	2.36894025193	5.68665282055	0.332446171347	6.8159680307	6.38808296638	3.29323470387	4.02845407401	0.734703572894	0.50325111757	0.730625950091
LNX2	1.56899636276	1.94252777446	1.12399074931	1.40986482704	0.923800956472	1.35748389767	1.18730001338	1.50043577832	2.27626098583	0.795416966664	1.016258759	1.52007936803	0.759734348333	1.34107412373	1.01175374726	1.28975466849	1.29228766734	1.33187429308	1.86678052359	1.87907397793	1.63030322503	1.63115592071	1.22450916137	2.52842411274	0.828489291115	1.34760208778	0.850347353908	1.0350654737	1.21467774211	0.836469416966	0.85455617015	2.49318896581	1.32863253516	1.77461014603	2.04475631043	1.47743283402	2.29825464531	1.63902115603	0.481596346904	1.95260816854	1.96810171574	0.638428641924	2.92390649258	1.13079021998	1.74870277709	1.11364132872	0.795848229235	1.19372737827	0.858992801783
LOH12CR2	3.96676026104	4.12403990437	4.22888974888	3.38659611455	3.96514566382	3.70965137327	5.43588092704	3.80004464458	2.63677285719	2.26625265071	5.03165196189	3.2193057081	5.29748556797	6.38655085296	2.65865579842	14.0707180435	4.37840559478	3.10777409067	4.6541329901	6.08328879063	3.39643040065	3.52898024975	3.26389793749	2.06331893644	2.96633686606	1.75972801998	4.8653258193	4.0817454092	2.15497503147	3.88151381624	7.84675592424	2.5054885949	6.28075005424	4.30293429826	5.38293163421	1.86763398356	2.52953059955	6.09850097514	5.3237874043	3.58301811915	5.70016093568	5.00788646337	3.11157377632	2.98148890748	2.51390286136	3.4603786757	4.50404255392	2.39430329075	3.80933810617
LONP1	32.9019001983	24.0915793895	18.2657511069	21.825663346	21.7268148734	19.7060888679	22.7990529467	21.0190832459	21.4735268385	25.9019827707	23.9178302545	14.3397184312	18.4043908676	25.5024774364	21.354977234	26.3976357195	19.0978338937	19.1730350552	19.9608480532	26.4297106474	17.3704980418	18.5843523695	29.6438153963	23.3064480276	19.3084500431	23.3407240019	28.7697130146	24.217018256	23.5896867134	19.7470845013	37.8954788253	20.4021876452	18.3701870321	25.4334630414	16.3081971219	20.7474432705	25.8425806559	17.7803402385	38.798964766	27.6805607241	17.8814815251	49.5775607845	22.4246665298	23.5956531598	22.2577548149	18.710646212	18.4912325963	20.2739582004	28.3808133816
LONP2	10.369808434	13.7968620404	8.97731450982	11.5881716945	9.50348686293	7.97085439905	9.71668720119	10.7507889369	8.71495645386	10.1329283931	8.80254138763	10.5416815579	8.48645499627	9.50308893582	9.71613912519	6.36340832703	9.4962255384	10.8291546572	10.7051902328	12.0166170393	10.3543587751	10.3877373652	8.25892151584	11.7389918655	9.28164768113	11.2913773783	8.93163485459	7.58165318482	9.77588473321	9.47794392679	9.42530127993	10.9663130607	13.0395750332	12.5290167231	7.94694484147	11.8515392761	10.3628624144	9.80825469904	7.32407209939	10.5048274984	10.5519241164	5.57314041249	11.3029992953	8.38795824444	8.07564468644	10.2837954015	8.31478156538	10.4572775475	8.42445528891
LONRF1	6.55630593513	4.58761788238	7.85962208799	3.24821543855	2.7581650884	4.67333068	5.89006622877	5.19169420142	5.88157463567	3.97733651956	7.20883837417	4.53897850289	4.35563712219	8.30552691724	5.44650309452	4.80340343154	7.86727511801	3.96036124794	4.79408339781	7.67876540528	9.42389819241	4.8429046968	4.85814842911	8.18068756859	3.80420009696	4.64877955206	5.09633219364	3.79622665967	6.25185481937	5.16272798739	6.77777177018	13.0293381854	4.99350316133	5.18895567368	3.95714397333	6.20668766602	6.84943951873	4.55640266198	2.96935344019	8.14519898254	7.51609676855	3.81864462842	8.42327012568	3.39338414199	6.40127666157	3.66687071629	9.31681574168	4.11998281529	3.82842910447
LONRF2	10.6210958402	8.31485790848	12.2710961999	4.03457581812	3.85984860679	4.06496820952	9.57247557656	8.76944325484	1.76078189374	6.34110493114	5.43689452243	31.3416707465	1.75340313137	5.34337462238	8.46571652997	4.40129255434	7.97132374712	9.08518020733	4.03487182022	7.59426235028	5.29905417675	20.2198920985	6.1953020813	7.89056629349	4.61190712063	1.43379872867	4.09129515634	2.88951521946	2.55667012466	9.27022032496	4.37845804024	6.71788427089	7.95226472173	6.96281316	5.68886012909	5.46734080557	10.9489636525	6.82673333818	3.19111571579	4.12709733721	10.997115625	2.5299545148	15.6517543058	15.3364232761	14.0957905635	12.4803898264	3.78553680589	1.17534379927	2.14009013004
LONRF3	0.498425363738	2.42238480035	1.18643902587	1.68578146037	0.895861913157	0.155813787514	0.392017829579	0.746573870114	0.554765220563	1.53364156945	0.442507225248	1.35989014029	0.36656423482	0.230021378951	0.424648831072	0.142586297204	0.346309715863	0.824590137785	1.64177354838	0.301411529517	0.317978251424	0.706962292185	1.02848476329	0.490636457182	1.12649992344	1.5667615433	0.377351209586	0.570360201532	0.682165344518	0.569340382161	0.07987579149	0.954826141091	1.20118273256	0.974386708672	1.8507211987	1.66589288794	0.159369049955	0.399887879083	0.187279598027	0.580197986033	0.524463969911	0.0981220784338	1.51782584209	0.303874637014	0.641881953069	0.410513379148	0.420278038002	0.646475585629	0.87618307279
LOR	0.0719784470603	0.0224497046756	0.0188759625328	0	0.0531909784171	0.124854950495	1.03979023153	0.0886542759074	0	0	0.559981501089	0.109265298056	0.0539237740411	0.39827663482	0.0489518164702	0.0167302911441	0.0689547948659	0.115057463712	0.0597653934105	0.737418088172	0.319547613239	0.0756205042883	0.0577598072193	0.266874215726	0.051943359756	0.0194976699817	0.15305392331	0.0243356094857	0.0217588614508	0.0874061425543	0.984079492107	0.0320097265318	0.10613587303	0.0130130765078	0	0.0677779270575	0.0766222880271	0.0260154056086	0.0683646662716	0.164324366524	0.100048413961	0.596378813056	0.0779158311468	0.159155549545	0.141636966091	0.0954822398813	0.374226601288	0	0
LOX	0.392636636739	0.838292008168	1.37784515464	0.472237893729	0.574322488249	0.207832801647	0.239211566948	0.232660727738	0.80836963528	0.584108522751	0.290688725876	0.349563694342	0.254727703636	0.225124573562	0.333097057665	0.79784029238	0.348998527417	0.407047245183	0.45037180605	0.232230056297	0.757511793186	0.374230220564	0.519711506069	0.283351307026	0.452770735985	0.767533552226	0.179029424559	0.618581997516	0.851651705869	0.456148808326	0.542341541599	0.489629394134	3.9827421065	11.7030585681	6.61070978282	0.579359969032	0.201084461081	10.2235120201	0.192228738831	0.214391007823	0.250060044648	0.145029743581	0.74488845523	0.374285969328	0.194703339756	0.472521838184	0.316402394084	2.4161155186	0.676090197505
LOXHD1	0.0294457283428	0.00765330841214	0.00772198467253	0.00376677092267	0.00483554349246	0.00170256750675	0.0177236971283	0.0564163573956	0.0492385175314	0.00234497687435	0.0044054488722	0.279785384417	0	0.0139257564622	0.0233633669517	0.00456280667566	0.0877606480111	0.00142633219477	0.00203745659354	0.0143652874319	0.00670379608193	0.0456669279144	0.0236290120442	0.00145567754033	0.00177079635532	0.0106350927173	0.00208709895423	0	0.00593423494112	0.0190704311028	0.00223654430024	0.00581995027852	0.00526293585272	0.00177451043289	0.00332984459521	0.0254167226466	0.0156727407328	0.00532133296539	0	0.00224078681623	0.0363812414404	0.00219795631347	0.0265622151637	0.0493250670078	0.0407742781172	0.0943972144281	0.00527905863885	0.00661997552494	0.00577255738415
LOXL1-AS1	0.141578075508	0.248590191077	0.233769472022	0.156962174269	0.0878325324727	0.0618506755472	0.0413175029004	0.0473620924357	0.405846568505	0.0400884935449	0.0282424654067	0.226417232962	0.157133954206	0.0476134843078	0.0641905482498	0.053627301393	0.0636292172477	0.0182878697894	0.0783703986087	0.049116282449	0.0322325376647	0.0786993774957	0.0420780400851	0.00933206212774	0.0378407560411	0.823835451609	0.0178399740034	0.0638226005702	0	0.122256779351	0	0.034201342492	0.286786987795	0.0113760370324	0.818300828859	0.0395009951579	0.0558193640567	0.507919823786	0.00996073673467	0.0574609725157	0.0842230192549	0.0140906652079	0.105955193268	0.290916230318	0.100889633905	0.0904264993901	0.0150413358359	0.0742688796455	0.0164474350802
LOXL1	0.298195009921	0.880704938992	0.437281887051	1.91507729258	0.185883237746	0.19423406926	0.775222914262	0.169898351134	3.79718793054	0.232627895591	0.939619136416	0.895072160229	0.759855215729	0.203767090296	0.144856729381	1.65214500064	0.291498479808	0.0848975511479	0.247598313229	0.334892491278	0.65256487376	0.17536566924	0.16603760915	0.0613729980845	0.320593502371	2.38040978883	0.916177334172	0.691326690147	0.132455648205	0.165535746471	0.0610145519577	0.898507831079	1.34766321245	0.132027089123	2.76237938252	0.401132768742	0.349824881136	1.77283151033	0.0578007557837	0.722448892139	0.338354548178	0.179885531006	0.355730650589	0.880771831662	0.473680954328	0.355203383446	0.126559999886	0.205224701797	0.0524931851943
LOXL2	1.1091895088	0.945920489718	2.89048305535	3.04518381095	1.75016679992	0.643133166234	0.919321679328	0.496787058616	4.19128259547	0.952511773525	2.34881108657	0.766663177121	0.5733475747	0.94642437383	0.506415847976	9.70679355611	0.780227068243	3.34318570467	1.75824614099	0.894559448021	5.82220049801	0.721772717343	2.44616376483	7.51875431927	0.864820078082	3.44162744165	0.880750638764	2.65917810257	1.21928927492	0.50109587736	0.947351100339	17.5967680468	4.11332511795	3.28142954309	1.80516435944	4.63798404839	1.22754087863	0.496216396972	1.86020292862	1.37413984019	1.49023693291	0.479398650913	1.63729736294	0.536358030199	0.627484602419	1.1086823162	0.661928153937	21.2738371175	6.28008793905
LOXL3	3.58659049668	9.11049973712	4.68818686213	6.61926029432	4.07874713253	3.08339931375	4.72677962516	1.60788742896	9.09853083403	6.43325567192	1.14454160806	1.71473641025	4.01332292153	3.61025316078	1.09367423561	3.75436476126	1.69447360338	2.15850515758	0.964595367977	2.03732240083	2.90006402886	3.38661801989	2.99614933987	4.49009292443	7.21932934275	7.26115038195	4.72906103451	1.69456830572	2.66836553271	1.05464335747	0.984868920991	6.28976819918	11.6448698165	4.13817622508	6.99765735043	3.12888419287	0.871242656206	10.2274889386	3.54625057772	3.53001732221	2.0621178943	1.19962168466	3.09716768182	1.36645019461	2.55550354589	1.7530335716	4.49650444099	13.1043803845	2.9397660295
LOXL4	0.151473942452	1.16409062679	0.438544467606	0.558055412907	0.77609612637	0.163955433212	0.306343891783	0.114427843116	0.926323159065	0.167916520885	0.0507637634439	0.2370954273	0.423655164243	0.072209602767	0.140101626388	0.247862950101	0.178002659618	0.0387409472668	0.100617894737	0.0319237348405	0.140700806351	0.112760933421	0.121551743224	0.0251605474668	0.174898254859	1.14888405792	0.221599288362	0.0737462899006	0.0366320826505	0.129494126336	0.0662697933365	0.0251486217209	1.44247375704	0.0438162718441	1.36486255388	0.182571804612	0.0429990940202	1.26138752844	0.0863213860328	0.0276647920646	0.0860896563239	0.0379904083309	0.139920025273	0.151024092381	0.137772612331	0.148692743533	0.0217251158511	0.0735572971687	0.123531358494
LPAL2	0.586002253494	0.285711092372	0.0388605862857	0.124076471293	0.404840648269	0.30377824991	0.597082553897	0.276538748646	0.0707974047107	0.244602639517	0.782005160528	0.0954325640357	0.114378790343	0.661308153654	0.105359623246	0.764013234657	0.748514160945	0.696914765259	0.447421995709	0.630918527746	0.27602666156	0.149616952881	0.399976997345	0.459517441442	0.209014325737	0.189755169208	0.452594331346	0.273275712119	0.228050878991	0.150500290497	0.466584250975	0.0758842877916	0.216699702031	0.146129800103	0.0868333485587	0.152221881219	0.334610417891	0.204497238852	0.0831673017105	1.291691536	0.640805118432	0.923101518556	0.811761557916	0.1570596595	0.40057198363	0.259118342709	0.540993730911	0.104487227815	0.322192790009
LPAR1	1.43688640711	24.9573890471	15.2233571261	51.0501886251	52.9869880094	60.6162829239	5.53521416832	28.2509565321	3.65113369056	9.73923756761	3.10839602913	33.0003618913	18.589634409	1.75473906783	15.8416917437	9.84134536555	17.3714188735	22.5912157361	23.2783261456	0.601297289702	18.1157556771	15.2684429531	4.86840596795	1.04814383009	16.7253184682	20.9202169832	20.0296763909	29.9543910113	6.93699080356	3.74305929634	0.460806638826	1.87440461639	29.9508756844	4.46815668321	14.5481863122	9.12044166332	10.3181242204	22.9278354695	4.7260630227	1.58429392856	2.3440853453	1.42053826698	3.77907705192	20.8345952044	12.9202155427	24.475560145	3.31644366864	14.1204444043	29.9006628509
LPAR3	0.0499765678149	0.0155874325436	0.0163826093109	0.0191793811586	0.110795772147	0.00433450717213	0	0.0205183477968	0.00596926774638	0	0.0411241543983	0.522631268527	0.0187203618602	0.0141812388698	0.348382741263	0.0755058863659	0.227416533448	0.0145249973433	0.00518708960591	0.0182860418622	0.0256004405838	0.498800786118	0.0200520922607	0	0.00901641723114	0.1489153118	0.0106269447175	0	0.0151077615492	0.0182065292704	0	0.129647071897	0.0837420289859	0	0.169546701941	0	0	0.93025451215	0.0178002835551	0	0.00385923884881	0.0223828009569	0.0135247632389	0.296356919675	0.0218538549619	0.0704393746796	0.00895984738404	0.0463473025391	0.00979743486782
LPAR6	3.06446417377	13.2508762261	4.1143129788	5.59889607226	3.43576041592	2.15452321426	1.00945178401	1.09930894332	9.33421179511	4.78685932478	2.48585659637	2.58612967409	2.05426263389	1.70446390848	1.19784464428	15.1023968768	1.73283018883	3.52115099178	1.83863119505	2.00858964206	4.16518815027	1.83055982864	4.99174654088	2.46115968312	4.2686618195	17.015842601	3.21698367005	1.9964378803	5.86603491352	1.48851776255	2.12964488983	1.22245057282	8.29225897352	3.06648299429	14.0159653282	6.87853209251	1.16686862965	10.0125505926	4.41909643031	0.948304278935	4.24852936041	1.70532696973	3.17030341935	0.961861495275	0.792446012369	2.15411490698	2.52979580522	14.632779893	4.38294828506
LPCAT1	25.497345158	36.2980507969	20.7630501176	14.2230520657	11.5354965281	14.5980508095	50.9431020234	24.6500934323	36.1821180472	9.29254320652	27.8743391784	12.0999455565	8.47036701938	59.3834699	8.89856054888	17.2224873441	23.4260483494	23.805365726	18.6834957874	23.3929171737	29.6637969941	9.68026629238	6.95785986934	29.3883004156	8.83976959518	7.69983824325	17.1297602155	11.5923916174	4.10888657002	10.7641997048	23.1527658332	14.5911907114	24.5673626789	16.6912845021	17.1451308759	10.6776066709	32.9946026102	17.0539516689	3.17241949199	42.0951506066	29.0099317061	49.3593702248	14.7429374558	13.1185355332	20.9607006302	8.04550717657	22.8088933613	31.0606315762	7.77472396382
LPCAT2	1.2526078519	7.78765437607	2.59670722108	5.59953106383	4.11012746521	4.57060758551	0.748259755359	2.33559147632	6.16363525687	2.47087240656	0.539514992815	4.82976412244	3.33458993606	0.629824581086	1.0886333859	4.92395475614	1.63608899957	5.6743862479	1.74909581925	0.52080780882	2.95472583406	1.68618055306	2.22282860737	0.750146505019	6.51657343517	4.96793501996	1.54876826604	2.8649218125	3.11921863687	1.93080744639	0.235933025161	0.553963193132	6.20756527404	2.74334685219	10.3098371728	4.46868282692	1.17400300972	13.8852812266	1.3055822441	0.239097586134	1.78291231941	0.551672556949	1.19382261515	1.14113764648	1.16314051062	1.55506798936	1.24179582349	9.16071038471	3.81466794525
LPCAT3	1.41466211349	4.23693632687	2.70992905912	1.89476150812	1.51388841852	2.24263272984	2.13156997463	1.71548369232	3.44652254636	1.8846268957	2.43048381187	1.27048369846	1.06683479309	2.3686518106	1.36350234193	5.70965002722	1.45096941366	4.62614018165	2.24034846156	1.94705129675	3.53531248297	1.47358813073	1.68401926826	4.07106025844	1.7037422	2.58854780519	1.9801776478	1.98285000972	1.72192031189	0.823671090661	1.16985703855	2.69979179206	2.99900463394	2.40514702948	2.73018362918	1.76878872818	1.82839428044	2.61748015858	1.07224010703	2.45109355094	1.59159910746	0.709104898441	2.72804349752	1.11110324488	1.42975897552	1.43541633955	1.03128412269	3.20044643201	1.60154157854
LPGAT1	5.90122648222	3.81292887288	5.1374410539	7.20726388261	6.84561061246	7.49968312762	3.11513263813	7.46256611717	6.12672982489	3.44234823211	2.66299262323	11.7372545576	3.87700842955	3.22626810585	8.50915422778	4.0178937866	5.89591316256	6.26826557488	4.50517567085	3.16463739373	4.8122383818	11.961711847	4.57401350964	4.14991680209	5.54747289804	5.67732529646	4.80536092122	6.36824650272	4.26742239084	6.12629742566	2.2858402886	3.4081500513	6.38108093713	7.52735265655	5.41719054675	4.72307931185	5.14659865421	8.83162261621	2.08333919924	3.1286059582	4.3495306049	2.10445261905	6.29542913916	8.81835106366	6.35335450276	7.65803048213	2.66974736543	6.92027443742	5.11670284379
LPIN1	7.20486899171	5.37200177497	4.86526700925	5.34092929396	5.02688604223	4.98223990296	8.18876348411	5.33226207169	5.26900233312	5.4354907181	5.76463935717	7.5879549242	5.25271478388	5.93368722191	8.54732516714	4.3668725787	5.37136399919	6.45824842989	3.90147943992	4.76196743107	7.05445814113	7.55290605576	6.80736411034	9.29664576786	10.7314319975	10.9710024032	5.73609612154	4.92360611678	9.63265768704	9.18739442664	5.36273957437	6.55590828577	5.88243012606	4.73124786029	8.85533161421	5.88825384223	6.1103383843	3.60429944595	14.0584751586	4.21244495301	6.88563534277	4.97937450112	7.58574106351	5.34599722794	5.14403743414	10.3855652354	4.6796793385	17.3256441141	8.82806579156
LPIN2	13.1368075431	35.3448150413	14.635519188	15.4117376907	9.58603119711	9.25946346096	12.7124781508	10.4287414472	20.4088965785	8.31137050567	11.1088705766	22.9220384439	9.0515812708	10.8948483347	15.1899286206	8.72154998016	11.0362656203	18.728786296	11.3672459913	13.7177890013	16.9911310058	16.2284620668	10.3563121992	15.2600089416	11.7093127762	16.226735131	6.69694193822	7.55803191603	5.36448729906	11.7817824472	10.2262501751	13.5350774984	15.4544756883	9.55421990893	26.9941344261	10.1388801739	17.9066287119	22.761605268	7.5463281233	9.84141047644	15.1994629443	7.74946386597	15.0284742609	12.0492666394	11.0562926609	15.9260690227	4.84340691246	21.4766268182	7.3865757475
LPIN3	0.55757674352	3.23917518733	0.300071982696	0.922904258837	4.03202763887	0.272492852526	0.098693621249	0.262758456304	1.09336063255	0.315074483166	0.153783781515	0.34020243221	0.624759782921	0.330191430334	0.738620179291	0.640112300379	0.458288822833	0.780667698123	0.418685056138	0.144760559133	0.304659262904	0.387130599171	0.354055598141	0.0575255702683	0.381382598164	3.42526865686	0.55260345323	0.426206347948	0.105529286423	0.183696502008	0.035353567734	0.100622031924	5.72467921271	0.336601111511	0.763216428667	0.388071318393	0.0825808668332	0.217298448161	0.119731764916	0.053130945233	0.224643207689	0.0825160466601	0.25192500936	0.471714038411	0.771737890451	0.501673937251	0.146032754636	0.755395038514	0.547488816
LPL	68.420507415	5.2333888799	91.4550722989	31.0143986513	25.0382389527	80.6794055881	52.7807008676	99.6922592759	53.9442412928	63.0882260805	83.2013556572	7.43579194789	10.3631599888	82.8133783622	9.31947296	31.9427913385	154.276911961	136.570598064	51.1409416314	40.4692373486	25.7493694819	4.46356719842	72.6861105729	44.3346892007	38.149031261	22.9751252527	50.5697218046	41.8526388778	8.72161903391	91.4052029624	24.5425877076	117.678624305	41.1964711117	8.97465738136	8.1942217039	34.9533878773	23.8767953931	11.7933141194	16.5653655261	7.12167254569	12.7964706921	83.9442151051	138.83749406	13.9788905831	43.6262541928	209.08673979	68.0389300167	13.85834922	150.383050208
LPP-AS2	1.67630029935	4.57959806565	5.33219467552	1.64401324464	1.13170707235	0.910013974732	2.31352663637	1.28085534319	2.43229660769	0.467235819992	1.54657206165	1.02624583354	2.03877999819	1.33890386676	1.04503202868	1.32041417729	1.7892705449	1.38489254342	2.3133419327	1.40387944686	1.87638124065	0.885218986785	1.30157027015	1.48244322413	1.32171445214	3.11128667906	1.10234243994	1.02854641213	0.750726496057	0.889630261594	1.51372956938	2.4895082195	3.93239296239	1.61632265853	2.06413003393	0.789237362406	1.14006549524	2.29445478603	0.796069623731	1.14099419014	1.5677291795	1.32772899579	1.32172787899	0.992160232837	1.53390384269	2.12073018418	1.65847340567	2.08322644947	1.46054607588
LPP	1.26030638625	3.10249028152	3.06368292845	2.7296779143	1.60135361888	1.21004909844	1.5486770122	1.62132995128	3.6649632521	1.41232167019	1.19151792776	1.62165648873	1.35327872014	1.23814835997	1.32458899431	1.56663927004	1.98846887595	2.60635662115	2.19296396199	1.33862763569	2.31240403382	1.25200597488	1.42589929414	1.5662668481	1.63760417549	2.79408062975	1.2334162242	3.37601186772	1.18750466924	1.16203788033	0.985177838123	1.95510671189	3.19343962053	2.20330470444	3.03469009132	2.27148956659	1.31701215299	2.89914111129	0.882542729186	1.07886491965	1.76063267271	0.344724937565	1.27168949943	0.963874588447	1.31220117753	1.83742081238	1.07597696684	4.31267619166	2.84250808073
LPXN	4.15393249051	10.7117032309	5.64672085498	7.24423185166	8.04440780195	5.57140544192	3.95884315589	4.01495702301	6.8753914599	5.87308820979	3.60270596718	4.18872454594	13.8011637331	3.53358590851	3.6548672295	11.4777799577	3.79321248936	7.31670835217	3.86627829261	3.02008768811	6.75273623898	3.67873237869	6.63792936513	2.64520270475	7.06367579624	11.1501855642	4.67779195933	5.39930922254	7.99538933674	3.80009453823	4.07234192741	3.42064215873	8.46196671744	5.30075829489	13.5322751737	5.88839629567	2.63596821438	15.0980042634	4.56743587146	3.00679620156	4.16239793849	2.67608976917	4.58399016321	2.56090469503	1.96159830082	4.78436849734	5.26934363025	11.0856011713	6.80316283936
LRAT	0.0673191704356	0.686494275216	0.432909042855	9.74088355335	1.45061828603	0.162466637512	0.205643637403	0.192267935054	0.120260773855	0.383203084199	0.0595549263919	1.24803068114	0.286519074447	0.179395859763	0.0955473169928	0.174161401595	0.145806290651	0.0459361204331	0.267331979914	0.0342700059867	0.787638416413	0.217887167304	0.0775082840197	0.140643629266	0.667460495568	0.516938356868	0.102069681996	1.03707927967	0.792779887188	0.454946544689	0.0320131651757	0.0069420724031	2.28820786395	0.101599052767	6.79982271912	0.380343339683	0.0602379664535	1.95920567839	1.34550559127	0.0294010669011	0.188048328101	0.222847541066	0.14785667508	0.343597816683	0.212461692501	0.135893626914	0.537334915109	0.6850081392	0.309849384055
LRBA	1.6071120476	3.72700586464	3.47429481995	2.96544206983	1.38922194351	2.06558879315	3.5493932466	2.47247980745	2.2765509284	2.23857407881	1.01678550821	2.72271547406	1.29432950565	2.10851008214	2.44710717471	1.29570383956	2.58115131723	1.88212792623	2.32046776227	1.22119280554	3.77293631013	2.18597044099	2.40796763461	3.26650178784	2.13338674735	2.11885825228	1.62418211176	1.70225379581	3.22688185759	1.78882534308	1.47292224872	2.99155541222	3.5407406544	2.88729214909	4.34865570466	2.49754329078	2.80714007727	8.321784386	1.48981302843	2.5371488467	2.18805503809	0.871161582262	2.53141640975	1.29936149456	2.19256313128	1.97652841499	1.08977017093	3.86575264456	1.49507779802
LRCH1	1.32067201278	3.75065529292	3.4141416097	3.67103710195	1.40275099781	1.89783967381	1.84576769765	2.28824366171	4.1389401046	1.4444633929	1.41031439203	1.52660384269	1.30104849643	1.92532588045	1.05061839578	1.41938443767	2.59422716335	2.20088894157	2.29628914555	2.52162990732	3.78805763811	1.36021992151	1.90810119955	2.38094021119	2.44386861006	2.7011490825	1.30107355227	0.962667020918	1.47607089538	2.00982691388	0.996671723188	1.90564542748	1.88567887285	1.22011616892	3.93577423337	2.60414446101	2.43771497163	2.85087118283	0.624305907847	1.43560621127	1.69348861823	0.450396051361	3.2133482573	1.20802739175	1.61065931788	1.34206972041	1.05786834749	4.58648701185	1.80758650825
LRCH2	4.33776380747	1.8151057633	4.40419977904	1.93352501099	2.65026828757	4.18435066287	4.49949618393	4.88551789275	3.2695528721	5.99061903097	4.54422930053	3.62643743336	3.61078142062	4.79352846637	3.91204861964	2.75128263191	4.51402792846	4.48948837545	5.78665781116	6.06470434796	5.53893500863	3.24304854622	7.45182369827	6.31869780349	5.02606541424	2.32085168492	3.47561891582	4.20237317303	6.56460744524	4.27508071556	4.24427954615	6.06275520356	2.50890099462	11.2974572124	1.89205296333	6.46942995179	6.17276551862	2.65197212924	3.41199186505	7.88956988974	5.43436029008	2.85578247571	4.4363336239	2.6573772274	3.78579796293	3.40130054452	6.08939967352	2.60763777243	3.92265320295
LRCH3	2.94201010771	3.56770728019	6.30539140079	3.24466827938	3.24734731911	3.47264500097	4.68119315038	3.29863488654	4.67693473954	5.24817661613	4.11131774268	2.29682762778	2.18830943456	4.75150688857	3.65270832285	2.88346349458	3.89434465727	4.52771714006	3.1058711686	4.36734743752	4.52351622305	2.71765594486	3.57499343235	5.10809791292	4.45473182336	2.57676541477	4.42824635035	3.61400840988	5.00159425733	2.4446749114	5.07094083406	4.56676150706	5.97011136734	4.762946619	3.9317379146	4.14723531245	6.79928081718	3.07609169331	2.5947092658	5.20209678052	4.11961884509	3.01799105017	4.41560031454	2.34582978384	3.48117566815	2.55881864253	3.96338306721	6.25751890155	4.12241315901
LRCH4	1.7252248504	3.35169691479	2.53802747174	2.70051254288	3.43166598983	1.25094143219	1.80233255852	2.19801150424	4.32075380648	2.5519370299	1.91382972806	1.12684832099	1.83000160924	2.65438603617	2.60417149121	3.69854916844	1.781954051	1.88523653549	0.913786469884	1.62015988891	1.8813422346	1.43019533953	3.40781173216	1.10986577905	2.73528734123	4.45061833056	2.4722752333	3.03792965329	2.36009504964	1.32382342202	1.8940436086	1.36652228271	2.71098151263	1.47233502513	1.86896414959	2.4170046897	1.14165864517	2.00987840771	1.12212331539	2.57451921011	1.55169169279	0.678441420258	2.11163524834	1.63182152363	2.14292020892	1.27095546563	2.08908053184	2.83584823143	3.49255198521
LRFN2	2.2133372471	0.641773208892	0.433108094446	0.275342891023	0.826981450375	0.742027861748	1.1555633724	1.86743318792	0.362186689609	0.271673100636	1.42583857158	4.84520869597	0.148743866009	0.714480737977	1.68479577512	1.90049967841	1.18446202679	1.73113982099	0.348448692774	0.752881639169	0.397574059379	4.77866085815	1.34159075163	0.333274479309	0.395651141627	0.476709087168	0.379966895851	0.640763295633	0.20461314667	3.74146403605	1.56700364385	0.208699501425	0.286717341738	1.62018771824	0.541919479107	0.286812558305	0.710923614295	0.146784169259	0.662165104736	1.27328770611	1.45095696781	1.04281264311	1.34327369447	6.12264363868	2.51582480544	3.15606032121	0.427146338958	0.260213625106	0.138000016079
LRFN5	2.33229511218	0.30581324089	0.262803201485	0.074703533429	0.372943260726	0.592776329295	4.41683769544	2.32652499625	0.943787895987	0.682090374351	0.854283981302	4.9711558297	0.633736080587	1.84323943459	2.52267286449	3.92461567485	1.63458801185	3.69621676288	0.745291003251	1.79800991084	1.64958148378	5.86905196335	1.49552276094	0.688587634401	0.757006789798	0.445270893296	0.551891508483	1.39913900726	0.156918955218	7.73228332882	0.00985682227436	0.280006907496	0.197154377115	0.0469233735967	0.330191511693	0.570261842311	0.606301932215	0.104231103904	0.369770450632	0.319308471823	1.56107028537	0.106554344669	2.54679441889	3.2781471667	2.76169015968	3.28754760178	0.65402435165	0.167758158274	0.127203096755
LRG1	0.303777534713	0.202713739315	0.114864419307	0.233159873934	0.0765692028921	0.0931331054281	0.037110581922	0.0290043513582	0.216013948297	0.0877663543844	0.152201016893	0.0857940099643	0.105851008731	0.0841945990769	0.196986921847	0.545162918258	0.252665510712	0.0780226018323	0.0586589801268	0.0454938978294	0.260555776858	0.10178821242	0.187078724468	0.209546942447	0.193730660309	0.183712485752	0.096141117483	0.124202488247	0.128136289105	0.350015149852	0.04507354201	0.159180191307	0.159097559723	0.102177364217	0.215701232237	0.133046361763	0.0551494604217	0.60259750559	0.0939386812318	0.0645129175946	0.100378395963	0.0949197220597	0.44354575439	0.045442666266	0.222423834398	0.0234286536574	0.0861252103077	0.81954155988	0.110795760411
LRGUK	0.0613112810832	0.786154247297	0.83608487784	0.240521482185	0.389314086414	0.056720808535	0.169981656669	0.156625282767	0.982922886869	0.16926561298	0.0937677668028	0.0505577607708	0.129290920215	0.119849800615	0.115825512193	0.563701130054	0.0826651049562	0.110875487569	0.0565646613534	0.059822203433	0.116320869227	0.0449872674239	0.273332421051	0.0404130852993	0.142568455101	0.450264751841	0.0637371370386	0.0829163425691	0.115323974818	0.119124161044	0.093137717397	0.0565515020907	1.71681211558	0.0541911126965	2.18168876169	0.0769777010903	0.0435112715944	4.08235282193	0.0970551010089	0.0435467157823	0.134670687511	0.0793266719969	0.113072682012	0.0547752667788	0.0893677379154	0.112960867819	0.170985822539	0.20675962339	0.101497987534
LRIF1	5.02447726352	2.96644854906	4.93394515269	3.31224098979	4.28216020944	3.10875379223	2.69316007565	3.81952784119	4.73679446899	5.22804855259	2.97031803809	3.64972046393	3.34592475878	2.93125443744	6.52657089102	5.54663902587	3.61493750605	6.47006499826	3.60857701597	3.34583056102	3.04762604813	4.83285639727	6.9896784109	3.39043017726	4.40227505073	5.44416299689	3.03102562459	6.24116645924	9.3867764353	4.71486257616	3.96118493157	2.59870182507	6.73203766765	10.1093384003	6.36620123059	5.34712813524	3.12763249982	8.70449176058	7.36732647358	3.57238722252	3.53443609884	1.82322934563	5.85799665048	2.20674437868	6.51115420479	2.94337650405	4.99710063257	6.79409495852	4.56791398579
LRIG1	87.04785965	123.120348363	60.5594671326	53.3077684841	30.7524337619	119.559587846	170.984831263	145.493807559	26.301054628	126.997378111	76.8579296359	51.68550041	68.5647841806	141.658149575	105.266036259	57.1286625099	128.528227133	82.6689929455	85.9515087435	135.576391858	104.673603026	85.6532638922	186.547544268	170.037358133	99.9104154343	39.025534734	141.612554878	88.5043758085	89.5652847583	99.7215337987	195.112161821	87.3196844213	60.7825869353	168.004702469	39.2909255818	106.985679557	151.681239482	16.993753507	125.020716812	246.558126227	103.924341496	71.3545575322	40.6678090692	54.7586075263	66.2411973989	158.369556001	192.865542709	67.8640125776	125.688976314
LRIG2	1.70584758929	1.87878399137	3.2115959085	2.45629692414	2.50018096047	1.87156127382	1.87268447259	1.94785315984	2.51799441815	3.77999880148	1.36221600427	1.95772840418	1.44835724496	1.78895884325	2.62721050653	2.66810266885	1.88953077694	3.16473524727	1.82067095027	1.31697024789	1.972159824	2.2444698534	3.11276253947	1.69925343601	3.2724817064	2.05627161166	2.09475969316	2.87408705863	4.00505594295	1.80736198527	1.50136116155	1.81329344397	1.97512836233	3.08659393219	1.47692348486	3.87853963854	1.77807260391	2.5792344809	2.23790549526	1.64862615894	1.48851734708	0.897689402249	2.15303785337	1.28587313413	1.63950625355	1.84919225955	2.20959288353	2.02300414556	3.56152331402
LRIG3	0.454460897505	2.06641664809	2.62589847355	1.36354806302	1.37296448787	0.875616051934	2.36757074146	2.0262007722	1.34582018658	1.15575167706	0.370871064907	0.821019412511	1.16677760529	1.48993069709	1.00129848249	0.653000893612	1.58796117618	1.14617276571	0.916865839348	0.246264856189	1.46476181131	0.816241684793	1.64561052657	0.202757379713	2.33639345897	1.42842848485	2.14675463857	1.47302085586	2.90659693434	1.21137527146	0.54773133109	0.383052081287	3.23835328685	0.483469026069	2.32921866617	1.1529608515	0.469121356189	6.29336191641	0.934634199588	0.192069614223	0.860815897258	0.218676698895	0.444515568158	0.75196412013	0.656950688358	1.39753966539	1.06121052749	7.22970301784	1.15746975331
LRIT2	0.404071640957	0.00869157593673	0.0292318966514	0.053472259557	0.116695347676	0.444714705634	0.905766278172	0.634978926117	0.0665694542821	0.639144593968	1.18823705968	0.108107413773	0.264442052112	0.802609242296	0.971293714428	0.686589663005	0.680757677359	0.461652146441	0.780928830328	0.98292568855	0.55671892958	0.271858416199	0.866533462886	0.413289625865	0.527894626415	0.105681421808	1.02512887445	0.348603584418	0.673928853244	0.372239568385	0.317494957321	0.107404370422	0.0410913200588	0.251905635893	0.0425427737236	0.551055667578	0.469694384428	0.0100720644943	0.463188366854	0.629832486987	0.843551625844	2.20908100265	0.713921890048	0.560166325981	1.00532375995	0.323458484961	0.684455348062	0.0657830114329	0.431582094303
LRMP	1.20126851946	2.04730079613	1.33436114672	1.47522491061	1.03144514069	1.45861753563	0.749349257148	1.12729608442	1.57419275056	1.45958560589	0.387692025129	2.65139725644	0.655677136189	0.696347208001	0.96577597594	2.9038518903	0.920644750991	2.01249694365	0.416788028964	0.416930261244	1.68781288135	2.39274725542	1.68694687978	0.880607317145	2.76787930097	2.35684085623	0.645888149716	0.324915057448	1.88832670067	0.62517671259	0.34411308466	0.580009543748	2.3395376999	0.874920666313	2.8119792119	1.66846817048	0.764217838813	3.89830187686	0.664200035898	0.235067614837	1.45770610249	0.507263947485	0.972173299267	1.91107816122	1.27946399362	1.94922856203	0.747622760752	3.89766938503	1.43653393212
LRP10	14.8665804688	27.2209929361	23.028090388	31.2269281759	14.7034313863	25.1475636496	34.0877633962	31.3881884911	25.8892295606	20.1999842567	13.379812391	12.4699994429	30.5238737763	27.5876441195	11.9562161778	27.1984851249	21.1598724633	20.9426438873	24.871609647	15.4826692579	28.0086476084	10.739193117	20.695524908	30.5676195694	23.9835791889	32.5707864251	36.4653985159	27.4201616751	13.3591209962	17.6894940468	14.0324726621	29.0104349594	20.8322718817	16.45844953	23.4195995344	20.3611106493	14.6386062478	13.9095543476	19.1983641783	19.0097552846	21.6288577707	14.1053660988	13.3270909892	15.1340180398	14.6048848715	22.4623244744	11.2057322788	42.3073215924	20.413982542
LRP11	20.7249989399	4.53320867759	5.30534123406	9.91615228553	10.2503949415	9.34198213158	9.09572517841	12.1760480269	4.79084887329	6.45437642188	9.67581593333	21.347831211	9.53502254502	8.08154653517	11.4427639767	7.29783248487	10.0980942945	8.72861251021	8.02991836593	13.0747516099	6.95145357123	19.5894439759	10.3121102653	9.6285741504	7.95015449658	8.62027500355	7.28854383043	8.59213565114	2.30092575613	16.9655915952	7.43389121986	8.28785772955	5.31639870788	3.60770617404	5.87368201048	9.80786473891	9.32859021371	16.8184520724	7.66332914548	6.14473681097	10.5681796093	8.53351565955	16.0179171763	18.5111619912	11.9284548582	14.9585579631	7.33917544195	4.16684961149	6.59690992281
LRP12	2.53774271658	2.27355784848	2.8911962557	1.01299823976	0.992604481149	1.72624707405	2.02162903114	2.32544055721	2.10690790827	2.48792524472	1.81270004878	3.04706796717	0.682913133044	2.04404238881	3.10845536636	1.68591436472	2.49981408062	2.1975465258	1.85150768095	2.21988283896	2.92538384287	3.58250191622	2.40339461721	4.95958583931	1.85423768506	0.944371649775	1.32667084369	1.61649976725	3.1562033058	4.6205906878	1.70228540557	3.09944645703	2.58188264089	4.097701597	2.10587382628	2.05496685258	3.06536174071	1.68226037986	0.92456970418	3.47511496323	2.58026056871	0.695527167844	3.162855177	2.38997481064	2.2392171268	2.09162211044	1.53577392658	2.94682688768	1.70419450073
LRP1-AS	0.075540520379	0.109949918804	0.0792403887898	0.135286641671	0.124051769915	0.0698846821882	0.0330681038571	0.0827036476042	0.120302136663	0.0721900730602	0.0301381485228	0.0169885370508	0.0754564756206	0.0285802783366	0.0171247822123	0.117054938039	0.0160816074488	0.190274986529	0.0627230664632	0.0294823418967	0.0515940619957	0	0.060618227713	0.0298753388253	0.12719918302	0.0545668579694	0.107085509483	0.0340532419425	0.121790214264	0	0.114753296861	0.0447917675019	0.0810096952074	0.0728376978596	0.085424340867	0.189685666168	0.0178698168892	0.127413334636	0.0956638674791	0.160959362431	0.0777774928405	0.0225546825342	0.0726859858252	0.0607388538444	0.0880866986688	0	0.0180573033456	0.118880902914	0.177708080563
LRP1B	2.56503993841	5.32511289357	3.80576819873	4.01227853929	1.3244684715	3.50812226499	11.857342659	5.26817188191	2.25861931923	7.65541794368	2.975272967	5.6097042531	1.42444575741	5.97316077889	2.72577053634	3.82778301842	7.28186829868	7.97281531905	3.09820369646	6.38294345545	6.97130476674	5.78067643902	6.6148316013	3.75677214255	5.61411647216	1.23696138095	4.62521555913	3.27044202446	6.76073437454	3.67912056539	2.87416809295	4.66524577897	1.72844609221	2.6617323291	3.43055471138	6.07689647701	3.67204289858	2.12080816693	2.79152043364	3.19272543984	6.24853478956	1.15286561753	2.34033242733	4.41622647471	5.28508174552	4.99626143728	5.3143845306	3.1061405288	4.66442869834
LRP1	24.8704376305	112.797921161	78.1180473005	79.7559561313	28.8178506068	33.6952529815	64.9851317578	44.1982129654	84.3031617475	46.7724502956	54.004308841	49.6357239501	27.0452606949	57.5761700687	27.2052027973	18.3376483061	43.6492223094	52.8209120575	38.4225029024	69.3321120422	66.5835445214	30.7720963472	33.0378184043	44.3903092529	48.0480502113	40.5241560186	55.7361222945	37.3976856923	28.8208383355	29.7512406423	39.2504348411	100.677909216	47.6835373524	27.4512906521	51.0183276555	42.8915823833	61.9242587154	28.0326700461	26.2355516957	54.3148057303	42.1956510374	23.4112734218	28.4120027801	37.2753462898	45.2608914696	29.3002045744	33.5278007207	112.490077854	19.1101778588
LRP2	0.246380099462	0.563810664288	0.316276851923	6.56749251598	4.27850434635	5.43922989961	0.174293921944	4.0785601366	0.386303034486	0.486514919193	0.443153115253	2.66239525659	1.9117403926	0.0787961437609	0.444359662423	0.0670755030556	1.92040800006	1.06658770621	4.88719926448	0.0454229328428	1.336920819	0.815561358584	0.159478877313	0.00565261253974	1.5903820467	2.66812303483	2.47071955094	3.06691539028	0.00822982767049	0.214225682231	0.00744414375948	0.0234068664492	0.259838846485	0.489238856089	0.213349655458	0.0871609135777	1.19690516897	1.10500675317	0.156437781076	0.0248608820202	0.208547001467	0.0292628279669	0.282912095382	1.27727534034	2.20713250112	1.40664541493	0.232326197695	0.127613667184	4.88555506823
LRP3	13.7795991125	10.7254951188	8.53736259873	9.10590809972	12.2203532456	5.44056365733	12.3427200645	10.1054564372	13.1792820629	20.4168828926	8.45698038175	12.5032098278	8.43560448709	12.2528617615	17.5580173551	21.4991301089	13.6141396611	16.6380544728	5.33480916244	12.0724635003	8.28397094798	14.0569538001	12.0406241505	8.15129709551	15.8722646441	4.88115270626	12.3742970495	13.4007293506	15.8952006168	23.2448530254	14.1551964235	6.36751678794	8.50437236312	18.8397421738	4.61581162489	14.9144031464	9.60643476859	4.22675026667	19.2603190604	9.04477435679	8.64945866278	16.3624150755	7.46126280992	20.9436151368	12.9629561403	13.6373516406	7.19942026299	5.97121792349	14.5832587384
LRP4-AS1	1.31648312095	0.769882994916	0.258930489763	0.305239138151	0.553990301853	0.237874208656	0.576294687295	0.551754771679	0.589659357586	0.930464739697	0.927364274572	0.314572130298	0.150679195121	1.86002895082	0.429010807912	0.535493705393	1.14732404964	0.69349437827	0.444074647135	0.842959338709	0.346549706379	0.329308621967	0.913367211743	0.992494295214	0.514606147768	0.460623393063	0.699837641901	0.667646089236	0.845683629991	0.146543383985	0.762448206245	2.21172534252	0.235299536018	1.07103908507	0.232614608495	0.761871773012	1.62525652454	0.0793034669108	0.351671401314	1.03939743361	1.07590270858	0.724726388417	1.75165795115	0.672605659703	0.863511614831	0.472974292349	1.36695128877	0.10174008234	0.881787348949
LRP4	102.927776901	23.0987406008	32.2416348493	17.8556245991	26.7270281409	21.6468595652	42.1498256613	42.9143618924	34.1554404261	36.4354307364	62.0054211703	24.7643013182	19.6939382644	83.6506017095	21.1493968566	19.5944656119	58.2085706729	48.0545070396	82.3422973769	55.1111544635	29.8191353116	24.9507704497	24.7937012655	110.274226416	19.1291980754	21.0530610542	36.5914063274	25.0478726076	19.6935286462	10.6371557257	31.4583783017	207.478692159	10.0208484129	41.9449888093	13.8472151052	19.2295526471	80.3338834239	7.88900455862	13.3219251853	68.8408233651	57.3062775932	27.2996451887	94.593507711	31.7778095373	61.1806232205	26.4783291012	32.5921764882	4.0910170489	37.7749252591
LRP5	5.02704760861	14.727155592	10.4542485127	9.10590593601	4.94967769472	6.77917413959	11.2867516687	7.53913718633	12.2763685444	10.7302626588	10.5037412647	5.13107287076	5.52001333261	11.9231992467	9.21134367385	10.4193289346	9.70513008336	10.772052259	6.9289654596	11.534351653	12.8558775768	6.57697541156	10.891809202	9.88387101878	7.85154556597	4.04241357991	10.3718118426	7.54632879351	9.33505988101	4.90106830809	12.7672500038	11.9870298107	7.21625007525	11.6410245037	6.14932189974	7.9458183874	10.7511735567	6.74604706256	9.93810853926	14.8047883399	6.56823356224	6.59351236088	6.8954372923	3.98140033733	7.65928778507	5.26579363693	6.6641292392	3.16046373709	6.32975963531
LRP5L	0.417885846874	0.245517461782	0.23191948258	0.343119339459	0.536230456402	0.21240417374	0.398831823414	0.387023112276	0.571095767711	0.900862378241	0.319874597219	0.403238125208	0.427128379232	1.17475296863	0.251153446961	0.474361602911	0.45619160116	0.285272701665	0.18155952389	0.463681833143	0.444717027898	0.329637569109	0.475710025868	0.314202644149	0.476898200877	1.5531788261	0.570348472945	0.348285045527	0.470048730352	0.174658772674	0.429603088925	0.0950804829804	0.187593911097	0.0702791837745	0.131877928645	0.430103398814	0.393120279077	0.112400259578	0.41998117979	0.599035369072	0.453274592633	0.522298114974	0.406770244714	0.363353024897	0.658692220644	0.186929280821	0.533144358956	0.235964703892	0.594414997906
LRP6	4.33588848349	5.05141158906	7.21431728125	4.50628531233	4.4641932123	4.97395453551	7.66671207907	5.26042243113	4.14716623515	7.01236784856	6.94128326069	4.19947859773	3.34721772405	5.69420503951	4.67584085575	16.5450230366	7.49247178286	7.58588782422	5.71052349982	4.38852374111	7.82980943427	4.66357969508	4.3230173214	6.45142147338	5.91033476376	3.17843897516	6.53260559334	4.97480408519	10.1207438305	3.69008321904	5.49178617212	8.40737619507	9.8070789989	7.05927613747	5.83154134521	5.74220735222	5.63144537901	7.26995564363	3.48775866467	7.69995653579	7.26322901018	2.46261262229	4.71904463636	3.61197869809	5.70768062252	4.17106687619	4.04141210164	3.90783488947	4.47294178517
LRP8	7.90570059796	5.81442536383	5.33810858739	3.0505116103	3.92030681638	3.53163753858	11.4434126924	5.1822304729	5.07801440684	4.8580020427	6.98957518041	6.92638455001	1.28885074278	9.58424644557	7.45737354993	3.74332517334	8.94748625738	8.3165567584	5.84408016585	5.62484886827	6.1938978234	5.37307241316	3.87843197627	8.18302218444	3.8755858255	2.3799778213	3.85211569101	1.94338512171	1.49236347848	4.90070852776	3.67168711651	2.43212136442	3.31232754494	6.42240613908	4.57935758054	5.18909474598	5.09447087294	3.96009608371	1.76038349197	13.7964226332	9.73578288115	3.87504969047	7.2794486913	5.28967442522	6.23282734093	4.95738800335	3.33601374007	1.94277050299	2.96601103892
LRPAP1	14.8798979302	15.8085524419	12.8209523026	13.7244828746	14.1238997596	10.0884775009	13.3806193231	13.0222908222	12.3248628885	10.6049401894	13.0285982763	16.6446301736	18.074230416	14.22834955	8.04052102372	18.240677435	10.3862962166	9.46332172383	12.0391404376	7.71448867894	10.8214168648	15.0726866417	11.5150174131	15.2102151017	12.3144880901	19.4023271801	13.0186888214	16.1020895047	9.19109871102	15.9958050016	15.3082792153	31.1581885523	13.7697260157	9.96986027334	13.8022821847	8.01751345547	12.3046225192	15.9224480936	20.513690305	8.90815500708	10.6546285505	18.0279934275	12.2212374422	18.4778259594	15.5473250334	14.68712542	7.52136360559	12.6094408752	14.6425157257
LRPPRC	29.136226384	16.9215339045	13.6295376658	12.4034286141	10.4930104718	15.6388117229	19.7496827777	17.0698994042	16.5054112417	15.7792484766	16.1839310029	18.1413607244	8.38138987913	18.2958643021	16.0428293482	10.8752720612	15.9809095638	16.3389421864	17.1181466583	23.9169230618	17.5735824415	18.2010208116	14.8421991508	23.8402127523	11.175898582	13.6275528273	15.4212020875	12.0681933085	16.1320778438	14.0225065523	19.7064943129	16.109157252	10.3066078759	15.7108899306	15.8284879296	13.6859155597	27.3868547591	10.8635775794	11.790488353	20.356859459	21.4947935217	16.2524951994	27.4220616468	14.678452625	15.485641626	13.8034814796	9.34290610518	11.1333235823	9.60634774598
LRR1	0.881957190453	1.69143631222	2.43591135823	1.86516636162	1.61782649488	1.17180525814	0.948770018382	1.0785831787	3.72059473698	1.9636373116	2.07753922087	1.26603849662	0.805999267778	1.00104878247	1.95895458004	2.4861397035	1.11455969828	1.76703150173	1.50357214304	1.88402662883	1.83916755714	1.32932356233	1.94250712409	1.53065203	1.22553520374	2.30773397016	1.54818682409	2.06826890453	2.47326032616	1.07555129549	0.855177176269	1.20168774127	1.16717147974	4.17963027065	1.89072782533	1.71398568826	1.84442417364	2.06182290486	1.83576082449	1.87639061511	1.32733440537	2.07584348836	1.21200569052	0.505453344561	0.50054267655	0.989479740016	1.46679804226	2.15156220219	0.971179556855
LRRC10B	4.06958808841	0.211547239643	3.73006543075	0.229672873293	0.864862776606	0.359879343562	1.70288067948	1.22034468571	0.266865812308	6.92029200596	1.04461484825	2.66491119009	0.039853532865	0.922689621279	3.19504910271	0.927366295955	1.36961810893	2.34234728451	0.190487041413	0.566415709134	0.170313881982	4.56293528934	1.84895155759	0.0710061004799	2.13063749661	0.561996832822	0.873835130426	9.61788470612	0.590989896186	5.54262872064	0.390926576067	0.0532293334396	6.87793851617	1.11804553232	1.87466199074	2.00997137901	0.261910795262	8.6234211092	6.31895627038	0.0819770499061	1.99645956296	1.375906785	0.518268439715	3.77744211225	2.11104398011	4.08854606936	0.157364638169	0.174911746294	0.57097763785
LRRC14B	0.112566420705	0.0087772208363	0.0442799121082	0	0	0	0.018478616205	0.0346613983999	0.0537803321689	0	0.0336826860159	0.028479829754	0	0.015970797621	0.0382776441566	0.0261643459723	0.0359459197648	0.0490738069811	0.0233666350588	0.0741369379353	0.00961033704053	0.0675783999816	0.0225825056833	0.0250417255189	0	0.0609844477496	0.0598399000863	0	0.017014240041	0.0410080948538	0	0.0584029975501	0.0150895363609	0.152632715556	0.0190942137628	0.0132496583409	0.0299572200488	0	0.0267287156752	0.0385478011743	0.0521549265404	0.0504146622951	0.142160480223	0.10182349497	0.0492232728098	0	0.020181016708	0.0189803494072	0.022067585338
LRRC14	8.38297875207	7.49280845672	12.255747792	6.3982373348	7.58812303739	7.79370809133	10.7390122359	9.14333909613	8.91668222342	10.824040257	8.12746443582	5.04497255416	8.26555841535	10.0123874056	11.4121714378	7.76379848733	8.09302963569	6.8940381214	8.14364360985	10.9598059449	9.74626629918	7.42555253124	6.95278031441	9.61227341436	7.52033778488	6.79285349198	10.2688057696	7.10757645297	6.46404142505	15.0751664629	10.9942335957	7.41111766582	6.29177719877	8.06825588912	5.06868445024	6.99705474162	8.74463100711	4.04680318534	7.91413487115	10.9953247166	7.81712477358	11.0727207468	8.97816147868	6.90280839959	7.48918538544	6.4956438635	6.91182719692	5.30364043074	7.42218921097
LRRC15	0.00745231396331	0.00929735244141	0.011725976725	0.0142997785027	0.0110142935106	0.00517076057605	0.0171269396492	0.00305961726616	0.01780228588	0.0035608908092	0.00445983712988	0.00502792056151	0	0.00422930381446	0	0.0450365918172	0.00237975302147	0	0.0092817467039	0.00218139549892	0.0101798384948	0	0.0328910013332	0.00221047330198	0.00537797411615	0.0080747926187	0.0126771936479	0.0050391918632	0	0.00361985034821	0	0.00883770227478	0.14984747914	0.00808388086093	0.0353950147713	0.0035087058199	0.0105774875728	0.059257312775	0	0.0102080288295	0.0184151962846	0.0333763736491	0.0161340862476	0.00898812332142	0.00325876296843	0.0222430217905	0	0.0301576662803	0.0058438235247
LRRC1	5.94803311658	2.6643265499	2.51755307516	3.05279976269	8.8088257457	4.60056200168	5.64776810718	7.03658238915	2.26304606651	5.40346455987	2.94289142496	1.72901122042	7.81955287361	6.39466073025	4.3156969011	5.10989623411	7.77364280736	4.98647133373	6.43243810986	3.24135682007	5.15221021339	3.31308211894	8.85699522933	2.08871445605	7.36493622548	3.17345780728	5.70881445011	6.89487400957	12.7504617583	4.42596004838	5.71799017121	3.04180646142	2.21023960737	6.27234539449	2.94709266052	6.03503133031	6.0398922836	3.4762999416	5.36178200189	3.71879094777	3.66612638266	3.5424484795	6.78115941507	2.56571734298	4.59715162625	3.60639461737	5.97037061025	3.10327743829	12.6281362791
LRRC20	12.3092079729	8.24204523161	6.97803979333	3.93187498665	4.93920420551	11.8536084504	18.1858333635	13.9376749902	6.32431485185	11.6757336565	18.7705502093	8.62608082696	10.246260844	15.9880284595	14.3467646112	10.3373815209	13.2856392144	9.02538157165	8.88220911613	19.3236377818	8.23202117661	16.5132830478	10.0393316787	7.54126901059	6.36259587102	4.1811610309	17.2364895146	7.29947445683	8.26158458896	13.6010709185	24.2473114802	7.32046992812	6.11893603592	29.6719683264	6.71959883581	8.38842996963	11.3917790402	4.08703816276	9.65568402007	16.5932705427	14.5974085915	18.8848770253	9.81717978427	13.4418686	10.3273210016	11.4770310836	10.5786607041	3.42212558236	4.46711542763
LRRC23	6.14574324016	7.16097063091	7.54908705894	5.87409054535	8.73331771699	4.84751185005	6.19122284559	6.68288936739	4.54283557638	6.98823072341	6.97416888389	2.86043240982	13.5302058972	4.96025048746	5.7519586509	19.0891307197	4.81836869625	11.6775414054	5.92737085679	4.66707209887	4.91032209674	4.86428946894	6.67060524091	4.31224690503	7.69340857132	9.92580794827	8.91967594127	7.2332698607	8.38656627449	5.13257798586	8.68641876505	2.88349569947	21.4936042712	6.0009712835	19.4432177269	5.76661660832	3.39970633239	51.8123124765	16.5409921785	5.26806485841	4.00259175434	11.8278261809	4.66525503717	6.34589759925	4.85510866302	5.55682249682	7.63474492546	4.21348219552	8.34845873301
LRRC24	0.0874343156305	0.00779151714193	0	0.00958698468468	0.0369215030773	0.00866656823412	0.0574119760251	0	0.0358055004945	0.0596831021632	0.0299000367398	0.00842715805174	0	0.0637975682621	0	0.0580650623794	0.00797727592974	0.0145208988678	0.0207425039207	0.0950605871482	0	0.0749864723272	0.0100232171106	0.0148196517085	0.0811248578581	0	0.021247892288	0.0168920991351	0.0302069972736	0.194148181204	0.182154668968	0.0592505096075	0.00669747197962	0	0	0.0117616888094	0.0177286332343	0	0	0.0342187873855	0.0077162997976	0.123070668975	0.00901396466427	0.0200863252555	0.0436953770485	0.0082846469423	0	0	0.0195893407092
LRRC25	1.37474363174	5.31109814527	3.30716242936	3.69307323071	1.21006722743	1.47530470696	0.613834380046	1.00089392655	3.56426089422	1.65534976226	1.03113650511	0.593606919461	1.46476172965	1.14427623701	0.479940635392	5.71760297721	1.01262186332	1.55558210678	2.02422788986	0.477522378658	3.65563690941	0.48418594405	2.88296776903	0.788356378879	3.07546631599	10.317779423	0.966616330569	1.67326209321	4.94264025452	0.774603007431	0.860407390304	2.09766431508	3.56774748346	1.19300005749	6.92115437908	2.20930783353	1.33985889167	4.18040098447	0.931415499794	0.150647680117	0.803977730961	1.38737914912	1.25665491643	0.619008145267	0.400767122826	0.650435693104	0.841268453013	13.3579730152	2.26384641761
LRRC26	0.0915358662988	0	0	0.0140513952533	0.0541148911936	0	0.0961682821851	0.0300647254938	0	0.069980782156	0.032867782322	0	0	0.135064863752	0	0.0340417834694	0.0233841736104	0.0212829055366	0	0.0750226839083	0.0125037718484	0.0439622924611	0	0.0434415596815	0.0528456017368	0.0198363391874	0.24913988509	0	0	0.0177848726785	0.317038016688	0.0542762112409	0.00981631128857	0.0264782201896	0	0.0344776055752	0.0519687975039	0	0.0347760709322	0.334357271834	0.0226191616896	0.213178128468	0.0264230692888	0	0.0160107957258	0	0.0393855326075	0	0.0143557947629
LRRC27	2.06146345013	1.35279292559	1.03435893781	1.15368477373	1.69448959498	1.96962149099	2.03556035556	2.04115064202	1.46827361759	1.77793733014	1.72555193865	1.65301894069	2.40942958077	2.26757687553	2.10373024591	2.85936038483	1.8315117159	1.27616575359	1.97872603345	3.06220381991	1.61391015684	2.34510771602	1.67754063712	2.19543494577	2.65296385708	1.61897554974	2.38597320932	2.71539726549	4.10498157097	2.46046086292	3.06166891026	1.38920921131	1.7903673986	2.21597854607	1.89273272517	1.92223262252	1.32507847852	3.29837803227	2.8998242562	2.62897430264	1.87231537422	3.60501209258	2.82545132796	2.10109853546	1.68568475318	2.19391161245	1.95081192962	1.171949431	1.98606263922
LRRC28	1.72935607733	1.70963973095	1.53882119388	1.3218487783	1.52063485771	1.10225970844	1.57253641252	1.41413076593	1.6114263118	1.41786313772	1.5816632863	1.97464143022	1.17227111753	1.64475205083	1.66116477747	2.34191621524	1.62243297652	1.7137383626	1.3467985518	1.98572580373	1.27401024344	1.96757909038	1.51215660833	1.43910173594	1.3409464656	1.07259248218	1.57843971734	1.80325843454	1.55175223369	1.57574086933	1.52840409532	1.84717406711	1.67678021081	1.97337646467	3.03297561797	1.50040564682	1.47951453237	5.95044577265	1.53604994586	1.56615518938	1.71229174765	1.39093042697	1.82983385541	1.35405947069	1.27878789696	1.47769030634	1.74135922991	1.73589399166	1.53566159801
LRRC29	1.34834581138	2.27240277502	1.05872160355	1.57958807296	1.9733909841	1.61395150648	1.62057859101	1.45677893703	1.26578248132	1.50706743189	2.354689142	1.1544155763	2.2211139133	1.78100850264	0.981347022557	1.67147946151	1.67191426383	1.04500810064	1.76773131026	1.56025342754	1.61026041655	1.13136341013	1.23385195596	2.18447051308	1.55913351487	1.52077658205	2.15284219952	1.6421984855	1.33483289698	1.75416374587	3.01849819275	2.16940875505	1.64468151597	1.75627855512	0.973709668915	1.35875789111	1.3933682552	1.40786255396	1.25818263612	2.28976960178	1.446727867	4.47787987558	1.15513619992	1.38846812776	1.27575868401	0.878627095167	2.77073784254	2.00494224898	1.56434180075
LRRC32	1.76709589587	1.16422285472	1.23402822111	2.48021464379	0.611356278061	1.57738927589	0.700759767598	0.876303478497	3.77544203584	0.953462653674	1.38130927747	1.39985697697	2.00312490069	0.408465953733	1.95796287676	2.31672697238	1.47729346345	0.833849347095	1.5373270264	0.83399852403	4.67852501174	1.31415852821	0.732910942468	3.34512674725	1.20000344177	4.34571974314	1.23280661799	1.26202429636	0.792278256368	1.29715498484	0.434327974987	1.47162905114	1.09656496599	2.53067712352	1.46504947726	4.41232937122	0.908847906202	1.49266233929	0.74489735609	1.16947060939	1.5945519815	0.578004838121	3.51765776366	2.25499294902	4.75786701673	1.07658420337	0.377320291977	1.85470662122	0.428162625144
LRRC34	1.46917046705	3.34989300721	3.73795421314	0.686389368132	1.81623452175	0.497026169657	0.922757564776	2.65624731638	1.73953764884	1.0203042237	1.1686593622	1.22209252832	0.7383255147	0.737970359462	0.701279423953	0.878107488806	0.760549639105	0.541035940004	2.29960010174	2.27844533948	4.01064861514	0.942266624686	1.27048357654	2.58490041231	0.849500401204	1.25076889747	1.52126323775	0.654066535714	0.579294363299	1.17903697056	0.740240376561	0.367936992664	3.80429110306	0.653309555291	6.00580134021	0.549935932588	1.33729664313	8.74677514728	1.00538760912	3.87905095521	1.70528475799	0.138954698457	1.74511545127	0.832777140393	1.26493207468	0.898799656025	3.46829763333	0.603153325605	1.20573583336
LRRC37A3	0.964587492849	2.8729804629	0.926752695223	0.993809341314	2.41458222402	0.582852517229	1.52543020278	0.891937895613	1.72160056524	1.02145977347	1.14064668361	0.971294760062	0.827522803829	1.05538316388	1.29625255667	2.75507892209	1.33938890904	1.11969223975	0.731169869914	1.0785189336	1.51348658893	1.51813601996	1.54343638765	1.40736070512	1.17061203376	1.63207822541	1.17767993287	1.30057446533	1.0227604605	1.18188753419	1.41513747667	0.573669932112	1.68055095098	0.743640866005	1.20871920711	0.80737428619	0.770885799252	2.02270544667	1.15276462689	1.84634264671	0.858942017517	0.869200967469	1.56779990038	0.919985767528	0.701727969244	1.0912791531	1.80721915816	0.607593500264	2.08064896943
LRRC37A5P	0.838163818806	0.425565735925	0.388490748034	0.381503734004	0.528162291196	0.311065305988	0.614359065584	0.576194237073	0.223504524443	0.353925263519	0.589087337671	0.315623229964	1.99572576317	0.365049816693	0.410949529284	0.670537692618	0.491731793418	0.725136987582	0.509821701385	0.342337893358	0.452646451432	0.409569441984	0.406683979496	0.427844845714	0.548595985798	0.242883788544	0.978170252278	0.856729184669	0.188557636878	0.208296804713	0.941613710413	0.0404526266607	1.68272582652	0.451074144737	1.19691124682	0.275319849012	0.165998087668	2.84622971268	1.23115100786	0.213599969167	0.379311688333	1.31821244301	0.618935091981	0.336965574454	0.323896070997	0.982571530615	0.552143197545	0.184053392622	0.748966655701
LRRC37A6P	0.385612533718	2.47904605498	0.606748939656	1.45267445871	0.29077734868	0.270285996831	0.291960493495	0.345712274138	1.09035440558	0.458756684731	0.0211931460412	2.00167551058	0.102191543338	0.261269472442	0.222110708597	0.289010202751	0.447317415939	0.770787382355	0.114351119392	0.119784789637	1.35448859076	0.292917823849	0.45468520243	0.219420421847	0.661619887665	1.1127710212	0.200806747383	0.223498237517	0.256928636011	0.290514709546	0.111179114175	0.244981107057	1.39039280165	0.330081023313	0.600703964977	0.533547841797	0.159170032995	2.81021880104	0.0859571737255	0.147322272067	0.264957844144	0.0387699956308	0.281120318778	0.211975900412	0.168621431038	0.315791594701	0.183414049183	1.92405910868	0.323981576209
LRRC37BP1	2.47202795188	1.8021260913	3.83609851024	2.0247298835	2.56149019671	2.38239662458	3.59843520935	2.16608198151	2.98413127048	3.44802658839	3.0784450168	1.67069623364	2.38427667574	2.90241462118	3.35661532774	4.0389084059	2.54345367914	3.53665675654	2.31754616662	3.87080705798	4.30379971242	3.06008232792	2.82020419736	3.86435095625	2.8371139576	1.58129027078	2.75038076721	2.96911276978	4.25477344412	2.80657393607	3.1644909158	2.52287348675	2.45023961046	4.39690391879	2.41055272374	2.88065961899	2.80211919921	2.27904855188	3.98458765671	3.46189932726	2.87028552471	3.28901641921	3.89646556972	1.62501537559	2.0726409039	1.90489546476	3.24953357699	2.07190471971	2.88601976665
LRRC38	0.931826002629	0.0375008647592	0.0262759550876	0.107665874177	0.0592348605279	0.0486646049688	0.230271664818	0.584138970499	0	0	0.0479700000933	0.277161560333	0	0.0796081722975	0.667796735776	0.0372625769258	0.217571263112	0	0.0831953756167	0.3871409196	0.0273735811041	0.812053594844	0.731672161844	0.017831885125	0.00723068498187	0.195418023267	0.0255667259853	0	0.0363468532156	0.671630540388	0.0273974145607	0.190116619329	0.107450614286	0.014491701317	0.0203951097208	0.264177434117	0.106660722356	0.0072428585103	0	0.0365991798685	0.216643238319	0.0897490536331	1.04845997322	0.19335247634	0.245358740113	0.358868853153	0.0502972329044	0.209492706687	0.00785701940622
LRRC39	1.16725470088	0.56169364059	1.5625997713	2.9692976533	2.03734003721	1.39610535553	0.379577320719	0.721123052898	2.58123309743	1.60417147283	0.911433013449	0.802522790177	1.16595603841	0.839084530261	1.06601124189	1.41598260206	1.0933716092	0.697878337952	0.85843336919	0.266829261581	2.01965746048	0.974379720176	1.32026560851	0.290170417983	3.43358391636	2.14405819478	1.26701896735	3.69837705585	1.57273618854	0.615574550927	0.395164015037	0.909648582206	0.315921536131	0.964706224288	0.422393546443	0.900244741857	0.583807187028	0.739302686757	0.865803646428	0.62940111457	0.446390462425	0.55762515975	1.08303396634	0.625692562707	0.622225680602	1.03227283448	1.17189268569	4.10127599718	2.11830531191
LRRC3-AS1	0.0846940273126	0.0176104188463	0	0.0216685419149	0.0556334213036	0	0.0185375403638	0	0.053951825575	0.0539583964455	0	0.114282582151	0.0563998657062	0.0480651747281	0.115199108913	0.13123889099	0.1081816297	0.03282019489	0.0234411460124	0.0826370488749	0.0385639289917	0	0.0679635486732	0	0.0203731927614	0.0611789134631	0	0	0	0.16455544185	0.0257316703931	0.0167397804567	0.015137653505	0.0408318472057	0	0.0265838170538	0	0	0.0536278950983	0.0257804809724	0.139523298381	0	0.0407467994518	0.0453991943276	0.0987604695534	0.0748999713355	0.0404907388797	0.0190408734805	0.0664138617411
LRRC3	0.739161868176	0.119975291728	0.223510822324	0.150516802996	0.111475384994	0.167466036854	0.118862620373	0.281793408937	0.140537657078	0.774853237762	0.302423919058	0.409644023666	0.210954140737	0.192621044404	1.33111991311	0.413739045264	0.395000886589	0.0438422777198	0.200406021864	0.108181457474	2.22029406407	0.122257719612	0.34196778009	0.0469815027583	0.410949063191	0.706919269963	0.0866062496699	0.428412876481	0.528975013085	0.751046476233	0.0206239184749	0.0670846202661	0.0768411949599	3.5208476025	0.19446882492	0.522019381124	0.543301502172	0.0545219780176	0.408335896431	0.0344384002085	0.419354401677	0.131742557839	0.127912597223	0.194066278291	0.620058916699	4.90513773771	0.118995444573	1.36333822073	0.715656793345
LRRC40	6.54638235707	6.16604024537	7.44664575997	5.03635818876	5.98140298559	4.88298013913	4.32374630777	5.92990745282	9.85589854388	8.72763965808	4.38615084721	7.52859625326	3.54935853891	4.90420332954	6.49812449303	6.98547665985	5.74447954732	7.50785856308	5.83070059066	6.1687353533	6.95049298837	10.1822477119	9.21312986026	5.28577512183	6.8509311115	5.79595958809	3.35519248943	5.77067843797	10.2821937377	8.31297879376	4.95946719072	8.18656525403	6.47715209	17.8153710041	8.12845777851	9.95834948742	5.27216603194	6.1468161199	4.94938612431	5.95003489007	5.82679095132	1.81482295775	6.31931431498	6.23247192031	5.30238249156	6.76499449839	5.66870344315	6.70830307633	7.72722057384
LRRC41	7.54324674152	9.98994902094	9.7971312182	9.23826173724	9.42931542911	7.5376062328	6.51015326427	6.62048417021	12.0515062778	12.4290150411	6.07646849369	8.43295502776	4.95044807769	6.07617680518	11.0297725492	13.2111173649	5.6109300196	11.6815181414	6.05192318319	6.8069729213	8.4473556045	9.79972293554	11.6502021106	6.99840573493	11.7984790757	12.3143214605	7.22969040604	13.0638619046	13.0271764884	9.53669469532	6.76986314789	5.7934034335	9.76490169456	13.5157115023	9.64818795711	11.5760383553	7.11093295393	13.4394841731	10.3132063046	6.39753749157	6.14392125195	5.07272788944	7.86387662057	7.47965178551	6.39911840953	9.46907613445	5.23054151771	11.5698418399	10.9449056353
LRRC42	4.33303683382	10.2733237933	9.44201325344	6.10896501813	7.38099284082	4.55427980973	4.09299049652	4.00267988548	10.2806982634	7.17631006662	4.49947807127	6.10695277094	3.51209051749	4.02203108998	8.5096672329	15.286462161	3.50608390817	6.69689882956	4.63448276733	3.73515347913	5.24802130149	6.29383762242	8.53065157763	4.98850006428	6.77725115588	7.18170916797	4.56781213263	7.25041684188	8.04789079167	8.22263044588	4.96182594185	4.01721404148	9.99740614954	20.460701456	9.93491107567	6.69943062708	3.10112105586	15.2097865772	12.2156826897	4.21674999272	4.6844180661	5.51760877263	4.39233935724	4.11880471607	3.91797652088	7.39804196343	2.52140919636	9.31841867986	6.62283840683
LRRC43	1.02890272028	2.75136299519	0.171516178474	0.648916218844	1.83897025922	0.509138241369	0.874624535045	0.563234192522	0.4344142669	0.457333868252	0.53460188212	0.936334698298	2.10331866746	0.837402155263	0.558712218793	0.348532659834	0.779375546295	0.106633108875	0.298019326601	0.47627528104	0.582892049596	0.9145701453	0.448028774917	0.0757057234666	0.36262080608	1.22719388793	0.678401173591	0.280451456344	0.125378088143	0.90656706126	0.0945070935663	0.0378349200088	2.6002506564	0.063447540595	2.60846226233	0.22531581157	0.333962729257	9.32870257979	0.128784249706	0.269491961099	0.527222092549	0.250052183122	0.466231486916	1.30186893255	0.767306567053	0.909919940058	0.37178523483	0.193661121843	0.425303999657
LRRC47	19.8396571662	14.8490926926	15.6856489982	13.3467470292	18.8721968331	14.6464312288	13.74818866	14.3348624469	17.6227019704	24.8284136728	13.0931969564	16.1663121716	11.7936165595	11.6932196437	22.6456891359	19.5119798971	11.3718152786	24.7966020191	11.9928141989	16.1566922151	12.1077073994	22.1764089969	18.9685521905	9.74880400139	19.9657289062	13.9134613116	12.9103153367	21.6409634442	19.7703058046	20.9543646173	14.3261359808	7.33792502039	12.2989077122	21.6344414027	13.6009699776	16.7804399702	14.5910655771	9.23618908087	22.6420868134	11.1666703323	12.6317399652	25.4624186217	16.6235392626	19.1048173798	14.1877418573	19.9693672912	6.44595348124	10.5150820497	19.6813273255
LRRC4B	29.2960466767	42.5920026656	39.0850361396	39.0874113427	39.4519924058	32.5300152386	38.3382706617	32.0274578935	52.0494575837	58.148514024	34.3471905862	40.3968849418	24.6943586306	37.8762817199	28.8176175259	47.1499915812	27.2161548483	37.2856763248	20.0266250141	42.4055736425	24.7365672097	43.1666151126	31.760630041	25.8144752434	53.8185466652	27.3785144884	44.2079657432	41.6431323794	33.4778314571	52.118538043	37.7617251055	23.2749993288	27.3140890288	21.9500288266	18.4195352285	45.8904994496	32.5475325273	23.7967191264	49.8644231034	35.3918672077	21.4584240039	40.2863631014	21.6177111524	54.5926111839	32.4002690861	38.5001691812	18.1304062062	9.82448062709	38.1379419882
LRRC4	12.1963876054	6.83486709966	17.4936116295	8.56562401206	4.06879354973	14.7407417296	23.6402325944	21.0020134491	13.6452668703	18.0334415585	23.130775102	17.3119801072	10.6380543526	20.0646618991	48.0596829567	23.72414147	15.2319877574	17.682115821	11.5476335702	18.9353993252	14.5851913483	27.5991018534	13.3604616516	18.6640294551	15.9330078447	1.82421089242	13.951305007	10.049292257	15.178746692	17.2771797806	13.3007998846	20.5119215894	3.55802369201	21.1220029587	10.254832306	15.9307936767	20.0547827779	4.68170944613	11.4121648956	27.728759699	17.6031664326	9.4755987891	15.3039163539	18.7886073032	19.3234793456	17.9321963087	13.0211634987	9.82380748563	7.83951242517
LRRC52	0.0485026423763	0	0.0508782335619	0	0.0318601916012	0.0224355864293	0.0106160932397	0.0265509518788	0.0154485870164	0.0927028111321	0.0193509368528	0	0.0322991195863	0.0275260021818	0.0109953860954	0.285600368179	0.020651180347	0.216148193665	0.0536971759641	0.00946493006836	0.011042410639	0.0194121298705	0.0908166435642	0.0383643868918	0.0350020083089	0	0.0137513751404	0.196782466769	0.0195495979433	0.0157062900426	0.0294720666007	0.134211709491	0.286078430592	0.0233836144699	0.0658185498513	0.0913442479336	0.0114737538682	0.444105207503	0.552809974892	0.0295279723629	0.0299633672199	0.0579271466692	0.116674546275	0.0129996232114	0.0141395559039	0.0857875493455	0.0463765365692	0.0436173697845	0.101423847295
LRRC55	1.49737787882	2.79959436376	10.8576909068	7.29139626466	0.463577566056	17.2959647401	6.07663999658	5.89567321896	7.2516838235	1.38013808993	9.89633737275	4.1320863825	7.30692056821	5.86955447829	1.00722207955	10.4983350048	3.25304760067	6.1164710116	11.1727867874	2.22025740247	15.1673572226	1.94278999834	1.68090647848	6.83935966061	2.22317099687	1.76430487299	10.4671908987	5.33368186311	0.910252407308	0.930027207023	8.46472073294	5.42910995769	42.5928912152	1.77812505488	67.7540775284	3.27072346989	3.07473486493	10.8151715455	0.913161126886	12.1644985028	5.39096361438	4.24728852739	1.54708291715	3.9507536961	2.83736455855	3.64974684722	9.18309001401	6.65553494985	2.40291326163
LRRC56	1.52671511086	1.00221027211	0.373122357976	0.858916273231	1.64605812227	0.499149260375	0.913260060046	0.597271764916	0.809608615491	0.664571019277	0.942364068733	1.83897692563	0.447125262544	0.821071452343	1.07092042695	1.21879174055	1.46513375079	0.813096919268	0.391583116631	1.23070410846	0.676964774442	1.30044795411	1.48811290972	0.796632545145	1.08445129198	1.08261710354	0.985813189684	0.789127618535	1.22750153385	1.48315818492	0.910691115393	1.21808049283	1.25579655541	0.543362912906	1.01418961223	0.481715277895	0.516211189291	3.91753112192	1.73096668556	0.671540098079	0.646876166348	2.62765716965	1.0094728936	3.07212691814	1.48201337338	1.01262380893	1.16362984366	0.474419625558	1.83653075819
LRRC57	3.21334887489	3.75537298555	2.50515940263	2.64850790356	3.15271595392	2.22010690195	2.90525340505	2.70349651949	3.10433777543	3.42274720445	2.91555943659	2.66120387008	2.0680970229	3.19521453376	2.76417285078	2.65787706389	2.88672781538	3.2901092585	2.96935820299	3.700086594	2.30836055511	3.82546713901	2.78434446583	2.56325546948	2.61813354156	1.80590139529	2.77256974584	2.74832829088	2.51999473533	3.0554231528	2.67523113593	3.34973858707	2.13253979137	3.14243184357	2.87618302186	3.12086280167	2.82248406069	4.01662921533	2.12190392723	3.80623351515	3.1427992661	2.05976732731	2.70477596243	2.51133527015	3.32319121041	2.21273383398	3.21203240698	1.81771114999	2.92406520483
LRRC58	15.9663869995	12.7478842764	18.1923269039	9.57638235061	7.85352715118	11.626202931	13.8658831589	12.4250038984	12.3715502387	11.6370434311	12.5702735756	8.41594885454	10.4990672947	12.6897737713	8.85866522319	6.21800333546	12.1914659965	14.833681565	16.526817686	17.5072846206	16.149985951	10.7101139377	8.85697274164	16.702266904	11.004772253	6.83990006463	10.343021208	11.078506773	12.1100742647	9.13892436778	11.8545281295	15.1483003193	10.7851959937	11.7326642058	13.7501388415	13.8768937801	20.3882377919	12.033515896	9.30740857142	16.9203987216	14.8601581374	8.81526492973	15.5563989914	5.75126162047	8.06809178729	7.3987107203	12.1949928456	9.32554184749	7.74361705577
LRRC59	18.7915722511	28.0209894273	32.5348898893	13.6574211878	16.7069720634	15.9855590676	21.1831921638	16.7225825359	24.7819505851	15.3153056596	22.0018013674	11.9626772455	16.5888172181	18.8442970782	15.3787701451	19.4030009156	16.2761984179	20.052751268	17.9515886711	22.5182450178	26.1455675147	13.9359913966	14.8734979289	28.2629955529	14.3403738647	15.8481498718	17.5115457424	13.6367809426	15.0156141213	14.7925620129	38.4534983245	21.0156112235	20.2507752457	26.3277317756	20.7880376501	15.847910543	18.374762389	20.2216552339	13.8598889254	24.0242943001	16.0459120401	20.7973223529	18.0977845961	11.4177880974	15.7143682802	15.1750947614	19.7484231461	20.2394235525	13.820361314
LRRC61	1.25435931737	6.46157496184	0.662142539452	1.86341537783	10.7965044821	0.696266071278	0.409167911035	0.737597092604	4.26848695621	0.216543824273	0.237308993606	2.50065053857	0.226341837657	0.339859741258	1.62359841007	0.925457311587	0.630551890163	0.21638528492	0.611475364208	0.402700763219	0.287417597282	2.33201074598	0.577967650484	0.0816137455333	0.770888838206	1.48189420808	0.447409914758	0.700438456569	0.166353854821	2.27204837249	0.0442565914183	0.0911721278549	0.96765858778	0.239944953671	0.977379394569	0.396259251792	0.447967234206	1.86026796156	0.245962821248	0.0591207227273	0.914885130957	0.217465074379	0.782576921975	2.71990142075	1.27395589245	2.2007172565	0.0696411099415	0.37661246501	0.463253886066
LRRC63	0.0496078576116	0.283661285264	0.255851438366	1.28823002721	1.6293090139	1.31944211785	0.119437988866	0.970825587682	0.189607312294	0.308149407867	0.24739851094	0.663809474805	1.37921584184	0.0844596869335	0.191180889502	0.084557653784	0.570287321005	0.254715117308	0.610993427031	0.0580836276291	0.474349291684	0.2978170242	0.112790210026	0.029428938544	0.680192183879	0.815231304093	0.766527437362	1.18523599729	0.00999753439837	0.088353015223	0.0452154566788	0.264734906767	0.341363416805	0.579973910404	0.213174735423	0.03892736752	0.305115274699	0.938333017757	0.157057414109	0.015100408728	0.137907600865	0.0148117788177	0.113366515621	0.472002381967	0.484468616427	0.559357574501	0.183804056356	0.189597879528	1.21888580622
LRRC6	1.80859451077	2.75833169489	2.6702556285	1.34535281119	1.91548793407	0.807107703738	1.97231955732	1.93648000794	0.944020999838	1.84258794831	1.23493179101	1.935152147	1.05052363251	1.09875120804	1.37088874796	1.8222647568	1.77587141781	1.20874722087	1.15109696704	1.92636539448	2.14403229118	1.96587645443	1.1380428539	0.860222634017	1.37417111838	1.49348783132	1.24013346285	1.70244144977	1.11755016263	3.98613542124	0.806073752444	0.514944088808	5.68617781967	0.25927782027	5.42212092217	0.907792376167	0.752018244442	14.3407816338	1.53617472294	0.698467285785	1.92941937747	0.520974195166	1.59842448418	2.04999097784	1.6374756039	2.97518431855	1.33126786404	2.15484016138	1.56192907383
LRRC71	0.084125322961	0.104953009316	0.00882456629244	0.0193707375841	0.306692186464	0	0.0828587893114	0.041446126707	0.176845512641	0.12863058248	0.15606887288	0.0227030392515	0.0252095180808	0.14800152117	0.057212784358	0.164250634835	0.0483548447463	0.107579384542	0.0349256147353	0.0984985880926	0.0459659754154	0.030302401132	0.155266528528	0.129755034875	0.0667800890819	0.227880407426	0.114485032715	0.0910157344506	0.0508616487732	0.122587862419	0.115014991951	0.0299292768029	0.13532406326	0.0182509510885	0.587918171727	0.095059122327	0.0597018967904	7.71088316293	0.0159803381821	0.0614576878218	0.0935458374551	0.271273422315	0.242839154467	0.0744056731055	0.103002177292	0.0278988870805	0.331805522708	0.0510651475783	0.369420269338
LRRC73	4.85243668035	0.904815183496	0.618474783697	0.873034850484	1.55259475427	1.03539543812	2.17898692276	2.78481430096	0.598277669743	0.608323043755	1.73611934213	4.64673733365	1.1674586063	1.55162209815	3.78268757186	1.79489757182	2.04604904049	0.788551217158	0.615194696669	1.70445049719	1.43259268888	5.69468695559	1.57430195914	2.71766280558	1.04676523073	0.633191658813	0.958589494225	0.479828000327	0.757097583718	6.39684388691	6.20141748774	1.24990360743	1.14706443721	1.07160016165	1.14703020186	0.412707179608	1.44411879485	3.77922522352	1.86334811747	1.52470699349	1.97911266153	6.13181106157	3.16291987824	5.62170881575	3.04821092826	4.12518389982	0.778277436419	0.225222741103	0.621908461101
LRRC74A	0.0576139847402	0.0898475165434	0.0755447958202	0.0589609956139	0.0473065100889	0.166563545671	0.138713881212	0.0709618824508	0.100928534438	0.0642350715169	0.0976907491053	0.0323924600167	0.105508121876	0.152585208334	0.0522435872089	0.0892766078406	0.208509726775	0.0725603961646	0.0478382433156	0.0674576447562	0.0393502650709	0.0288234336147	0.0539383883034	0.0455712326724	0.0623658343274	0.124852758755	0.138844144747	0.103888241796	0.04644407737	0.0279851337115	0.148785988286	0.0170811122057	0.154463171556	0.0416644271704	0.0977284107879	0.0723356618488	0.0340728178863	0.249883331962	0.0912023205142	0.648885199174	0.0830481411622	0.584875698236	0.124732935762	0.0772081743012	0.18475277428	0.0318446732793	0.068860605817	0.0712401270699	0.0527084993833
LRRC74B	0.0239625107951	0.176879529892	0.0230414807894	0.0245227525965	0.0787019168207	0.00831314989761	0.0104896655685	0.00983803314382	0.003816152224	0.0267163189907	0.0167304247438	0.00538900182883	0.103722019357	0.029464709541	0.00543222070176	0.051984051516	0.0178545887103	0.00464291461453	0	0.0163663704159	0.0190940853759	0.00719285613301	0.0160241255142	0.0142153136922	0.0634061401568	0.0908741998608	0.0407628276445	0.0162032477449	0.0579503419367	0.0193990536524	0.0291210820472	0.00710428791667	0.563201561078	0.0144407110291	0.693703604448	0.0376068433241	0.00283427806668	1.02775404257	0.0417256376153	0.0291763220244	0.032073742717	0.0393506361283	0.0172927593487	0.0224784174007	0.0279423342223	0.0158936063317	0.0286401473129	0.013468102498	0.0344492447766
LRRC75A-AS1	49.0596593319	17.1783241001	50.8294419811	40.9676671049	34.3282037538	59.7495209022	73.1233819383	48.1597431961	26.3421546577	92.0287078892	62.5568505037	25.4483404037	38.2477212188	69.0773238372	96.1385546737	70.5430790024	62.7139181606	68.8009073184	70.2260066817	102.270749923	84.0748230392	50.3401843169	71.3138858435	62.137092535	50.3015267447	19.1461517336	70.1190959225	46.9576269324	146.518755001	44.9944220441	84.9825550756	46.4594058774	22.4287592847	60.1239445484	27.7979395338	54.1307900566	166.406629982	26.5040509166	123.778374905	93.0317220856	111.179543036	160.555966633	109.24270048	33.3110036353	41.8450132524	37.4410590417	73.598138558	20.9643917386	49.6028684474
LRRC75A	1.31182911263	2.88088341475	4.77229798613	2.24822704334	2.31362761873	1.205297993	2.14756527153	1.66739618517	7.05161311245	0.818590492868	1.276177265	4.9709057113	0.52654120904	1.78811989311	2.29762206507	1.45356572828	1.89369088201	0.800830519967	0.571976650739	1.22035352198	1.60375848027	2.90924783306	1.45646160707	1.18687161358	1.32276331157	1.64207846323	0.988409395947	0.696676798755	0.956094382989	2.01925930737	1.3594678667	8.83693689867	3.03202078712	2.63374807459	4.6333052779	1.42705095541	1.22854870208	2.3468782548	0.813576532511	2.38494915505	1.96865674815	0.611668340466	1.61672713776	2.76459591807	1.96975685094	2.48712500216	0.786101121589	0.755492389508	0.535480857643
LRRC75B	5.77589176407	2.49341299125	2.97511536292	2.943882279	3.23746843504	5.87000697119	8.87210365484	7.57874886107	4.72177800637	6.55195584192	13.8727782385	2.44372807653	10.9251583227	12.5059722807	7.23162237877	6.17588283932	8.88543587671	3.70325355082	5.52624674736	9.26184066006	6.04328997819	3.80533338353	5.4082725395	5.91665283459	4.95700855602	2.87337082753	10.3865558991	3.06150785611	5.09145912609	4.81939386015	10.075024245	3.80449911602	2.13983251158	6.59982018458	1.76419487084	5.53627022978	9.66231234393	1.10341203098	8.16435337626	10.7143136492	7.33210834245	24.6400151885	9.20463293378	5.87148761986	8.77911886452	2.71557266033	11.0995267535	0.985896588771	5.8175075339
LRRC8A	102.52872177	61.3270344037	37.9425253681	38.1339821704	60.4919741487	72.6954461102	138.698401582	144.124646103	12.1031172212	79.5352128495	58.9193773306	27.3846414404	144.450861555	104.890624264	40.3976035397	53.3578887557	135.259774307	73.5449987987	216.180541331	51.5549510681	73.301844317	43.7347602788	90.9485869255	71.415295196	84.474502722	21.4005009063	134.029145055	86.0153052011	41.5165317072	49.5489545307	181.809532889	129.016579878	58.6906103017	84.1528288003	26.7904779791	59.1498163823	64.998701584	19.2758486625	38.8849202323	77.7133916692	64.3010327574	56.7018767578	117.508097789	54.6280606058	108.02197335	74.2131829941	78.0204357029	58.4534282291	113.528507124
LRRC8B	7.94855997465	5.55422214976	12.5369916852	5.97268522596	5.44144193327	7.95113857535	4.36513159543	9.63883269307	7.42460176682	5.58838082672	4.41409060132	16.6085336725	2.82000795177	4.88003700415	8.05771658242	5.82484305025	7.00997080507	9.00803611977	6.66678262147	5.30867880244	6.15021209927	15.8186571472	8.41061949057	8.84168052421	6.8513264503	5.95577637344	4.08773974608	7.74493191239	4.64905757961	10.73278333	2.64924793708	7.73856260915	5.78350870678	5.35270424095	3.47956853981	6.93459140126	7.68937686342	5.63757323593	3.81301237232	5.61602185217	5.67127467688	2.30194128087	7.47651584792	10.5654332011	8.30810411639	10.572708943	3.59300423153	7.20490213627	6.84903563391
LRRC8C	1.93506540283	2.14329191772	1.86250397453	2.40969563291	1.05284019545	1.98579434569	0.772289996159	1.76098667463	2.25489547354	1.49743294673	1.02020486157	2.67860280743	0.916483385826	1.00282550835	1.49705126546	2.16068199676	1.76274663675	2.43066520122	1.87791491398	1.21352125652	2.82638995916	1.96979305987	1.31799662456	1.43688683417	2.36101045339	2.30125390969	1.01482427349	1.36592014859	1.30575439801	1.67261539529	0.473195849262	0.792543792022	2.60863448793	1.22052534882	3.06782240728	3.19985351641	1.33308010921	3.6750754599	0.729785815043	0.630975292746	1.96282290133	0.441357276724	6.24659140145	1.20525489902	1.80626193479	1.49633839016	0.649841131661	3.47989990296	1.37232655151
LRRC8D	5.9940749025	11.9285108471	10.5296709256	18.0070049212	14.9448889792	18.7564970539	5.32572989802	11.2108740307	12.2178423533	15.3842372164	5.7165148148	12.7662343431	8.69404162343	4.4553867762	12.868617359	14.7466206593	6.84644938719	14.7189780542	11.3630617109	5.24762291899	10.5152675301	12.9534958161	10.4765838294	6.63546545476	15.5742561344	14.6255430205	10.0879317136	13.5598296927	13.872619529	7.48046699987	4.82304417195	9.16407067825	21.8671079782	19.1894870644	12.2381671348	12.5428278452	9.02893859606	16.3424145446	12.4001133599	9.84351047108	5.52623834219	3.95122058353	6.03422141197	8.39574449295	5.92041739823	12.4504993572	7.8511309023	9.29156952234	15.4245144485
LRRC9	0.0208176941977	0.56618357898	0.148493745885	0.0383479387387	0.0287167246157	0.00866656823412	0.0246051325822	0.0512813954882	0.0159135557753	0.00795774695509	0.00498333945664	0.0870806332013	0.0582246920609	0.0259916018846	0.0339789696717	0	0.0585000234848	0.0048402996226	0.00345708398678	0.00974980381007	0.00284369077591	0.0924833158702	0.0267285789615	0.00246994195142	0.00300462436512	0.0135339357097	0	0	0.0050344995456	0.0283132764256	0.00379488893683	0.00493754246729	1.57390591521	0.00602185256006	0.234473425005	0.0117616888094	0.00886431661714	2.50706587965	0.0039545024226	0.0114062624618	0.0205767994603	0	0.0600930977618	0.0669544175185	0.0837494726762	0.0276154898077	0.0209004114909	0.0112325393595	0.016324450591
LRRCC1	3.38664633071	9.99034019668	11.996056181	5.56432755238	7.94829692493	4.6298877901	5.87362972907	4.92656974695	7.32807461453	5.04884400999	6.0645243916	2.97479178367	6.18957625903	4.96985365986	3.25423267586	4.61944313286	5.08774751497	3.59675641026	2.99343203175	4.78646839332	8.02860648434	3.13760573822	4.2395299369	4.19440909525	6.66338956427	7.67049500604	4.44530237913	4.89325925462	5.12018444172	5.46356555676	3.05492080832	3.48763823966	9.97467658854	4.24090125734	8.54802335157	5.72375561404	5.18210224583	9.77657915508	5.32505410644	3.22033582339	6.01732445113	2.3876792158	6.15888879311	3.51361977817	3.85612349472	4.14181314344	4.5282476073	3.61632990727	5.79794979847
LRRFIP1	4.31471507712	5.99433146762	3.8383582244	3.83699788951	3.05290561445	2.62340173647	3.29233944337	2.72588991777	4.39118264939	3.2489111748	3.354557504	4.70912226082	2.42061152894	3.1019976485	2.91162738977	3.68302577669	3.39110306404	3.75987446671	2.61746660894	3.22059097905	4.08761445342	3.98036335817	3.11913151035	3.9795540349	2.90971852911	4.95723467194	3.03241220328	2.1026653661	4.42795847254	3.81220337402	3.20377782722	3.81225326396	5.43684578915	3.02341627319	7.80597161445	4.0926882007	3.2323196868	9.70373973404	2.30870769567	3.63613743832	3.35369412499	3.0052366162	5.92955122354	3.51264106633	4.01421766374	2.84454999112	2.97548581369	6.87761277929	2.52445221478
LRRFIP2	6.4295741902	4.14819669906	3.64053900834	4.44813391886	6.88219499871	6.07130070433	6.76151385824	6.84005552456	4.91373195619	4.98388219164	4.937899491	3.35724232375	7.36335112552	7.30248666399	4.63714293576	6.21949044824	6.20862002345	5.14669004302	6.04480294218	4.40559504368	5.10719169038	4.12709650276	5.88366987772	4.81342398876	7.08291923617	6.90128491916	7.9660512103	7.36790070732	5.8082913416	3.50284796999	8.08537239978	4.05038521039	8.68240283248	3.32783390864	5.77621672448	5.27112835766	4.51865618353	12.1499203282	6.37142118735	7.17784394696	4.98938670701	4.45535078415	5.5733536603	4.66814955097	5.10841405103	4.6934782113	6.26603694389	5.3785279821	9.03028853804
LRRIQ1	0.0614815901973	0.29402877096	0.0276398022802	0.0831429978659	0.126926620456	0.026407812942	0.0634395825783	0.0721195498453	0.0307725227354	0.00279784277866	0.00525623661736	0.112589506859	0.0321688122917	0.0149536099154	0.0418130099016	0.0190539426919	0.0317867010724	0.0102107272991	0.0388949385687	0.00342790721259	0.0259949447277	0.103699546413	0.00939742895234	0	0.00845110218252	0.0697892790616	0.0174311412659	0.0197968251769	0.0849631732839	0.054039194484	0	0.00520793169764	4.31075519514	0.00846882756859	0.649570755778	0.00275684028706	0.0270103700519	15.9931254515	0.00556141134352	0.0133676568005	0.0976663088668	0.00262242935814	0.0126767820517	0.145950002505	0.0870555250138	0.0776740443479	0.00629855938128	0.00394921820337	0.0229578781327
LRRIQ3	0.0429577956396	0.184423849747	0.135185424099	0.120249398949	0.126980632344	0.0561056153839	0.0149333125707	0.0394232680282	0.207652008652	0.057956455504	0.101320126781	0.0750141179333	0.0126205887412	0.121896078087	0.0274966248468	0.0587346104214	0.125880485204	0.0690351947315	0.0314725284971	0.0295866862966	0.0379695540158	0.0682660269822	0.0202775895878	0.00749526853164	0.100295932398	0.0465459846236	0.0193436114972	0.0375911401235	0.177220821543	0.0957386153289	0.00921275469263	0.0464486384541	0.307571403011	0.135226649588	0.354908439177	0.0594865640204	0.0753188605907	1.23845686455	0.120003053308	0.0646116130046	0.0593201008302	0.00226345084456	0.0419423614405	0.0325087049689	0.0839785337634	0.112294374195	0.0199333332628	0.102258555603	0.0356674055977
LRRK1	0.640107192486	1.7556306832	1.07776383573	1.43820022291	0.463426399459	0.567167800685	1.14781079471	0.726965062441	1.38310409573	0.862892865339	0.801516354186	1.32360008782	0.378109826955	0.508864548326	0.735528855996	0.962267410356	0.788709645139	1.20906614321	0.253739750518	0.494740499155	0.981749986836	1.46239129604	0.516687730034	0.320794937949	1.86951825213	1.29585281294	0.327309293497	0.38606508662	0.708621829906	0.63528373611	0.271656262068	0.550312673523	1.20297556254	0.458356044815	1.76798098783	0.886956972447	0.341818121844	1.28268513909	0.425220455497	0.115988727575	0.632389349912	0.558720494885	0.472829565093	0.90903632242	0.937057291572	1.33624953407	0.348109925077	3.20952963388	0.565061210941
LRRK2	1.30844147694	2.40346054751	1.67686256834	2.18391867113	1.58237729109	0.484722802608	1.87051147725	1.30788924156	2.99998595206	1.40749465283	0.74172076286	2.01508526038	0.568111889006	1.58493827901	0.959168399436	1.60927633026	1.74059006513	14.7736067232	0.947213797309	1.29430546302	1.80978098667	2.07134634085	0.862665134113	1.50268516811	1.25503103945	2.86930694385	1.3897273503	2.35416523192	0.536659330694	2.22125200862	0.426994759201	2.20178898006	4.57529703126	0.526601950119	3.11058922822	1.31566696507	0.383794297511	2.27901908605	0.341912182577	0.46082825134	2.39549017203	0.450547581132	1.96441636522	2.66848136295	1.42751969315	1.16876218175	0.767390466853	2.90800308454	0.596799121206
LRRN1	23.7788412969	19.3466805918	56.5543802445	11.5737658494	9.2265889485	57.4596888517	73.5397094693	33.079126698	36.6141584303	50.2997539548	72.3699465469	16.4668407519	10.4269913074	49.8611710131	35.9054513451	32.9763690541	45.8681991233	36.0952562513	37.0315572247	80.2701873587	54.7178017314	26.821387929	28.120417683	40.6500752516	26.5622858675	3.92015653191	44.7815176193	16.7424313337	33.3098878036	25.843643111	39.6801668284	40.7569998783	25.7008387646	27.4926266375	22.9560767103	35.9060085696	95.7925950893	19.1625975639	21.130598051	100.372167148	50.9060439626	23.6753709674	27.9148448897	14.2488735878	36.8301508301	21.7245048191	37.1943521227	20.1164506264	13.5503383878
LRRN2	8.58686022288	2.14352989037	11.9622300775	4.26123834312	3.48948173671	7.65289858769	12.5482278155	9.34779049662	169.122192175	5.98323677002	19.8744033682	11.7891505797	8.92755966143	12.293494059	10.8662304697	7.25907925487	8.59440619621	10.5714188595	13.7065633433	5.86861817905	7.8312811239	9.42598832466	6.0527316377	10.266572628	7.87242259283	69.278437308	11.1011915332	5.13720818091	3.2977257013	10.3062319731	12.1659663737	14.2190011247	7.5101520244	5.95614536124	7.83262563028	5.07377019619	9.79061819932	13.825280773	5.33601804169	10.4314878095	8.52504299258	13.4985546709	8.49949116338	11.5124237543	10.5899872763	8.99274290591	7.37320603452	3.83120741615	2.98485553307
LRRN3	10.1956309318	8.64023956402	30.2425800485	24.1121942547	10.0571442985	15.0718129905	27.307849241	17.6675960659	18.2510045552	12.8711453773	14.2677728348	12.3317050365	9.1173621358	13.7442005354	36.6897022626	23.4618695014	17.0796133317	13.1510478575	11.2306500299	19.9227667181	18.3277286849	15.5302073594	12.9163598835	14.1738514435	12.8027982416	2.84072246235	14.0985769574	4.84332010103	11.2026410648	21.8237461243	10.1362727247	15.7420117825	5.31682831585	10.5495584008	9.06869211642	9.6113910614	9.931237203	8.11328188201	16.2806262633	18.7096967315	14.7001027054	9.40371360299	10.103019081	8.86379728012	9.81589864356	18.2377854332	13.738303942	9.57321067089	12.5815333766
LRRTM1	3.79128346847	0.684306521387	1.1254287455	0.501830371199	0.799868301534	1.66846214971	4.6331796363	2.49696068731	0.763112419474	2.14284581855	5.94796736015	3.9523103946	0.521598123605	4.85357890744	2.56647657921	2.99045662026	2.32606232086	2.35680752393	1.05661755697	3.57846600797	1.96305995399	5.41093107636	1.83808791749	10.3474604222	1.18116048882	0.494476991289	4.16522718972	0.670580167014	1.19915311381	4.2458174909	3.13163203163	25.1942059126	1.97641813882	2.72268440955	0.60439584105	1.88418337272	2.01794304947	0.288650312229	4.401144812	8.20256806655	2.57797231612	4.43363171864	2.17551072156	5.7439881521	3.9412554396	2.35165714918	2.24050895802	6.15885433128	0.203016097588
LRRTM2	23.1646895804	4.36056507348	11.8696512027	5.85038544246	3.80706028296	8.86406645585	10.3748910727	10.6480403526	6.36728911774	7.75619857159	10.0880418297	13.7985608448	2.60807044292	11.4048815272	8.20179854273	5.38174625479	9.65729154937	11.9599697957	8.31300341461	11.869017647	10.1466600712	15.8186786901	16.5139269007	17.5852199787	5.64478163268	2.60872106537	7.89471974432	4.93068595014	11.5264846446	6.014890627	10.9291755374	36.107654262	6.08681197826	14.3752755355	1.69271379794	9.89938603621	25.2712751535	1.13138203243	4.80111759654	23.4418212429	12.9038105339	6.25180274835	20.4592654998	10.7538065991	14.9520920376	7.74604566558	18.1197617655	4.48943496873	6.07109504698
LRRTM3	4.93122018925	6.54401649454	6.27619665197	1.55633253826	1.90881259537	8.72881096804	12.683153896	6.56222763354	4.9711792212	6.35915367451	14.1544008977	7.12284421121	1.14109663777	16.1321473265	8.28706880114	8.14722003773	10.4300429555	13.3275682761	7.86493298123	21.7936609743	9.27829886241	11.5645008434	5.53460062434	11.3089240241	6.10393122861	0.587949093514	6.36832688777	3.53400150912	5.62894726744	7.91177845977	4.95446989026	10.947946017	2.45780802043	3.51445416577	0.700821292473	8.2873820521	12.7450877439	0.605571506037	5.89976043365	11.7837533313	13.5644850736	7.21394786736	10.3805670008	5.84796297238	9.60359549224	7.78534463342	4.51253175595	5.60202971855	3.97511956985
LRRTM4	6.01814989	0.842175150446	3.02127051321	1.29059597966	0.600635281238	4.32328151964	6.93091564596	6.16778121368	1.28223843348	2.41621909229	6.08421533184	3.59659890207	2.76257175845	7.06993409272	4.07062403974	1.86383483781	6.71512637248	2.71103303002	5.84286812843	6.260790561	5.99932128904	6.18205110724	4.16286995062	5.8078735514	3.25061257312	0.305871950342	5.61289192806	0.968251375564	2.20637268293	4.67000841133	6.82771086432	7.67547091426	0.998133781569	2.72192188101	0.571834643185	2.41162884823	7.01759600428	0.112380781714	3.30680901694	15.9864524243	5.87117134374	5.73878674193	5.9934700798	3.72377450789	6.3581296602	5.15034908254	4.51232985353	2.54687344888	1.87035838655
LRSAM1	10.1260812886	8.97347868987	6.21525120966	8.79569056276	6.91970151069	7.30036763804	9.35600066966	8.7060936172	5.17462897776	17.3962364604	10.6299528325	8.83317524462	11.1632712885	10.7423444866	11.8524795903	13.6952668503	8.04101372478	8.4532190209	6.29436389879	13.7886684145	8.9767285102	11.4824371421	11.7919326017	10.3988867943	10.8606246769	8.16985873386	12.0975714435	18.055684198	10.9751398067	10.7879003986	12.0903127154	6.01628860114	6.84342623496	10.4580416647	5.34991217376	10.0317154891	8.73002577424	5.1645497134	14.0051244506	12.2428994011	7.60879839479	17.6000155892	9.9385971285	7.05336028069	10.5144491109	10.257778434	10.563398352	9.56899642035	12.3182980252
LRTOMT	3.05846894986	3.92804061204	5.10526582352	3.2765205372	5.08647388499	3.06693261452	3.59551043306	2.9254900991	3.09113050645	4.60627654656	4.21043032008	2.07563755758	2.96510543979	2.7824812825	3.35892401807	3.18520889648	2.85521559047	4.54606707318	3.02109978165	3.12337916656	3.83585559845	2.97803209445	4.96352191017	2.94703150058	3.93075287841	0.991448902294	3.04568339384	3.98519370572	3.83329941965	3.35617394443	6.30097577795	2.82174283641	10.3400028682	3.11576767402	9.5350999649	3.45326552677	2.62815445619	21.5435631704	9.21429186651	2.87848469191	3.08227494943	4.38524481164	3.55123212826	2.1463533162	2.93947421001	3.45266436875	3.0148202101	2.2839131055	4.10457266873
LRWD1	4.95255685059	6.06920530175	9.8750493054	4.7644757785	7.96006672117	3.77320677931	5.52790329536	5.53565616649	12.780118639	6.01427607495	5.06046264737	4.15279427329	7.05122046987	5.23552984349	9.59653029142	13.7686117778	4.28651908651	5.12796991721	3.74938084623	5.72438523322	5.05347556301	4.72443120193	5.2839843215	5.88045580359	5.13731748838	8.32859128106	5.82622513131	7.34429475472	5.45565080965	5.42808959809	6.70298289895	4.23218711356	4.13755036091	5.52082954942	5.60055586651	3.91793246763	3.62074575029	8.48301530874	7.48510033643	5.15017964806	3.97554286616	8.10285533664	4.08078577675	4.39356333954	4.82456393047	3.77290594725	5.19079520147	3.00777683119	8.08645736627
LSG1	17.190344497	6.95199976732	18.5286495236	8.003958214	6.13782821934	8.7240647445	11.3631044017	8.00446171907	13.3707360305	6.07156272631	9.01742411467	6.46225543402	9.18215098818	10.0634256517	8.82290958621	8.28597358407	7.88056843026	9.78398756292	10.0586161883	11.3949526795	9.1147903235	7.49875306667	9.85009713649	12.6287670592	7.22379797204	8.44202976246	10.6983358175	8.41199891028	8.12678571856	6.51126779758	9.8439608057	8.81197608666	10.3357811913	12.5111898585	11.7884101055	8.33581986774	10.5662580483	10.2346160757	7.98474612447	10.9365744487	9.23471641083	11.1513664836	11.3745308045	7.7347110555	10.2731386565	7.2000356837	10.219196892	8.29439102387	6.88410416447
LSM10	10.5340649728	18.845596673	16.4275760692	15.6254520863	18.0180883841	10.9532677526	8.97653131028	10.3262082733	17.8693062503	15.7082414123	13.3608194252	12.9465257458	13.6110670559	8.69028640405	18.1819513377	34.6363996752	9.55295856279	16.2882941549	10.8473589788	10.1078809964	10.1454066881	15.4193038958	17.1081576052	9.54046778525	14.0293945362	18.2911864856	10.1301030859	17.8276233313	15.2780369285	14.7178856511	11.3813792596	7.28135691095	15.3505520542	30.2574905401	16.8646835087	14.8511133689	8.05327904943	21.4324510671	33.4583577178	7.7415889226	9.06677605309	20.5809518159	10.1217664606	13.133234312	10.0020061638	14.7981515559	10.0581593713	19.2787316648	16.2423918554
LSM11	2.32965175007	0.914286727174	1.89717184789	0.998543281486	0.990383056523	1.38550309736	2.00651418067	2.71618173391	1.39409419524	2.19098626053	1.96955592861	2.74208766674	0.775686609877	1.697952426	3.73802211848	1.02203681669	2.12980666524	2.23348803791	1.25887214029	1.94834665415	1.6898779285	5.54793747906	1.45941329427	1.77888040417	1.33428321973	0.998041424248	1.45538380569	1.33661043472	1.44710969806	2.78897813675	1.90889599536	1.36143434397	0.836378347724	1.56803223686	0.962549640113	2.01009834175	2.23541801271	0.903980026599	1.82634586126	2.45281071823	2.31349294211	1.37309508993	3.02764068053	3.58146135081	2.84005350294	3.20408972153	1.34760854028	1.00215610654	1.10453057546
LSM12	1.97633457497	2.21022972927	3.25836986113	2.3327715505	2.01713208796	2.28363302196	2.40931310803	2.50209426507	2.94928969234	2.6035166228	2.8178364756	2.33210731615	1.54155620133	1.99743203523	2.57571710941	2.76719372627	2.5244176235	3.04817997877	2.43207518756	2.40158374469	3.06535905155	3.47907354384	2.41996332114	3.47523204974	2.09103898612	1.87693685417	2.06271605503	2.85378524044	3.1514355256	2.37125308829	1.90899518693	2.75459012738	3.00603318666	4.89691651725	2.86889033433	2.62467671642	2.91688048445	4.06959239816	2.20616499081	2.22179871877	2.63639968581	1.57983876636	2.76156323627	1.8423254697	1.92813040523	1.99498778151	2.86278598645	2.68184369563	1.98197297536
LSM14A	13.2669709462	25.6037983459	32.823720547	27.543108163	26.9250761051	18.0805640926	15.8771924903	15.8238919973	29.670231504	28.6759556833	13.3266189236	18.5246256863	13.9413625919	13.2197722299	26.5546077373	22.940337018	16.0173216634	28.5734773389	13.8104884234	16.3551459892	19.8323857974	20.3092110823	21.1577531407	13.3652720646	26.3439971465	22.3557130217	13.4332862547	26.270003415	36.1993580731	23.91113952	11.0300636923	9.76559586629	26.7603107086	35.6866904658	29.4247524546	29.5901399401	15.7737340373	38.6170971332	26.7824123589	13.2177633616	14.4277904463	8.10058928775	16.0568478776	14.4680768578	13.9266406367	21.2321542164	12.8068761782	21.4394139745	24.805996993
LSM14B	19.6457411374	15.9422783017	18.4791820959	15.8827271868	17.9446003555	14.9983255616	19.6530167057	19.5287198451	24.3705869496	22.6030940704	18.8597687523	20.1534849219	15.4584675397	20.3257639372	25.5819934227	17.9367425738	16.7320920603	22.3405639651	15.100174753	23.5350315196	19.1903053023	24.4411719647	22.2631512485	16.7380098176	21.0605665694	17.7755776393	19.5995937996	25.187463784	24.3728208579	19.6576181935	22.846739927	16.1905215733	13.8932945096	31.1505570567	15.1108761376	18.6471992088	22.4579676919	16.6619785672	19.6542349456	24.3068836253	19.2016411801	12.0501443426	26.3519591121	23.8655011109	21.0631749268	20.5551573508	17.3323835297	15.3563264847	18.6292486383
LSM1	11.1583629262	12.6464898493	16.6506094115	8.25281678289	11.8590702709	10.2320478897	11.9105342181	9.80757599032	9.92381579346	11.4018880896	13.6140882669	8.11149366517	13.1344274238	11.275198842	11.5344527906	20.5295521709	10.6561679143	12.9492564444	11.831426047	12.6431359738	11.6732328491	10.0482582849	12.506365359	10.6984030276	10.1695262973	10.0469532112	11.8077932078	11.4240566778	13.8409533946	12.5957940578	11.7818771619	7.61812550791	11.2499457972	19.7092668768	11.6852916264	9.18761885491	8.82040415636	13.1971996345	15.1881814714	9.8787141953	11.0923498958	15.8487216539	12.4663024633	6.91851485438	7.45647388943	10.3197091867	13.0735731006	11.0502864235	10.7628706213
LSM2	26.7573360792	11.5888001963	21.9886560759	22.7612641512	32.1960991923	31.8835722606	28.7969759804	22.2578207372	30.0054305252	39.1217913482	46.2185717403	13.380010887	32.434374024	28.7375892837	36.2690007893	52.410549664	22.5489221948	30.4615290734	27.2340409694	42.0125835733	27.5812657602	26.7109194714	32.8341979326	30.5396282186	27.1103824999	28.0793603266	37.5463869584	41.7169287844	43.9098672848	21.4420171657	48.6265017743	20.2891734605	13.0359793608	50.381267516	21.6130720918	31.7947388606	32.3193806917	23.2044374092	65.3891846268	33.1985570462	24.8074238195	80.4619765615	26.339457571	15.8466372564	19.8243531957	21.4685433159	30.1530810447	28.4422915019	33.4069741087
LSM3	9.7003928628	9.15250627041	9.32348853431	7.79272333085	13.0906971522	10.4863431095	11.4438869364	8.57971217206	10.2668839157	9.71924378397	13.363764599	8.76404115007	12.8885594028	10.2990587483	9.27229524948	18.3181558407	9.44111338145	11.9482371151	9.55263259591	13.5111120028	9.15741180622	9.17767591925	10.8754979611	9.68847840882	11.4634161458	8.63105375844	11.9368820917	9.58791119098	12.8239828153	10.7086844115	15.6576978272	7.6095048981	8.76639568554	8.78131953631	9.82147046276	8.35853741347	10.5197480764	11.5120727033	16.6193338909	10.9615766877	10.3149958502	27.0022649183	12.4097555233	8.85392581044	8.42780168439	8.958311434	10.2182280047	7.87684251638	11.1279573405
LSM5	7.48137180525	9.8475694029	12.1322328043	6.6456463918	9.84876054958	5.23665725039	6.63758301261	4.32606841561	12.9117127941	6.23617193993	7.20751802454	3.67843566696	6.40076689059	6.03068495351	5.54909606837	9.84044335782	4.74498757523	6.23981650391	5.66855877194	7.48618184214	6.22883334166	5.18954242028	7.09916686082	4.82921411069	6.4420373548	7.85630429258	5.92280590657	5.46316573381	7.58894100107	6.72363524154	6.70308645326	3.47292935977	5.38739460166	7.21482497718	7.72443196827	6.33098607748	6.65257816842	8.35879796796	11.1214740359	6.81898931561	6.15748577365	11.2391264093	8.00845796058	2.97175921687	3.11294008435	3.81921342882	7.29973689927	3.45494846882	5.92198979214
LSM6	3.9848566944	3.67291818972	4.35828222059	3.44327687629	5.94391317359	3.21881334562	4.58598111799	4.5836472747	4.91179076905	5.20469642674	2.91354910787	2.26430134615	6.89147902256	5.28479517563	5.02719182387	6.86468571793	3.90699720622	3.03240962291	3.25933612855	3.16849161647	4.27107726728	4.83556527668	6.4226466634	4.4355416676	4.78257767273	4.5386533974	5.98373273151	3.92975719242	5.71226494009	2.96321922209	6.83812473181	1.97993367988	2.83372224813	6.62363096538	3.20529179009	5.26443258011	3.60580663695	4.5633817719	10.6845706638	5.81140534154	3.67945165151	4.4293586877	3.55631183238	3.50464352495	4.9042818969	2.68811828027	3.80205706559	4.51566192295	5.56329756241
LSM7	28.1815967505	11.5461290302	22.0005012779	19.8695169649	26.3035340149	13.1865357432	21.7059968506	17.0823945768	27.8251615472	35.202991705	30.0797891397	8.09086580817	15.7417406092	22.6956697204	22.1712376885	34.6970276567	18.2898735487	14.8885392932	10.6067734418	28.6621493958	15.5176889677	13.8901620383	34.8109990082	19.7107826229	21.8141462113	12.2594183624	29.3027955683	31.1844067207	35.4481069879	19.4884812333	37.5077435865	15.5200045107	14.4120446156	21.5111212761	9.86137987263	16.6561860764	26.9378333691	13.8605576648	45.9565162951	33.7579152684	17.1761561565	98.0303013519	15.1637606365	13.1953907998	14.4436895908	10.0635919083	26.4259063455	13.8554762182	20.7394818945
LSM8	2.5483673618	3.66618860728	5.00053427727	2.66448394571	3.23085942978	2.40125624838	2.70073753922	2.79489385922	7.33578020244	3.11995963422	3.91612481196	1.57264610954	2.39244415842	2.88438520146	4.89878800065	4.43045589201	2.73381888405	2.60832288948	2.12188800735	3.93106437562	3.45428476228	2.0006294216	3.20901769529	2.90090983247	2.5592142044	4.26735236001	2.88295919023	2.35702722019	5.12857415547	1.93205577716	3.19984301842	2.61211739409	2.29714013819	3.58268227141	3.89103333191	3.40985184723	3.28063076523	2.66915547978	2.90112231737	5.04483743602	3.06052555644	4.73131863676	2.96820421488	1.3669763208	2.04168584239	1.50586332064	2.94955145982	2.8870502118	2.97374393622
LSMEM1	0.597737682474	0.191757894104	0.277677643278	0.373581713384	0.942334000352	0.183669724628	0.319600927383	0.420697374098	0.995444485455	0.448820612409	0.194188741697	0.276535630883	0.878549759936	0.35376364198	0.8072233856	1.13529741873	0.556267268768	0.213432563683	0.31196981977	0.219957379474	0.0874829870645	0.246066720303	0.52762647972	0.384990766761	0.782607275027	1.49888337985	0.748086479327	0.72753332525	0.464642353896	0.746594134318	0.404717877541	0.106328605493	0.23351232166	0.623693863645	0.324454302071	0.466365481895	0.103020321672	0.296286563875	0.291974095535	0.717397581628	0.263759321785	0.413032623907	0.542284565543	0.240307463802	0.246443949487	0.339823944022	0.489887951877	0.650798249764	0.950838785997
LSP1	1.9800738847	3.61338787082	3.87888968174	4.61596532237	1.69651537015	0.145066698362	0.605671813331	0.141380499271	9.96934603939	0.250733145031	0.699208953249	2.53353555214	0.601960707808	0.276859204879	1.07061131484	1.38738395092	0.733099689813	0.22399676631	0.735250496449	0.460796061976	2.70757495449	0.568519405272	0.477007854119	0.235901186726	0.399388538964	6.39197831776	0.72526978588	0.443531019336	2.7016211842	1.0354689531	0.254085351361	0.459424654372	8.00793365944	1.16806763053	8.75910717592	0.988234565284	0.241475871602	5.27487766618	0.350433809792	0.333183708156	2.25904216545	1.05755936153	1.83424747893	0.52740090169	0.656110487487	0.571009968544	0.132294245941	4.23039610249	0.218599481209
LSP1P3	0	0.0663777325745	0	0	0	0	0.0698722675251	0	0	0	0	0.0717929041715	0	0	0	0	0.0679602545553	0	0	0	0	0	0	0	0	0	0	0	0	0	0	0	0	0	0	0	0	0	0	0	0	0	0	0	0	0	0	0	0
LSR	4.25057907537	3.5131940105	4.2676764673	9.07082616357	4.8088949383	4.72933083057	3.64332597142	2.15023102317	4.85211191818	3.96775555536	10.6201936395	4.3477546411	3.80610122536	4.76423242655	3.56701109161	6.47834051524	4.0574789016	4.18261644178	7.1406425414	6.31433204512	2.56616762056	2.889005568	4.76310426714	4.72795678478	4.12460737074	9.30993682297	5.39719781417	5.16330529243	4.16686673914	3.02324538341	2.87107554153	8.24524890007	2.53963727609	2.14073141317	3.74409964453	11.4071924767	4.86417518798	2.60073761624	4.96716424256	2.24576634249	5.49557200235	4.78641921367	6.43620570216	5.96267662564	2.8876260748	3.89161346265	3.63605724282	3.4299691433	4.44022368923
LSS	8.1677587552	11.265763032	9.58144171115	32.7745707558	26.0325672761	23.5916344197	23.1876303729	19.3743521062	13.7594895662	11.5226746638	31.2714561647	12.2673620484	15.3276725942	17.2779273096	26.3827498895	11.6737120459	25.0021626408	14.051106261	18.9262996771	17.4061437013	9.80374142212	12.0319079004	19.694793509	22.0245781672	15.6084664884	10.930790318	28.3242800022	20.892581365	10.7674799102	13.4929096536	12.5562588139	19.1456463117	15.1243019189	20.8910578249	8.62298175754	12.7100468755	12.6085902397	7.81626715289	13.1308471658	11.7199961391	18.0427643324	38.3062364985	18.1000908605	20.5257046014	30.1133470414	17.7754872011	11.9865118067	16.8605645636	20.7707960944
LST1	3.20211000239	9.75115372772	3.88314381356	7.68599615994	5.59309784013	6.4633373759	2.66966587433	2.35044600417	8.83608381895	6.12017375203	4.39007518828	3.01146210922	11.6504666037	2.41198253401	3.76812026101	20.5331501324	2.63379504721	6.26072915411	2.06257420836	1.22133283282	4.78497038095	2.09129743086	7.023476076	2.45795715636	8.63401797153	10.6715765404	4.96019516565	3.60873297174	7.25110957614	3.96856841726	3.04240621584	1.11044702344	8.85541448141	3.08753923983	14.3328861437	5.63758731074	1.3290490249	15.2770080449	8.10103312504	2.95070658853	2.56561386554	7.32702853739	2.26881609153	2.0051277656	1.47660107569	3.77790070236	5.17713415729	15.7657430707	6.46766001232
LTA4H	11.4431041347	7.7786394072	8.33774378499	8.1173247152	7.34657872788	5.97362140492	6.26816031501	6.3621806315	7.42664862982	8.74557689589	6.93462805838	4.86589838668	6.16939331005	6.44970557952	8.06700960012	6.31346558256	6.12356104828	6.3522393203	8.07625617281	8.62951155718	9.5885353045	6.10506598382	6.9256366399	6.45613388425	7.58208741809	7.29578936019	7.63014413844	7.17165445093	12.7918126177	6.83087923056	7.60010616731	6.27987283906	11.0831843902	9.04615964227	11.2662641595	8.18072663469	10.3242538856	9.74335341971	7.3134148142	8.42849857926	7.16591660486	11.8845501449	11.6850955014	4.85226588973	4.72470086344	6.3734882275	7.85412358962	6.28805805821	5.45243046259
LTA	0.203876775784	0.206661357376	0.133663983393	0.0489007969524	0.426875209634	0.0972531652386	0.108770645589	0.0941664588654	0.219161819952	0.267897070205	0.236394475848	0.0601787383269	0.0890968517547	0.0650830690619	0.086659087879	0.533115495006	0.122070232707	0.0814741971016	0.0634813764205	0.0969760278795	0.0957326780727	0.0535481982007	0.449907997511	0.0453547889939	0.174714495898	0.428005847095	0.33597847414	0.379114330848	0.092446976112	0.284711545522	0.116140642419	0.0528888400382	0.218637565419	0.119792224157	0.492805498038	0.155982880491	0.0633005085313	0.0552658875622	0.133128085011	0.174541425582	0.1653073967	0.159791550527	0.331041355131	0.0614731750481	0.367750556748	0.0760642195946	0.319823222469	0.369548604937	0.379697134713
LTB4R2	0.301227463262	0.533814119065	0.215441700421	0.178656558392	0.478932688438	0.15200404737	0.404580528323	0.207993406359	0.883121128806	0.41217338652	0.409703565597	0.189375158297	0.191476933496	0.56336210569	0.162958219845	0.311888229896	0.437232692469	0.194992361103	0.159164873883	0.372733220388	0.266524104358	0.217829555678	0.357090673305	0.556399308284	0.286548042452	1.28330009137	0.465836871442	0.351823812979	0.579473544977	0.179570553308	0.336955149323	0.202969190814	0.433162573786	0.341608352372	0.329801898495	0.386793304736	0.301227739197	0.405801702703	0.0650236154609	1.08155217917	0.473680087544	0.331141528354	0.444648031135	0.385324433142	0.275417381223	0.140764684762	0.343664050374	0.951183801608	0.214737468213
LTB4R	1.12525768218	1.44404645719	0.574585990516	0.707680505306	2.04651247083	0.26483790283	0.898371138652	0.439598134063	1.94202405519	1.19851689269	1.69984220067	0.42808830474	0.554575521605	1.65136080114	0.512431780922	1.78360266238	1.06690750354	0.469670587389	0.362206393211	1.18692342862	0.629736436874	0.461271769079	1.08197766536	1.12334619486	0.869280559768	5.75786063407	1.61483029635	1.70278412442	1.58242720947	0.703086005819	0.745498069888	0.432077540442	1.30773052881	0.67035559408	0.618866346896	1.54037293352	0.524171956952	1.02124304995	0.3907810067	2.15925529861	1.36273483592	1.90929302518	1.86736239441	0.813098045238	0.689310475512	0.463591401529	2.14712458299	2.01603830228	1.30608474172
LTB	0.865148109617	1.57403873988	0.733580159542	0.88537521101	0.454635594027	0.240111930854	0.369253312159	0.15391768423	1.10223403911	0.399608502145	0.931946161421	0.175109207308	0.561720616884	0.531900391779	0.755085755357	1.28697900866	0.589372578919	0.368783531897	0.287341109687	0.58245391478	0.344688668252	0.302974658875	0.520684907099	0.325047578972	0.582713130292	1.87482481388	0.416984695298	0.487504880577	0.592804941935	0.126069836883	0.499412328568	0.0854982923652	1.05149001128	0.208548327096	3.99164849691	0.31228624698	0.143261216051	0.802579500061	0.629979286262	0.684702702465	0.427568466179	1.0849169639	0.749210206988	0.231876015328	0.617912410157	0.277349470404	0.330889790558	2.30485121803	0.50881238702
LTBP1	1.56132536056	18.4200607962	11.2650013649	14.6331161148	8.8911452912	2.54800180592	7.14277811244	5.26452049243	7.63261165632	2.75326969599	2.7055310772	6.33869924608	8.03022042078	3.3112176913	2.48105358794	4.624422309	3.35022078453	2.78937174985	2.40474365893	4.481816794	5.81457123815	1.73505743919	1.03721765973	7.07479940958	4.46116491428	10.9979468733	2.87945614787	1.97264868868	0.75590444999	3.78755180642	0.630339906631	0.752090995877	7.91680482751	2.09221293113	28.4430745594	4.06938063691	1.62883783253	19.8940115508	3.01176717457	0.98453366877	3.84881748218	0.611349147789	1.34032452065	2.42579993072	1.41037873998	4.13630978282	2.50137630443	2.69882103583	3.21831297927
LTBP2	0.715786107852	2.22946236665	1.50679639315	2.49094559851	0.398215596861	0.775375199657	1.01035406443	0.807650107871	2.94054363112	0.630525615576	0.76638947982	1.05126734169	1.104099802	0.588604088893	0.665623010996	1.72937951754	0.779012452613	2.22185246321	0.6792388568	0.886542549989	1.32862513163	0.565647598823	0.881121379901	0.599388157155	1.07350657676	3.82775014261	0.675080433053	0.885702685133	0.627060181661	0.94134425313	0.408310179763	1.01198058547	2.52997795998	0.350369677354	6.24590719276	1.67586534912	0.799978491706	2.2034255869	0.793157217394	0.404638133208	0.979134021573	0.519028126225	1.51979152548	0.597066073458	0.462048211533	0.852628779404	1.26930070717	3.10679361766	0.534564255103
LTBP3	19.5952668732	21.6520726094	16.1683012242	33.699126844	39.5375005407	13.0018021852	30.4701672281	19.4893934268	34.1679679833	28.6891005515	17.982162293	11.8806190913	27.7287267665	38.694603811	12.5384299596	29.2424796512	19.3620524988	13.2706526431	16.3401351923	24.7216064248	19.2694841652	13.1325829631	35.2460007723	43.8902504641	36.9082870236	23.8365534476	45.4293601227	32.0564584127	23.0927293958	17.8145872315	47.5418761973	28.2010761052	25.0708832389	19.2595260316	15.9933228653	20.7784540288	14.8702690547	22.1986448111	29.5422508167	33.963195363	12.472347997	31.6404223308	17.6013806207	18.1003224721	23.3356854152	11.695023467	17.9665047229	24.3184264052	35.7856507888
LTC4S	0.0742730619833	0.0115826915902	0	0.0285035853377	0.109773327941	0.0773011354573	0.0121924762124	0.0152467504707	0.0709701866624	0.266170613339	0.0555608904184	0.0250552417243	0.037095213686	0.0526888939972	0.0252561804775	0.207163672221	0.0118588363654	0.043172873815	0.0154176665048	0.0326111306969	0	0	0.0596011433554	0.0440611121266	0.160797816694	0.0402384799959	0.126346527296	0.25111409117	0.0449050328598	0	0.0676967435845	0.0220201138894	0.0398252360667	0.0268558458132	0.0125986569836	0.0524539745894	0.01317749081	0.040267133681	0.10581611516	0.0847814474933	0.022941750405	0.0166321861976	0.0267999083643	0.0447898091688	0.0162391376111	0.0123157670988	0.0798944780578	0.0751411651446	0.145605334466
LTK	0.627852113075	0.0118681103514	0.0631993186809	0.0486766099176	0.13122473472	0.0572043168599	0.116600597727	0.239544361549	0.387834785108	0.145455757524	0.0910880202344	0.325186885141	0.35475353925	0.284332823492	0.388178086193	0.489396969313	0.571099812492	0.0405503382136	0.115848964591	0.0631167098799	0.129946075915	0.784311231133	0.743016202037	0.0752447645486	0.0411900424426	0.219893492975	0.183401578018	0.394529737737	0.176377704998	0.751642736487	0.0867061443619	0.0188022748969	0.176828612633	0.0550352462051	0.0602425179776	0.0776338863646	0.0855139862079	0.0504281429633	0.903530152372	0.179532610187	0.297756311273	0.124974914283	0.320370251277	0.270261794083	0.166392997414	0.151431002219	0.250137630443	0.0812701579845	0.1243277641
LTN1	6.97216194559	3.93540085512	5.19619563688	4.95327830069	3.80097362332	4.44312574167	4.32760926524	5.38098294303	5.8329241833	4.18458428459	3.56362893944	5.15485346365	2.34886759323	4.944597449	3.89544999412	2.51316266204	5.70143352322	5.53408535413	4.39983655438	4.87438673401	6.57411584452	4.94018584475	4.08009981162	5.61983699423	3.82938901419	3.97450644751	3.81772629798	3.69944583542	5.1199022639	3.08381396913	2.70012076958	5.34511223289	3.802654965	4.1097189809	3.56659519539	4.54591657682	5.12495718296	4.31531566376	1.41394936035	5.88185333076	5.88770713705	1.73328517072	7.48430014157	3.28621423672	4.36166111592	3.5874014662	5.22164481199	4.04315228934	4.00075427069
LTV1	8.42434263516	5.63624935307	9.83629780119	8.04798037553	9.81196440524	8.13172789108	8.61619255631	6.50411351209	10.4886788916	7.48955396857	9.5882634871	7.63220374656	8.1995083592	7.49445458933	6.40574406159	9.62621278	7.0793464951	6.33872220961	5.63176388529	7.49247348864	9.00312191729	4.69778272406	9.33734035682	8.15395370414	7.03935173996	8.98518504692	6.74746548968	8.23273537144	6.89733524753	7.22939186435	7.16507905244	5.77682844876	5.93717292986	6.75947244267	6.77296159753	8.65489634073	7.30525273965	11.096549415	7.2957165442	7.0582964906	7.51401325932	7.8894374507	7.71396257905	6.46531720757	7.77635766545	6.36653811574	6.51394487696	6.6032553377	6.94434173617
LUADT1	0	0	0	0	0	0	0	0	0	0	0.0292399917787	0.0329645122907	0	0	0.033228882041	0	0	0.0284006984478	0	0	0	0	0	0	0	0	0.0415576877862	0	0	0	0.0445333986494	0	0	0	0.0663028658915	0.0460081955192	0.0346745453544	0	0	0	0	0	0.0705198471748	0.039285837034	0	0	0	0	0
LUC7L2	9.19537197023	6.59943475707	9.24506749481	8.48061993723	13.1934006805	5.73826710412	6.86173102692	8.68709437741	14.4521189106	9.96969368549	6.93533624508	4.64348683802	10.2982797219	8.74260578183	19.2567579484	11.804152806	7.23348462418	6.40627755987	5.3539043052	8.00098292083	6.11767032633	6.46497841997	10.3766005789	6.19922267824	9.50363638119	10.3735260133	9.24292061284	8.4215619077	12.0850563038	10.6249943705	8.63032728741	6.23992013898	5.43977666357	9.00152164973	6.80024279541	8.70494581383	7.01816970339	6.68249106985	7.10944903428	9.0755130028	6.73922272488	6.48819582229	11.6103347155	5.04646978467	5.91806008149	5.6155530124	12.0701379647	5.20212581128	10.2691504877
LUC7L3	25.8616414445	15.3632161901	23.9338103882	17.8489024757	28.7700481262	12.2540745376	26.8113374616	21.6011456414	23.5673435438	29.0897387644	21.7479353353	11.5180092766	13.1225763357	29.5957092231	23.4165166972	24.526779231	33.3493000344	23.8858863494	14.7004830387	18.5913184809	15.4972585863	18.1276093986	36.3829918538	21.6098375801	23.6717953809	18.4389687479	30.9741821075	23.1317267949	42.7570837184	16.4528793195	42.579698618	12.4799447973	12.8449016451	31.1658153386	13.7960719229	28.8756545277	17.9179213576	16.9298818703	22.412262556	30.3959556418	28.4621024115	17.4516544809	46.6974018558	18.7375079379	30.2075453138	13.8969357195	35.9898338488	16.4554634531	34.9337618913
LUC7L	16.6036131247	8.79229815752	8.22158807853	9.05245440583	20.2616632132	7.33294391647	13.6203857452	10.5907839205	20.2690439422	22.6175145805	14.7941954129	4.79468724518	12.1283089451	19.2971299768	13.4343250984	20.6548934597	14.7079371633	10.4823961316	7.63561930758	14.5624891481	6.94905016317	7.22040079667	20.688738073	11.2040502187	13.3449690617	11.4124825217	24.6354861411	12.5963967512	22.282610211	10.465470316	23.2963611112	5.8416196044	5.18837191374	12.8572187894	6.04497270455	11.2206435065	8.04199049904	5.72520053965	11.610508755	17.0112436908	11.7958635217	24.5251495854	15.227902336	8.65330990638	11.3459404724	7.67773216533	24.4998866234	7.99578565857	23.6651859727
LUCAT1	0.0762168473521	0.023771639765	0.0239849523919	0.0701989126498	0.0450584734525	0.0528827786187	0.0200185008887	0.0312915402221	0.16022057292	0.0145672805831	0.0228059853233	0.0308531489002	0.0304528200507	0.00865084871139	0.0259171548977	0.0779479473759	0.0632797962526	0.0177210969654	0.0696131002793	0.0044619453387	0.161373576139	0.0137268624963	0.0366965717354	0.325542431746	0.0110004016012	0.0578081744293	0.0129653116854	0.030922313706	0	0.00740423934861	0.0138936842894	0.0903855914467	0.183903724399	0.0385821586544	0.232710730234	0.0215306948039	0.0378625975616	0.308529810316	0.0144780543241	0.0765602162212	0.0565011704188	0	0.126505903532	0.0245130636039	0.906528607581	0.0101104644502	0.0109313840502	0.313571189164	0.0179299130871
LURAP1	0.9311774826	1.71278895705	1.20845866928	3.25285252737	1.68208579536	3.90141415697	0.940675187393	2.62711214582	1.60842788737	1.23213736349	1.20025908	2.70629044592	2.17033010731	0.928188473067	1.03923597425	1.09883902514	1.39527461132	1.58216706499	2.52769898101	0.370413662875	1.83459468019	1.90641983303	0.986730039996	1.38100929109	1.99872669093	1.77214259365	1.99019632317	2.53476243138	0.53411315244	1.13656272098	0.206741619296	2.54834716079	2.45167933832	0.846060540591	0.882911706883	1.49511746054	0.999726616708	1.71731144304	0.839071187169	1.33001696011	1.05462756392	1.17627413928	1.00798878644	2.48613236337	2.26563122494	1.97955695547	0.736258785928	0.845439430915	2.16249838489
LURAP1L-AS1	0.0554026845333	0.120958671625	0.59569135828	0.127570489571	0.655067869367	0.153763793851	0.0727581058584	0.181968726518	0.052938962767	0.132363525699	0.0663114707171	0.579375026406	0.304375745839	0.125767532705	0.0753576148414	0.0257550164046	0.176917809105	0.0966121381492	0.0920042977408	0.0324342659915	0.0945998758745	0.133042331879	0	0.0328666117991	0.0799628692113	0.780394851084	0.329860896045	1.27373615606	0	0.02691102762	0.0757457931972	0.0492765502305	0.118827738152	0.0600979378147	0.375909865442	0.0521694932921	0	0.340414349984	0.157863340765	0	0.136903962366	0.0248129736515	0.0999546019092	0.400922046528	0.218039384596	0.275601897029	0.0794611746725	0.074733641095	0.608225737564
LURAP1L	1.13158423984	0.556925365991	2.32501038506	1.62550652894	2.93573284725	3.29905196115	2.63810414948	5.98416362375	1.55741611313	1.65681635315	1.37924437768	3.36200917096	2.21917070092	2.34488314583	0.988450140263	1.13894674327	3.03666308159	1.38793094338	3.19802321471	0.747547457515	2.22643381413	2.28108004694	0.824743401159	0.443421773822	3.53614410646	2.08100131536	2.74614058554	4.2540517351	0.401702057552	1.83552899364	0.463652837627	3.23175123639	0.935183216906	0.840844943583	0.831180439344	2.88382045413	1.17143690349	1.53841100474	1.23253605057	0.663617634037	1.51355292916	1.273969294	2.06027438129	2.52923766672	2.4877261993	6.004363931	0.65514471313	2.74474369842	2.93068297965
LUZP1	4.02424954019	5.01628167629	4.27784465236	3.91019136908	2.23773311665	2.09733822773	2.62137481114	5.19556465469	3.64602169355	2.71787627207	1.71708809042	6.5062895503	0.819520765557	1.72847504299	5.24615167513	2.62501697951	4.17719836738	3.23436258145	2.00371556977	1.9467091449	4.31848923116	10.5951366644	3.72766952157	3.56193351667	2.76849287132	4.08475984236	1.33132191379	1.78828177761	2.22520292672	4.75989706607	1.4015847436	2.28018758122	6.12442690141	4.70503963275	9.07773283168	3.13769414755	2.09802899863	3.82509696659	1.63031466391	1.62816897185	3.34399409982	0.697938747377	6.04311572138	6.11028593177	4.88035014486	6.68202668277	1.37227465832	6.87048655776	1.91568255909
LUZP2	5.44394439831	1.52089076558	20.906445408	8.16298114009	1.96622125393	12.7059625697	26.6022060879	17.855858612	7.78964150252	22.8962100742	2.38695259969	5.9488747331	9.9090951039	15.5710819922	2.72958503233	7.87000380669	10.1749807489	24.6306830126	9.92707506077	27.7039347898	20.018874951	6.92979041573	22.4106224788	15.1388326152	23.1260482145	0.341401976474	12.6489703849	12.9119228483	24.0782906893	14.009888276	37.0332316743	15.6343156916	11.319510064	13.819737287	4.98324354631	11.8772566042	10.00379242	0.41033563439	16.8181829256	25.2174872309	14.8056430443	5.41165600828	2.05366447274	4.4817945124	5.05194782454	23.179133599	28.0164988022	2.1335415979	19.5896505621
LVRN	0.140084635893	0.0353694488221	0.0489819280916	0.0409599442104	0.0361499868386	0.0277706309419	0.0328513373536	0.0273871708273	0.280458435057	0.0669357322995	0.0199603922178	0.0180023195512	0.00333163763666	0.0700358945405	0.0204150319592	0.0930300999423	0.123549202977	0.0232649482764	0.0276941809429	0.0117156322456	0.0432827219907	0.0260305662527	0.10170635132	0.126632539252	0.026476554306	0.0614370523385	0.0283689460023	0.148852077912	0.0846943024824	0.0129607661654	0.0334403142661	0.0177992602324	0.0250378066411	0.0603001962954	0.0226304989819	0.069095490739	0.0591755916424	0.0168770827524	0.00950367761235	0.137060784917	0.0700560021407	0.0448136662467	0.139605068164	0.0348635163191	0.0700074214556	0.0265468252835	0.0669720238009	0.0674866401842	0.117695451187
LXN	0.529788170849	2.43267328425	3.47335281314	4.92475244116	1.97202723174	0.929189801122	0.686086201337	0.398767404597	6.28567465729	1.46261695897	2.6773256302	1.39003282545	0.720298284897	0.484401512685	0.580489126825	1.80607052537	0.723704412871	1.08638336596	1.09973887143	0.835689134686	6.05084456062	0.786300969267	0.838458105794	2.27858057113	1.12572726812	2.08886939106	1.01388047735	0.716476587784	2.50906871104	0.64334175404	0.898692275538	1.02967458086	6.57312343736	3.8738129083	3.46483171288	3.24266006744	0.866840578977	0.808484081213	0.684896681548	0.698815590615	1.19095751637	0.843641104151	1.75232911472	0.792795505199	0.283148367496	0.849198345221	1.2769659086	2.96774295067	0.415439901104
LY6E	33.5773321009	23.727424515	22.3247939372	13.60981419	19.4374744728	15.0255838889	18.4255286805	20.7212579351	55.2120094282	15.1106401488	21.6196179667	44.1313157485	17.1342792016	17.2952092863	36.2347742625	22.4801880232	18.2747183901	9.36161249939	18.0576382124	28.619363597	11.1831888264	32.0362092558	18.6895639848	25.0120580302	14.8774931456	188.523192618	19.1251312671	8.23151990854	13.6554163789	52.8425753831	17.6290013106	11.9159844484	21.6229912399	22.5176501381	23.169197437	17.7707178013	26.8040146024	10.411779206	22.5510174151	15.6182841091	20.1266585894	47.5813582741	28.7206902815	45.1855429676	26.4399733444	32.1634095091	15.349302914	16.6357226619	6.14039756857
LY6G5B	1.19028034074	0.710598702269	0.965158915652	1.15458798859	3.31693395929	0.491469618724	1.63507099671	1.0613066319	2.50495958744	2.37267406079	1.76551282593	0.374431616346	0.9774240006	3.65517337979	1.76798262916	1.83989044773	1.46907155344	1.10360747713	0.345608028044	1.92801968257	1.02742144307	1.1135107673	3.34596217455	0.940038230545	1.981422387	1.82773770106	2.31671426841	2.3207548406	2.61364773243	0.716493902311	1.71718786993	0.402682570986	0.516847735375	1.40997177695	0.594560176486	1.89782668076	0.82916893675	0.66510517341	0.568728162335	2.54732586126	1.52927846216	0.667175099521	3.20403470608	1.06273956976	1.41777154444	0.532775777629	2.27271805481	0.901297327614	2.06143718661
LY6G5C	1.90004151316	1.26424128581	1.80265082098	1.92501970538	1.85549452754	1.92184209186	2.97766226382	1.59482987754	3.10660416474	2.961721002	4.08843360057	0.888796701472	2.10037317507	2.65981417114	3.07830537605	5.22896600512	1.8337082038	2.34632462331	1.71788451967	3.9549757386	2.26092620549	1.21165093179	2.63604873714	2.47475178878	2.24262136207	1.48229901586	2.71502827561	2.31833587657	2.99186420383	0.976240906957	3.30967597212	1.22176766205	1.42179587533	2.50992009424	2.75026615022	1.81301429455	1.77991148666	2.58213570852	4.03438910488	4.61920120273	1.65373170069	11.5277231988	5.62489278537	1.24256261133	1.72079096664	1.41146867005	3.17931860413	1.47514826611	2.23160035392
LY6G6D	0.0720956758014	0.0224862677125	0.0378134102857	0.0830039260322	0.319665652051	0.0250116594639	0.0710102523382	0.0295995546596	0.241113696055	0	0	0.145924339424	0.0360077318515	0.0409154147523	0.0245157712778	0.167575391753	0.0920894654561	0	0.0299313655924	0.0422068054188	0	0.0649231411875	0	0.0213847091429	0	1.05458895781	0	0	0	0.105058197402	0	0	0.115973163009	0.026068540887	0.904969328344	0	0	0.416924415616	0	0.263347193256	0.0668075728405	0.129156781417	0.0780427298946	0.115938007664	0.0315261433754	0.0239094371038	0	0.0486255531229	0.0565347096689
LY6G6E	0.0601450338887	0.0125059496155	0	0	0.0395077919402	0	0.0131643402583	0	0.0191568076317	0	0.0119979314092	0.0270523986733	0	0	0.0272693542837	0	0.0384123177921	0	0	0.011736856217	0	0.0240717443775	0	0	0	0	0	0	0.0242422097685	0	0	0	0	0	0.0272057955152	0	0	0	0.0190417888392	0.036615755584	0.0123852203273	0	0	0.016120003783	0.0350671232472	0	0	0.0676088985903	0
LY6K	0.114793979227	0.0272789693761	0.0114682311264	0.0335651012324	0.0915636254796	0.0379282758974	0.0933240856448	0.076305297984	0.00522329356024	0.109702523966	0.114497423969	0.169650409265	0.120126560101	0.161317283553	0.237928315172	0.0559053690244	0.0977526605409	0.0762589265312	0.0726218166411	0.0832044259949	0.0261347051502	0.0820424975079	0.0789578989772	0.0551280795341	0.142013581748	0.159920380364	0.111586856412	0.0813190408352	0.0727086676781	0.201796152284	0.139506453067	0.0486193672934	0.199313060918	0.146264537385	0.0259627547224	0.149273811938	0.0504318097289	0.138301211589	0.160949908924	0.0549100686358	0.03039257821	0.205649239268	0.177518780521	0.118672529702	0.0525876938398	0.112396202972	0.172483147492	0.0184342366124	0.120022811636
LY75-CD302	0	0.00488728084088	0.0102732008475	0	0.00385987630991	0	0	0	0	0	0	0	0	0	0	0	0.00250189963673	0.00455416509624	0	0	0	0	0	0	0	0	0	0	0	0.0038056479767	0	0	0.00210051687573	0	0.0132899107296	0.00368879868499	0	0.00849529616775	0	0	0	0	0	0	0	0	0	0.0105685272982	0
LY75	0.188679578919	0.798766003993	0.552858877617	0.697058127633	0.230526484092	0.303721942543	0.0974622035767	0.163191179623	0.627406135284	0.240414769341	0.129476199104	0.224044780283	0.359348814734	0.1113617324	0.135162764447	0.418675630961	0.18155692465	0.418224333883	0.311241294906	0.142859338323	0.262890452967	0.161601899285	0.207933336457	0.104468606383	0.412113704179	0.662384471567	0.115547187841	0.207535892216	0.188603179613	0.202848217626	0.0321017065509	0.0760767653763	0.567901166908	0.207398680147	1.2563029047	0.393239859815	0.094623909913	0.901993558404	0.124249944724	0.0620278723829	0.181833841696	0.144218711144	0.363099463176	0.103162161059	0.0638047861948	0.168529192152	0.115461656855	1.12494813687	0.193328401352
LY86	5.43626692271	18.3757277661	10.1645703505	19.3995310888	8.67810388704	12.0505935951	3.31464230505	4.28990547214	18.5012598414	16.2095497941	4.89056350532	7.93088311728	17.5247965492	3.38566900094	3.62512793979	34.9370905186	3.29157417916	17.051426038	4.45523841787	2.27324373045	10.6928487768	4.70470150398	11.0475994909	2.50248845924	24.8632234928	27.6540397736	8.75226777244	7.54287455734	15.6866815746	5.10970454415	2.8635614567	2.50130231488	13.8175149186	5.47576561475	28.0232710934	13.7448933776	4.15862274572	35.9158856257	12.8412721826	0.967076415426	5.02662167007	13.7703891071	4.31799097731	2.98027246973	1.94496695063	7.07093955867	6.974223024	36.2487212461	9.99293822723
LY96	4.15684425321	7.64251560818	5.22105392002	10.8589738092	1.86825644127	3.61791387851	0.742234565077	1.16769511677	9.47703369046	4.73909395602	2.90227391215	2.9029407578	4.88067898817	1.92450742437	1.56230488397	14.1369582055	1.74658973816	5.12925035921	5.72226565327	1.00329818021	8.16869148935	1.72935853182	5.17911352129	12.6759536877	5.73644665773	30.8962583997	3.07040794752	2.51494692428	5.68777355254	3.54232472296	3.6890821817	5.94579351971	9.30663935023	1.97768749234	22.1923993651	6.83278550489	3.62283305829	12.6256149278	4.39837088892	3.0634176797	2.47786022496	4.99721843488	4.13133612102	1.5245752507	1.78582358125	2.80547899223	2.48414351875	41.6362106445	2.43043368832
LY9	0.0291292465072	0.0711678782242	0.0280096263511	0.0391260006675	0.00478357121101	0.00673707344192	0.00318785515359	0.00398642828713	0.0278338876404	0	0.0929727836859	0.00818870589366	0.0024247364945	0.033062598804	0.0132070046629	0.0180550630465	0.00620124279338	0.00282200403529	0.0201555806906	0.00142108897385	0.00663174387574	0.00582917433489	0.00194792067558	0.00720015980135	0.00175176388736	0.420831481949	0.0495520050023	0.0393939017338	0.00293522697789	0.00235818283268	0	0.0287869881072	0.0741907720804	0	0.235524969817	0.00914310707181	0.0120588926649	0.049131968039	0.00461112851031	0.00443340580882	0.0179951084554	0.0108716637133	0.0262767252442	0	0.0106147466728	0.00322009089312	0	0.116241629899	0
LYAR	6.30882242491	4.2211543675	6.23737012906	4.09502738484	5.89642295027	4.22503983835	3.82920514671	3.55802219004	5.90059413956	4.98920879665	6.3001401691	2.42764656038	4.26158260824	4.72325148376	3.22603869409	7.55157294061	4.53513812546	5.58670763762	3.99415294125	3.06196813991	4.44581070822	4.07967799147	6.01994678993	5.03353080932	4.78695354543	5.64650504801	5.60141719333	7.07338258635	6.01282069146	2.95778768038	4.99338653886	3.99548746956	4.32444704354	6.10840208392	3.84668127637	5.46432136381	4.53819373028	5.36075534587	10.4884045082	5.13359524861	3.20753173061	5.42018491192	4.20154147689	2.83178208758	5.66771812421	2.92468400361	4.4557622407	5.07257408766	5.71054201274
LYG2	0.073410853967	0.217516417193	0.0577548107348	0.0845180938371	0.144665347602	0.0509358504506	0.0964075067676	0.0301395133682	0.0526097403617	0.0526161477777	0.087865447932	0.0866753469932	0.0183322946574	0.062492698154	0.149777945916	0.136505858091	0.128932887581	0.064007544263	0.0761934430917	0.0107441867857	0.0376046272755	0.0330537385482	0.103091198208	0.15242368142	0.0397327938432	0.139199783203	0.0936598635181	0.0744597006653	0.133151241714	0.0891455682768	0.200732632718	0.0217644906767	0.0688851098136	0.159264518454	0.0373572117523	0.0518450561448	0.0390735548397	0.0132665625616	0.122019025	0.251391754756	0.124714855435	0.0821955470462	0.105955193268	0.0442698611354	0.112354365031	0.0486911919793	0.157934026277	0.0618907330379	0.100740539866
LYL1	2.03663927515	1.92114481403	1.09424904956	2.8486039046	2.90870576429	1.65930187655	0.680308118051	1.02553583672	3.20050739827	3.43147029553	1.1806056828	1.25917250074	3.70014944542	0.628252979582	0.748049359573	6.09628422286	1.19195183238	2.31406049973	0.748312929196	0.859955202809	1.41525539215	0.643292092771	3.54767254521	0.774594068653	5.1927538598	3.97523671628	2.19099218399	1.39155368765	3.49237051326	1.16506026629	0.362206879429	0.547008151378	2.07755194291	0.98530559413	2.23410259498	2.80651467761	0.715124977387	4.19607890333	2.83755010704	0.174966726908	1.38530218155	2.10396355519	0.675986659453	1.05557857411	0.961956737747	0.922525584746	1.30276583137	7.38983686588	4.65761540936
LYN	4.02229760023	10.7438987213	4.27561151652	7.59453491049	2.56340095987	3.71452057084	2.21349920934	1.76892872914	7.27310734604	3.52585187393	1.58691604856	3.81230187597	2.60943986588	1.69782102296	2.43374026913	7.8087585736	2.38147675526	4.67194014994	1.82738608914	2.10336608256	8.43475741771	2.10109549437	3.33685457018	2.68548382189	6.11787379515	13.737865972	1.65275965787	1.80516318124	4.73822514874	3.46255512111	1.90483422466	2.35319362276	9.39647630454	2.51801452446	14.7990730256	4.68390953477	1.90979659212	16.9772919661	1.28138154393	0.957491648366	3.33818232731	1.69567087894	3.6645635734	1.34660543162	1.60239460641	1.96292419623	2.28141254821	16.1686292924	3.2074512785
LYNX1	27.7372682333	22.3456531383	9.95554646861	21.6465827368	22.3463764733	14.2229822468	19.907359922	33.0769705302	7.01118222919	9.60740015373	10.7365095496	39.9843322031	29.0097224798	17.1869200421	28.2359330054	7.94643118167	26.7078511229	8.12323464502	13.6943803828	9.91497895132	13.5174904603	43.9905687543	16.8523491183	12.2409488755	11.6534527651	17.8307305859	19.3742848824	10.0569052037	2.55712561024	50.975800756	12.0059653486	15.049447931	24.8481511639	5.68257067732	15.2463818897	7.9032160599	12.0375276607	18.1719482112	12.3403656474	3.77195032486	21.0453995245	15.0292169081	20.4135865014	61.7380929783	36.7011501526	36.3448545126	6.05300004683	9.54415979575	8.40935785242
LYPD1	14.6913471501	12.0607129217	28.4971861967	16.8613597205	9.1048753147	27.5499281125	11.5628753429	15.2581286426	17.0630924573	7.98888510425	41.0825884987	9.83146078751	51.1837666835	18.7790557953	16.519259285	11.295859757	13.2214815628	22.1999499352	17.7987883062	28.8373973329	13.1240149191	3.94992175651	8.76275184772	27.1477464015	4.17194335353	2.29679642285	20.730049792	4.9019302938	3.09576636984	12.7656453772	46.5783346504	45.9339575732	6.70153711186	7.86368559867	9.50741039095	4.8820761203	8.88923372603	13.72425897	47.0296184927	16.4661599365	10.2096115745	36.535920662	4.67527290293	12.9636910025	14.7344724426	20.4198686363	30.1127543435	6.99365283328	9.31849993761
LYPD3	0.079079139436	0.224719850494	0.124428486645	0.148368007522	0.103890279401	0.1158340688	0.0576952427361	0.101007452106	0.176312595527	0.117556045928	0.483765739329	0.183771594322	0.166759110671	0.0498651541443	0.0597565842183	0.179722778229	0.0729513808327	0.0612886847012	0.138618225884	0.113165845097	0.11402308183	0.174073400389	0.366645223277	0.0260623489753	0.133157699732	0.314176428963	0.074734547706	0.308953073185	0.138119966097	0.21339729127	0.0320343463092	0.0208399966305	0.235568089478	0.196978407004	0.184813645437	0.140654669985	0.0810632781232	0.209600101955	0.22532657472	0.00802377811925	0.141129561046	0.0472224675209	0.0697499798476	0.0635841038459	0.0768441922686	0.273909700652	0.037806358811	0.337792200912	0.137801952111
LYPD4	0	0	0.00536199397584	0	0	0	0	0	0	0	0	0	0	0	0	0	0.00652920690416	0	0	0.0119699669871	0	0	0	0.0424533394439	0	0	0.00869544229429	0.0276515470369	0	0	0	0	0	0.00739311044094	0	0.0096266570763	0	0	0.00970999301548	0	0.00631560426852	0	0	0	0.0178818032633	0	0	0.00689517081235	0
LYPD5	2.2694206305	1.58649430361	0.403603005601	0.510545067722	1.04093835783	1.03768663629	1.9326523716	2.32040508047	0.361416825655	2.40558423187	1.48822426041	2.76600813118	0.707862074085	1.73944761185	2.2885046315	2.47779851105	0.88573930667	1.11698256677	0.342937842272	2.0895892134	1.21744149824	3.69317581975	2.13859345145	0.0773730784545	0.511398752577	2.39303164632	1.54199347486	1.14063310459	3.78504177977	2.31448581133	0.0554764907159	0.128894007838	2.17496949216	1.46824617499	1.08848832782	1.35096545829	2.54233684807	1.03709027072	1.58977056143	2.12401589846	0.652643454655	1.08259817981	1.21419219486	2.17081451062	1.61593932701	2.54621650738	1.16914920749	1.71242941825	2.02846449453
LYPD6B	0.305206939404	0.0109837457243	0.172391447794	0.00450494215361	0.133012709221	0.0366519305748	0.0732259881355	0.159041680327	0.0504752162898	0	0.00702504177977	0.372234118897	0.0234513363637	0.0866048370598	0.17962629552	0.0709406935546	0.17243270103	0	0.0097469416461	0.0481052372554	0.0120263008471	0.355886473756	0.108328357613	0	0.0296494515711	0.0763154624584	0.0149766368871	0.00793762918786	0	0.239480314206	0	0	0.0188829281589	0.152802712216	0.0637182673006	0.0442147177305	0.0499843088164	0.0254566021468	0.0278734220081	0.0214392968257	0.116028921698	0	0.190605553521	0.193491342146	0.179659724512	0.194648559822	0.0336724892937	0	0.00920506808186
LYPD6	1.02025480097	6.87448049851	3.2591132647	2.09271703834	2.41351554562	0.207487940779	0.710356484149	1.00024499452	1.96237571966	0.59256675707	0.963229119198	3.84226836234	0.505167086437	0.466702373438	1.90513797549	0.919949945188	1.33689824816	0.47545917938	0.2336942067	0.697691156454	0.973162625349	2.00911301493	0.988102404446	0.240011812053	1.04093130638	2.10612025875	0.273052091675	0.0892096155397	0.255244025443	3.81078972243	0.493017373206	1.65060288631	4.11710489319	1.38021865715	5.43951583624	0.414101183592	0.433807291344	4.9622848431	0.480338865692	0.297174723643	1.91800873602	0.315129202425	1.29483014447	1.36134440849	1.0884255365	2.05636360801	1.1132419001	0.127539425149	0.244841459697
LYPLA1	5.13018944365	9.83872416192	12.0266703377	6.47460094691	6.09089961844	3.99142178765	5.10249155333	4.0072903687	10.4033463952	4.47456957111	5.3389210042	5.58632608923	3.30642110024	5.22082958538	5.72091765641	5.71666991305	4.81831544866	5.99970502615	4.71779281228	5.17581857035	8.30246721447	4.99912797507	5.73245168101	7.7343490752	4.95442714741	5.98276075944	3.33278667731	3.54551270028	9.64143772844	5.47854402168	4.42668054449	3.24045631672	5.97694156421	10.7173247424	7.48320501747	6.39814823469	5.83596088953	8.42920756562	2.49453113066	5.62350609067	6.56573933234	4.2362681392	6.10122123466	2.60084962612	2.6433469009	3.54656310799	3.70941403834	8.61526914931	4.24475222345
LYPLA2	9.85721233	15.3909286809	13.1576031456	9.90201055665	11.9766899764	8.18908610411	8.11383752142	8.92981901609	14.686885851	14.2359744531	13.5292083818	10.0980838982	10.3194289803	8.63141975609	18.7130355789	31.157881697	8.15572570332	16.6208879863	8.98807832458	11.8422955155	10.1744148103	14.0802604462	14.8009505999	8.35885043552	11.5939423958	13.7602408642	9.85859628971	18.7148150926	14.1616895797	12.875689005	10.0133225187	6.28110713107	8.67395817776	20.4011973629	11.0033319632	12.1671564276	5.414676579	6.87773400733	18.8586546952	6.64525942326	7.78928840388	20.3130798643	8.21912672366	11.9777794229	9.96941067793	13.0492394504	9.4468065212	17.4704349538	17.8619819046
LYPLA2P2	0	0.0408478354305	0.0171726582215	0	0.0645216010385	0	0	0.0268848026051	0.0312856740021	0	0.0195942548458	0	0	0	0.0445345667591	0	0.041821695111	0.0380636579789	0	0.019167883526	0.0670875451098	0.0196562173023	0.0525477536092	0	0	0.141906118802	0.0556971377726	0	0	0	0	0.0194141832516	0.0175560951892	0	0	0	0.0697081466519	0	0	0	0.020226750357	0	0	0.0526523200486	0	0	0	0.0662487195654	0.051349573575
LYPLAL1-AS1	0.825415824196	1.16326059517	0.513092462219	0.938571097307	0.722927109978	0.806038727366	1.96723246026	1.28022162239	0.730287141761	0.43822565069	0.768397905499	0.804397843425	0.732886652713	1.45735734203	1.20587796512	1.3643044049	1.52291045567	1.10174311686	1.06611886174	1.25279592327	1.46159421482	1.22965385919	1.30019400298	0.888646905073	0.882463156075	1.09310832121	1.19610372664	0.702841981141	0.887184516611	1.12855334337	0.61301084384	0.616319872726	1.57364689696	0.88431403893	1.24455241363	1.00754135353	0.56408397125	2.62974787219	0.725902447463	1.03292844206	1.13314502	0.46551743247	1.30164637807	0.860327273722	0.614933973407	1.23688405703	0.460386412234	1.11341770673	0.719177729351
LYPLAL1	9.70853593554	12.7871353093	8.540195685	7.94421639466	11.2938471234	6.33754636106	6.00741308059	7.33460198703	6.67416460734	7.74468539029	8.07872580675	7.60743367035	10.8009355766	7.00470245181	7.83592158588	9.93528847255	7.01544130099	7.13112237237	7.97447871062	8.99946995381	5.53001020862	7.25307791275	8.37156936158	6.71562060507	7.7708824846	16.0662509818	6.79144532935	12.1002787597	9.2580067342	6.87974160616	8.46122562634	4.5664044134	10.1553546335	8.40238467664	13.7771029054	9.99221688294	4.35321030191	12.164131788	9.91570016691	6.3511423064	8.05368368936	8.76308730857	8.72954156077	4.72812863487	5.4233682532	6.29089051221	10.8687736819	9.18532763855	8.49082338671
LYRM1	8.58107093019	6.286542127	5.7284317189	4.23166782377	8.48538964907	5.74450920573	7.4952543386	6.15077592491	5.40941755072	5.83393436793	7.39887352225	5.49022897117	10.595954063	5.55859766296	10.9595937114	10.286265394	5.61416390651	9.39580156565	6.1736919504	8.66236827474	5.54951359791	9.07536251258	7.16773004283	5.70815202568	6.6593179853	8.24323283767	6.24028065334	8.52247538541	9.84726252453	7.95923788503	7.94480541812	4.0398359569	9.23867887922	9.04323705328	9.4001058811	6.44451507528	7.2439303948	15.0153709554	13.9367451379	5.88974568474	6.55693488028	13.0938124112	10.9759833999	4.39339868202	5.35510985813	6.57001785857	11.1013818278	3.12022311477	7.75302815717
LYRM2	7.91588756194	6.04186504092	8.55372104442	6.84888706965	7.94285516054	7.45297307668	9.30883126118	7.51549029007	5.93851766092	4.83035515243	6.9853258894	6.53476732447	5.97871068631	6.42596883748	3.93010496109	5.05268671812	7.82441077081	6.34752174345	7.81784231882	7.4155834972	8.07323123213	5.78107944887	8.0098058276	10.7882863914	6.19100929051	5.5706858279	5.68304612581	6.45284804445	6.46034360288	6.37451517213	9.35346070548	8.54216010176	5.30152404525	3.70690506399	5.85027107266	5.99388346298	7.77686648102	10.4930301377	4.70145913115	7.24498350309	7.25807303755	6.73872791166	6.24996466503	5.09759876283	5.70072877002	5.70030292274	5.39686171334	8.15116999062	5.41342481111
LYRM4	3.88617299131	1.30857552643	2.57548046451	2.37110710401	2.34641893142	2.09630179351	2.81034058924	2.73102674892	1.86339767027	3.420378352	2.98354744451	2.2155063665	2.72525488969	2.77345678342	3.49576777053	3.80053819115	2.56727544265	3.06685136179	2.68963257553	3.45789187168	2.70547830969	3.29973830266	2.19310495387	3.13272967438	2.33423326405	1.42729634137	3.06218062301	2.96063061415	4.05574762314	3.37909944143	3.56558167772	2.26400256839	1.47547797187	3.99685971818	3.0184690393	2.25566348054	3.52975341678	2.14162191082	4.38786697507	2.253852338	2.81197882608	5.93108374476	2.97025742838	2.75154790825	1.92484081949	2.95380168647	2.39186508513	2.6147396075	2.59524431707
LYRM7	11.5667868417	7.93263549082	7.15788625514	7.59932244101	7.78794316021	6.99305677377	7.9909846174	7.50602014951	7.20288727724	6.09805494655	8.72411134962	9.20522716501	4.53593100393	7.43060911035	6.66480021785	4.52002362771	8.77835470713	8.92543933941	8.07340972157	10.3949626512	6.63617756878	10.0342219321	5.8924143437	8.28623639525	5.88000304616	4.56532831046	5.94618468425	5.75938926053	8.91270510488	5.96203202509	6.09242978274	7.8793521932	8.08573316726	6.85506987319	5.96353093871	6.72080417946	10.2911659264	8.84744989227	7.19605120861	10.3525903337	9.51381493364	5.86869217153	12.2077950085	7.18192236564	7.71112291642	6.08620349664	8.55723408128	4.81383022647	7.40321622537
LYRM9	3.32823389016	2.00169578678	2.66698404456	2.3429735225	4.38192816807	2.60044084903	3.64956619938	4.34422430436	1.5134590178	1.48219101493	3.00613746704	4.7518895918	6.27510357136	2.50520217267	2.8230776425	2.63539402154	3.1529515868	2.42244760409	3.53210142413	2.60594858424	2.03715030101	5.43112244779	3.27161532592	2.26483944088	2.78184207957	3.52154013406	3.3872141868	2.01406570253	1.95999617774	7.59361171559	2.99229673074	1.91249191383	3.15007253843	3.04948628388	3.45013987319	2.1887672123	2.29774290685	3.15231280971	2.91496517089	2.3442795129	3.90120627797	6.6404590776	5.00855417559	7.24429374468	3.74188366427	3.49546193365	3.10071756366	2.01722835984	2.78730830302
LYSMD1	12.0992239465	4.35996896068	4.86010877416	4.19961916028	4.81730416175	7.17647138897	5.96867408077	7.50733457624	5.49809544967	5.95418426359	7.19324783396	5.01932017107	4.56632022761	8.18871126707	7.94647250379	6.51480739121	6.44787818658	4.56551419187	7.41562710343	7.86335672216	5.91904030374	10.4690204638	6.70645943452	8.02576319667	5.19682130381	4.3030144876	6.66553497592	6.67162480626	9.33731046108	4.80106467236	10.4326944082	6.49396688862	3.61999962764	13.3447854317	3.53284827887	7.01371826525	9.20032652629	7.27886776181	8.2060087903	10.7023123307	7.15830179262	8.25274754754	10.6357594869	4.93164134873	6.54496815133	5.40271292438	6.50589951785	4.50579342911	6.92031733188
LYSMD2	13.3291138941	8.39444682811	3.81733122717	4.93098283051	5.34166682001	4.6426897961	6.22260718464	7.42212401021	5.74105694171	6.70041526237	6.84638758322	10.2600852442	8.5492841756	6.87404613951	8.83274633466	11.4896928101	6.77479197195	6.75532659411	6.46858085141	8.16559231799	3.40388963208	13.5502797135	8.79493323016	9.50895734977	7.56271775733	8.88055880981	6.32664701027	6.76879606752	5.48430319353	11.5388751297	8.83204226908	5.78366678908	5.75084857745	7.06922518797	8.89180893191	7.76790926555	5.67259846438	7.58316460156	11.1090934556	7.1920829541	8.16177659247	10.1039649019	8.80272322814	9.27579527228	7.05589746217	8.40902050411	8.55607968102	5.86613139784	4.95411970784
LYSMD3	4.35817470948	3.73727921714	5.8499185925	3.04026311175	3.3942500558	2.3729720766	2.50643842457	3.40739399081	5.54933063057	3.02167020095	3.0656154287	3.01739506279	2.34028453744	3.08462220233	3.13949219894	2.59362661051	3.92465516686	2.81604485386	4.78096340649	3.707951626	4.43442805461	3.36436503028	2.69265107124	4.07245624248	2.7904557646	4.27042261888	2.04764112919	3.1617736361	5.79803633069	2.60877638214	1.75993314864	4.17942650523	4.958496436	4.00600804234	4.47597874778	4.80027782229	3.71993561608	8.14146838425	0.905191723857	2.7196990916	2.67700746125	1.76958404286	4.42393822619	2.2789397768	3.83320855454	2.08402997166	3.07907596755	6.28390672931	3.5576421762
LYSMD4	1.42194388703	1.4225830501	1.56494551931	1.3925680032	1.86425182737	0.981219210734	1.85462608497	1.99382641752	1.61857370768	0.723991543671	1.47639632001	1.43117018447	1.3194618398	1.19282402843	1.30261067182	0.848848631772	1.33243612301	0.36358577144	0.919376806216	0.591354609186	1.17550599491	1.16619298722	1.58687390318	1.09936999199	1.30090899947	1.52808753206	1.77781118503	0.908965129448	0.742253314787	1.24550301081	1.65723339429	1.40293288007	0.945767217472	1.59021302497	1.48409835125	0.775573646635	1.0449655377	1.0306840658	0.915128918707	2.30607918265	1.50245309972	0.925680277698	0.944850832855	1.61502234847	1.69548340604	1.5126191859	0.356619855016	1.25514015506	1.39227018287
LYST	2.17677554281	1.34517957406	6.44593333264	3.52598680341	1.88129119749	1.53931754965	2.74233866213	2.38318820816	4.9675729421	1.83651118923	1.33578193094	3.04916696702	1.17566144046	2.35351248133	1.60165955946	1.7730833181	2.70405169874	2.15540363414	1.82335640817	1.56369823019	3.01200525767	2.71185247243	2.36797098922	3.46028667266	2.28505497342	8.00993985633	1.75356534619	3.55885025107	2.34149045003	1.3352364475	1.32577794122	2.35260229322	4.19316243555	2.45387452344	7.22703773505	3.32698083294	1.75142518113	5.12841316725	1.21219713203	2.73387187517	2.8784024933	0.602428739917	2.31276623298	1.38096507171	1.79615757618	1.92130989997	2.29418619005	4.72789917161	2.34760281017
LYVE1	1.84497244211	0.993758691039	0.198157330715	0.550966600906	1.31532285747	2.83550387856	1.01713348072	2.84891713659	0.138386816326	17.6133714786	0.546409348502	2.82089945404	6.07597438029	1.22572804803	2.97199499113	0.456644134386	3.74003745126	3.510108172	3.16318758936	1.06903894351	1.21280539586	2.97506215631	20.6211138771	0.470670451815	4.23966431169	5.19214908478	2.11018470312	4.41114942467	3.51769291835	5.19349146431	0.41896869415	1.00063406865	0.25998004745	0.195807003272	0.982659402166	17.9363244736	3.32473154193	0.26400270784	1.84205335493	0.258758284127	1.92943057972	0.693753801294	1.39960329406	3.28083122228	2.6819016614	2.08407305732	4.32595451377	3.79253030276	1.45169554062
LYZ	6.88844755476	23.120523232	5.02781165288	3.94848986004	1.02612754849	0.50494059911	0.296600645821	0.247267028041	13.3201062697	0.239815095313	6.7805452364	1.69307529112	0.375999104708	19.5180213229	3.26824138619	2.82309436619	1.16996429157	0.904378703635	7.62618616937	0.793315669199	10.5065282097	1.49146563123	0.543708389385	4.72657837172	1.38537710778	13.8128391286	3.55381839278	2.20593194828	2.88267909356	0.353489467677	1.55533652154	10.0215485667	20.9505124509	0.707752018232	115.535055395	2.1030753047	1.02401952395	23.9085117054	0.58394819107	10.4726042706	2.85247632246	0.809206773369	15.5109483246	0.211862906862	0.482828962261	0.715710837205	1.57463984532	34.5613010198	0.245977265708
LYZL6	0	0	0	0	0	0	0	0	0	0	0	0	0	0	0	0	0	0	0	0	0	0	0	0	0	0	0	0	0	0	0	0	0	0	0	0	0	0	0	0	0	0	0	0	0	0	0	0	0
LZIC	7.77123779316	8.70199245141	18.4850328364	14.9512628997	6.81411843408	10.8115717887	8.82201147827	8.68377199676	15.5477034698	11.4994342329	6.23411485419	11.7582079273	4.14637924659	6.34795191427	10.4571434498	9.53788269466	8.49459399387	16.5769001534	7.91287177663	7.80510180051	11.7462912017	11.9512333853	10.8003500655	6.65909433546	12.1938152489	9.27869969142	6.63681033595	10.7453822715	10.8624535178	9.06558741536	5.37915320086	5.97484344341	15.142854703	18.9792972937	22.2684012786	11.4353419363	7.57831176572	9.04766271648	7.94537381235	7.13999370806	7.90349049205	4.25036292147	8.64952174934	6.67527395021	6.75487678299	12.8046245914	4.1868061651	12.0802825027	9.86455816712
LZTFL1	5.08996872824	4.54403097485	5.8051645278	3.02677122525	4.42162472996	2.59116068278	4.26254792872	4.87604673183	2.91641047299	2.45266800785	2.41148924281	5.30045187016	3.63515579371	3.13982199585	3.86716630947	2.54334810658	3.67085413301	3.35171625615	3.10338507208	3.48903925595	3.61289550667	6.44359246134	3.04857241075	2.64938163924	3.0698590536	2.54774789186	2.47836407077	2.68110759415	4.30384900969	5.82561151151	1.97786175382	2.56428981314	9.53092395109	1.9827006001	9.18657466228	2.61353512719	2.81170066654	19.032286923	2.61572460091	2.2145794748	3.87166012069	2.05936999427	5.43441552472	4.17665022332	2.91121890726	5.46972616668	2.96683926351	2.97897519652	3.06823863636
LZTR1	7.50765400255	13.73530631	7.25007084746	10.5332743773	8.43931611508	7.20298718635	7.42636045291	8.3077598123	13.2447876045	10.1307532028	8.00773318523	7.3953152278	8.57021188568	9.55542798131	9.26748066999	16.4331934117	8.43728898799	6.81926855075	5.92488925913	7.68257701176	6.93432113963	6.9568233269	9.21670629471	6.9282891618	9.0411246725	12.0450236665	11.3412227959	9.34904806977	10.3603684204	7.20809168027	10.505986293	5.99229197714	6.01877590962	8.95628951753	10.7961353155	8.71071046806	6.54412749543	4.90825592554	8.98365186908	10.0898988611	7.14065321207	9.18860931026	5.96969732233	8.17046103864	8.11069702684	8.18146383557	8.78694047215	10.7218765454	14.5308419829
LZTS1-AS1	0	0.0154782156676	0.013014256679	0	0.0244487681065	0	0	0	0.0237097708805	0.0237126585276	0	0	0	0	0	0	0.0158472342461	0	0	0	0.0677895074652	0.0148964158031	0	0.0294399359052	0	0	0	0	0.0300038111933	0.0482105629335	0	0	0	0	0	0	0.0176093823381	0	0	0	0.0153287928715	0	0	0	0	0	0	0.016735476243	0
LZTS2	9.21237818598	5.3269270989	4.89917289661	15.6258683639	16.0389445612	15.8755539192	9.25016185514	11.6145632399	9.50046571778	16.7869541086	11.6049226451	10.279928024	17.7592641438	12.0641165854	10.3554737704	16.3852847889	9.14169746445	10.5997549175	10.5826373065	10.2183468868	10.5059758286	10.4847650164	10.7700822756	11.1186638274	15.850599139	14.5973429508	20.605541924	27.8296855927	13.8906417883	7.77379311116	8.60622383379	11.9452946029	6.24303004095	7.41751323866	4.15639065426	11.4570526256	10.5085004459	6.01660395511	15.4286479443	10.3946017224	7.62086612917	12.4852311596	11.3202288967	12.6100336176	12.1458331678	9.12619598804	10.4757154755	17.3677894162	20.2059905344
LZTS3	28.7426149272	7.65951050007	12.0627372131	9.32379485564	17.3213290884	9.92593385026	19.6086837712	28.5968786611	10.2158656756	15.9137563336	13.4936898335	25.3901227938	17.1296689438	23.4363950738	25.2198714996	13.25857742	21.6739171347	10.5690396054	10.1989449991	18.2173412538	11.29786591	44.2764109857	17.7479721262	11.4947152006	14.6965528512	8.02812495719	17.4158910366	25.2001438535	10.8045754022	43.9165075185	18.9882652547	12.9245129928	8.17885595059	20.1655891861	6.51365745155	12.7252272857	16.4791178495	11.0557999531	17.8736853916	12.6516360421	21.6136718225	7.06297270643	20.0347670104	42.9424709933	29.1665386417	26.0301487777	19.5999493137	9.75649416045	16.2012235316
M1AP	0.509067566834	0.538456166644	0.487566112224	0.639886488441	0.428896589303	0.271309807425	0.101734021517	0.430120995277	0.69087111043	0.430084391935	0.0794742976545	0.925841292196	0.464283694494	0.196789506487	0.180632202775	0.871146259873	0.30156230288	0.437427557494	0.0735114338949	0.0863832617572	0.337614343679	0.385340483995	0.621639925197	0.0787812684824	0.953030793122	0.815392558636	0.282384488507	0.209529597672	0.428214393351	0.243688325441	0.0874190615488	0.174986505041	0.704163273974	0.218749816097	0.630739163225	0.458517676544	0.125660552365	0.463984759029	0.329346779764	0.0471610931923	0.346389842114	0.303992011196	0.202321441545	0.427115620234	0.290355780487	0.420837972277	0.444426349943	1.19921959964	0.728958546471
M6PR	13.9410360362	18.3319937525	17.9709208503	15.8232103463	8.55125602453	14.3650628626	11.2434967613	12.2748734067	15.3032917671	10.4442426459	13.5087368531	15.3757325124	6.97739657118	13.1031155351	11.0195049129	24.5010396368	11.9201242885	13.0017675634	14.3101090207	12.4360335135	22.9617617594	15.9824146037	12.8800011734	17.3713705148	14.1583818645	20.7121316815	11.1647913557	10.6987766881	12.9813471111	7.90168190704	9.43786165802	23.6280427775	18.0611083293	12.8150379488	21.0612185761	13.6020178675	12.5136550855	18.9350412465	9.09456404329	13.549516392	14.4045522948	4.96032825534	15.5160187498	12.3590622173	14.8521940138	12.2783600349	6.48846669988	36.0059539867	9.41101594344
MAATS1	0.379998795591	1.06667689814	2.23483321111	0.98734879309	1.79536394221	0.233404610522	1.01852645079	0.918169354828	1.44347327305	0.648897935076	0.158441582246	0.411884761788	1.21651002203	0.517926044523	0.321982536141	0.315652988135	0.467477799418	0.108630873039	0.289659463701	0.0765852165875	0.431855222832	0.52170577091	0.527385405559	0.073910562419	1.95779902925	1.2588426697	0.694105788431	0.977259994771	1.67600799537	0.580969170437	0.255506144517	0.0572535356346	4.37573196052	0.549603788564	3.86112490857	0.74204239801	0.276308208654	13.338148978	0.925967944973	0.199103967882	0.4906680589	0.192508309933	0.37762752951	0.483355114839	0.678286793708	0.785047827901	0.518208521907	0.277301141958	1.24077218986
MAB21L3	0.00679771881789	0.207776981081	0.00356533076097	0.020869947004	0.0334894059444	0.0141497164412	0.00446358465762	0.0279086710089	0.0129908572638	0.00649621971948	0.00813618935857	0.0412765100151	0.0135803116443	0.0154312436474	0	0	0.0217072066147	0	0	0.00397957286965	0	0.0367286320846	0	0	0.00981116899567	0.0957517638231	0.011563656368	0.0459656014549	0	0.0132075620813	0	0	0.131217792544	0	0.101470264354	0	0.00482419196731	0.226036801187	0	0	0.00839882262982	0	0	0.0273287533422	0.0178351216515	0.00901744126643	0	0.00458478034666	0.0159915441047
MACC1	0.0111807296782	0.30687462544	0.145431491489	0.0532059247018	0.0528792915361	0.00155154161556	0	0.00918070648667	0.164526359179	0.0192326957628	0.0187351008144	0.00603472380993	0.00893463219109	0.0203047602812	0.00760390157839	0.00831612774591	0.00571256130431	0.0129980969861	0.0185672443663	0	0.0778915001417	0.00805471988061	0.0610101823073	0.0238779354867	0.00968230943117	0.351324453551	0.0190196328219	0.0211688823674	0.0216313595348	0.0238958397405	0.0101907605517	0.0331480801123	0.172659176611	0.0161710285963	0.620549408152	0.0526412218887	0.00952166238365	0.265095353574	0.00637163110078	0.0347143110124	0.0193398631419	0.00400597412559	0.0225922848445	0.00539396368249	0.00391130572489	0.0103821742445	0.0352790596179	0.17645799582	0.0140280104008
MACROD1	9.27079986221	3.52929991025	5.52928356769	6.25365114711	7.70441658662	7.41760332267	11.2496692055	8.9522145674	6.05417479368	12.9603470562	12.7638232949	3.75288900696	17.409712495	13.3607533915	10.1816380454	17.0615332895	7.49078811531	7.95087681587	9.25491005953	17.2311657129	8.92261138494	9.9418493667	13.9776521511	11.4394374213	11.4231877399	9.11527738514	15.148821611	15.2744683798	13.8749457874	11.2398692612	21.2455649086	8.95873945146	2.73831383805	12.8109969473	1.8331679161	10.4158678426	17.2414819634	3.32396932072	27.7443876784	14.3776347843	8.40425834461	45.3643873764	7.68435093921	7.21571187048	6.96816808445	6.61285357263	17.483160624	3.1442507017	12.894568649
MACROD2	0.815563266299	0.142398492589	0.179083697778	0.184197887336	0.31528220987	0.288352860368	0.689261832257	0.72414538131	0.915392786678	0.831598586685	1.37081019991	2.74331926631	0.0701617511324	0.842643300628	0.851888473947	0.194100283628	0.858561354093	0.850593908467	0.236527445096	0.456893133413	1.10206353634	1.7909683382	0.751529226513	0.104171282373	0.826507959657	0.264260116334	0.273821348164	0.258587303192	1.8921232781	1.57321810532	0.186727001654	1.36631079725	0.512630550993	0.56015650472	0.540125215335	0.540150167105	2.37330512554	0.535948544669	0.305769768596	0.947878107179	1.34635555189	0.428179095306	1.27427138342	1.78843370602	1.51013672856	1.36916936318	0.464529859023	0.665866596723	0.198898119084
MAD1L1	2.73376232595	3.73522098789	6.96523017462	4.65705217967	4.72965645986	3.40916183291	3.92583568508	3.36837200439	7.2018150304	5.1986937247	4.86958697938	2.66231523143	4.43703906152	3.71792658146	3.63929334314	6.81672588753	2.95032102597	4.19241447179	2.93334006621	5.71527431004	4.19430465982	4.10206496054	4.14180957867	2.7041334433	4.76305521679	4.95232727217	4.36921320161	4.62033256277	5.18980445607	3.37547289939	4.57045715982	2.68469959497	3.36503965604	5.97073427804	3.87591147526	3.5341548563	3.96273941067	2.72632814958	6.10310665422	4.62665140683	2.89729874492	10.2226431331	3.53256153123	4.18205070757	3.23152998661	3.04572497547	3.95382264497	3.07852210371	4.29222775831
MAD2L1BP	11.384559138	4.64135702836	10.6886643903	6.06331906059	7.55170428154	9.37766937748	10.3821269678	9.27073796384	7.57093341271	8.10064777275	11.420907491	7.67298119648	7.78510146289	9.74148145511	11.1373844885	13.1241124844	9.17318840211	10.052895525	9.43331565274	8.65670559312	8.21789121722	11.5913131649	10.6188947708	12.459732533	7.7993783557	8.35547756425	10.6745342109	7.14884417589	10.4491145186	8.37202069257	11.7715274778	9.66846979314	5.31531326219	24.562528001	6.51827706677	7.05070701843	10.9535228823	8.47631731461	10.7794351186	11.8583630223	9.0694596819	18.5706498051	13.5853297185	7.41204633518	9.46230362651	7.41828439503	7.04125334066	8.87742239158	9.54588572759
MAD2L1	2.35272974596	1.78947345855	4.24925895599	1.57822983367	1.10407370128	1.0900697348	1.26927325781	1.12876882086	6.02683566361	0.942037752279	0.871064849032	1.49381199355	0.965430686598	1.38984282554	2.55068089629	1.09192218558	1.27388825101	0.763246536418	0.86965509827	0.937772361456	2.95345486517	2.01810670295	2.38854589014	1.20611545345	1.55613196764	0.684250172011	1.13320613574	0.984220448355	2.89145287786	1.83297432559	2.48134240064	1.29915607213	1.83552212757	10.1110110271	2.18157537733	1.33795962742	3.3147670933	2.28524156626	1.03867193902	3.46710691079	1.86259234133	1.46242866419	3.25401615274	1.23535093709	0.777919105689	1.05480217113	1.7120510051	1.04662527104	1.16553169192
MAD2L2	4.45464084932	5.22938314824	19.1487951501	10.4719291302	8.03049356463	8.69499791523	5.35166075022	6.24940633551	20.7991753849	22.7361592647	11.5919941775	6.05583081926	7.28311623217	8.05659474287	16.1078205292	29.164913942	5.78357304711	15.911593835	5.904799293	6.50213360158	7.34023318469	11.8445148562	14.5818751578	9.42104519307	13.3489277741	9.12677485201	11.0892264039	23.7553325881	17.6168225905	9.37959417843	8.3328500074	5.17615767393	8.66529563307	33.2111799247	8.90935784397	11.8190818877	9.40374921801	8.61584213724	21.382622751	8.72565352384	6.47053987324	19.6168129968	7.03973284873	4.90420562744	5.84089145264	7.22536859463	8.8195748275	6.92510381922	14.9281737749
MADCAM1	1.19391635736	0.249986903819	0.210191781958	0.43575756566	1.02830541074	0.550331986621	1.21705840258	2.02924989138	0.861601089228	0.247341544174	0.884380151191	0.799877486839	0.20015463469	4.48236008419	0.851717289584	0.659808351232	1.25307327147	0.276625588314	1.80243048026	1.64717988752	0.861062272681	0.651598784055	0.817374261724	1.77810105527	0.704938598876	0.931784160689	2.37184506881	0.858126282431	0.333154351673	0.648869440011	1.09581390445	0.757438757202	0.550642852806	0.108679560122	0.164281544552	0.448124336666	0.426610702105	0.241410402856	0.737479646813	0.983528752783	0.835560877065	2.13885773708	1.69307485976	1.16136995946	2.04450191214	0.692210221697	1.19746281711	0.253399478081	0.936224175471
MADD	25.9781615834	11.2842622171	9.89930454803	10.1363431242	10.3284615531	15.7579563061	21.8253760993	23.7331943646	11.6088465393	12.4129763289	14.3398793585	28.5018087407	10.4125238958	21.747593624	22.0483159838	11.7118447315	21.685057104	15.2728912476	15.7420779815	18.2534150802	15.6201779339	26.778822837	15.1861686845	21.8260487824	13.9743370618	12.179122801	19.2763839754	10.8041890336	10.9450225045	20.0320689494	18.456468013	25.1230176188	8.86719632361	15.285589956	11.420063407	11.8268547328	22.733006368	8.89136362905	11.3453590366	25.0924665084	19.3059622349	18.8334569369	27.0578651022	30.8503640458	25.4633410431	24.7403222449	14.4206169286	9.2556379821	18.1207991533
MAEA	7.09785841341	4.798752486	4.86631008108	5.02560688723	6.08871307371	4.17231120658	4.75060533234	5.13123609813	6.66206797371	5.45261721257	4.79732242106	5.49929130219	4.45673947429	5.71790119306	4.17663483302	6.58454155121	5.36919794618	4.83974178752	3.8836440297	3.041861637	4.30952004291	6.66739209957	6.47415832471	5.02856326335	5.55321521449	6.19929772036	6.01419467931	7.4065231195	5.24570234322	6.19949591724	5.32942390663	4.72527472651	4.96774265551	5.70775952397	5.2470945911	4.21824252587	4.62446640664	5.59989721517	4.88817420529	5.6963224201	4.13652537544	4.81710768432	5.57433743783	6.67300451618	5.43969099421	4.98630013088	3.28493802042	5.62773810584	6.11171928772
MAEL	0.871835510295	0.662259156512	1.62256526728	0.42632236723	0.748188222461	0.448811505654	0.364720806853	0.64082847785	1.18241561311	0.282201727789	0.732132983475	0.702056150577	0.393294108	0.802022712236	0.903734813756	0.588323770538	0.57476931934	0.576250893252	0.0233517896744	0.72443396137	0.360158676098	1.03413682008	0.327238297889	0.362874330685	0.512462165064	0.601838815796	0.19734621179	0.580019307406	0.263553172528	0.99039933447	0.0897175394647	0.371040318026	0.821857254078	0.503367956277	1.61243599239	0.470064038273	0.419134625104	5.3568761339	0.554268486314	0.552167455237	0.621118012552	0.673867711686	0.624093927054	0.859296567603	0.344344000578	0.559608426242	0.32773317238	0.270298142979	0.137834782944
MAF1	37.2552054088	29.1349377247	44.2957773691	30.1098109367	41.8825808811	36.6775730488	31.5186538204	31.5925498318	29.7173101341	54.5298969036	38.3440360511	21.3533903685	51.7234935008	31.9600856228	95.1669030747	57.6572145538	28.985091454	37.584411384	33.7558814036	37.5914370895	37.3252108149	32.7578262401	34.0577532189	32.6625747116	42.8377019022	30.0356807526	39.7738017468	44.3514179338	54.4162853141	85.0940165839	42.1465059045	30.3226509997	29.3777212145	58.3275980288	28.2093311277	32.433106772	34.342547888	30.2690940675	72.9539716504	30.7982714482	24.6947433551	79.1771550442	35.742125664	28.1359644657	29.4223933502	28.6320186596	31.0102164964	33.3478830183	46.2490076862
MAFA-AS1	0.31846579095	0.165546383399	0.0278386497787	0.366650435854	0	0.0368277192107	0.0348523540653	0	0.101434607316	0	0	0.143241477867	0	0	0.28878050004	0	0.0338986401619	0	0	0	0	0.0318647551472	0.0425926635969	0	0	0.747644467645	0	0.0717812941665	0	0.0515633358953	0	0	0.11384096257	0.115151684206	0.180067135784	0.0499801260676	0	0.230208265457	0.0504127934737	0.096939554352	0	0.0950866472304	2.10671701722	0	0.0464197890467	0	0.0380632365487	0.107396005818	0.0416214769025
MAFA	0.044196031292	0.00551380526178	0.032452483508	0.0678439970497	0.0696750835495	0.0122661013665	0.0232163444812	0.014516075528	0.0422306621913	0.00844716110489	0.00528982279383	0.161017951209	0.0353174877905	0.0150491601385	0.0420801856837	0.0164363083924	0.0169357822854	0	0	0.00517471615958	0.0241486584101	0.0212262027099	0.00709310731626	0	0.0127576542532	0.0383101183347	0.0300728954747	0.0358619804322	0	0.0686962014963	0.00805656133714	0.0262060460824	0.265416748994	0.0255688244483	0.0839642123569	0.0332934705594	0.00627299083289	0.868981040375	0.0167908425547	0	0.00546057637434	0	0.0446522434887	0.0355361105759	0.0618436167172	0.011725554618	0	0.0298083961836	0.0485196050633
MAFB	12.5115851457	15.043584817	13.093592631	10.2539653085	4.8719989014	7.88904449797	27.6919055663	35.8019044898	18.0076024291	14.2133381689	6.01971544274	4.19424598777	12.6931446658	25.3256770299	7.30674029793	21.4394761005	36.1579800328	11.3033022043	15.6750729216	17.5630690018	18.8194701255	19.1422938277	22.57177683	4.60892478449	21.5603980879	65.5002760084	14.7364810193	15.976510521	21.4312280197	13.9353676508	54.5692815681	8.64875829512	17.2999510877	5.78351285361	15.7877324128	26.7815699399	11.1198293096	22.431329194	8.52533380278	27.3483110832	11.992835522	16.3898356861	9.09500267728	7.32734700691	13.5607759155	10.5700570217	22.0005170707	258.044431499	12.803553828
MAF	6.07588994869	6.74495198161	7.25045581776	11.3408476724	7.33404164281	7.43201956466	3.22710516319	4.63471490138	11.9327578987	15.3301249644	3.10256599693	6.29126488459	9.65039215906	5.11912484392	4.1192048344	12.5221768442	3.85206828171	9.95528347338	3.44057958238	3.26537645146	5.11847707987	6.62094433311	10.7442680387	2.14946981572	21.3143314665	8.28855006608	7.27820112293	5.21335315309	9.86746899816	4.58025227173	6.41415000382	2.39866464228	8.66616775403	2.76940130652	12.8691524607	12.4584205014	2.88437441906	12.031714874	8.74515989356	2.48302692082	5.45872904633	3.65477032806	2.55756258531	4.22462411069	2.7664823504	4.44662748404	6.27977927303	19.0345410799	9.81508527819
MAFF1	5.38059722582	0.703237498734	1.26941268246	2.28122087148	0.84669806784	0.626320461369	0.983562604663	2.55052746751	1.98873251117	1.35611912848	1.64421446914	2.78180562329	2.33884166161	2.71130386156	0.793516355319	2.46279420268	2.05175821055	1.21437643639	5.83902039486	0.396916857228	3.26571575776	1.51689286849	0.648447702152	6.70891835192	1.30283937155	3.39124033082	0.978999948282	3.31046635681	1.59198138223	4.47653322153	0.384430697406	4.86160192099	1.14134941903	1.12598454521	3.19073833578	3.08821101663	0.766495800264	8.95571650829	1.91688923558	1.64502884535	3.61374039718	1.09808566513	11.3131982897	1.66079389287	19.6673164462	0.815722715424	0.404229538493	2.41666834036	3.19303811434
MAFG-AS1	1.85710090918	2.17116484216	2.13796423126	1.94534337672	1.36949226225	1.76668107787	4.57093681295	1.48653805644	1.84147972464	1.88635137083	4.14496556808	0.96138086346	1.94836981984	2.77734698988	2.64514175568	3.2360532538	1.99168374511	2.28795726952	2.78334848652	3.15219131953	3.3983470344	1.64079107005	2.09946993206	3.24964071401	1.89648084597	1.37944728995	3.34788294202	1.53218024683	2.68340154145	1.05523890731	5.28027455184	1.38511745415	1.80993613749	2.4748193365	1.76724253549	1.69373284212	2.14683925214	4.35658512708	6.85576746962	5.68492936407	1.52967601434	11.1420726829	2.53709570497	1.79373534443	1.98167181757	2.05293114046	1.81757478209	1.39433452831	2.1615054274
MAFG	14.4163728739	10.7014129592	10.9304298558	6.90265101202	7.08978679181	8.54352288834	9.81702681629	13.000419268	9.51710203143	8.60249824833	8.52090330536	16.720869957	5.15023693217	9.31008315722	11.7278283634	7.21027472762	15.6440860609	8.60905148932	9.65717735506	7.23087475571	10.7991412556	14.4610866004	11.1296343477	19.1016907042	6.77763824172	8.09052454225	8.2767867321	7.39718612471	9.34668150238	10.2690161482	12.6606916726	17.4458528517	7.82327852817	8.50591519277	7.48290714992	7.64196127574	12.0996427456	7.99360715779	6.52411082437	14.5665051387	11.334156434	6.97313009189	16.8754196933	17.7351169896	19.8650819421	10.4984506182	3.19879939888	16.2292441168	8.41873307637
MAFK	3.87259545254	3.01650910671	3.22117157395	8.97421765551	8.30163460145	4.92614114906	2.48744018513	5.82974450028	7.60950683337	2.77562572294	2.21059060322	7.55355400911	2.64828871435	2.29355772	2.70799735729	2.64498472307	5.28266735993	2.05478862148	2.79501750677	1.63349236567	3.78435153519	5.03128615726	2.96815833027	2.80688458441	3.89461593917	8.93546987501	3.93150828174	4.09578461129	3.99229715649	7.53386834652	1.69697422512	3.44438443637	2.96564900573	2.59587232114	2.93412490744	4.44604500993	2.41709115416	6.64311960646	1.4759821034	2.84272307552	3.40758584144	0.809388291264	7.13721597288	7.41719775679	8.82313363167	4.244734939	1.34584022526	3.53276968892	5.97226179947
MAFTRR	0.0687799020231	0.338943101822	0.227268231304	0.0580700762815	0.33884868165	0.0763562904207	0.38840121861	0.0960099911552	0.151158999187	0.111739824087	0.0288129316129	0.134572653189	0.391609260205	0.136617815883	0.065487125514	0.0511578821809	0.0351416605283	0.0319838816578	0.0171328699258	0.0402656596134	0.0986507966003	0.0660663910323	0.0662317242508	0.00408023971838	0.0992702493782	0.245932387992	0.0877515501887	0.0837151016181	0.216236292478	0.0801811475514	0.100303938288	0.0815661148419	0.505253290137	0.0348174607621	0.252004460136	0.0712426470703	0.0244057940422	1.01923314546	0.0522613670069	0.050247102753	0.152964013887	0.098573354618	0.00992712578315	0.0995452812851	0.0300762150909	0.0821153197239	0.0937150475996	0.129889762164	0.129443051846
MAGEA10	0	0	0	0	0	0	0	0	0	0.00729620262388	0.00456906391023	0	0	0	0	0	0	0.00443791528005	0	0	0	0	0	0	0	0	0.00649383669098	0.0206504309537	0	0	0.00695882359027	0	0	0.0055212432234	0	0	0.00541827148864	0	0	0	0	0	0	0	0	0	0.00547511888266	0	0.00598694579798
MAGEA12	0.159478751721	0.113692791564	0.185213703391	0.148635268472	0.0224480711796	0.126461421808	0.0972386059639	0.0654754945585	0.185041155755	0.119747094942	0.102257202335	0.0845404862298	0.0682719938966	0.0711123806579	0.123954162138	0.13768263273	0.0727520995754	0.0728361710579	0.132418949373	0.0666880559114	0.606860881549	0.0820644543265	0.137116372001	0.162184803875	0.0904263584017	0.394970813423	0.0387558055937	0.0462163659302	0.0275485327683	0.0885307712542	0.0622963342919	0.0270179884263	0.0855125501134	0.164756398401	0.054103548055	0.37542971691	0.0565892863196	0.0329376725667	0.0865553674875	0.104024174382	0.0985208262372	0.112239436656	0.328826461865	0.155707787442	0.159399296202	0.0906663574786	0.0408450067957	0.130610788342	0.107191904488
MAGEA1	0	0	0	0	0	0	0	0	0.024735807749	0	0	0	0	0	0	0	0	0	0	0	0	0	0	0	0.00934069188594	0	0	0	0	0	0	0.00767484671231	0	0	0	0	0	0	0	0	0	0	0	0	0	0	0	0	0
MAGEA5	0	0	0	0	0	0	0	0	0	0	0.0140612699318	0	0	0	0	0	0	0	0	0	0	0	0	0	0.0169560330414	0.025458741059	0	0	0	0	0	0	0	0	0	0	0	0	0	0	0	0	0	0	0	0	0.0168496493002	0	0
MAGEA8	0	0.00584281353174	0.00491270290212	0.0287568969298	0	0	0	0.0307644969294	0.00895011241024	0.0537072147439	0	0.0189584308942	0	0.00531571406219	0.0191104742673	0.0348341229069	0.0299105648487	0.0707793961741	0	0.0219339640518	0.0255896067114	0.0056231920848	0.0450981143967	0.0111131708961	0.0135189023487	0.0101490199228	0.0159336712375	0.0380018616176	0.0226520521239	0	0	0.0166618551139	0.0200895816299	0	0	0.0264600667417	0.0332364981921	0.0135416626739	0	0.0171069801798	0.017359225444	0	0.020278559524	0.0225939282815	0	0	0.0403022504634	0.0252696484278	0.00734496651221
MAGEB17	0.068694514187	0.0942720373249	0.122500427238	0.0316352641737	0.189519687222	0.019065374191	0.00902137283999	0.0338438111006	0.275686795862	0.0787772491867	0.0246661383161	0.0556161045351	0.0411708516887	0.0311881622072	0.0467184468174	0.29379263592	0.0350980333892	0.0559023058834	0.0684464002746	0.0160862684837	0.0938365000916	0.0329921859624	0.077174416536	0.25266080312	0.0495735044226	0.0446594675559	0.0701140877733	0.167222344511	0	0.0400408027344	0.0250448536166	0.0244394560113	0.1178688551	0.0298064880906	0.11186293575	0.0129371276041	0.00975019804194	0.0397255728101	0.182687702234	0	0.0339498032063	0.0369191172208	0.0198296032093	0.0110468554788	0.0480622024394	0.0820133764343	0.0492624756078	0.185326440829	0.193923529255
MAGEB1	0	0	0	0	0	0	0	0	0	0	0	0	0	0	0	0	0	0	0	0	0	0	0	0.00666846694451	0	0	0	0	0	0	0	0	0	0	0	0	0	0	0	0	0	0	0	0	0	0	0	0	0.00881470587524
MAGEB2	0	0	0	0	0	0	0.00902697617715	0.0112882773671	0.0131360966617	0.0131376965259	0.0082271529663	0	0.0137321412154	0.00780188343413	0	0	0.017559916705	0	0	0	0	0	0	0	0	0.0148957354519	0	0	0	0	0.0125302047132	0.00815154526587	0.0147427581961	0.00994166714574	0	0	0.0195125081311	0	0	0.0251079466862	0.00849272251016	0	0.119051518398	0	0.0120230136848	0	0.039434458735	0	0.0107802210362
MAGEC1	0	0	0.00271866907675	0	0	0.00719304867019	0	0	0	0	0	0.00349717191281	0	0	0	0	0	0.0030130014981	0	0.00303454081114	0	0	0.004159517733	0	0	0.00561642484252	0	0.0280400933653	0	0	0	0	0	0.00749699489679	0	0	0	0	0	0	0	0	0	0.00416779488909	0	0	0	0.00349602922921	0.00812934701094
MAGEC2	0	0	0	0	0	0	0	0	0	0	0	0	0	0	0	0	0	0	0	0	0	0	0	0	0	0.0361358122715	0	0	0	0.010799553525	0	0	0.00596078370059	0.00803921853573	0	0	0.00788928631118	0	0	0	0	0	0	0	0	0	0	0	0
MAGED1	66.6061461462	77.0629586903	59.6857088129	44.4018390968	119.724528277	79.5503894846	77.0590762332	63.7967428051	83.8125109085	77.8034872236	107.319805257	60.2529585803	71.7358291898	84.2545441439	69.8313406921	99.706723	68.3125272578	73.4934069971	84.6462899682	97.6722445354	101.738619008	54.4469247005	68.4553806304	66.8798318403	80.1018671675	62.1199460323	72.0981672784	43.2323963282	91.5409696225	84.5922924145	101.277254126	82.0118351542	100.322986917	148.819866089	41.7826752235	56.3135036284	70.9347134026	39.7540133091	89.0016248929	86.1995750404	58.4978331227	106.120823578	71.7578772478	59.2821713589	61.7006033535	69.0583711774	88.6752565871	36.5062159618	88.7800838658
MAGED2	90.4456928119	46.2332196111	71.2119763035	63.6246173399	72.7314261176	83.3674340875	110.528230665	77.9262038871	58.9081999512	85.0672106095	81.6368635771	59.4878934288	76.4556579514	85.6371877556	85.0527821003	81.9280650154	75.0924752293	94.9728919596	77.2682682292	104.726482953	117.938778571	81.6780814773	72.4340398748	111.428154685	75.8426055865	62.3535486016	89.0503646637	83.4045900937	79.079473534	78.5039161251	132.020623564	93.149066344	103.537513266	132.262519469	58.7269854195	68.2672421942	87.1556373606	82.0054695496	77.0311085192	136.265310228	84.3604369778	136.479465718	152.621212027	58.5952268121	52.771010898	68.238867218	109.400577688	75.7115905249	85.3521433825
MAGEF1	57.7821722639	33.2336590848	63.6634526556	33.2805492912	40.3373589749	40.9086176855	61.5005790219	41.7027329524	51.2956545242	49.0005564983	70.9325918654	29.6011447136	54.352922903	58.8356911594	48.5071807778	45.7602096541	40.7655183657	45.4067797528	41.8893852375	71.2345100469	40.1581561589	48.1228894627	56.301513309	61.9270851274	52.272133283	31.6048172807	57.2939025378	41.349711032	54.3120333865	53.0056279576	79.23945216	39.2837216619	40.6599593826	65.1396747975	28.7408941678	42.4987488595	61.93736425	36.0085971407	76.6100049791	62.871848565	43.6441840381	93.2019729233	49.7830248891	45.8509662614	43.8609974843	36.8714795322	64.915663366	31.1153012211	39.0513507038
MAGEH1	58.0281919846	18.6889184782	17.1351649759	34.0808518564	35.8002207677	88.4034537577	85.122965238	83.3250139114	18.1546785977	64.0482475083	76.0858586072	49.4563736906	47.0907245343	92.326165121	58.141247667	48.9261458145	89.9195050696	58.0180229853	64.9887334536	77.9753697271	98.4159908674	72.9091316243	45.8728230906	47.8866533913	47.3168656048	20.9802664057	84.1874047359	34.9488981069	77.983640376	61.5790024919	91.5126617161	53.8245084246	59.4370128503	82.1433987942	34.6678502359	45.945854729	86.3916297506	39.0028228024	71.5931665938	94.9074373944	71.733298537	91.2626941361	68.1081359307	60.8513162776	62.5198356343	56.9241831396	123.939105212	33.1643567297	50.014695399
MAGEL2	3.34214954251	0.237711972961	0.923727594122	0.221343802753	1.36999565165	1.15768252376	3.49302812692	1.50957728764	0.61016527165	1.13681729058	2.29288341302	1.49051289554	0.951632913219	4.5182308005	2.16089012549	1.70448112754	2.1838358951	1.57451410534	2.19354150699	2.60476284871	1.11847955616	1.51178171622	1.70668941771	2.14152587274	1.2523872762	0.267832116268	1.76955690022	0.961081050281	0.983856941447	1.1256235436	2.03238287848	1.38324023005	0.138063289296	1.4077012079	0.237598124816	1.09591136363	2.15622748648	0.182404431832	1.05648700181	2.95325066723	2.33826504942	1.53604315043	3.65314302316	1.98336805968	3.06253964218	1.05884650031	2.31918290704	0.027786030356	1.41740593527
MAGI1	5.08826263863	5.74473662255	13.112498732	4.10812786833	5.00042684989	5.1599210213	11.3507735521	8.01290359837	11.4469202522	3.87118259756	4.45276203415	7.39018862136	3.83377711914	6.68864997308	4.8792972049	2.60209238492	6.62798294783	8.59799511972	3.20259702135	8.31908852282	6.93627664011	6.54969661181	4.71892269964	6.06408596497	4.76064972185	1.36699605352	6.25096976304	2.10189974487	4.75579338482	6.3883693199	5.85172069521	5.87531949387	4.26670533238	10.9688874073	4.8692138289	4.90761589665	5.04707965813	4.24537518437	3.86371283157	9.86390547802	7.73399118184	3.56720630321	5.37635287621	6.02840815178	5.76108673677	6.35784957129	6.47484767218	1.75051156397	1.81324076674
MAGI2-AS3	4.17344967368	8.28987933428	9.78627322026	5.62617865943	6.27328679991	3.99484288571	6.35845448151	4.40400124924	5.46329412672	4.53419483745	5.26410401669	3.32570670204	4.08512596323	4.68729103165	4.56047754963	4.3280723503	5.35637880721	5.28565215582	3.94590406455	5.37582543813	5.95839739139	3.70681257574	3.81196095451	5.07814456053	4.91474665273	4.30750072722	4.41936785168	5.32739462468	5.25598634419	4.52973593173	4.49633326994	4.18499983346	4.29797373459	4.25865102242	4.99423984645	4.99125400391	4.9656186015	5.85477542427	3.07420467041	6.28177068032	6.05505910765	2.44387406476	7.54325782057	2.54585403745	3.4634553314	3.98043897559	6.80497980988	2.92397058318	4.0953062836
MAGI2	8.63703909391	15.4186347395	21.7377223476	6.82623717272	15.2954246154	8.92143010968	7.65637716268	9.44103452337	10.1165261184	5.3649696015	10.1656835289	12.6713017091	7.01238889304	8.03911049143	12.4596055553	7.38361525902	9.60036100271	13.4992919593	15.6418545658	6.97384941038	8.84488117281	9.45633747606	5.07360566506	6.26772704614	5.5790844417	15.900138254	7.32014635354	4.04385032676	5.11977016532	9.9400250989	4.83495255667	14.7057867937	10.5916101509	9.7394538922	10.7143104864	3.87954566427	8.79960157058	6.36394994201	2.96089341485	10.7820824757	8.82685040647	3.05567995326	7.71802297079	7.2833465323	10.8018835309	7.79054728119	12.7400584152	2.88824893118	5.83871474053
MAGI3	2.84378660967	3.82465573825	4.18367941214	2.08094292604	3.56451083605	1.496290422	2.4944912017	3.15492172575	3.7256571658	3.17792527369	1.37638861056	3.79347386463	1.11895127209	2.58437865643	2.77683367958	3.48924743212	2.93255975696	3.79045165238	1.73219179502	1.26089993323	2.25277461379	4.69776865236	3.83449566154	3.31786638046	4.60041636215	2.19005552028	1.71916228944	2.92009463748	4.22063391979	4.40552603308	0.545033268825	1.64771828249	2.89298694055	4.00347776016	3.72318961177	3.9925383371	1.18670876163	3.92163157344	1.34408026179	2.20897750509	2.50899732827	0.579255533186	2.85478652237	3.98789186985	2.72607872144	6.07316070756	0.99735916814	3.11153012211	4.96284212421
MAGIX	0.780107116661	0.743451400678	0.513720390139	0.60208591578	0.785730842331	0.691628460838	0.554928367107	0.597856522861	0.409978940066	0.39346204888	0.975208404089	0.637434393333	0.991365409187	0.698518343728	0.666126196514	0.886472837986	0.722425357215	0.221688945159	0.744902428835	0.776383731086	0.408489191842	0.783154194597	0.535581686091	0.578480040746	0.587986220382	0.676214471738	0.630347203638	0.744363727778	0.235823963442	0.732589098471	0.560927237424	0.562787026688	0.964399245031	0.611158488429	0.485197543671	0.387695847693	0.452127011885	1.01504400266	0.926175905163	0.676764127881	0.519408057337	1.73527080058	0.691203589212	0.989661544175	0.74668871165	0.569163518227	0.214449482126	0.409227780149	0.904001852551
MAGOHB	3.22702382815	2.31720618328	2.03439417854	1.59875999703	3.07184472555	1.91331983959	2.3284616598	1.66920519897	3.44065101814	2.00366104758	3.31688447103	1.50682306284	2.6224543817	2.24008525471	1.73589431552	5.33526090548	2.25601174512	1.68767173493	2.08908111151	3.00188950196	2.65856041612	1.87985650531	1.79586492864	2.36862957134	2.09853954566	2.29153834678	2.32606662691	1.86155385082	2.92104649501	1.27523690026	3.07838952324	1.72968538755	1.81098207944	2.38970571991	1.63288557201	1.80261929149	2.38395353925	2.45790937791	2.22516007569	3.43385813282	2.03578743482	4.26233337093	2.57550651494	1.03348610744	1.61441640716	1.19414245898	3.19343186554	1.62314819996	2.5305103696
MAGOH	7.47360628892	12.3815568754	11.2437128702	8.99918391488	13.937636074	6.28772261627	4.90739250358	4.9317349588	14.4559915416	10.640905588	7.6233035572	7.56342907324	8.84047655759	6.07874975317	12.2026539355	15.2051244114	5.50742842111	10.11301699	5.46436666854	7.52827469176	5.92076245687	10.1178329642	12.0673779054	5.51056036093	11.081457192	14.9007244542	6.58832800709	10.6391359037	16.0251114395	8.81828205127	6.32925220846	3.83044622278	10.1968392873	14.2008866492	11.9791785223	11.1545187577	5.07838698466	21.9377619585	18.6368482142	5.34655103957	5.39267561877	9.17423660047	6.81270889973	7.20131143707	6.73461345491	7.48569665672	7.35575298461	10.4077961073	11.9227181461
[truncated: 3,357 more rows]
[truncated: 461 more columns]
