# Supplementary material for: Modulation of transcriptional activity in brain lower grade glioma by alternative splicing
Source: PeerJ. 2018 May 14;6:e4686. doi: 10.7717/peerj.4686 (PMC5957051; doi:10.7717/peerj.4686)
Supplement: Supplemental Information 10 — The fourth part of gene expression profile. [file peerj-06-4686-s010.txt]

TCGA-DB-A64L	TCGA-DU-8161	TCGA-DU-7013	TCGA-DU-5854	TCGA-E1-A7YM	TCGA-HW-7486	TCGA-HT-7875	TCGA-HW-7495	TCGA-DU-A7TD	TCGA-TM-A84T	TCGA-KT-A74X	TCGA-DU-8162	TCGA-QH-A6CU	TCGA-QH-A86X	TCGA-HT-7475	TCGA-DU-A5TU	TCGA-HT-7877	TCGA-DU-7299	TCGA-E1-5319	TCGA-F6-A8O3	TCGA-FG-7634	TCGA-HT-7688	TCGA-DB-A75L	TCGA-DU-6394	TCGA-S9-A6U8	TCGA-E1-A7YN	TCGA-DH-A7US	TCGA-FG-A4MY	TCGA-VV-A86M	TCGA-HT-A616	TCGA-RY-A840	TCGA-CS-5396	TCGA-DU-8158	TCGA-HT-7606	TCGA-DU-7012	TCGA-S9-A7R4	TCGA-CS-5390	TCGA-DU-7290	TCGA-P5-A72W	TCGA-TM-A84M	TCGA-IK-8125	TCGA-FG-A6IZ	TCGA-HT-8105	TCGA-FG-A713	TCGA-DU-A6S2	TCGA-HT-7474	TCGA-HT-7692	TCGA-HT-8563	TCGA-E1-A7YH	TCGA-DB-A4XC
PSMB8	25.9399594613	28.1706302896	15.2776733641	23.5090069426	15.7311125451	21.2290137885	11.4253348477	8.16295515029	62.8042282057	9.95373713253	27.1847526955	7.78655960857	24.8640747941	13.7194525587	8.62190100484	27.2359298478	11.9230608909	9.13284912719	22.0882436591	10.1799616547	19.1186349142	6.92200649387	12.528421794	36.2095361619	10.9960804066	69.5314515429	16.1228498257	15.7870897548	7.93829648691	8.61791450596	17.679581663	24.226384403	19.2986820413	16.1576870947	28.8373837623	17.2676601653	9.29455855288	21.3911218708	25.0567918717	12.0807899311	8.88149953314	84.6984547211	17.6687547405	7.05294362924	9.26359419301	18.4273345231	13.9338200087	83.7637449487	13.1685290287
PSMB9	6.31146949369	13.1773627855	7.84117437735	8.95305780546	4.15294797309	8.07850546873	5.03371460629	3.89868144652	41.0108339129	3.40823152548	8.64507198336	2.55687436836	8.21161482232	3.48781268769	2.59697991186	8.32642409743	3.65817307724	3.93252600803	7.44805787754	2.85132250722	6.22988221633	2.18432274175	3.30130577834	12.0061080277	3.92555346984	36.3713420141	6.87576814464	5.60265618775	5.08783377517	2.16978920286	4.55745408015	10.9836500112	8.03557106888	4.36103268085	15.4624563901	5.36646961036	2.42874195854	10.676732624	8.13649686542	4.8029573145	3.03999103315	31.1129731228	4.52353140789	2.4041474392	3.20727196762	6.29364563827	3.42041298901	43.7393656652	4.73452428961
PSMC1	2.00820568273	1.63142051248	2.56066326011	2.06802510079	1.46544987445	2.47519214389	2.35894037416	2.17110163105	3.33319124692	2.16289004807	2.66161284684	2.67343211275	1.29544843302	2.19578507033	2.09139703478	2.14433398878	2.08101116432	2.87338915145	2.07910523554	2.8539706104	2.45612355542	2.78002274524	2.4215806208	2.94103096104	2.30216747524	2.61580816428	2.31921037469	1.45752960562	1.51605688281	2.08353204152	1.42764202247	2.19833720015	1.83383544411	2.14851997314	1.58439205176	2.40858616296	2.25377228312	1.92689661441	3.2927057552	2.13240271118	1.89974524502	2.01441393981	2.92440460873	2.76147360374	2.66430451607	2.17072541499	1.03565859367	1.84147282172	2.03112942397
PSMC2	18.8990724237	34.3252050398	37.9268398287	24.4930712632	30.185203713	22.1806337011	18.6042713175	19.2374516594	47.9112950078	16.847220572	19.2620718595	19.2718290823	28.2014632056	17.4107695142	29.5692907784	32.4319862086	16.7726983928	20.8837367629	21.0737625291	19.9562914068	21.7270353131	23.003552216	21.0091503428	21.5026695679	20.3788129525	44.4869264983	17.5698809318	19.1119826028	19.5695067057	23.6958595974	19.8315103753	21.6000512758	28.653413118	29.5239414547	38.7027893772	18.1083732167	15.7564054671	26.9341067891	23.3275583757	16.6071183772	17.8742043503	15.6116525522	22.0855484522	18.0882298187	16.6542867119	20.5600209614	18.3442960603	31.0881385389	20.2014273222
PSMC3	43.6346407195	43.3790731341	44.2722597508	39.3354487077	63.3456409971	52.501780969	44.6028207565	47.3118189253	51.6740913853	50.2120336863	66.0307103975	44.1820345658	62.4795531631	47.5067514444	53.7227366411	63.407435899	40.5191220341	60.1445933492	50.14345392	66.0683931915	48.3732641388	52.9402386047	48.7182783455	55.8495503938	47.630018308	44.3395519325	54.4421412816	52.8163987102	57.0427290791	41.9079426622	69.0477040826	56.6822499303	30.3633129111	74.0949482102	35.3599796607	39.9527205377	49.8487571248	42.9230188872	86.6655059601	48.4694790315	46.9793826658	158.125438772	49.4130493218	61.5292328577	48.4436592166	47.0985236272	50.7832142902	32.9059757493	56.1711090186
PSMC4	24.2289494205	34.7159712567	30.191418045	31.3999412785	32.3698412141	28.6555449472	18.612777771	21.6307890908	40.5439267289	32.5826431932	25.0320176455	33.3941971819	23.4702831178	19.6756178793	21.3209564859	46.1394375325	18.5475976504	39.0870234227	25.8845245868	27.0440768794	26.2062819278	31.5907609706	26.5859052335	24.4396855095	30.8544536193	34.8127752738	23.928349061	32.9800013093	38.5249438509	26.0328960987	25.0078634066	17.3080493675	37.5378293366	25.4206388105	32.9544131603	30.9526062259	19.655847817	40.3371752139	46.7647826581	22.8114163134	20.2435622015	34.7757204115	25.9230899128	29.1513419061	26.1932459426	28.8749273659	23.16687718	27.5108793941	30.640486313
PSMC5	42.5562148201	28.3388272046	33.0137431699	25.4216685013	49.3479598428	38.3279115267	32.1353918427	32.4260418442	31.2526463641	32.5660674152	51.4842406335	27.0422284174	53.8833011862	39.8148356582	30.9200223867	42.2243857332	31.567704736	36.1351953855	38.3192674902	46.3064304507	30.4192958994	36.7673003084	35.8941182389	36.2089705401	33.9479645348	32.8218739213	44.812552534	34.4793852739	34.3811333637	30.8353686791	84.324873076	29.3258285925	25.1076559876	32.8356438058	23.6635888208	25.8270130825	34.1333521554	24.4268145545	43.9638856368	48.017885563	32.5783483555	101.675569504	40.8674607982	34.8874507173	35.6704339681	31.7443093658	49.1972757887	25.6536288963	46.3359110009
PSMC6	8.25933920598	3.85853173926	6.06036466677	5.52648023527	6.38042919267	7.00329139319	6.35182056667	6.99322512285	8.03055833892	7.60748484032	7.84793641411	7.77382240626	6.52447395936	7.17701325932	7.30906166668	7.88255650032	6.92805836922	7.17387522156	7.01512480633	8.02352950524	6.18663969854	8.52452471299	8.53636220647	6.78622394238	7.37573839839	8.49407314962	7.11056370419	6.6450655236	10.2875617756	7.59550266689	4.35989829512	5.55690906144	4.15107558813	9.88774668961	3.79554663783	8.24531799088	6.36112459343	5.02095242006	8.23240513152	6.55630502793	5.81141950114	8.96416594501	9.80737667724	6.24851161874	6.1651770908	6.46117865532	7.20429929166	6.99914209958	7.99607982868
PSMD10	33.1235505057	17.0743287637	19.1385679327	18.7429098433	21.4446816524	27.5354671159	29.5042256092	25.7571496808	20.3836535308	23.0784823278	30.5260163215	22.1777302542	27.6022181316	25.1424974067	20.2926579978	19.2895018045	24.7878326432	28.7655994917	27.9890524539	34.4198128791	26.4164325042	21.506571585	27.4109512127	24.5357142928	24.7805630832	17.3307247889	26.2823898345	18.0643654764	23.0520050101	26.4248781003	39.9944872885	25.4580814064	19.6624267984	32.7477060311	24.4898627446	23.8929596321	25.2509233173	29.4353893487	23.9972072403	25.645025985	26.6681848009	24.9129722562	30.9646511796	18.266907711	19.3806677934	23.8086265939	38.8062977961	19.2261561241	20.5252953498
PSMD11	10.2489810859	6.75754818823	17.2599048656	10.157490165	9.35030911849	11.8826017073	11.3905770519	10.4173083774	14.2785904243	11.0723229044	13.8491322394	10.6459304499	7.31123992453	10.8269120324	12.8993135546	12.4098328752	10.0560033552	12.447387114	9.92659605616	11.8758988403	14.6425524429	12.8852838087	12.1737818684	14.2225720577	10.504191819	10.5388155863	10.7149225361	10.2602985527	10.8503282482	8.8695383157	10.327777592	11.3176167687	12.7151579949	19.8631057604	10.9023598088	10.7913756197	11.0323856477	12.6684727549	9.09207333496	10.4512351164	10.9424247273	9.05367511605	12.6983325812	10.0500700918	11.3668911102	10.3088991659	8.68571338678	13.9888219895	10.0641598264
PSMD12	11.8011642929	11.199175802	12.1454361608	6.91053591187	9.8104829749	7.36364890357	7.94136617303	8.58900276513	10.5193587786	7.45277717348	7.51924050329	9.39293173086	7.8518202302	7.43030491792	9.47668016361	8.80445606938	7.32349027985	8.76889037042	9.06216175671	8.08031349491	9.86103533118	10.6816076975	8.77461277177	12.1902410217	7.67958461582	10.8196801767	6.85429910582	7.95752653351	10.7422817497	10.2659198818	13.6897859249	6.84825541959	12.8370010922	14.3887653901	11.7055521885	9.02985458858	8.80842052369	13.3000851173	6.64681967822	11.0931813965	7.61921021782	7.3255540097	12.2594691928	8.9214664337	9.08309097049	8.30082702458	9.04287129425	10.8453748359	8.08918524811
PSMD13	20.0254322357	16.3784653164	16.3866281536	15.4521840634	23.6794140461	17.5542603116	19.8596126992	15.4138858163	20.8873581633	20.2065875112	22.3512778943	14.5382212289	23.7134519059	19.027315806	17.3262166392	19.3695498484	15.7132890474	18.2929452775	17.1827386653	24.6211323158	20.4478296502	17.7112290337	17.2134403453	17.1874384774	18.1572116539	19.8417320751	22.5694336315	14.2537141273	24.5850486218	15.5569732064	27.4144687376	20.9372619703	16.8047959614	32.1867678261	16.0792586388	10.3268565326	16.6532523508	18.7046509557	30.6887007803	18.7067107043	16.3150063094	51.3293759019	25.6193856124	14.9554679276	14.9147161979	14.341639739	22.148731456	12.9332546801	23.5201944429
PSMD14	9.69521070049	9.40346037838	6.95497565717	6.57413090539	7.42524776783	9.31843196579	8.05399056878	7.31875712382	8.50305441162	6.85547805398	11.2772700015	8.37430932712	7.05653315871	8.31527939053	6.61707991459	7.75226662913	7.47184948862	9.66000062015	10.4136423308	9.61628165275	8.56201381116	8.33884250356	7.61389508648	10.8292689355	6.56705970258	8.52988868593	7.67894079772	5.98422690156	8.32662275977	7.47455365276	10.5139779044	9.53526425071	8.90787786049	12.7915600691	8.52909111093	6.84977043421	8.51081715888	8.62117693109	6.614134928	7.03399224263	8.44233765214	12.2177818726	9.65668446638	6.82221678418	7.56881353829	7.06176934212	7.14648391467	7.57455742049	6.06270500519
PSMD1	20.7124330007	24.9354024565	17.3873379688	18.6650071279	18.6423765767	22.3621787649	20.689195926	21.1978919788	20.5660572999	16.0177065443	22.2421802124	27.8131828452	11.72142958	16.8933413393	20.9321393004	19.6895883914	18.8231169208	22.365213293	25.9954400659	19.784714665	22.1815972458	29.7670996059	21.0620351973	24.4302429832	17.9033349313	21.1710414384	16.9601274313	16.2907833933	17.3520942361	22.0408060826	21.5270946155	25.3472355046	24.4908847896	18.912914879	23.3935224456	15.5499185746	20.3953108776	25.7311771459	14.7402168022	16.7555730585	22.0823392544	18.8547362289	22.263919247	26.3258961029	22.2380322077	24.7192142915	9.15254628797	26.673051723	15.6028060178
PSMD2	40.3092833321	44.888437691	50.4946190207	30.4590159715	33.7542750256	35.9582257425	36.9532422081	35.6550166789	47.5961758582	36.5276871403	43.0746903939	36.4491508052	25.9726087599	36.8883865241	37.1444911141	36.7034913536	31.0529882593	42.135568922	35.8019421541	46.9325821465	40.4304429567	38.9222228248	40.2972369314	44.4809087559	34.6604760898	40.7735861054	36.4256829664	31.305108473	34.8076343027	33.9503858974	51.1018421973	38.924308812	49.2215086352	69.6688806572	43.736382119	34.9145505829	37.1301237846	40.6749888667	35.8297673869	38.989353642	33.8885793154	45.2465006817	36.6965989702	32.5806531328	34.4543456863	36.5946453019	22.5205435377	44.3406458403	34.2444307698
PSMD3	30.618426422	14.2682707023	33.1096322899	20.0852891295	27.9105836447	26.0551958798	27.6937409211	22.1538355803	27.7273256427	24.7650343383	27.8843140777	21.5360200243	25.3154955633	27.7941940171	24.9503385112	31.2197545942	20.3407615721	23.6783557216	23.3943770539	33.1272151983	30.1123067907	25.3358504058	27.1068497369	29.8736115445	25.6352880251	23.6439492698	28.765596902	25.5851871452	31.675054907	21.540895194	43.484656848	21.9438153481	25.775191231	41.0567020355	21.8336045288	25.321589144	28.181226817	19.3063762996	29.0346004688	32.887085563	20.1242964064	35.6812260627	32.3798825162	22.9913080224	25.0152072499	20.6187972662	26.7790281511	25.7150908863	24.8839164615
PSMD4	50.4673065065	30.8424233086	35.6583582004	30.5023203967	45.6410927623	44.8589359398	43.1009632901	41.2054940827	36.2406550211	45.1124280546	65.2658930469	36.5257250734	58.4307825751	44.4345999928	55.7998553942	53.9575931937	38.965495776	51.0922935602	46.8826637377	65.0528458337	36.3668424578	55.0818768232	46.8349604316	42.2448394312	41.4115732952	34.1549322789	49.362089754	49.7100046013	53.0405134149	43.742572963	65.9591714682	33.3150719706	34.7020029729	57.9381115079	32.2925512722	35.0253689609	43.863918448	52.2427503986	76.1158236764	44.8774893594	43.0525479264	149.120741822	48.7730708934	46.4284227093	41.7836068649	42.9790733436	53.7730923907	33.4463164496	51.4606867917
PSMD5-AS1	12.0637821824	6.02943857757	1.10089628857	1.75771977272	9.37808577556	6.56544741071	1.89839282596	8.29616862095	1.48435514207	1.02798221709	0.236102448586	1.92562145755	4.81829684075	9.21830390942	1.72725403944	3.68809611252	6.52357874781	2.70353213242	3.56501279124	5.03070325399	3.22508510965	1.39333866884	4.7067888581	4.17804387695	5.30714153128	5.56722148827	9.45082932802	4.07246139466	5.56064506057	2.61400478522	9.55445122259	1.54249349242	4.17963661883	3.92740846573	3.46318676369	4.94268716154	0.479036014619	1.29002864589	3.39000587513	0.135102501038	4.82877681382	3.51178385814	6.89757463295	4.88467766491	7.76061172559	3.19734532977	6.31711912456	4.55262750747	10.3469855553
PSMD5	7.44104805547	9.14622850868	6.50109103994	5.44678305051	6.56414118579	5.44361386484	3.11852290041	5.2037379526	4.56194822606	4.05661951616	0.96234671498	4.90576205833	4.82381739487	6.2436719812	4.29979634313	4.87062110887	5.88776241451	5.17001008638	4.09272254368	5.04324661094	3.58143347766	4.39822054354	6.58829317318	6.15330530377	6.0041343606	5.96306673137	5.74708503234	4.32242594476	5.32007108165	3.75507201419	6.62743787915	8.19360885798	8.70278455113	6.98099290936	7.39359234871	5.05524391087	1.37866524339	6.50881146932	4.18829988667	1.231320445	4.20811334413	2.16506631738	8.9954811555	4.70610998528	5.82633289967	4.75655377531	5.59758884219	11.3509726998	7.45233858697
PSMD6	6.60143664296	5.89461622521	5.01224773609	4.99793481701	6.91564345389	5.40858835696	5.72543607727	5.1675637728	5.93000523619	5.22126592653	7.25951785364	5.51452605327	5.85979952963	6.34453984126	5.70559900979	5.88723595965	5.77948962997	6.15846871699	6.59733492288	6.38003307816	5.70845908885	6.58481340508	6.36620959708	6.28517299614	5.71987603521	7.16598679112	5.67472208261	5.4104117781	6.55663685972	6.05249453289	6.36410237365	5.37877788842	7.76364667721	9.29345911458	5.56554890273	5.53083263536	5.21519529091	7.39206234831	6.5557353644	4.96712411035	5.33862050923	7.0344576315	6.66362697969	5.36254905195	5.44662419899	5.37138621575	6.49126505863	6.08706858363	6.01177820278
PSMD7	21.2932736619	21.9846926359	17.7265955296	17.5523414066	15.5603024636	25.0646768793	21.9115350826	22.2599885908	20.1765650529	15.4391908078	24.1613466957	21.4728908126	13.1038706962	17.0674172849	22.0406446938	20.2402940142	20.6670606524	21.1905385033	19.444310845	19.0957451264	22.8135196282	27.9718589439	22.959839573	25.2588848036	14.4219600917	15.0457257224	17.5064641537	19.5655635782	16.4878169703	27.246217237	21.6756078495	21.7503755307	21.6091440203	30.4115597988	14.9847138709	14.1632367904	19.1414500157	21.9613224101	23.4235685344	16.7522694431	20.2853636409	23.6676738009	22.6766348715	23.6095693362	21.8367327855	22.9099877286	12.0548909571	23.9556981839	16.4946824384
PSMD8	27.6791901143	32.913436108	30.526626074	35.8200747281	31.4165961509	27.766534662	20.6136015992	25.2506222171	29.3022529535	31.4857061776	22.9720393381	42.3027375521	19.7590254155	18.8880708354	26.5421715028	42.1638898803	20.814354601	40.0219075289	24.1250084183	23.5488283138	23.8221498828	36.8971697818	27.5426385077	32.3709398944	27.1148101938	27.2029230986	21.8268203677	33.4803907391	33.3141833797	32.0762808595	23.7080754806	21.6577500442	32.5421815916	26.8005253655	26.436778362	28.0238808311	23.3665898298	30.0460339819	38.4017871275	16.7488602876	23.9205393131	30.7759187978	30.1244434702	31.8387985829	23.8269413424	34.4906528228	16.1790820977	22.0579290121	31.867131918
PSMD9	1.54383678508	2.60741780239	1.55065150153	1.99427638102	2.29914275868	1.79231031738	1.46593195874	1.57630616742	1.65596562966	1.71643540934	1.69383333273	1.49771748114	2.4316094369	1.40012418711	1.7842250863	2.51892514329	1.37104043063	1.68773756243	1.59816571865	1.64220743801	2.07269470916	1.24788976369	1.79554727816	1.48751198373	1.6657070389	1.78212348057	1.75082244983	2.2311432622	2.03150491489	1.81592387755	1.87388968707	1.73061932698	2.54969567538	2.45363381818	2.28156594858	1.24233139665	1.25137802175	2.64591263117	2.64034563895	1.25777248769	1.36982174255	3.44586141669	1.42542279878	1.51109878179	1.31267904711	1.53597014388	1.74208935082	3.97275867659	1.63196131655
PSME1	31.9013852516	44.3500155397	33.2878818097	41.597565891	26.0940425339	48.434116565	38.2879625375	33.9400027748	66.8791797879	33.3486521448	52.0978340885	23.5354957091	68.6475984746	43.0925926613	36.8161087071	62.335599376	33.1844466331	32.2685355108	42.2556599943	33.4013662039	54.9340894926	25.2397308245	35.3028849795	51.9015656107	41.0300773704	98.1368855458	51.107205762	42.168104641	57.914734418	31.111973511	36.0882559618	37.853972897	32.5251651982	55.8280710039	46.2501578874	43.4504653414	40.8520268496	32.7355894964	74.4332299517	34.0458681904	34.9471001205	73.8588602257	41.3623255003	22.2830767622	24.8348477789	39.1284851938	55.9231440181	82.7203111833	35.910968206
PSME2	12.7288518398	22.4019473474	13.0346900067	12.8430694082	11.519069173	9.94228127144	11.0927979112	8.71160672956	35.6382082398	13.0087035647	16.7143041782	9.3549641563	18.8498365237	14.6229773344	11.2537930167	24.9558775036	10.6313971414	11.91371242	10.7383745912	10.7762033825	11.8674408664	8.71743908612	14.2555219346	17.2686839671	12.3383968472	49.336780016	16.1925667056	14.3480226212	17.8123798463	9.75449622727	9.88406474798	11.251749518	11.6823805546	27.0834382351	17.0761254142	14.1853978912	10.3533139354	13.5338937971	23.9389414209	13.0965419118	12.4555899544	28.5705112845	15.4242675285	8.31198158212	9.07868437034	10.483654056	19.6388448487	32.9733921068	13.0195395919
PSME3	19.3409244691	17.0759809178	37.5570835114	19.6853992744	18.5108115166	19.5541464393	24.1133101132	18.7985094029	24.6999667543	18.0848603739	27.0133425678	18.7096321539	12.2087317993	21.8038261098	20.6594575864	19.2361977959	18.5943055484	22.4447324098	22.1518829817	29.2247719804	30.9441996307	21.1487468459	19.4503796471	29.3263475811	16.9429671541	20.7376566994	18.9608321799	14.2924470462	22.8933039535	17.6455900615	24.3007657656	24.9437285136	23.8095544867	29.7380118497	24.5755780703	17.6984651581	21.5033937264	22.949556712	18.018972753	23.138542118	21.4096226529	16.9702534605	20.6448974222	16.2006038019	18.2749808008	19.5016729714	16.6980286206	19.1381475081	16.1871756497
PSME4	3.38451921586	6.6437622258	5.61902255242	5.46752261446	6.34806617822	5.2965028096	4.98118787957	4.89624208396	6.54236874341	4.91357034043	5.04684941978	4.71274392996	3.21884018251	4.58972590322	4.21551571753	4.82858648879	5.26725485086	5.64695793418	4.80397687083	4.53720891507	6.96438725293	4.20906003279	6.20885497288	5.91955727929	5.34343030818	8.23134472049	4.59565290673	4.81683955199	8.4803468071	3.24176844933	4.15843492439	4.8838509719	5.72826191579	8.66494778597	6.26454286295	5.69224392724	4.06301634623	6.93815701877	2.71783093244	4.74656893694	4.70507276072	2.66960799157	4.76328135984	3.04630766148	4.90683596097	3.82599088027	3.16021498854	7.28545727508	5.79611884286
PSMF1	22.9357908084	23.8486570051	22.5839521932	26.8422827143	24.3078553048	22.2035056232	25.4472265193	21.4136234405	23.6010712512	21.8945567015	26.3388667107	19.6192004651	29.6480973807	25.8668086442	21.373901134	26.0025874724	19.4446402044	26.6298698532	23.8016864183	32.180864102	27.3111842251	18.3080888094	22.4697210769	29.2900901892	23.1204347122	25.087051131	25.9883307588	23.0147961189	24.3023392375	22.4235375435	27.4111477562	20.8655547457	25.8243795485	24.6045186359	24.5595592932	21.4910484037	27.9776243971	26.455324349	31.1402281197	28.0127123461	21.5194138627	32.6695079351	29.0320330583	21.1366853228	22.5369302931	25.0836270318	25.259126007	22.2032116613	23.1240626524
PSMG1	8.38692006557	6.34608073244	4.21883391624	4.99174279939	5.80109481909	4.62851946498	5.77870045535	4.10453434857	5.28938120413	5.04612916262	7.44709455822	5.93160681655	5.86343319563	4.61486833875	6.79914454448	6.70941218606	4.8449311335	3.81105754102	5.06395861721	7.03774565967	5.80639368555	7.51291106109	5.9392124634	5.96732868624	5.16330420699	7.32337136046	4.58102868035	5.24865393771	9.21554832609	6.83102462967	8.3421768476	4.34683177035	9.14985986264	10.4691882116	5.54725629685	5.65170893553	7.20112409922	7.78662295264	8.40049524967	5.02283724712	5.62697739753	13.1723740351	8.78342221375	6.14916292219	4.44865847903	5.76708932372	7.12521086461	5.06307046594	4.49258746334
PSMG2	11.4360154543	9.94764074254	8.12886914499	9.44066604477	10.8001777452	10.3509813636	9.4363371737	8.64299940149	8.79742711951	11.0170311617	13.3443881789	7.8268812381	12.6156886735	10.3564888123	10.9934825437	16.3350654344	9.36344885051	12.0566296389	12.7867400287	12.189151849	11.0134720211	9.81524659717	9.67971584527	10.8218607778	10.285087048	12.2340326403	11.3985951658	11.8714411077	14.514120156	8.6943067103	10.5075996782	5.51786260308	6.22040282835	12.4671942341	9.22714225106	10.7500013287	13.2128925553	10.8220521454	10.4484269897	9.42539300773	11.0494470055	18.9748861214	13.5930157389	6.2839194723	6.41966594521	9.25617238134	8.79696291178	10.2930559259	12.0241544678
PSMG3-AS1	3.38182606914	9.39411513071	5.05084223258	3.13565453002	6.15299511625	2.62920360268	5.72418244028	4.68723736169	4.1266567074	1.87386345585	2.34483569004	3.50823849458	2.66139917041	2.92926041094	3.21187079678	4.01526987458	4.59327907736	2.95977733631	2.69522645122	2.6078094049	4.90739498346	2.99624468143	2.53491024909	3.55166536903	3.20708356687	4.05299952782	5.00634445924	2.69889759393	2.90586085181	2.53083075989	2.63479347887	1.95569103391	5.8172418385	2.91912690437	7.72502463221	1.68570263746	2.05397165647	4.84641830288	1.72014321587	3.15820830886	3.32849239565	4.14605462538	4.86596932581	3.79452967097	4.68163477166	3.78617881852	2.67245248083	2.06479172099	2.72017800863
PSMG3	11.0328086246	11.157961381	16.3706600363	9.99353153114	16.5453794957	9.73925945214	9.98061173187	9.10560830761	20.3937900674	11.7413470665	16.5503873262	8.51024295081	13.2878083604	12.2918673505	13.9160523566	24.6204159497	9.83010408543	8.4413541257	8.90763548472	13.883024211	10.250292326	12.1757830622	11.3997525641	9.55289871224	7.93739589985	12.4682625638	13.811867159	10.9651786537	13.5182477493	11.3982069388	16.8593904416	8.26945154561	8.20460819968	14.6259676691	9.31704108943	9.00659721783	9.83325878516	8.80787394426	20.3786001373	13.2924159894	9.25039468267	44.789594906	11.5802404042	13.1022074829	10.9130318857	10.8679858408	16.1720011085	7.4335570068	8.9525885627
PSMG4	1.75273874915	0.624197898336	1.14549443583	0.927841224233	1.09062439045	0.636810582597	1.03371787763	0.750131927552	1.38855779303	1.15118151541	1.47485418313	0.748222918346	0.734270165624	1.0501688576	1.02730447441	1.45576657948	0.905023409098	1.2905034205	0.726788029485	1.05222076377	0.828550715499	1.17341089121	1.04677869092	1.57920473233	0.927568899078	1.16250505943	1.14204259766	1.05733060833	1.65954656667	0.679029443414	1.14055172081	0.997715338781	0.62768517102	1.848274062	0.507409761163	1.02828184499	1.22880291535	0.669588295247	1.28538106332	1.91875275624	1.13790905838	2.52148923791	1.62977810946	1.04202873369	1.16870663548	0.615793083588	0.940031874485	0.919927506931	1.04956596247
PSORS1C1	0.0382864080108	0.064483194281	0.343381871608	2.50663911826	0.969509322921	0.185954181588	0.0276539955194	0.0282939178428	0.248770085198	0.0073176583313	0.0526987501025	0.317721788674	0.34419430239	0.0239009437153	0.0364534803501	0.494789461496	0.0195616439336	0.135754454283	0.33061706993	0.0179311389221	0.101983280821	0.0574623892768	0.165905829247	0.620056688454	0.113280731383	0.448031565538	0.0911810606954	0.372800826164	0.19444088956	0.0334746928931	0.0732825153697	0.0749163812447	0.227873924687	0.215961695236	0.729968059844	0.133392728783	0.0190197168862	1.00740506825	0.229094360378	0.167820629641	0.0378433717111	0.0720181430373	0.328793755549	0.157000638816	0.0636194410339	0.106655693484	0.0192192678578	0.85731030557	0.207157023857
PSORS1C2	0.0384928216888	0	0.0403781459398	0.812476110756	0.341347322364	0	0	0	0.0367810706529	0	0.0230360283057	0.0389554540896	0.0192249977016	0	0	0.0536824124537	0.0122919416935	0.022374811125	0.0319614929978	0	0.0131452697085	0	0.0463334105737	0.0114175751424	0	0.104270148163	0	0.0780855643498	0	0	0.0350845731969	0	0.0619195844237	0.0556733360161	0.0652939092366	0.0362464566438	0	0.0834755188657	0.0914005864284	0.052726688041	0	0	0.0416680314394	0.0154752036317	0.0168322191587	0	0.0276041211145	0.142789993823	0.0150923094507
PSPC1	11.0289159753	10.3452878147	13.0170347766	10.1043308604	12.1051972569	10.7114158336	13.9246779151	10.939437024	11.3783948168	13.7292393493	8.433201923	11.6433255297	9.56239336501	11.6178831438	10.232835771	9.14305479664	9.85948733044	12.0911105076	12.0941476335	12.8851235153	12.3966459868	15.8107220315	14.4436704396	11.3091737153	13.5442350855	8.64636667642	10.5372141331	8.21921430521	24.2971477456	13.7697624713	12.9253940737	11.6784353814	9.44499400941	25.8292409023	9.36095458919	13.8513646681	12.944245543	10.9707845277	10.8861132834	12.4043228138	12.4048030399	6.58801772567	13.2024181526	13.9202409583	13.7415249923	11.6605056212	12.5580336904	7.71645133458	11.3248513159
PSPH	13.8073138188	19.1552389627	18.9471745276	11.4832916437	13.4860891984	8.68496821823	14.5755270301	10.1925134117	16.5701253488	10.0397782165	12.1475015664	21.5343361917	10.4860459947	10.4463038594	7.94053582679	14.7296221137	8.01468421282	9.7213369733	7.72508822882	14.2194605206	12.270980771	8.12554717305	7.10574239519	8.69484311214	9.3510741901	9.4990784507	13.7204918022	7.54280541945	10.1162162079	8.89036293992	17.741399808	9.04234211873	15.3698591906	15.2237447295	15.6265676624	6.39135790983	8.50210562025	18.1138148453	11.1199634531	13.7429191603	10.0445661465	15.9853495167	11.9882335928	6.47554909388	7.12047967596	6.968137956	9.48779227987	5.46965291327	8.2444882329
PSRC1	11.2178598829	32.4490626268	22.0179342648	33.3574414165	45.1366905434	17.9767513415	3.11030708765	23.1839470876	64.1955292504	5.54907771053	3.6466315211	19.493873205	20.9858862827	6.24751870652	11.2407430332	14.5020859236	9.80836671419	7.26417248047	10.1963319868	3.15881349473	11.5323842518	13.3853400805	11.0175062049	2.85599344586	11.7822276922	44.0666463645	13.1350823376	24.3656134596	7.35876310815	10.3781553248	3.10200468974	6.39880599869	29.052502736	23.529784584	35.0691185158	4.09534176948	9.57859114127	36.3028355455	5.61817475037	3.87247205046	5.46452405548	5.09701064991	4.8114049146	18.4572292982	20.2655791681	12.7624304222	5.06470358767	12.3711923003	21.7879028484
PSTK	1.42900982773	0.550637901867	0.576830656283	0.763605367252	1.10859458286	1.12706184226	1.50607970956	1.26844590414	0.656804833087	0.895437736894	1.44191680936	1.21552732686	1.07327524763	1.52752665131	1.21051329091	1.35215099037	1.38861972891	1.2322969285	1.10243119645	1.23898843073	0.911767767374	1.0902871288	1.06543619552	0.967918494213	1.14612029942	0.721267190302	1.66778242095	1.09593774526	1.13737886433	1.36012415552	1.89931524073	0.802283665641	0.682822484873	0.669754418239	0.439383825314	0.981107097126	1.26831302852	0.761008019734	1.02052534471	1.57915769947	1.27390837652	2.75769150398	1.80143744945	1.02392324781	1.15167815296	1.07259501285	1.55662337112	0.58072485526	1.24823611999
PSTPIP1	7.21266569334	1.22367973964	0.257220899466	0.779446744977	0.995723687289	2.60879221427	3.77322755337	2.74157594049	0.960893122641	3.15287074235	2.20564299668	0.404405508547	3.32521893997	4.613396162	0.852356522345	2.73578453798	2.52785376568	0.532703789933	1.64940045836	3.45687717148	1.77967180991	0.609659488307	2.39306327515	4.61967151799	5.18358225855	2.09333757615	8.46900659354	2.39837562241	2.48585739202	1.12129482518	8.24915426536	2.50847933032	1.59903492601	1.98463979274	1.57973849339	1.63729657837	8.61666332379	1.04204276292	2.7665656465	7.72648169578	1.92184912166	18.3568411649	4.46865079037	1.68485067292	2.51277756912	2.18497364903	5.37486465232	1.90776937909	2.51330189051
PSTPIP2	0.902525867751	2.69764260735	0.88755967031	0.251523385567	0.725178946041	0.190100753508	0.261037364501	0.374951640215	0.580060695551	0.272097001105	0.401872459823	0.166726822115	0.440028466811	0.524392611791	0.200946018459	0.804150377492	0.669045612807	0.252938550521	0.454985816583	0.144670996632	1.02737302091	0.187058487376	0.573357212561	0.280451117575	0.368299853609	2.57284059764	0.374684920026	0.312405433422	1.40312968695	0.36010482129	0.367238402698	0.353583168559	1.47196779072	0.143743959192	1.46530942913	0.92573626222	0.396501742898	1.36694538984	0.290840215552	0.142268207619	0.205763000234	0.206917314501	0.476856233584	0.185740004754	0.258407248006	0.153217708353	0.365989105796	2.73560044432	1.29328637174
PTAFR	2.38453460323	7.41670311374	5.26413131911	7.94536532759	2.28463503346	5.43668226636	0.867805841969	1.43662878893	10.7588148762	7.95997566535	0.979496231186	2.61151646997	2.16577401859	0.856797997788	1.34661703797	14.6575268116	1.7451892993	8.9889115837	1.31605148866	0.556186321981	5.10754901444	1.59247939515	5.00452031335	1.70475120565	8.86875471855	18.6465424118	2.49221612608	2.66507502351	4.02645280616	0.927515500824	0.745901306491	1.70952073295	7.32603242894	4.43517502602	24.6836228702	3.24184734411	1.57542978953	20.0112423732	4.85572898703	0.326413977531	2.83576805006	2.07692392948	1.51717322294	0.858436444549	0.884353205903	1.74068424671	1.21420592237	22.7061081047	4.02739528437
PTAR1	3.40890220271	14.6145921312	8.83880096886	8.1946873302	5.85427756308	3.54599316819	3.23309290862	4.0504467311	4.77761989046	4.24074075251	3.65234340587	5.70266337962	1.6980242847	3.27822351929	5.54481638846	3.07661826128	4.70997987144	5.63868165361	5.80559561949	4.02744256455	5.17077803832	3.6540907965	3.93511175131	8.07830875996	3.93946742811	3.70347054115	3.00747195683	7.15442982215	5.84846092558	2.7370875319	2.36461395993	6.3597554373	9.75601419417	4.33345047522	12.5175381554	5.1045112426	4.43288198556	10.711779287	2.14184538148	4.63548262595	4.46174922818	1.86717830113	4.60067436748	2.07285278809	3.72861248166	3.46312910087	2.48233453071	7.27558642891	3.72446033306
PTBP1	17.184475154	20.7148672982	29.592699076	21.5665174914	18.8394825866	11.599864765	17.2931578054	11.4542148804	34.8839037767	18.8346239476	15.2605738874	8.49156832789	10.2529596924	19.5687853644	15.490070854	22.826529224	14.7539017136	14.5122576355	12.0979335674	22.968811057	20.2212368062	10.0347173987	19.2345696537	24.8411467427	19.9222179468	20.5815002174	19.7008617436	18.6781017829	24.7842378252	14.4637292237	15.9618751616	14.2928102766	19.2528256	12.7899843928	20.3260138665	20.1604129438	21.1275133261	28.3030075395	15.8452470943	22.8576793389	13.1289741308	18.2413641066	13.8401065635	7.59899273492	13.5130953096	9.52316735646	16.4788541992	21.2870492224	18.059681582
PTBP2	2.78185542536	1.26891936295	2.34202297748	1.94739174192	5.21396579269	3.16473569269	2.34903034476	3.37296729327	2.00750668532	4.91964438761	1.84704894191	3.78142221889	3.72723026863	2.09528544221	3.73960925845	4.61129862046	2.7993930441	4.25635079065	2.0015770727	1.55846434986	2.5952686578	4.64044136089	3.66151057432	1.25648927342	4.3928616185	1.87044703442	2.3923119688	4.40766664346	6.56207030083	4.55234864468	2.16129323717	2.147598542	1.49346636209	7.60279715723	1.44638853745	3.05770815941	2.07863942228	1.85879339084	2.5885646488	1.90760812689	2.26707834527	1.3822880486	2.80019993301	3.33727066646	2.56906998066	3.37931626102	2.74947672297	1.37660643556	4.7975275091
PTBP3	2.12226778154	4.9870551627	5.375319237	3.87021882371	1.86610660413	2.79034675198	2.31610580776	2.13968961818	5.02095766031	3.82522395872	4.29573417755	3.33856610422	1.76837777742	3.68948880156	2.15403737379	2.93225816457	2.6267516862	4.60029266964	4.11321410676	3.25234710488	5.37968447664	3.06748643147	2.82186347887	3.2717956102	4.24565566739	5.49851332352	1.52405594396	3.37874786876	4.71989556939	3.71370548007	0.820265312786	3.53785375375	5.66963642302	4.21570609383	6.41606371137	3.80205049071	1.94652603417	6.91517520498	1.5666453229	1.3468056194	3.45192731424	1.45581592405	4.23988277184	2.00018744354	2.57263890952	2.48563541237	1.54504678383	6.68038611601	2.37833474637
PTCD1	1.6585731309	2.00260647238	3.43762006034	1.39885089056	1.64172740792	1.58465774119	1.33442188922	1.59982406075	3.12955905637	1.70889634276	1.55389022977	0.938934932765	2.10233049802	1.42163621707	3.73140596889	2.988367198	1.07144229059	1.46717861408	1.19036602689	1.50222054684	1.82029716713	1.39399658293	1.61242397233	1.23272441352	1.37300929877	1.75579792988	1.52745442534	1.76863915348	1.9916948528	1.64459061401	1.76193457385	1.55995721548	1.14283677424	2.07072681526	1.23659128018	1.2709674849	1.17434710866	0.934336233988	2.24163677688	1.81402211541	1.01048036357	2.09355244201	1.38127789549	1.0730007686	1.08372814997	1.38332053864	1.68703739335	1.18550019928	1.62947544328
PTCD2	2.00780654937	2.07525885363	1.67974253627	1.3545637811	1.539091827	1.43874332347	1.84142117832	1.46563117211	1.46638523527	1.31292380832	1.52410470395	1.77494103652	1.00552371388	1.64957510816	1.49719221587	1.16012796428	1.72335761977	1.48566714315	1.73994252327	1.7337259675	1.72570319504	1.82725104625	1.32823718467	1.93349543228	1.46475772611	1.64697775918	1.49952417889	1.23783183107	1.67892560332	1.06134071968	1.47534757038	1.32702312428	1.69961550174	1.36742030939	1.95234986553	1.47087612443	1.75032754532	2.05094377381	0.423392563794	2.09709902043	1.49768442933	1.20933497608	2.03960686015	1.31619065803	1.51469131876	1.48439811124	1.24201456207	1.29626934699	1.16615029937
PTCD3	13.248665694	11.6915716261	8.04866473838	6.90122167455	8.57612944712	10.8001743305	12.0368386058	9.7057417329	7.61567918034	10.0160459209	11.4003862633	7.60750500024	7.03895183459	11.5439396876	13.6887007268	8.65930833576	10.7839898932	11.7819978967	11.6082104881	14.7792378033	12.343219432	8.75512363213	9.80322702073	12.196214675	8.71703252599	7.5740506089	10.9630971237	7.55387949104	10.6748152219	7.11653176249	15.2016754246	10.8204465189	7.9306291817	10.0423847241	7.34183884782	15.7317610034	13.0942771077	7.78722944712	7.77885175897	13.6953301069	11.183195945	8.53178133162	15.1304203628	6.21231069047	8.4406193042	8.32091224255	8.82006530218	8.71683844351	9.73338139016
PTCH1	3.2871213169	3.22549930827	2.59728511524	2.72469605134	2.16229614812	2.38998157482	5.72805192743	5.44533681724	1.62528614444	11.4740053438	3.5192042278	2.39776443351	0.922141713636	3.84530668427	7.56490118507	2.97926441888	4.92463000642	7.93286919052	5.4277322959	2.56400682613	3.12619091226	4.78533104128	11.6687622113	10.9055700851	6.81994930126	0.662034681907	2.53716559702	6.36146414486	15.2924494039	3.63916378036	7.49261078431	21.9147103956	5.98439043038	9.24708071503	1.49442807271	7.43422668859	17.2971663229	2.09166777653	2.23259608559	4.43319230202	5.18960066125	1.29414067393	4.6471244635	2.38344812489	6.38312528899	3.70925280262	7.92996636446	0.914163915718	8.50703752163
PTCH2	1.22939299412	1.79118036023	1.69768185456	2.46128376355	5.87456082665	0.414574691903	1.10362629118	0.949473692933	2.08657035108	2.43188994227	1.06500806723	1.40947778149	1.61446669376	1.15632731092	2.60184276024	1.95031849997	0.991066147611	1.61662247209	0.364059344401	0.943689740502	0.593056157172	1.7393366386	1.82130167025	0.492159798573	2.55300755716	1.56030586832	1.36740854149	3.842606444	1.17989739865	2.35522972277	1.4496490479	0.288019155219	4.7895782643	0.988528791081	2.56661239648	1.85385596371	0.494198132721	3.84061961921	2.52722887741	0.671243814544	0.940054819856	0.539052094126	1.21292356682	1.76962515019	1.81578095391	1.80190507851	1.70160187255	0.910352703427	2.71685019031
PTCRA	0.303196883165	0.661958757729	1.04359184979	1.74535652684	0.802874100594	0.144630777414	0.0124430065456	0.0778001993194	2.8247106486	0.199202573179	0.136086126121	0.102280301833	0.227144664625	0.0967887765073	0.0515502861801	0.405222548345	0.060512555426	0.0771049784059	0.0944068072281	0.0221874816157	0.582420982375	0.0341291170284	0.0608258243833	0.0112416193611	0.232477665346	4.55824808666	0.112824852714	0.307528763707	0.160397086551	0.0184091704352	0.0345438862812	0.292143565779	0.751905912451	0.39741133479	0.66859174184	0.10706359197	0.0806895670149	0.356152684658	0.0539952094483	0	0.0702394687056	0.695931681378	0.109402365651	0.0304734318089	0.0994369111257	0.113119477257	0.16307229083	1.2397434473	1.21849724418
PTCSC3	0.232574842077	0.0967185175166	0.182974522976	0.267763978549	0.152772687573	0.188266396455	0.203620758602	0.190971557559	0.148154925572	1.92624860446	0.139184409202	0.209217850335	0.07743869477	0.0879932212185	0.237257709424	0.0720779618468	0.123780498665	0.157720866512	0.0965561741177	0.0226926256805	0.370645958505	0.093083032549	0.24884260203	0.252946279424	0.503514003939	0.294001643683	0.461574178529	0.209686862819	0.515582128597	0.0376565868097	0.24731244679	0.0689526508479	0.249413387346	0.364411722172	0.0263005238606	0.36500372277	0.220071019903	0.196140667504	0.110449044896	0.672549990482	0.0718386159791	0.0694415619879	0.111893137549	0.124668890903	0.135601065026	0.231389753828	0.611544889839	0.0261436861799	0.395148907686
PTDSS1	12.2463123617	15.5436298772	19.8482320279	10.4141731767	10.6737689986	8.26285897237	10.7817515144	8.80846070495	10.2234724143	7.90626368226	10.903781055	17.5613084786	5.20846264181	9.44422017679	14.8183447259	9.92463726983	7.76286398722	12.2728238226	9.86477899646	11.7533381565	13.1766972397	13.3298192678	8.73526476074	11.2905217446	6.76456022417	8.95282209408	8.12238571126	8.14533531856	8.29899221427	18.30821975	11.6362905536	12.6632410439	13.6457517836	11.8411967713	13.8128512995	8.34992837204	11.0115174262	10.5451659237	8.86970456511	9.39475946991	12.5763796612	9.81357640867	12.7858084187	10.8362071244	10.0213872238	9.93462749265	6.52796902305	12.1416345386	6.60609205092
PTDSS2	8.25882915204	8.41764769106	6.70544406636	9.40419681637	11.1877690838	9.94082738594	10.337209356	8.88638381987	8.59388241674	10.1485213309	12.1774784017	6.07527926653	12.8066537528	10.5185546363	6.71990404838	5.72272841196	8.37090680026	8.11750314784	8.24042369974	11.3147517895	9.5801555829	5.72325509998	7.5048301128	8.07401680095	8.5284657811	6.81056514945	13.1252815314	8.77956973723	8.48478135034	5.7228217419	13.2433789526	13.2957397233	5.38356668161	8.53587995765	6.03357164233	3.80830900391	7.67263228694	4.77131390823	12.920032838	9.82655948452	7.79509113301	26.6946234769	7.99290497841	8.31744729135	8.27416603318	6.71700688463	9.28246711368	3.46766295246	12.2143272609
PTEN	7.28985454135	2.90290736209	4.55907422966	4.21134485216	7.42776300564	4.95005662373	6.45916448441	6.832050321	5.16305369452	5.75133025643	6.40932746905	6.92994212436	4.19349589722	6.60795175254	7.64121820462	6.98940836587	7.43392644204	7.2557452703	7.13241188922	7.55538732571	7.8540788491	8.05550955903	5.91682659037	6.6686882356	6.35506651516	6.72865226391	5.36099517711	4.5071168081	8.31450837716	9.40501186415	5.97147739139	5.55816979332	3.26769784231	3.74692244947	4.4027758023	8.32453242599	8.13259319989	6.01866698756	4.55882173793	6.37276158223	7.25169412174	5.83954887925	8.19318838052	5.69511910019	5.33306535589	6.81652680305	6.28252943423	5.92923199743	6.77309769824
PTENP1	0.559427081976	0.276407775285	0.72046091229	0.276333557553	0.251046509746	0.503450404735	0.745583955773	0.500288769197	0.650986291773	0.555787687111	0.427601951845	0.79971114877	0.243439660586	0.43064600327	1.07734421909	0.947547420354	0.679194375856	0.69543331875	0.418514795072	0.697162210128	1.24462282137	0.904461458412	0.266683794593	0.683454447962	0.471662865051	0.43211052392	0.442845210538	0.764050441962	0.642964554581	0.699511621343	0.575523967231	0.587886343887	0.593990007402	0.829143996412	0.571240006734	0.52678002242	1.06525305589	1.06503008096	0.0946943012546	0.809285168464	0.687770253131	0.967463803747	0.919352211855	0.587871849671	0.440813747486	0.698016749883	0.43295502774	0.369838947964	0.716658087657
PTER	9.25034527705	0.84846760439	1.3920020334	0.623846145042	3.66104880676	0.748100421588	3.04973334549	3.81824642464	0.486065110551	0.369877191722	0.205154736222	28.1088141019	0.347951807015	0.884889112356	7.01681427217	2.22592699486	2.95568535525	0.466025450299	0.583059711757	1.37570145816	0.75528654333	16.8128175544	4.13968131194	0.285368072195	0.742168488944	1.95907015822	0.380933359465	0.358924402707	0.320920104935	17.4572098357	0.0755944151444	0.347525034992	2.71275221542	0.211921673132	1.56441140017	1.20791339403	0.733778518991	0.999217739774	0.220566990981	0.368590678745	5.73505934605	0.331829357603	3.70688994823	18.5211474092	9.56488856363	12.2342732095	0.606663141405	1.52524864521	0.355534544393
PTF1A	0.12960335214	0	0.0151056824433	0.0110527891095	0.0141888751796	0	0.0567342809833	0.0945953236748	0	0.123855057033	0.0430895129335	0.0388625219718	0.0575374036613	0.10624165275	0.0587612891265	0.093720108491	0.110363562375	0.0418526883438	0.0119569671267	0.0505822612762	0.0196708655364	0.103741857356	0.104001474612	0.0170855060686	0.0207841029603	0.0156032102001	0.0489931882034	0.0194748208637	0.0348255036883	0.167874387001	0.0918772980594	0.0426935194472	0	0.0104138478234	0.0097707216164	0.0406799854981	0.102196285267	0	0.0547095247327	0.0394506774543	0.071168683104	0.0902921025588	0.280588240337	0.162102002908	0.163722626169	0.0477566505587	0.185883313946	0	0.0225844578638
PTGDR2	0.840991700109	0.472141716468	0.701735912814	1.24403627447	1.98873627077	1.15112382855	1.26006609428	0.916553532956	0.343353517925	0.160738242123	0.62682664241	1.29470257029	1.66483831564	2.034930626	2.85974990001	0.746361693009	2.77343568711	1.67984980933	2.60273643324	0.255121550268	0.825041625572	1.06484416993	1.55831770047	0.453547889939	2.26761024676	0.33964334963	0.728314627813	0.620368905025	0.351298509226	0.601607874451	0.606254153428	0.525866180951	0.438641615621	0.442309750733	0.233434183281	0.655128098061	0.954933385844	0.198957195224	0.167015233923	0.104724855349	0.477029916192	0.986142140396	0.270350440024	2.89538654476	1.4375703582	1.81032842635	0.679852792906	0.13406879621	1.75060363163
PTGDS	177.923275087	62.1818113127	47.8359198774	413.173205848	519.48327111	595.642068051	164.683704421	407.144762105	51.3697610817	250.378032551	284.153477751	297.30208455	981.468470762	261.425825073	264.903176827	168.849021105	273.072876427	126.480253291	379.559193953	37.5429356712	98.4134602231	194.173339213	142.402821264	56.082236051	227.505198917	667.364903468	503.233383261	389.189332598	13.0778260375	235.553526174	102.692088379	576.815272104	181.816739358	36.4209087848	226.425987808	218.022893985	168.522796072	148.812605496	406.059596878	56.7174050592	280.704800067	474.029448547	86.9836218406	447.950528538	260.538757108	398.38935687	255.599883526	226.293590944	470.64522919
PTGER1	0.093455478414	0.00971609315658	0.032677598755	0.143460691298	0.0920829042266	0.0648437392436	0.0511380423829	0.0767380431852	0.0446497866828	0.133965673934	0.167785287096	0	0.0777929182155	0.106074868365	0.0423720860368	0.217222991984	0.0596864163864	0.0362153874648	0.129330460758	0.082067138193	0.0106383252391	0.0748070536038	0.137489477776	0.0369604825158	0.101163439919	0.556939074285	0.0927371062421	0.147452215111	0.0565026029228	0.0756576744136	0.0567871346606	0.0461787047081	0.108573514794	0	0.0317049946328	0.117335468375	0.0663233034999	0.0112593064386	0.0739695104804	0.0711185681998	0.0288668893202	0.125566568281	0.044961985602	0.087667409736	0.081732802389	0.0206620610581	0.0223397180026	0.157579642597	0.17099660954
PTGER2	0.170050172644	0.284729068803	0.107966231309	0.164866673947	0.026455682755	0.0124198616343	0.0176305276731	0.0220470601225	0.128280119038	0.0342121979889	0.085698123903	0.0845373784664	0.0625803604925	0.0304756142231	0.0669549208291	0.0665693751953	0.0400121838385	0.0156071771899	0.0891768304427	0.0157187496121	0.177272440266	0.0591037734978	0	0.0159282791109	0.0258351526485	1.39645261107	0.00761246767778	0.0121038413536	0.0865779202084	0.0434733341455	0.00815755341213	0.111445105313	0.249547860125	0.0258893394333	0.26112283152	0.0084277042338	0.0381097510204	0.601678578157	0.0340026443648	0.0245190825909	0.033174160715	0.00801680790439	0.0775062452977	0.0143926277205	0.0469641375636	0.0474901557032	0.0128365302392	0.54931341593	0.0210547786515
PTGER3	0.0779586308935	0.00572115130032	0.0216468357235	0.00879940788421	0.14910886522	0.0175001292882	0.0752793517312	0.118612863705	0.0197184337127	0.030676854832	0.562596464628	0.739452781969	0.011451749382	0.0351339348266	0.173091046894	0.330428882899	0.164011404757	0.106623983399	0.00951924711164	0.0442968140162	0.106491255693	0.503808418116	0.104877760389	0.00272044160649	0.12906469323	0.039750766108	0.0117014187717	0.282180127394	0.368748797755	0.768482266506	0.00626964557802	0.0299106737094	0.0467192554874	0.031504775509	0.0280033962747	0.0280681926253	0.0211538793735	0.00828730676953	0.0544445635515	0.0690969236216	0.0467438461581	0.00821529719157	0.038057924361	0.870189633406	0.220581759409	0.395411016187	0.0460402310104	0.154646688167	0.0359601281847
PTGER4	0.648187631063	1.06311622179	0.644765900201	1.11081228151	0.214724500098	0.298536035379	0.0770517709037	0.151412819115	2.27455775219	0.213599509282	0.28758687193	0.565498260579	0.240009123036	0.269550049977	0.0684040151887	0.940334440144	0.231967341981	0.211123091592	0.287661506027	0.193004763078	1.27470287681	0.29856012567	0.11658410975	0.258560083381	0.64116150388	1.62262356293	0.152087917735	0.347616456628	0.675672799405	0.629694946713	0.213908720703	0.463862232499	1.07263708269	0.242455199767	4.53068188682	0.868185451674	0.142760031719	2.36296201788	0.28659310362	0.3214717284	0.33484182641	0.120124610639	0.500030403371	0.116816104162	0.434935024209	0.137130672084	0.372666088512	2.67204841439	0.28919623512
PTGES2	13.6194164267	20.4804245596	10.760696173	11.5769764527	17.538495562	13.4469890957	15.1455669695	15.2976030744	6.87572432968	19.028866175	21.6882804173	15.0754231786	19.9626201866	14.3962078321	19.9216496534	22.1289067109	13.9217666048	14.8171462287	13.2799530136	23.6296168143	12.5303963656	19.566312261	16.6799261647	16.1330073771	14.0541912722	10.5193105381	16.6574945617	18.3497222048	17.5692603392	20.9641864085	30.5956758052	12.6662245628	10.0559048686	21.0728339923	8.2821639133	13.3183961209	15.1286787089	7.07051470397	23.5262522941	13.6009639794	15.3155169969	43.5523126903	13.1030122557	29.0224993677	17.6946003772	15.2987196469	12.5558330426	10.5021914449	11.005367673
PTGES3	95.7094170578	62.4890402732	69.3312604417	65.4535570271	92.4687367427	84.5524777458	76.0621404933	71.3009643104	85.0693465227	74.37629176	77.9583860242	67.52106796	96.0322288839	69.3314291037	65.6047232497	47.7071708988	60.8597575622	77.1514624058	79.2967556269	94.0876118019	86.0458261275	64.9133998512	69.0171069811	69.0697793697	81.1035046054	70.8809999832	88.0024936332	73.7179952975	78.7705352876	81.3896992661	106.257278764	48.9939047322	71.500815794	89.9241488856	75.5342379026	61.6299067499	70.5477343482	122.667344557	80.3591051711	76.738608958	60.0996915639	110.595044405	78.8533885148	58.824212922	83.4477444636	68.1586654129	61.7430042339	95.2250272265	52.4616491296
PTGES3L-AARSD1	0.0464401436656	0.0463502085623	0.0633291315359	0.0213866599177	0.0183032321872	0	0.0365927779569	0.0610125944138	0.0354999842642	0	0.0166752617823	0.06893082868	0	0.0474399038861	0.0315834736982	0.0431772096249	0.0118638127969	0.0161966215655	0	0.0271873463357	0.0253748387155	0.105943959308	0.0521728850354	0.0220398009463	0.0134054411456	0	0	0.0376829202695	0.0224619383839	0.0360921713275	0.00846564397322	0.00550733859759	0.0647431659767	0.0470174522587	0.0504157754911	0.0174919954429	0.0197745309008	0.067140052242	0.0264651299352	0.0424085125522	0.0229513776607	0	0.026811154654	0.0522767055119	0.0324919043768	0.036962805829	0.0333033353773	0.0250575657721	0.0145666436159
PTGES3L	0.317740991356	0.111187350363	0.373950266144	0.166550361385	0.267258592537	0.139806068516	0.300235457657	0.273630056766	0.296206101196	0.133308979454	0.24116850362	0.386917500353	0.154823160762	0.206711666478	0.342585585328	0.432316346791	0.217777398351	0.108113583167	0.122261663516	0.399250369466	0.217016620012	0.553650120682	0.248755472268	0.15171462768	0.100667540704	0.285501596161	0.184565025168	0.0838453772197	0.459175973262	0.301147213842	0.402624960269	0.206785523289	0.22023801766	0.341866642291	0.147231363965	0.270008181056	0.181495020484	0.34172546968	0.23554212749	0.318464764954	0.210652823046	0.18048484406	0.587233286217	0.429957075691	0.26432949204	0.257009705563	0.628003420663	0.193395538489	0.15800422009
PTGES	2.08959581873	0.822859824067	0.269400604504	1.63071777888	1.62181986408	1.17446626692	0.965829318195	1.06399158664	0.513111455047	0.47970608148	0.677655315795	1.99263174532	0.361482683577	0.662501705113	1.93715969924	1.05279063101	0.961766640416	0.671775381482	1.88043488603	1.46250142532	0.725555102844	2.10947704209	0.983607476578	0.796399953892	0.404369193037	1.56845180676	1.02270050338	0.663068347063	0.0846943024824	2.66505754275	0.553285199676	0.408394137556	2.44744559917	0.0759782473322	1.6871036991	0.945351941475	1.64863198316	0.489435399819	0.986798525416	1.04470776059	2.43753678037	1.40117396465	1.70173764124	1.5205856733	0.724868509655	1.52533633608	0.619491220159	2.26755111019	0.311239082027
PTGFRN	7.41147406264	24.4701427537	34.3089489054	15.8675403019	10.3101902324	4.60811474876	6.55514509817	5.48199409492	38.8555068244	2.87705626186	4.13094520502	11.9190688009	2.35288306254	4.9733936252	3.64468314268	13.9175372841	4.84469310874	7.78979472014	3.50371325751	7.02339980078	5.37617111338	6.11037280546	6.64924317254	7.7164797241	3.45251206401	9.15942337407	4.62342361536	1.5597853731	1.08705243904	6.57378956151	6.94580099329	5.26447120801	13.7886102279	9.36376078918	26.5030362381	3.67486115847	10.1115002877	24.4777853744	2.91238644413	7.60491719567	6.55895686971	2.91827836287	4.6796724121	3.96162289444	3.88542842276	6.14533511667	6.79423379304	6.79658463269	3.30346228665
PTGIR	0.0873850012957	0.089551909937	0.114581244647	0.148514450846	0.0307505656388	0.0779551213749	0.0327883398651	0.0461272247742	0.286282445014	0.125263823897	0.0597663452939	0.0968576575174	0.0124696826604	0.0425077236174	0.0466947318698	0.121867856811	0.0398638831007	0.0435381265545	0.0673751156679	0.0730822857506	0.302682253722	0.0749441787726	0.115201984365	0.188843988184	0.112609864107	0.304341803014	0.0796346555294	0.0844128586222	0.105664860175	0.048509669641	0.0512021055538	0.0814235006535	0.150608126242	0.121873736837	0.211754076768	0.240978628138	0.031007609509	0.0767036282114	0.0652124883428	0.102598462347	0.119535189081	0.134183187462	0.0675666048439	0.0351312434391	0.0545884152072	0.0579598198941	0.0447613357045	0.185232366493	0.0489457300292
PTGIS	0.261839502256	0.264797063305	1.78115463628	0.554192670505	0.0429989805809	1.09556358604	2.29242155365	0.87303565484	0.894639054955	0.473913143185	0.762121334382	0.532649558965	0.439876493388	1.17302345284	0.601675647052	0.272950546682	1.31247708672	0.117609129995	0.240470275781	2.98679533841	2.02951748761	0.643063771647	0.210115663652	0.89903939058	0.423721509678	0.614706071534	1.14391278728	0.160957875968	0.34059891925	1.10226681584	1.6091172552	0.211715165626	2.14213941393	0.992669851265	1.64738674747	0.754620171927	0.91503135684	0.249498884583	0.128114820912	2.10487761335	0.789173185825	0.429986284218	2.04991677643	0.730488416634	0.468399717581	0.481540091748	0.403992917906	0.123084793189	0.04977567555
PTGR1	4.09723095985	12.059417998	4.04839188906	6.00198817102	3.6796381308	2.2404452683	2.61226914848	3.15923156501	3.5286407317	2.71073530386	3.06409503316	6.41529972709	0.902882750736	2.81796399642	4.63875014739	3.37257857212	3.79408845098	5.22639999787	3.59953219434	3.90256460625	2.90400269151	8.3359894581	5.09165425797	2.88215548765	4.09399363278	3.88533768102	2.92854413121	5.42039413645	2.40165917818	3.48351756427	3.14366070961	1.9463840163	13.5355512834	3.18229506648	10.4905313604	4.41248509009	1.93706990648	7.56987493422	6.30889969353	0.695089421426	4.14019081489	2.11998260267	5.58745687571	6.52665257948	3.8901329716	3.94027780424	1.68873142874	5.03350248118	3.53931281679
PTGR2	3.55636572038	1.73779403735	2.46929720223	2.01197458367	2.34779654364	3.41122224073	5.64088718341	2.91794698006	3.48991848526	2.58893348733	4.50439682569	2.10896103037	6.73506067276	3.51684007228	2.62377673134	3.38042247897	4.28520051072	2.65693952349	1.75764454184	6.23795878076	3.56015007101	2.24532833878	4.09043119404	1.39240101216	3.80318443585	2.78088175131	3.8458211228	1.62049472927	1.53843129425	3.64935804802	3.74131856956	1.93478017528	1.63639684678	1.73901582752	2.78324185953	2.71107509895	3.27889666028	2.54699264957	4.48725698658	3.52556381219	3.84857526318	5.49181930856	4.71544254865	2.03936420505	2.72658178406	2.06056576245	6.01899448347	1.27236060808	3.61013202465
PTGS1	1.24619679198	7.17750791196	6.10309748174	13.0565127863	2.50098652233	3.20935445287	1.05423856494	1.39680247317	9.13174249802	3.67140757576	0.551332922704	2.69514778078	2.8370983223	0.965398857751	1.31288518137	7.9540831855	1.44042874595	4.35072212523	0.676076658878	0.948873134328	5.69174285996	1.11533247109	3.33136421793	1.8754205249	6.40558514959	4.05501023522	1.64846212635	1.09081532467	3.70250139329	1.83453265419	0.878023256688	0.865865866911	6.68211059311	2.12032236758	12.4991036581	3.86597569955	1.06616142226	9.94509646682	1.79359838169	0.223413024745	2.23401138969	1.35252133839	1.13381664133	1.26020008849	0.865885401798	1.64805809122	0.720972921509	12.8938086509	2.84772851035
PTGS2	2.45739663989	0.222728850241	0.40098433978	0.157984191725	0.293867789281	0.0437193743904	0.165497418621	0.338027026567	1.40887067461	0.0401436542164	0.175972696774	4.46088868524	0.419600443288	0.572147989931	0.177124004745	0.296820576229	1.60432118098	0.0512764935157	0.191835683442	0.509053003903	1.0959796893	4.40314189734	0.310120506023	0.144534496488	0.554750941709	0.919413756626	0.0428748511683	0.312450935986	0.99048451679	3.15448420115	0.05743109581	0.0896685450009	0.324346276351	0.0698690329108	0.638440349947	2.10434448422	0.0715470975695	1.7034931042	0.0359079927703	0.548548355055	0.506033446966	0.0489148524043	0.70632941255	0.614720083528	1.03232712491	0.587884459015	0.629592950262	0.37398024573	0.0625862519451
PTH1R	5.12807288216	1.22146580262	1.18696815884	2.64246218763	6.88724811549	3.06252262544	3.74665333566	3.61110273946	2.19312801627	4.80859699491	5.41258964567	3.35692999346	9.57137213346	5.16013402056	4.11520065544	5.8048893428	5.23298888303	3.08343231992	10.0418537781	2.96453071984	2.70769678078	2.99669651978	4.39842607386	3.83718288596	5.44388257341	4.37382648332	5.52209454199	5.96919500257	0.853944584275	3.46151142652	1.0459858706	1.57506888602	1.38559476143	1.64819720294	0.969228659951	3.86153557773	2.77929430538	0.574310359129	5.82339051747	1.28248077934	2.25078701652	14.0461043733	5.08486963311	5.38798560091	5.04630906865	4.24762680081	2.72788368736	1.25573110791	8.82911047255
PTH2R	0.756265574181	0.122655163245	0.0581758025215	0.0348276154331	0.168902560167	0.0594696358735	0.41382208557	0.563025333098	0.00963513240338	0.0240907647	0.229310805685	0.622488634256	0.0251808056456	0.243209054205	0.627480886633	0.0703129548084	0.434697938021	0.0439596232239	0.0711671057069	0.200708261942	0.0516528251643	1.97346630716	0.210382532446	0.0179456192443	0.00727680324599	0.0819435105155	0.0343063919219	0.0136368107824	0.115832481117	0.886525262727	0.0919071963016	0.76531683298	0.224382093138	0.200531805411	0.136834616168	0.147173824528	0.232572206825	0.0218671632564	0.0047886412024	0.271640530265	0.510801469609	0.0361285939819	0.505742963218	0.255393736472	0.273379778135	0.779164439851	0.133776236153	0.0578079183937	0.0237213975422
PTHLH	1.00278530887	0.928069594681	1.47472300114	2.06252179838	0.510173464889	0.227378722399	0.593903928647	0.608136304825	0.0563642406363	0.175376772101	0.906058768048	1.72456037501	0.333889877169	0.539339558098	0.739930551294	2.70558087048	0.606953295051	0.449550173181	0.495228048892	0.322306514108	0.277541525086	1.66832799173	0.773138195389	2.095701496	0.236490718462	0.248556320022	0.122642557441	2.41093322758	0.538913583578	1.84011024541	0.04181682177	0.524648612241	3.12776106296	0.24646620475	1.6943160398	0.827003104651	0.186053527339	2.662630927	0.286354221028	0.287287847188	0.971746514043	0.181993646542	0.799346748617	1.06452170673	0.773823519213	0.83030954306	0.366610847493	1.73725839794	0.477975272655
PTK2B	18.107347452	8.30169307338	5.86947733737	8.10111203153	7.35648731629	5.76111243145	6.20872303613	12.3024151812	6.8728627357	3.21554769147	3.69170284705	26.5848590203	3.66203126521	6.00104784151	12.5043722035	4.65624269539	8.61721978245	3.8679259557	2.88420947936	5.79681449596	4.34856060708	32.0976092655	6.9271359369	3.2142784023	4.33291300705	18.6675504763	4.6275032782	4.01468534554	3.07342203724	18.4580882863	3.57037387392	3.73718500145	14.6235877222	2.33241311294	9.36115311613	3.70437598941	4.40754427019	8.60982685288	3.8477423224	4.25996368609	7.47868095099	2.82401229304	10.4699705033	28.5241770204	19.3643722337	15.7703669383	4.46579213895	5.91627037422	4.81544170758
PTK2	8.75381162714	11.7298563371	14.6338090422	12.5909019016	13.895610892	14.9995478752	11.0624141325	12.243928373	11.5025826069	17.528413749	11.3285477652	14.6547383188	9.90244069141	18.184338317	18.0956434643	9.83090266876	13.1904019492	11.9012112092	11.129423535	10.7727634141	15.7506962188	11.4049829838	10.5181315077	9.16305686637	13.7386066466	11.7502334991	14.3651275723	12.6444405523	15.1364533234	23.5641668381	10.0721345222	8.73468149707	14.5114732648	12.6282901952	10.0004402261	11.7691522009	8.25956148474	9.46439585199	8.59273261626	13.2667233069	10.9270845988	4.52863131344	8.80349101635	11.2513356516	11.5998634469	11.1048391499	10.7024724998	6.88610653781	10.9704242376
PTK6	2.05787039602	0.281097421965	0.295437316535	1.0952650165	1.82044183344	0.396044817518	0.754535134618	0.881879911173	0.15788277698	1.31345759329	0.696669841446	0.283761027414	2.17561477214	1.02295478756	0.812140036229	0.516725856782	1.01209353645	0.681038533394	0.355459088226	1.40259215307	0.52322366366	0.599678040454	1.50671366813	0.427723208591	1.14360876802	0.569646890203	1.53313600818	4.59098250753	2.07059894986	0.627473482144	0.718775401005	0.423067135533	0.229545795667	0.50511225712	0.10191787665	1.0961878006	0.90610340609	0.282311731036	1.60501538774	0.960185134556	0.830511605091	1.2311091172	2.52572085153	1.11718682478	1.2282893553	0.413462074545	1.8904654713	0.12663763835	1.68437752913
PTK7	1.03504911157	3.39656269876	4.70446342136	4.52188660691	2.82753904551	2.70928601353	7.95280202394	3.14180379379	7.07548538044	3.71982870815	4.64862405201	1.85668670256	2.66804364712	7.94390641637	3.40286729518	6.51736055746	3.94591215589	3.60844658693	2.26668400723	3.58255050007	5.07922500216	1.99814684512	3.78683895668	2.58995748188	3.50285261572	2.56989402183	5.26967507365	3.5724318752	3.07257114023	2.56860152169	7.36614688532	1.5401488434	3.03273762436	9.65792641287	4.55154406087	2.27956231236	3.18015609998	7.62918202074	4.11403925038	6.79777345358	4.41684625981	3.83812762748	2.88691796577	2.30936203131	2.01421452333	2.34098930799	1.97173386163	8.71960596042	2.7849860037
PTMA	57.672570897	76.9129673446	114.492603364	134.119781514	107.395230801	122.352639955	53.9647226542	75.2843555264	110.816858073	95.6647546805	173.394189969	89.513552234	69.4089004498	43.1381101386	102.975862787	69.0998169658	66.1843553279	102.82510707	72.4070214408	50.0501243077	72.7122538653	79.1945852909	76.4444123525	63.692020197	83.6172764896	92.6982607017	71.8138251214	98.7569722598	108.970928918	54.1430596647	44.9576919893	85.7216307109	123.787538643	69.2128095075	85.891064264	81.4665401944	113.240505911	158.261231275	99.1985879111	60.7553590807	67.8280660969	72.2300888444	71.5558188018	91.7377676033	100.87671521	67.1743208877	54.0496944874	45.3718875226	71.1920946453
PTN	141.93525779	304.445713513	1176.59395108	784.588125885	199.495667855	139.317133377	273.013016294	237.016921993	754.404881013	132.516025789	314.95885309	228.213087664	180.122404035	240.309487148	421.984804517	311.244652248	215.963962037	282.402966748	129.685670304	639.667296892	245.508822991	143.751229933	270.232697363	232.342655209	95.9194177504	257.657440492	149.692902041	64.4787103169	92.1329640102	362.670587564	437.542825505	267.934678384	268.230241791	143.559530755	324.907904933	150.904705784	169.372158693	90.000546289	181.062800933	404.296937261	265.276062605	121.777352539	83.2298454801	106.83085043	126.142890741	125.704626265	317.002632897	53.8647080927	61.9167942274
PTOV1-AS2	1.53613826534	3.79242005231	1.80428738639	2.62377871366	8.48455900108	0.780618048255	1.59114794161	1.63442780412	7.89732372327	3.14277330773	1.25594768206	0.905025701071	1.68571094216	3.62219407335	1.48613982407	4.1438134605	2.25232108548	1.6097615824	0.503010789115	1.2539505739	0.930962649442	0.870253562128	3.29874558825	1.30917063949	4.49668029324	4.85268988666	4.28775404511	5.29602809365	4.60445584248	1.63944189964	1.24236428549	0.474670138307	1.91418070127	1.23605146067	1.5560757646	3.44305906585	0.936619464105	3.23743031378	2.07549914245	2.54871429485	1.56380658772	1.80232417705	3.38815811199	1.51348399154	2.51660598272	0.774918178509	2.63763718371	1.47383433596	7.38018358038
PTOV1	24.3793789026	19.586708373	23.7392615143	19.6152858358	37.1311749386	22.7730026721	20.0693966345	20.9694425718	31.8088090931	42.3211215682	22.1435850588	19.8571321718	28.6093569034	20.9926410811	21.2686692969	43.4587131547	18.1829815455	41.7298483869	17.5733262594	21.0575500629	17.6019174209	22.7061553687	24.8244860146	15.1233079131	35.7762286231	19.0907763053	29.662528067	38.2167848152	40.2348793149	35.6032985687	27.2726357734	13.3903418756	22.0219394178	25.4588553446	14.2493388539	23.7571752142	17.8942987181	19.568629266	44.0752576286	21.1713011204	16.1341072799	59.5398789485	23.5090306532	26.3604078769	20.7791232821	30.3481819448	27.7247328815	9.79011325095	42.2434045296
PTP4A1	20.1590878666	10.9933252334	23.6280251812	21.103275604	21.0595344276	23.8306223679	25.6015074358	24.0942009135	26.3707140485	25.0857016441	31.110064814	22.3220935339	16.1200079934	21.4378419251	19.2547612056	16.4597661465	18.2720688825	21.1384252325	24.8494266492	30.0731790155	27.9597800149	20.60312064	22.0482069496	28.1973328963	18.8578996418	23.5435374226	18.8938413808	21.8815169412	24.6716431987	21.3386805495	20.8627908474	30.7743476968	12.6132486789	18.450077278	18.0491020533	21.0322941379	26.3879571768	32.4240557076	16.579050816	34.2897833008	30.7530918451	17.3867066445	24.7197250007	17.4341679009	22.4763561385	16.5698999388	21.9737567284	15.2216605969	20.3716232527
PTP4A2	16.702419002	36.9885502319	32.0932014914	60.5824802948	63.4037951517	59.4513805388	15.2114023331	33.5844067876	34.6225920237	33.7321951588	20.4566092444	46.4450858656	29.2078864164	16.8678394018	31.5027317829	33.2624775346	25.3084791102	38.384491231	30.351614811	16.2840037674	27.808244713	30.2612707231	25.165528571	17.7995930812	36.152529928	42.6353193762	25.8453599651	41.1500360535	32.1402169166	31.4052947699	17.0680638453	15.0830966268	31.2743968489	42.0001040687	37.2696131279	26.7594496489	20.9906466145	58.8405489348	29.2727752818	10.5726670479	17.8809379661	16.4591349081	15.5306448286	27.0890660244	21.7830797013	40.1034315812	19.0809033888	36.8082734461	37.1412559571
PTP4A3	7.98555461416	3.12891295823	18.5852451537	8.17816112368	3.50964318141	3.76856245779	8.53719133834	4.85148738229	26.1258105432	12.6013204974	12.154567594	5.8184942231	4.69532312653	16.8353634551	12.4314133297	22.2949011193	8.21513572757	5.25442536195	5.85766291985	11.1604652051	18.6165256043	7.51901894866	10.8591750178	11.5100428173	5.73502897743	9.20273758137	7.95688884311	38.9115991506	11.5444486911	19.0206338787	7.50287926985	5.9530080573	3.44446071967	9.06844528695	3.19456748841	13.9379405579	5.67809239047	9.22597431746	22.7027365546	9.96192911465	8.8018493441	23.7741406045	10.309832527	7.83119533102	8.15458709189	4.18419304589	7.43689755851	7.90247210417	7.80031614104
PTPDC1	1.46229628908	3.01515250711	2.31735031038	3.28673035774	3.68285880365	3.65404490642	0.939562752214	2.74818470073	1.06379184555	0.990547516205	1.14662539189	3.09866415532	1.5129606359	0.960596133639	1.08943263263	1.22651869513	1.85222233986	1.62492567548	1.50395908986	0.9745699115	2.15719638113	1.86261100203	1.52630427189	5.21937290666	1.53630963517	1.4709949789	2.2292731091	4.48378424536	1.43902858062	0.695031814729	1.15786836489	2.4335871562	2.85937910621	1.30986402559	1.7120347157	1.67272653709	1.54054051503	2.90119766898	0.556877745126	1.76240603699	1.16854612375	0.509550181244	1.68492063428	2.29822146649	1.6695533683	1.6874814734	1.21633106992	2.49977666144	3.18278291941
PTPMT1	10.2023538069	10.5816764922	8.27862515889	6.81385489435	8.89046437433	9.67388915334	11.0751114143	9.13349353085	6.23667351289	9.04736581335	11.8921394301	5.84782026446	14.1851014063	9.82877858148	8.11416555653	9.77842775753	8.94575216459	7.00090691523	10.9663498557	10.6970221585	12.0770966061	7.19664332052	9.80103823669	10.9594136873	9.26293233049	8.8838927331	9.17234287487	7.4395023991	8.54670607167	6.83509654764	18.082640244	11.4906740582	10.122383158	13.3014063891	9.61893666545	8.78546643014	8.19201319931	12.7003127471	11.8997559112	9.48631374013	9.41161028948	16.9892076076	7.32764268214	6.17031385679	5.01587844637	8.87253032707	14.5052604309	6.9246514423	6.71442526294
PTPN11	35.0919621854	39.7146057731	58.8516815807	57.1394866327	65.1661714639	48.2556352684	54.9179243815	56.686337291	55.9018648006	63.1769216171	53.8500089072	51.0571103057	30.8877782541	48.2134649984	37.4294573027	18.4692513801	53.4434157321	53.8435469674	69.6971613815	51.0279855204	67.0068661677	40.318644123	42.4962456419	51.8733438056	50.6529058334	33.0834156636	41.5719264622	41.1682959405	45.6997672149	48.5544870008	34.9174500691	70.099653949	54.4421337514	55.6781107448	58.0805002157	63.1149975003	55.638831978	45.1877666728	25.7187610671	49.2383307569	58.402665783	14.6764731336	40.8953423868	37.6585408444	44.7126873706	48.7373985006	43.4561703974	24.5002587899	41.2469193063
PTPN12	9.8077933178	17.8014380785	23.2509185866	13.0129067106	13.5638433335	8.5326778012	12.2592260083	8.44652934457	26.4640366966	12.369945362	12.285777941	12.6204341138	7.43733956515	10.1584263616	10.9767631186	13.70399954	10.5986142651	10.3397281589	9.67430083708	13.7119996353	15.3596089938	9.55787552849	13.5153731709	15.636952695	11.7253215224	16.1696739589	8.28775819884	10.560391013	11.256356811	13.4856947191	11.5251905832	9.11368330742	13.2949805375	12.5318953067	19.4792907338	12.4817323162	8.49233812289	10.2942354984	6.18498722224	12.4142659743	11.0530019928	5.50769733643	13.2256750593	5.47016504792	8.11342094384	7.97933821182	12.8650034082	20.649520068	12.6314766974
PTPN13	3.69200315861	18.7499479539	14.2663992098	16.3387377795	9.45730667016	6.75676178702	9.23797318982	7.97893151147	6.5033085116	3.54161640023	1.75196078795	7.95709728122	4.39101700874	3.63497439342	6.60219324415	4.34059087919	8.75593736281	3.02941182218	7.32714534346	1.15711361579	14.153936597	3.91379794663	8.22593690883	16.5593314965	9.58758675361	8.84177036705	5.48155792419	10.5281751147	15.1150075791	4.757320467	7.80517218903	23.074779024	21.542475046	4.8459869209	16.8552623703	3.49410345532	6.79514465451	12.7594797814	4.87476211063	7.66459997828	5.67608282829	1.97295280333	6.53308162128	4.12302708384	5.86256125162	4.64095871251	5.51253949826	12.0276401465	9.51517980735
PTPN14	0.536931353931	2.19951089283	1.37898386552	2.73897024251	1.04064990031	0.538761493034	0.996480757931	1.3497845116	2.47506444859	0.704830834354	0.353812318946	2.91636280976	0.502150051931	0.478171096335	0.663711308803	0.626476081213	1.50431451073	0.886922195625	0.806407417567	0.311571105666	1.13402130794	0.920979087507	0.790709772933	0.403931114615	0.786025497139	1.01012400945	0.709624772071	0.319181058514	0.512265965601	1.04093278151	0.134447840612	1.32387423039	1.26360828187	0.401944210561	1.93845209427	0.825623397294	0.682537255925	2.88836748162	0.199506291767	0.112072792523	1.21671517007	0.163838916713	1.32850729371	0.862497553655	1.06919950446	1.64602630544	0.283495618985	1.85844447795	0.740292423474
PTPN18	7.23723713636	13.5698433549	7.59773837602	10.6536272211	14.2052339156	5.89923423351	4.82014575694	4.87245374376	8.84570734939	6.13230540608	7.62764229596	5.55264772659	8.18261051292	6.66557032488	6.69471620953	13.7532902729	5.41779996758	7.17251425035	5.35039488991	7.13178054723	6.73905660964	4.5358270365	8.25305516999	4.49119631835	8.86873943516	12.1530523573	8.07604639224	5.66618462704	8.08834989173	4.64745150906	5.74742304686	5.71418523128	14.0466518284	5.4721181196	10.4608215584	7.12531011665	6.63232652114	9.59580533734	8.53045757194	5.06522602671	6.37486638132	10.8398530822	6.01121851781	6.48181611067	6.06458384599	4.8510897957	5.49237868763	18.1520267756	10.2862427055
PTPN1	13.1945791346	13.7416525628	12.1832637015	12.7337457443	8.88306451239	9.84667130365	10.8434289558	11.077177362	10.8493236059	9.00294709711	13.1572148307	9.32337723899	8.86319493147	11.4979605505	9.7706481044	9.90465528795	11.2673090383	10.9839226848	13.5525905102	13.618029424	16.5199053916	9.44370094491	9.73983861305	16.0707809088	10.1701203614	17.9999536395	9.36855904294	10.5405528153	13.9479632578	8.41240321679	10.1492177562	20.1910004053	15.9472426352	13.4354459992	12.7283536256	11.1351787773	15.5054424456	15.5599937109	6.91373849383	14.0397909206	10.7396686484	10.4156586257	16.5972674764	8.27067490307	13.6711275676	7.10224474544	8.36235460661	22.4604089179	9.93866485507
PTPN22	0.122881259555	0.533498311645	0.391855424733	0.188631322021	0.0581167252525	0.00682085672257	0.0129099992407	0.0121080123658	0.840704351976	0.0469724437189	0.0911874760267	0.0497432513913	0.014729345341	0.053000136409	0.05348499601	0.109677591511	0.0094175436026	0.0314280880226	0.085706202076	0.0172651422566	0.231640495529	0.0501641681631	0.0433871969618	0.0524858550849	0.0319238836608	1.85338278014	0.029264807455	0.146240637949	0.101038816997	0.0477501911356	0.0179201684106	0.107836453806	0.6799741172	0.0639816819639	1.47407923895	0.0509124668603	0.0174412270104	0.60046883898	0.0186738928523	0.0448854032476	0.0485837290388	0.0176109846303	0.12769683186	0.0276649765123	0.0300909092221	0.0163006821916	0.0493478070112	1.25312035037	0.0539609553979
PTPN23	20.9750802819	16.8375037169	14.0911695557	16.8603210848	15.9888648298	16.8027500272	17.7676729961	15.2296810439	21.2339808277	17.7106956302	18.9439653942	14.138964888	15.2258703165	22.9757053467	15.7145888944	12.3689747359	14.0577394368	20.2845376396	15.6646585018	30.2543617398	17.7330369697	16.0113282184	16.6119079062	17.5098756455	20.9932245352	15.7581987836	23.5784674069	18.6923602672	15.5899823027	11.2632481821	22.0523641946	18.6623502596	16.7254139128	9.16047916572	11.5249590338	18.1236828419	24.7129618323	9.62215509012	17.053903767	27.5856405089	15.3650119821	15.8379124055	21.7171652686	18.0553529481	21.3021428654	12.6824273149	24.6617507227	13.2632720471	19.0073266908
PTPN2	3.20120009298	3.45513313486	2.29624815996	2.20912052812	2.2403846436	1.53105615496	1.40483539527	1.59131927409	3.20552265439	2.405198835	1.90236121631	1.73904591801	1.7313886819	1.86210362224	2.94485385731	2.7532823302	1.8545362688	1.51687059382	1.30910045189	1.84037161481	2.16020408943	1.82198167153	2.78183449507	2.10394516079	2.3124589353	2.91763573086	2.05637598913	2.39168302501	4.02939782791	1.91687315838	2.37268234139	0.900721607004	2.43154328179	1.96809385537	3.49130429001	2.77648591095	2.02444033935	4.69974448134	2.50892694837	2.31877565141	1.85510951649	2.01091566178	1.79321242078	1.74082065994	1.44877228042	1.75842319643	1.35996462896	4.8983658085	2.7635433849
PTPN3	0.617830006945	0.110507800904	1.04995298947	0.181863996414	0.0523661058153	0.0722147542582	0.273365197529	0.674597394111	0.734241432918	0.01481359078	0.013252342447	2.89694244795	0.0154838650823	0.119389501876	1.01505840145	0.0823542095338	0.745325789228	0.0244567095088	0.0239031675996	0.17112442049	0.0362990939424	1.93165452811	0.369616535242	0.0183914917251	0.0639222936466	0.283130747489	0.0244855651198	0.0299477735542	0.0160660727871	1.20686064126	0.0121102328694	0.0236349956783	0.498702005614	0.0672591828309	0.326044923462	0.135538901157	0.215301346598	3.44641005395	0.0231359163245	0.0404440161729	0.54583691979	0.0119012902136	0.453852895384	1.14488637573	0.966400096469	1.59949469552	0.0190563717549	0.204616522141	0.0173648382875
PTPN4	4.19942010122	4.2140663206	2.7854970371	1.8367759701	2.24615371458	2.57674578874	3.56526518735	3.81211256314	2.17995449383	2.36317551756	2.57785444098	5.48832200437	1.34571904463	3.03010006205	3.68661751886	1.51790611219	4.69040057677	3.28386999494	3.20133286724	2.73035033257	3.14182052919	5.4157144914	2.7126778274	3.47657207543	2.2463443831	1.81508222836	2.16209811799	1.43359075774	3.09731798811	3.69042090497	3.71449418735	2.45220757004	3.18892141335	4.24444533641	2.59795083363	2.7141297965	3.53502074468	2.1553032215	1.22906923445	3.8138098291	4.10986961435	1.36235268164	4.22153289851	3.27537406995	3.4881761231	3.82823675372	3.06998019242	1.56262650689	1.68612983087
PTPN6	2.40820283424	7.0342109192	3.46013464122	5.44678534621	3.03896869703	2.67041034365	0.88494642679	1.04857707649	7.47333492852	3.27262144942	1.71356042058	2.63837847872	5.41573827248	1.76290791121	1.3072304553	10.4555134524	1.40538930083	4.47172370672	1.63269056115	0.752770887543	3.83585215999	1.19904102798	3.7302295942	1.52298918574	5.84821670017	14.7991168764	2.03327355137	2.65325674832	4.97439109864	2.21930285932	0.841742580142	1.48296608884	6.75019067102	2.15374339919	9.78287601177	5.5422561676	1.16654335894	13.0544723646	3.31552935796	0.960357657339	1.72792738905	2.22438971102	2.47770476427	1.29680908852	2.00565182768	1.60021867288	2.32587728416	13.7478679782	4.56339734051
PTPN7	0.25483733966	1.63406557644	0.654538223318	0.546519810978	0.173550652573	0.0676068627975	0.0246079099987	0.0615446209313	2.13066776111	0.268604276244	0.145779132733	0.24020111521	0.175941606125	0.087199851928	0.061169049365	1.61671380998	0.0622297759287	0.339827388742	0.0995752575617	0.0636246509726	0.532399003432	0.0877440760174	0.439066465477	0.295685424657	0.0486804091177	3.15917716091	0.172127354999	0.223000877983	0.480345471715	0.0618917182801	0.0614841402959	0.0488871881675	1.49705395516	0.252042976927	1.9604756053	0.518749026044	0.0611706887992	3.33480410549	0.473407371968	0.143735129946	0.245406031761	0.120846660026	0.237995528935	0.0361594666639	0.206483961742	0.0919699614163	0.0967499673332	1.15006102065	0.473135979479
PTPN9	6.19744685617	9.66235861404	6.17688102256	5.80178724131	3.56481845738	3.14544218656	6.01574968354	4.12454980689	6.76467889733	2.5361446485	6.45866772528	6.00638465744	2.11559607469	5.70863413189	4.74494346376	4.98960776396	5.23375839901	3.94818731873	6.40414716045	6.90505683648	6.45522286461	4.79659066556	4.60900778645	9.39893145568	3.30109920006	5.72326183964	2.83300471556	3.87337085595	2.58270526574	3.71152079377	3.16206219101	9.74416569862	3.57467480358	5.27355226988	7.5783899196	4.28085685669	7.09679324348	4.83209336066	2.51086898283	4.10934654537	6.75585646714	4.66700069571	7.16849115174	4.48416972703	5.12629992426	3.6088735957	2.45845206323	8.50165295178	2.75663689707
PTPRA	48.8033681651	62.2886622481	51.28460481	62.9918138125	39.8200352187	68.3666763329	81.7729108792	68.0726570832	44.229052279	52.4650926925	50.8429216814	60.8711295012	43.5248957811	76.0941660867	57.9304328993	49.5876620177	64.9377036054	60.418123209	46.5964453716	97.6436262989	76.8233505038	60.087081435	64.2803065572	60.8120644085	47.9677865563	33.2980850193	66.650069026	42.8663946904	35.1954574531	68.0805642464	69.0661294919	44.8606038991	44.3805515448	47.8069390532	64.5968467148	43.2877100194	68.0005232322	43.9385880322	68.9181691889	66.6056407099	64.3491817257	55.1158718578	57.7685127902	60.3662796219	48.0656089515	82.8067535411	37.6866668737	40.4316523529	40.6854081174
PTPRB	1.80665060673	1.78872058998	2.66708316295	3.59692431549	1.87309641986	2.45321689932	1.31922223708	2.85322039189	1.53869923887	1.71052049885	2.0630963667	3.17409354237	1.46104429995	1.7016389553	2.95215606699	1.07971468408	5.11693702625	3.26813488998	6.52235783131	2.73727183453	2.4668397587	2.20119896695	2.66014059194	2.49295239398	2.55921597312	4.53025184369	1.20265525064	1.45938350737	1.54595348995	1.80685843251	0.91559589659	2.91323290265	1.68445795613	1.6917446891	1.59966036609	9.828941329	3.42516170014	1.17284003321	0.455368758543	1.08551035768	2.85463402013	0.451262709987	6.66061944816	2.23098546648	2.11380818509	2.15228997537	1.2857689064	1.28626324751	2.40374762198
PTPRCAP	0	0	0	0	0	0	0	0	0	0	0	0	0	0	0	0	0	0	0	0	0	0	0	0	0	0	0	0	0	0	0	0	0	0	0	0	0	0	0	0	0	0	0	0	0	0	0	0	0
PTPRC	1.94602343074	10.6398485952	4.3766707345	4.01213075794	2.01644069895	1.76852242146	0.64064463948	0.701259452779	6.20754713793	2.01637196781	0.772178896496	2.30835070405	0.871566912885	0.747269633235	0.766030724945	3.29163631652	1.17868135197	3.33664270668	0.647648817316	0.571175909481	5.01674747792	0.958751899344	1.84167604168	1.37560571137	4.11383218461	10.4941532823	0.719651465952	0.672245411239	2.66962592916	1.01460457197	0.289193113198	1.32791992984	6.61660306577	1.79545012236	17.4987052753	3.58773238725	0.947595552265	27.4328582929	0.700654119115	0.260767517011	2.00582867284	0.395516606527	1.45779207672	0.648420460376	0.765402487486	0.794435390626	1.03717431532	17.7064337482	1.82663640187
PTPRD-AS1	1.59743666591	1.54451987841	6.53979443688	2.37043770157	5.81496401981	4.3842410363	6.82383659044	5.99002888258	1.61119966673	2.33228353521	4.65777593177	1.32324627865	2.14527540511	2.05489221741	2.07019665704	1.52645459095	4.35861212375	5.53516403121	8.34888277896	11.3105269153	5.74011867523	2.93030537009	1.04686755647	1.57941596797	3.49680448526	2.51937414928	6.86146752347	3.37254078049	0.171697832138	1.91396321458	2.17590471501	0.75249810207	1.2229573093	0.853572247762	6.38278070244	1.03623590966	1.55564136097	5.23479196095	2.94175022959	5.3001526431	4.07347612202	2.33709558483	5.68716836486	1.91950851783	3.58578910946	3.84374399811	1.92199504071	0.855938415256	1.28744540323
PTPRD-AS2	0.109185065044	0	0	0.00598595379184	0.0153687816427	0.0216450442718	0.153630355658	0.0960577513796	0	0	0.0373381713199	0.310444862577	0	0.0752422655363	0.0742556624045	0.0217529155468	0.0896558115064	0	0.00647563723528	0.182628460375	0.02130663871	0.215373408468	0.062583300634	0.00462657202739	0.0168843373414	0	0.00663341528088	0.0105471457602	0	0.128799326343	0.00710839661318	0.0416194118754	0.163089814506	0	0.010583227008	0.0293752115154	0.0719515143032	0.00563758789615	0.00740737663091	0.0213656417361	0.0770868681683	0.0139715052484	0.101307053182	0.200665078804	0.197799333665	0.0775919364786	0.0111856022839	0	0
PTPRD	4.80341274903	9.13896074181	19.9245312238	14.8978808183	12.946766016	24.8982023193	25.6364734037	21.3432861587	4.85022271427	9.98505377947	10.8795960212	21.2454476052	7.86667063037	15.1153174001	9.18152369168	4.22930248107	20.6129574335	23.6762776173	13.7738263871	19.0297359298	16.4747897875	17.5932915126	6.8809344627	3.31554184092	15.5965875059	7.79066519423	16.304753385	11.9920904055	0.935325689415	11.2152566469	3.46668618908	6.31424821946	6.30842556473	2.46358922389	16.2413057077	9.06694693524	22.0958352432	14.5364170302	8.12716305399	11.8819237443	14.1288530225	5.6398305303	6.25605219882	14.277469107	14.2220441144	19.1901796364	6.87922439752	8.69597467627	9.46456557674
PTPRE	3.61895907693	5.49190512417	5.38020375601	6.43538144028	2.70978089958	7.43048650106	5.92332741464	5.64716295723	8.65165424249	7.6304232551	9.31621272906	6.33203829625	3.62280408402	8.21302567765	3.61612754257	5.75495211152	6.04936395297	11.0149890718	7.65539632016	10.9368821261	11.5527439764	5.22160808077	4.83431849769	12.3612146082	5.31282092906	4.01089719018	7.29566570515	7.10287885299	4.18781098971	3.76068137511	8.05867820132	15.019869705	3.0475256078	2.07430871886	4.78397750479	7.90630876494	8.22917235445	5.16796553417	3.10794535231	9.45380677953	8.70538451494	5.47033862371	6.20712117057	3.51969629194	4.9430691839	4.18917173012	11.1721138513	6.75914231794	5.11801908249
PTPRF	12.9035577933	27.5731812226	21.042425053	22.3532290011	17.6286482138	12.5902324081	11.2297622972	17.281707725	18.7344994557	16.9873040675	5.69793321496	28.6181850434	10.761296557	8.50613597033	23.7931327591	14.1734865866	14.2716534566	16.4241912553	10.1170865776	7.08476611434	12.6474134799	20.0281587346	16.0947902323	9.39290609256	16.57796669	17.525405672	10.7537383942	23.1174432084	11.9600815731	21.70665294	6.92291470932	5.07831681801	27.4052350378	21.1611429322	24.8508179686	8.74565888751	9.01366942897	40.7499683905	15.6056774229	7.40398470419	12.3011044247	3.66084479502	8.70806880591	16.1816426324	14.490683369	26.9515156751	3.64062847344	19.6132657429	17.1601051906
PTPRG-AS1	0.447984184801	0.356219290827	0.901121489822	0.408078020689	0.698486513733	0.454293179525	0.507506398643	0.408271081553	0.832605308207	0.446932981235	0.721797261468	0.79713117799	0.722861623989	0.564352431149	0.482114420218	0.105271338182	0.635101880649	0.117323436893	0.474161828949	0.677270902345	0.766612481664	0.443314153571	0.56096129498	0.0642492551384	0.600392915507	0.448064782588	0.217734184495	0.372828465609	0.0178581402921	0.473462899414	1.16662448686	0.326932082371	0.963476629666	0.064081297572	1.51311663776	0.0741697956235	0.150228084733	0.128109670857	0.780848871155	0.0674329306575	1.33205028019	0.132288029009	0.294870522011	0.609577082555	0.546785055188	0.326521227352	0.776672891677	0.478122431597	0.517287563692
PTPRG	4.68139054178	4.16376588813	8.31086713927	5.47386491497	3.11483287129	4.07936012345	7.04870938195	6.8669955413	6.41858965984	5.528956443	5.2854327434	6.1556343864	3.6019444884	6.83032421523	3.59112405685	2.34991247845	8.35605070703	6.35934395534	9.0526620569	7.67018191766	7.98674175724	4.68739193269	5.95719802182	8.52256871507	6.36370939783	3.31714886715	4.66749094195	3.34654959721	3.18607545111	5.55878695904	3.16673458375	10.0611560183	10.8606110421	4.71333399897	7.20040152101	8.69532257507	7.12223881756	5.69871255584	4.67621465384	5.63966211901	8.11632189123	2.11086118679	6.43690832611	3.36640936242	4.89845989724	4.83159839695	4.31275484808	5.20793198583	4.9306047936
PTPRJ	8.76131833365	6.94203443163	6.79749507513	7.75414854031	5.3205907278	6.05985189456	5.96293707938	5.66193942863	7.26148949176	5.77384008668	7.76843359956	7.86695001819	3.729989289	8.32266320839	4.87725724229	5.5360220355	8.85760896129	6.90217568859	9.26343406851	6.01001217195	7.84295709795	5.20454134236	5.65328616262	10.3280987285	6.29771390779	9.09925045562	5.83751163698	3.04617576657	5.80615539841	3.5739662992	6.36664651037	47.4891910639	6.32750139961	3.86342279532	10.6637442431	4.47381875857	13.7629001544	7.31285750035	2.94353593361	9.24872878968	6.62344073853	5.70860890589	9.69655229199	5.2852968079	8.89981716628	4.94128035427	8.90964616013	15.6015137741	8.62756105639
PTPRK	8.19672560511	4.0361201551	10.22212021	12.3409376443	6.59822267047	10.502590344	4.73305423913	10.181549569	3.32981076013	6.89545139856	6.06800980055	12.1819476117	2.88150673884	5.22399377858	7.11322924446	5.98141368984	9.155243039	11.4831881351	9.07049414892	3.88148789496	10.064602723	12.0621906293	7.01959750453	5.80063562011	7.72185657519	3.71190141889	5.4887177618	6.14620153171	3.73498109756	9.16459231758	4.24766978551	3.27370586514	4.3977238178	3.43063735976	3.76941738023	8.18153005672	3.715712722	6.92599471715	1.39680407304	4.77000771145	5.58629583094	3.63688993104	7.81067249331	9.54287029282	7.97725622094	9.13283646038	2.43729053818	6.28138952119	6.95210465615
PTPRM	7.02231544763	5.05682999288	2.51639460517	3.29295299361	3.08400218297	3.76327954725	6.18625060131	6.13147300139	1.71115571878	3.18343638342	4.34834120164	7.76662889136	2.81384057269	6.0381770559	4.08703165875	4.41912896323	6.5524119693	3.7556911502	6.25404092909	5.36361525275	5.83762838483	6.41428830725	6.17693005037	6.2454712674	4.28678316798	3.46650847121	4.1188202162	4.42642613264	2.44384982064	5.96406543371	3.51510212522	5.80902170522	2.73082045985	3.95786806951	2.52113633786	6.14514737297	7.32385239539	4.46530786902	5.37869370175	5.8369508847	6.52864746281	2.83966187006	9.28516663548	6.66738987983	6.42888758412	6.40895601191	2.25419714293	9.41823917933	5.77136011299
PTPRN2	45.1643532608	19.8199816655	29.7051526207	10.685689232	20.2199456771	24.2003149731	31.5928476856	35.7089811346	20.2826714098	9.75962587147	30.2406855756	49.9061844695	24.2908024963	32.8879170475	27.3302913882	27.0246646403	33.8959257456	28.1694381361	24.5228241873	49.8245355834	20.5064031533	46.3952615097	21.4508128248	39.50473912	15.9296194211	5.04651983382	20.2551809123	8.60266061206	12.9525329253	45.2594540241	59.5858808962	23.901787979	23.4092457431	35.0723009866	25.5700027301	10.2548298142	47.431463408	25.4144352053	17.2683375683	43.2843233608	39.5854705386	30.9505266034	50.7439546126	65.5483581263	52.9885781894	32.9147017423	20.4504957073	7.25553015844	10.2599911682
PTPRN	31.5027470663	1.37380452786	3.24892308512	0.318746061433	3.31308775506	7.66277799668	8.52900092192	14.198742625	1.23397575735	0.133142228924	9.01593785481	40.1549419246	2.28554294186	11.1028517209	16.1787649643	11.4262764723	10.3695123668	6.43197950842	11.9463866365	24.6680103678	4.31497734759	27.9311492913	8.79134540658	95.6323157416	2.27572089796	3.69558850995	6.79782858586	0.663079813478	0.304534506832	26.23384114	21.419066108	7.50327983877	7.35118610581	10.5111979503	2.28327133522	2.67680148129	25.1613922261	1.07489508768	1.48867557244	25.8465658853	17.3063611635	18.6592150154	29.8708320366	45.77408253	29.0672110474	19.9298659958	2.32869047387	10.9471123897	1.02527588231
PTPRO	2.0458430466	1.84173268794	10.1018533122	1.68774281625	1.10796263329	3.06979782458	4.01462129633	3.46611218094	5.965856396	1.71036419407	5.50686382205	8.84178453908	0.599838337651	3.82895146934	2.62255824838	8.97134327378	4.21496386066	5.00316131726	2.44907756227	6.22455794921	8.37580431525	5.21148303516	1.24958683879	6.02638111302	2.55765262434	2.66964306728	2.70404085284	0.824057658087	1.93989264178	4.35242833436	4.30356455107	5.99559760089	5.03033144683	4.26814717779	4.77950720903	1.41919894081	9.99401653331	3.166274502	1.61880783278	5.72029751181	3.94250273537	1.90635512436	3.93423652789	3.65917868556	4.28125781753	2.7568449085	3.87151561661	8.82499789531	0.798674016551
PTPRR	1.66150948538	0.142308075438	0.29574910958	0.109025382423	0.521668813997	0.621215296277	0.644422873417	1.37136544257	0.0411301354053	0.0452486591741	0.291086335893	6.51681867131	0.0773935146681	0.522765639517	1.37880473725	0.372185531695	1.00341161529	0.167637028119	0.275203248245	0.640062674631	0.141116080884	3.71081247748	0.784087698059	0.176193035307	0.391393518815	0.550348467746	0.168412893444	0.0523911312732	0.0156145855218	3.94745314051	0.47864309797	0.102092476687	0.101553577461	0.314394106295	0.353389633227	0.535026460378	1.28605339716	0.108903462801	0.0449715059634	0.377351637478	1.56889092034	0.188925074179	1.70537479899	4.61697975327	2.64644254742	2.92066189275	0.141993193986	0.0493537070689	0.094510378124
PTPRS	20.2077103568	11.8099261797	27.8153480165	22.5613272247	13.7930273911	19.0852416258	32.3898919584	23.4730655307	42.0940328931	52.0589692902	37.5138360264	25.366165976	7.2648053649	34.8337084331	33.6557242182	29.5366234138	28.6224220234	25.0143859918	16.6482923765	26.5267644924	20.9537691239	30.1505226039	42.3026086876	29.5523792806	29.6607055547	10.0788576213	41.0748337518	24.3082916344	39.9278686002	23.0349916241	31.0106679548	26.4944421598	16.2486625113	50.5622431881	13.2154872295	32.1150335975	41.5263127754	11.3413781215	31.0413847326	45.2060255169	28.6130679437	29.4196674103	18.9520648957	28.7519431888	28.1288259562	18.1865554166	32.0242950759	14.7063019681	31.1250659402
PTPRT	3.05930644755	1.44220663244	0.855652938086	0.576202741412	0.697569085723	7.53323046628	15.6327308479	12.1319982606	0.0522886270581	3.99239605242	5.28170761795	13.3257570101	1.8157767473	8.11910657992	6.32670930938	2.07642780561	11.65982268	8.43221630183	2.82987498556	10.3285495428	5.49997962727	14.4076503939	4.85230577035	2.83948557112	4.09588220596	0.698544738255	7.19542643202	1.22802415386	0.589320009392	6.22314446898	7.47841109203	0.229160261179	1.10307565313	0.457564020607	0.663684362139	4.17059689074	5.17841281909	0.192839219198	2.07086625745	11.8697851907	5.36557255527	1.97750178771	4.93016439878	10.2711687242	10.8981563904	10.5790031985	4.98747796718	0.853492479214	2.545158297
PTPRU	2.9513371553	1.34098516547	0.839121563988	3.7423731607	1.59923190123	4.31848272875	2.15326209649	5.20309849016	1.42745452665	3.72576186555	1.36382113106	4.29304805956	3.73883336026	1.78771950686	3.47144348593	1.94942193683	2.47935932572	2.90542715398	4.12002873296	1.75688196241	2.9546364225	4.47228657796	1.07119720295	1.11219689616	2.31867788554	5.81428572368	2.8793469745	5.05300778582	1.58209261237	2.35871008876	0.208317934987	0.669751551394	3.26447734202	1.7702029562	1.80247149024	1.00434472427	2.76915838606	2.04004074091	1.36540055931	1.16758339925	3.02850332194	0.884169208675	2.02946136366	10.7572582443	4.53364059126	3.68218212868	0.791005550792	0.851180046712	2.28835278659
PTPRVP	0.144289723507	0.270019302674	0.066878599817	0.236947936816	0.545538157962	0.0512215730805	0.125592117007	0.06612781041	0.144285961665	0.202024948244	0.0923746132026	0.052070535712	0.254739963481	0.232329585223	0.120950914027	0.146631008345	0.19073381327	0.0604655864619	0.0306483388737	0.27109362013	0.07792299054	0.0564058340052	0.242344248756	0.0676815021327	0.334174722748	0.418123926458	0.316804914335	0.158830804785	0.137955667961	0.0521574555933	0.168215528707	0.0378040887937	0.273487551983	0.0606658736531	0.109285136139	0.132709509998	0.0357206694487	0.380824361512	0.0764904847005	0.248205528149	0.0932834666254	0.195370192024	0.377766567628	0.121413248626	0.187818576422	0.0445130211696	0.322452627633	0.0475271287119	0.257868901622
PTPRZ1	97.4229950321	466.839378926	868.942372797	245.638489168	113.956455142	157.639679908	331.079984887	204.255044455	428.446065078	162.062011511	328.864275053	131.130257085	64.8147233947	300.571811511	267.648462066	133.392431599	223.561812163	282.82989767	204.534056645	441.057673519	548.579927786	111.135114917	137.989574372	461.771144916	118.028321466	104.155542475	134.970502725	83.7888997447	128.087573972	146.033903014	101.31364808	843.239711211	109.221486981	141.298037001	152.57468813	215.486957414	419.683690114	72.4921231651	71.1831490593	250.201967291	323.62539502	87.7926518692	162.9374651	69.3285845707	165.441602624	85.1868483505	96.8107313164	84.1220990311	79.2691708929
PTRH1	0.0923506500878	0.142098200249	0.0290621565005	0.0519803909524	0.0970605892673	0.0427181054544	0.0687255460274	0.0808862378237	0.0411804754876	0.0647200571552	0.0184224148481	0.107998894509	0.00614986018271	0.073374597749	0.0837423285929	0.040068930946	0.0432525903818	0.0286298000487	0.0153361823147	0.0612732454745	0.0504602842773	0.118276298382	0.103750752467	0.0292188292934	0.0666449921765	0.0333548457268	0.0628393854814	0.116567230972	0.0893354089049	0.0657916611271	0.0505042187187	0.0511087149632	0.161760249526	0.0756894102306	0.0459509291707	0.0463793325623	0.0131078462133	0.111261991998	0.0292380179117	0.0337333470082	0.0608546681117	0.0165442831273	0.0622026245873	0.207914418751	0.113073182944	0.102088973447	0.035320989465	0.0581342496029	0.0386228781493
PTRH2	4.6554793995	2.9972487043	4.37653527498	1.60204581793	3.18842883917	3.32414452374	3.90624302025	2.56124821577	3.30176066726	2.93624745687	6.07235052051	2.3502028174	3.03645454205	3.23035831413	3.40749566768	3.91160560224	2.98520436297	2.82009948024	3.10562545094	4.45037816901	4.03440529713	3.10604725932	3.23372667538	4.87812284801	2.5104587401	3.38987971138	4.03519887937	2.60175389514	4.25165398462	2.63103553157	7.40125355567	3.51911151751	2.83678349244	4.08931811197	2.82926498272	2.88002568217	3.82084960117	2.40667200049	4.02258994405	6.76714782062	3.19908673305	8.95078293834	3.31923084479	2.61315463856	4.17360910911	2.43434387849	5.41133952312	3.30684536902	3.04648136761
PTRHD1	5.31108572597	5.82655911099	5.5712152327	7.44394103467	7.82687073129	5.72789182121	6.74739393023	4.9109011782	4.05992412632	5.71548051572	9.07922336272	4.99322082806	7.48491238111	5.39921264426	6.21894907832	9.31764634173	5.89173219878	6.41598000804	7.75570553221	7.42841977083	5.03902005492	7.36120723837	6.68938111621	6.82195647787	6.20739406786	5.94236499052	7.06083975784	5.54311104952	6.35229358942	6.38215305054	7.47171466229	5.23042605051	5.27463126573	8.36624740368	5.10770716177	4.57713145125	6.34202318272	5.72542486812	10.8565015805	3.76403091206	5.84877008759	24.9034756399	5.78251710864	5.55153757825	3.60483441606	5.72052926613	7.86580655127	6.02728569742	4.3639369476
PTTG1	0.758669995281	5.02057031836	9.33080180704	5.02977127139	4.50683222991	1.29692847235	1.02520978322	1.12854735227	11.6934752564	1.04024711836	3.51376676167	3.19726292756	1.44975392504	1.97806619388	4.0903218628	2.24898995708	1.38337774002	0.747772189982	0.73036695375	1.90532380627	4.34812609806	2.89119228446	2.19698163898	1.38281411809	1.53933488636	1.95383506643	1.96392590119	1.07062174667	3.17757203213	1.51677663771	3.83830110893	10.1836408671	8.70196246074	29.8493987724	2.6857107227	1.77045844486	5.11881037948	5.15035243076	1.80667130352	4.53838921075	2.73737364444	6.94338002634	2.4518521232	1.36147966377	0.375024853088	1.4002164537	4.81769391483	2.64744758903	1.69854083759
PTTG1IP	82.9766805106	114.328691306	123.662210216	136.9569473	109.725905367	102.103180364	141.603370471	100.977646361	129.196760339	165.828782218	90.5666956214	63.5398663326	147.716685761	138.508731381	78.7701781444	187.490796088	104.205569939	167.57180517	148.721923408	105.414688595	151.760410611	56.043104328	111.819361479	87.5533039844	138.867091794	140.787399487	154.596924949	176.372484554	157.614253136	114.634305065	105.687689078	90.5098773846	77.4518533758	128.731997321	124.603189569	112.452146647	78.0315792196	125.978332884	153.377781361	78.0018080788	89.4620075689	100.46747075	73.7762910252	55.2209255969	68.0205823329	168.648138228	114.723531204	187.965904326	231.547901317
PTX3	0.798626841738	1.51587580618	6.3728265773	2.82843721968	0.966759741746	0.332474574359	1.19863353775	0.402828578414	6.90071659324	0.599661354312	0.983187187478	1.17769968163	0.353284107249	1.91005388507	0.310364609579	1.60170978051	0.371609474393	0.371375731044	0.691537973496	1.49612247167	5.01044829172	0.349313272018	0.613400220739	0.967845480497	0.378731352447	1.01367783214	0.999505234235	1.72807915606	0.179342368349	0.31033686078	0.623926688295	0.19618332395	0.752450619995	1.67486343982	5.38001618117	0.322294524281	0.170030386576	11.8594042567	1.20281287192	3.17764361347	1.29684748268	0.694916744553	0.5022358085	0.449498827136	6.20623008464	0.242150835163	0.335446987255	10.1803109701	0.545734797922
PTX4	0.0655609374142	0.0490754800077	0.0275088079566	0.050320310608	0.0904372678063	0.0181956859133	0.0172197057408	0.0107666626546	0.0375872908035	0.112775605841	0.0784698831502	0.0707721519795	0.0261951982901	0.0967378082205	0.0356698662668	0	0.0669939950119	0.0609740113596	0.0217747138314	0.0230287131462	0	0.086589829301	0.0736540195731	0.0466713675844	0.0473121538062	0.0142074254014	0.0111526259284	0.0709308048991	0.0634203781622	0.0509523958966	0	0.0310994973414	0.0281230339997	0.0189645546264	0.035586727783	0.0987758889583	0.0186108637981	0.161132147889	0.0124538713735	0.0119738726791	0.0972034353651	0.0469800140937	0.0283875806607	0.0105429408628	0.0688046873192	0.00869691610293	0.0564183755006	0.0619053990884	0.0411283314416
PUDP	6.53241895847	8.01460834676	6.27706191558	6.22576606563	3.7586276605	4.51795205332	4.6701494365	4.80168684709	3.4781216038	4.13953556569	7.47162089166	4.36957721299	4.68973428782	5.18221883015	4.76098135471	8.19752579904	4.60482209654	5.86014525274	8.75384736012	5.816145749	5.44939479424	4.00138041766	6.41374525997	5.4211857731	3.76122064748	10.5224641312	4.7896022251	4.17623025663	2.54286088223	4.91394684769	5.54010661039	10.306970278	6.21867038431	4.99179643162	6.30947740991	3.71045640454	4.20455131018	7.80782433667	5.50769316577	6.09929722562	5.32170398882	5.79497287482	3.84697118966	3.90983364482	5.19365348093	4.14739677136	4.92003377124	4.91475717661	6.66743740271
PUF60	47.7720117106	38.3269727194	48.0721592159	33.8008799791	37.7182288159	51.3802291216	52.4077045628	39.7056415465	34.9911806089	64.0478207343	55.3541022903	27.1237403973	53.0300153231	45.8857475232	77.9081832058	51.4494391948	37.2183632418	45.2759913318	38.8191601279	56.1419533893	46.8701328891	34.2062682968	43.4892533004	43.6947485284	48.8689190558	29.035891314	55.4460693695	41.2127853828	47.9214853916	89.8608628498	72.3371906086	34.6803315369	40.0235986363	59.3913069119	38.1641936451	31.681401206	45.2055960179	38.9957692145	94.8321526932	48.4355159065	38.3552736942	102.859743977	35.7531529721	34.559433597	37.3436933016	38.9555524219	38.0597418047	24.4837549075	37.0450251637
PUM1	16.1997165073	15.8209385689	28.0022381108	15.787344224	13.4222666048	12.1864541486	14.7661070348	15.0257013737	17.9037597161	20.4456766353	9.38863411601	21.3021398307	7.125821909	11.3013245104	22.1300138676	16.1710733925	15.036696443	24.5457186415	13.0429779441	14.9869283765	17.1308416276	23.3541511713	18.6597938148	16.2357711591	19.1135441926	16.2054172879	10.1307549972	14.8601589649	22.6767363946	20.1931555691	8.57097417786	11.5798727056	17.0660730452	23.2028991446	20.785572931	22.0504752385	16.9222307812	25.0056731009	12.4303969264	14.1187168111	13.9727283509	7.80027175553	16.4166337933	15.8988376232	14.1121416947	21.1525392542	10.7398000288	15.8321598923	19.3903466181
PUM2	29.9108200633	20.007454774	27.6143727115	17.6698047204	16.71407202	21.6998548096	28.5170172093	24.5134535959	23.082783692	21.112285848	20.1077489981	19.5018253122	14.8658989106	23.2751716843	24.895818432	16.9391680378	29.2519323247	30.7201539416	24.1192931932	25.5528818797	23.9385948439	25.6002484005	20.3573521751	29.1318333487	20.9808966643	14.9089277197	19.6808526193	18.1921758942	27.8258045264	24.8606217397	19.6387884484	18.4822913267	17.9770590538	26.5575296308	19.6705153335	22.8727192408	29.1416149131	23.0087025076	14.8643183564	26.9549891443	25.392960379	19.3908695317	33.5249109931	16.1055886463	18.3167977315	19.925195642	18.8180157694	16.9903313085	19.5872352341
PUM3	4.71775246243	3.78443802535	6.9729493067	3.11898929444	2.61022887807	3.42089649917	3.86555994997	3.33673472509	5.19547908788	4.43818275544	5.26012005779	3.00644389246	2.48284418045	3.84208894288	3.38643675317	5.48854907774	3.74933736842	4.07305044408	3.31982740807	4.60476714871	6.09820084961	3.13660075758	2.33578355977	7.49396994245	4.40765407992	3.75634460616	4.65946576283	2.74227348265	4.74563420781	2.18434634052	5.04527049546	3.68460686639	5.63802939319	4.0916919839	5.35906935877	5.03527152601	6.12751862287	5.97542248548	4.61291027626	6.5780130512	4.57628172023	5.82243255571	4.43720152552	2.09718450398	3.78989197533	2.93390962709	2.97863456872	7.6211887424	4.44322719496
PURA	6.88613992923	7.53270960692	7.64832004402	6.95000921242	4.8806924283	7.14986971697	9.85434651233	9.05052113026	7.37485369654	10.09066739	6.91473132787	9.71957495123	3.84476287642	7.45930487749	5.12174198266	3.39959241443	9.96287850252	10.1646554249	10.6119501207	8.16476016133	8.19931478283	9.01724976201	6.36689886456	10.7444676246	8.74067987503	9.10868416174	5.50477873096	5.17590553133	8.53749152111	5.19857447742	4.70028185481	7.85823681233	7.51618722401	3.93419958091	7.37261206091	9.78542778942	8.40615984786	7.52769692389	3.36423167937	7.24543015641	9.76262324167	2.48775464373	9.69900230647	6.23935826029	9.03911580343	7.46609798799	6.30726416092	5.81195277576	6.53223888488
PURB	16.6470099928	11.1134578389	19.829158054	9.80437846861	10.5085760315	8.3449199595	12.5302571434	11.8214987963	23.3458811915	15.2626164478	10.9088383354	9.72146694184	7.3549554279	12.1136606846	9.65170966237	10.4604443571	13.1069994879	9.57572341811	9.37637569279	18.2067797647	16.3772319019	13.3799084408	9.0010147479	14.4404817114	9.95974832635	11.8813241163	11.2073646742	9.88518414422	13.3566155606	12.2671615247	10.4193715946	13.7520406666	10.11567144	8.31984567971	11.6378527562	12.3455375374	15.6071126552	14.4169925239	7.48720869529	19.8062773593	11.9937113447	11.4441325102	16.4377144866	8.52049115603	12.4351290265	9.18313786831	8.60912848861	9.45492219444	9.4560333163
PURG	2.48861042899	1.68051309582	2.85061572602	1.31994805101	2.75856792602	1.85295871239	3.32214746173	2.51093077123	2.32746830669	4.12825374577	5.19150587525	1.74237247143	2.30995663182	3.69402939613	3.6923182968	4.24007068399	4.01468310442	2.20395746284	2.30027822848	3.97555425032	2.69389138974	1.99437370441	3.2969500143	1.72701799555	3.24026149313	1.14473193688	3.52450188077	1.75421605052	2.14334305874	2.58866815832	7.69283461889	3.010408251	2.48625220759	4.43127865427	1.8358825766	2.56445362837	1.64531683187	3.33481488123	3.29463848136	3.5910822183	2.79557183216	2.7601225464	3.53679193756	1.77917648754	2.18671550407	2.93919325331	5.57279697811	1.19946899418	3.66821963062
PUS10	0.873647691315	1.08994475216	0.811745336867	0.746048096377	0.789556844704	0.493773505695	0.604055844096	0.669860631317	1.10569157629	0.740903580836	0.533221881183	0.501602599058	0.59526884793	0.679684666603	0.68269261494	0.849918907579	0.709465619114	0.596949198914	0.492414192539	0.770573469472	0.62238582563	0.510594072871	0.770709543722	0.535436669858	0.724413324318	1.54531330548	0.622517976668	0.594665475029	1.17533685275	0.44403371439	0.4877952521	0.449416393158	0.891916638352	0.968607625206	0.999079591469	0.928901318316	0.570736399773	1.0664922192	0.552274096273	0.742326895851	0.730933583285	0.570072475292	0.949888792343	0.462880715084	0.447810509704	0.431719871375	0.771731996652	1.35407961015	0.748599063724
PUS1	2.58325648694	2.16058824718	1.83689921156	1.6656198388	3.29863871213	1.10382928668	1.76470140005	1.5504445025	3.1362087023	2.59783509251	2.4887711844	1.31561874637	2.50324093416	2.23959787861	2.96484294215	6.0097704242	1.78792853924	1.6138008181	1.05162902641	2.35775668212	1.94106006302	1.56938366379	2.79803036812	1.82796732522	2.44660292807	2.70698547595	3.02484431164	2.49614065615	3.95007607265	2.17945051129	2.32637284679	1.29133446672	1.88619599388	1.81227295602	1.64795356756	1.84346620256	1.49621994049	1.82548086005	2.51590797744	2.17916126953	1.5242896007	3.64898326494	1.52147923591	1.94668450429	2.2153220749	1.34459299554	2.28726052396	2.54703904797	2.67669954425
PUS3	7.3337443113	3.33830459228	5.85056232744	3.60047079746	4.31826062592	6.15814431948	5.21323592846	4.81930818757	5.35567156882	6.80852952243	8.2769251952	2.58540177888	4.7517307752	6.28676543429	7.3316304526	7.30988870078	6.68810051397	5.7670797381	7.28714089729	7.85185170301	6.46047496593	5.85712247074	6.94540129645	7.3489989256	4.53748505689	3.54362876668	7.26800540901	4.25909487805	9.75998601761	3.57295437653	9.96637521447	10.3751327056	3.92054682139	9.83458401454	3.92250723399	5.39188583905	6.95509276147	5.31723827468	11.2431815893	9.05010317122	6.61215488089	9.79442138603	6.68312381536	3.37336341851	6.65458853455	4.24343738099	8.18098256114	4.93888049642	6.56252659699
PUS7	3.14403028994	2.4733775511	5.20961195297	2.38625491763	1.97808838759	1.74031590462	2.52140739016	2.01021214394	5.95581292776	2.53093072927	2.54667695869	1.91517031133	1.52525852609	1.96612403792	8.72313397251	3.75631176036	1.88646967632	2.04579462271	1.02260872756	2.81365973604	4.36654282524	3.06267074223	2.20156188973	3.50455767207	2.16412062697	1.61652928186	1.80123107349	2.28846104673	4.8005826443	2.20320418773	2.08079056598	1.62083179856	3.2991798479	5.43432079644	4.95944237088	2.44669731371	2.79616757269	2.29080916679	1.48833481497	2.81622451996	2.3659944989	1.43052602064	2.23640112947	1.95233992888	1.69007511525	2.03885142511	2.30851248112	2.57636240422	1.35834198834
PUS7L	2.00252069803	1.90913651185	2.3511848907	1.88797417565	1.61422133618	1.35005585923	2.53043434786	1.82815891602	2.41519073502	2.49384122519	1.90046823248	1.49254772864	0.677264469861	2.29618928233	0.566204810294	0.784310613904	2.14901005272	1.30149129326	1.96648453569	1.84803686726	3.32991023933	1.18421252571	1.99412679166	1.23005115118	1.45650113272	1.57864870611	1.73812209211	0.833776780649	3.17835628035	1.09064334834	1.84820742683	1.82129574599	2.15511355466	2.72070361713	2.16111350227	2.0460126752	2.17871603133	2.42664964754	0.883597604782	2.8639640448	2.20825910865	1.05645959455	2.52500691099	1.17907888324	1.71134156674	0.997727166787	2.59168420722	1.28999917026	1.18699933274
PUSL1	2.16976411528	2.4517891611	3.28812593619	3.11915570333	4.17065140533	1.85717349625	1.874339718	1.61369303736	5.71000630786	4.52097220905	2.48523483358	2.27983573552	3.1000212244	2.08425325506	2.9996508831	6.39918512455	1.61859537567	3.22025581167	1.37335543436	2.16565509588	2.16218297254	2.77603596067	3.12550407205	1.28189689576	3.65784346373	4.10461595702	2.67749052984	7.7086880622	3.10752208915	2.87671208749	3.3798326791	1.68729454439	3.13267322963	4.07065136128	2.63064412143	2.97260263657	1.621874345	4.29395296589	5.43923457685	1.68906170877	1.99413492029	3.3772759991	1.48882158672	2.80282113184	2.18534818044	2.11152317745	1.93861003247	2.24310516612	2.9008279796
PVALB	12.942753045	1.70938465601	0.0221118418242	0.177970957594	0.24923772744	0.117006925035	2.98973450987	10.1428934902	0.0402840297627	0.0402889360126	0.353219100687	1.03819376851	0.189503548773	2.57202090545	11.5403907328	0.117590046327	5.54659235655	0.0980229820714	0.297546280051	3.13447835519	0.0575888006276	11.9968071864	6.25868768226	0.125049632512	0.0608479357141	0.182721021543	0.161362564861	0	0	8.29359426922	0.787732202968	0.387470118304	0.565139064185	0.0152438896235	0.529191588194	0.932914753142	2.7376048908	0.0457127841408	0.0800843233468	0.442736793233	3.22949927986	2.30354194819	10.1769206311	4.59318782077	2.23066980565	8.89212459694	0.272097765271	0.227474968514	0.0495890167667
PVR	5.20785234613	5.1200829014	6.23486077012	5.48409305893	2.44173647442	3.54362405104	3.62200044128	4.22461935974	6.9595555255	5.62602533578	4.81799284824	7.82503892606	1.33821062433	3.68014331661	4.21338258344	3.92969293779	3.69159948245	5.91177607665	3.14914710419	4.52904569315	6.04424656204	7.05349309759	4.25480012131	8.19005798612	4.07144275734	5.82004617852	2.94234098094	4.75488349363	5.03477423271	4.99817085931	2.79759341831	3.70335889824	4.05040418807	3.71610420957	3.78533970541	6.92946965249	4.13333587275	4.84212568584	4.94041078276	5.22671962062	4.72872569046	3.26764087797	8.41076930906	7.41393742615	8.89467267306	5.42744901695	2.26425960776	4.91238303169	4.22683307166
PVT1	0.145057602213	0.563020447135	0.76926505964	0.596888842931	0.686844365397	0.047528072362	0.566203235404	0.344094149344	0.623731427511	0.346559662588	0.0988666243047	0.337098595375	0.551410593098	0.203519365971	1.24685436408	0.494507567842	0.177565187216	0.295112882943	0.107061982734	0.587368437399	0.0825617704246	0.18626350319	0.135803369786	0.033464948078	0.183191832673	0.746576538733	0.126806554703	0.267013869234	0.574928299829	1.02166371543	0.503147142469	0.487400969802	0.879345272454	0.119470134406	0.576863902285	0.136592327058	0.094365515839	0.608754807918	0.183699704018	0.00735914694425	0.301195571128	0.0721848386949	0.136668311141	0.236508892204	0.243152483204	0.264583841943	0.0520121342681	0.644082763457	0.110589014271
PWAR1	0.0275062623915	0.0343162428554	0.00961782680837	0.0422240352807	0.126477305764	0.0318085312984	0.0481638165542	0.0301145427689	0.026283076585	0.201528128564	0.0603574478183	0.0185579006641	0.0641098722029	0.0572375126837	0.0872980819818	0.0681963814656	0.0292786515068	0.0639545139861	0.0228390950378	0.0644117113351	0.0125244906087	0.0330263535121	0.0809331184421	0.0163175783932	0.165416146696	0.0298038120268	0.0857837440922	0.0867976792345	0.121954182033	0.115793224477	0.0417846511769	0.0326196881807	0	0.0132610473112	0.00622104354781	0.0518021024943	0.0195205911917	0.013255571209	0.0348336949106	0.075355042975	0.0566416041481	0.0328509792006	0.0463169915889	0	0.0160373256276	0.0243254256533	0.151228045459	0.012367891308	0.0359489558168
PWP1	23.0030077594	18.218333444	21.3445393854	14.8025976962	16.4548030242	17.9576235804	22.6642701421	18.9577119899	18.0091043695	16.1726597369	23.1753978789	18.3650043211	17.5578508216	20.3483482686	21.7834732252	12.02783445	18.6379344009	21.6468128805	20.659115593	27.685595106	25.7978203368	19.1367354648	16.5136614343	23.5394193495	16.6390330467	13.5337286536	19.2772906503	13.6342029083	23.3760986635	18.6833364951	20.5243533293	16.5464464693	19.1099927438	27.8603814422	19.0226403374	15.7762198419	24.495287611	19.2093829184	13.2740601319	21.3925642277	21.7793152047	25.5884912369	28.879789987	14.671579966	16.1465813025	16.1300578047	19.2333825446	10.9624584965	10.6756049135
PWP2	0.172667164611	0.0598377710582	0.0905620797047	0.679819981301	0.78134335242	0.709952448927	0.61728241891	0.00262556003482	0.724117365389	0.638645406528	0.10333266092	0.62130628886	0.0159699128553	0.123396445878	0.0434922957659	0.0535117951359	0.0612643727861	0.0910734330319	0.0584098362355	1.28039911244	0.635519287481	0.0403119995411	0.0384884586534	0.65632088257	0.0692252952541	0.0242523748256	0.223013850116	0.00864859857481	0.104393497368	0.366545146788	0.0495451752383	0.409532126793	0.665234483528	0.0369975940009	1.00883900504	0.0572078212704	0.0521921537197	0.10863555318	0.0303700301626	0.782546723213	0.606428482389	0.154663473153	0.0438431323775	0.0411360512601	0.643184335086	0.532328660766	0.126116776979	0.0496019980643	0.0501478066118
PWWP2A	3.61749743613	3.34666127443	3.66093639234	3.44459917924	3.7754155756	3.41112930647	2.77497012826	3.23840043176	3.42739124191	2.95668804609	3.15984598713	3.1402723577	2.50633725796	2.92704854731	3.44755010673	2.01989353772	3.21148218577	3.14029271192	2.87948012952	3.46727285671	3.0861095175	3.54131966593	1.72154835549	3.60425311772	3.01786132776	3.06868167229	3.02193333835	3.46227314126	3.40400842641	2.48048159944	2.61854331828	2.91912971543	3.50386219795	3.11516260531	3.67942712802	3.20149194627	3.38279751181	4.23949207757	2.55107320338	3.66980988501	3.2261387187	1.85769511951	3.67299536736	2.80479151536	3.35997984588	2.85489697193	3.16715947211	2.12111235762	2.99133746302
PWWP2B	4.04094767106	1.19264585364	1.66401827383	1.52515147981	2.88748159336	1.72051157922	3.00427029105	3.09871942874	2.9278481458	5.60108916162	3.47756262841	3.8360321728	2.61868980387	2.98034301581	5.49641557545	6.27982301349	3.21533269232	2.10138385509	1.6984441064	3.48498296678	1.81336293187	6.18016385184	4.01317362928	2.25853504514	3.83197392209	5.37359020825	3.5719702683	4.27934027686	4.62377857777	6.0020423201	4.30715743	1.90597334329	1.93844191272	2.378874816	1.27459819049	4.26897394403	2.9803497661	1.12859363335	4.75000331657	2.7904769265	3.0018298176	5.60141414361	2.25944153882	7.67981059895	4.58552571724	3.03464961192	1.89797856512	3.71089457901	3.32588728069
PXDC1	21.8649807273	14.2530216779	40.0486658181	19.2266706595	28.4195484684	15.6799447893	29.5368206597	14.9639029122	25.9961441459	15.7825474279	19.9649458336	12.1805338596	26.34461892	32.5246455534	8.99875464511	22.9072444735	23.7804852577	33.4014599099	15.4287841754	13.3398242338	21.6551581341	8.48064873621	23.4757195449	56.8462790835	19.3685324878	23.1678659844	15.7894856818	26.2668181399	16.421520036	18.1123616275	16.7488420267	24.725508286	14.2184785413	12.6224212159	17.6884736655	21.0691686088	7.20618062519	27.5690216561	27.7944232771	6.20899021124	18.9900570806	18.0465539668	29.6793494484	6.0784272955	24.7400964134	7.29866010087	11.6059485369	21.070627515	42.7730324694
PXDN	0.292961934635	3.33604565882	6.19777817498	1.94374347315	1.0926429643	2.55247795347	6.61925060363	5.75398303842	11.3833607155	11.3001929572	9.4933320523	1.91155224141	0.500819985431	12.7518412948	5.57739567805	5.41831367415	9.46316811694	5.77273903532	1.41054186029	5.14524091749	11.8148614488	2.52130405851	6.44999051817	2.52409856084	2.85625031807	5.46878725922	8.96379058007	3.71999526825	8.31883584844	1.82031813522	14.953252668	3.39845648614	3.09955457251	7.78620561047	2.47469542292	5.10998726959	2.80048779199	0.969320562707	3.35398012275	12.7587936988	3.69738599864	1.64670020085	5.30391065555	0.902708755862	3.11239799047	1.98094688335	6.98795984187	6.53375471019	7.70288306993
PXK	6.53583524033	6.7382448945	5.86506898965	25.4155727043	17.991644786	19.2781966828	6.68309837701	16.0355946721	5.54206373225	7.8696618009	7.80047504995	18.1878217866	8.55196409713	7.67175489646	9.72773349523	4.79288155766	11.334460505	11.916342139	13.544831815	5.67525444959	9.40510411072	10.4757138262	7.41098027051	4.9980147294	9.40932521033	10.3964387736	12.6406703547	10.5608999947	6.87330489888	4.5341160994	4.48763407537	8.90293686461	8.90426522926	7.2466843238	6.42048643926	7.85554276553	8.965694995	8.89025709499	4.97872002726	6.07791451301	8.269348363	2.61057601663	8.03112263292	9.93199378392	10.8969284322	9.59133723335	5.86987147718	7.74841922366	14.6428382625
PXMP2	7.08959586963	7.62891349157	11.3613721362	5.64662503627	15.4578725488	6.02070434573	8.22666549804	8.01571917215	8.23133193375	7.55632157496	8.68309383702	4.21049066397	9.76679038065	7.01205355863	11.6423099445	25.7812835946	8.64408101406	11.5223126253	7.60958202428	7.41742638242	9.51258189344	5.37921424072	7.11454784519	5.22224317592	6.74977766999	3.57688079281	10.2284154218	6.63283628994	4.4669026295	7.71197804653	16.6346476931	3.81229477424	3.89416136415	13.5619732506	7.29548139283	4.08544933904	5.09826637345	6.87477417742	11.2277311283	6.58896360854	6.15686191407	16.12235299	6.52296065087	5.6625176925	7.2451466059	7.04825752987	5.97468459491	4.33634256163	8.35758073774
PXMP4	4.70280987677	7.20604922901	6.16237674602	7.86625243444	5.23201074268	5.58954429693	7.42289370941	5.47478493643	4.20543309134	4.0987638948	6.01068061648	4.40707823699	3.89790775521	5.62535835385	3.36140653425	5.49784320216	4.80906378627	3.29787044456	2.54971511937	8.96133889661	6.71986738758	4.10492432654	4.18968023273	6.06839230986	3.63381150248	2.30476563737	5.87499209591	4.22605314193	3.88146455619	2.73141522745	6.26041694018	2.70827008282	5.34398580054	2.95062357686	7.03515346017	3.95493619627	6.71887629277	3.0137049548	3.80550965126	8.19353507446	7.16754319833	4.17781452608	4.55207893117	3.88705315753	3.83894007633	3.98112390014	4.81745693974	5.15164922196	3.65137369657
PXN-AS1	2.16683856544	1.3748557584	1.93641203034	1.68453794086	2.31827739126	2.41972041663	3.99974694438	2.26031153868	1.1640899777	2.62174326259	4.17963568197	0.890955973786	2.9447365177	2.93970378455	2.15038336637	2.81005625414	2.67272261613	1.65954350161	1.17371196975	3.8926911023	2.43270337945	1.11102225898	2.5223804888	2.56535643168	2.83882464784	0.84642826156	3.97078468433	2.41474686393	2.49641794443	1.82495211589	4.40768377557	1.53297001265	1.46603721944	2.31348442521	1.10423522974	1.33106735742	2.24393843508	1.43188573853	3.17981872112	2.90439865638	2.42442249069	13.4030821889	3.95291892093	1.52541292941	2.22850094828	1.0856089963	3.17447392816	1.32972499977	2.19504324217
PXN	5.31128921824	16.0190634704	11.4733658652	11.3131410334	8.05097668576	8.69878117266	8.40952904851	9.73754720298	15.25683897	11.4705484852	8.66646241144	5.29211815522	9.69655608723	9.69324783302	7.52021948691	11.2907009978	9.06863995494	7.7740789833	8.19977389331	9.57758018778	15.547453689	3.97943530343	9.94729830721	23.5083476044	12.204647301	14.0166729946	9.9309295443	11.8822176554	10.2430961262	6.67270531934	10.6994629812	8.12776255788	13.1599404183	9.61970862742	16.0681795404	11.1074799503	10.5625735447	11.2534264429	6.90287563392	9.70861596569	6.25270937813	6.66586273724	10.0544274435	5.65067325667	7.71552778952	5.92310922995	11.7106067768	14.223739007	9.78166214001
PXT1	0.0524985115537	0.0392976329473	0.0220279259159	0.0322355538164	0.0827639512372	0.0364258987449	0.048260921023	0.0948365238004	0.120393447583	0.0702380644433	0.0754025594445	0.0850071578805	0.0943921851099	0.0655461838797	0.0428444503736	0.13666774834	0.0402345340062	0.0732382337583	0	0.0245872661548	0.0717128091307	0.0126068338675	0.0421279428841	0.0311437652128	0.0909255206354	0.0341301718371	0.0535833944036	0.141996203356	0.0507844394392	0.0918013280907	0.0669902310803	0.0435806049082	0.0394096026732	0.136674342449	0.0213722947691	0.138417445912	0.0521598592595	0.0303595340593	0.0199450995052	0.0479409323586	0.0518910179937	0.0282147522973	0.0530404258518	0.0590964844568	0.018365324509	0.0278565358287	0.0677662840453	0.0637345366597	0.115268587361
PXYLP1	4.52899269366	3.67091827908	10.7016830604	6.22721692943	6.79112724441	3.66071811247	7.96329833765	7.42479560725	9.01206642858	3.91120328903	4.41774314812	6.10276335267	4.96286827366	7.20852209802	4.25197754689	6.61819191538	4.70055215001	4.91852413584	7.48457310501	6.33358841344	10.5982338988	4.55984103931	11.142269788	18.9766186513	5.88666244211	5.22016106197	5.52061941986	10.4289405534	6.96789586458	4.56443007222	11.7889290319	5.94971486758	18.9041901968	14.7804338754	24.1831899684	7.6575265555	3.97366749536	6.88349482119	5.27043880675	13.2930769524	6.41783430642	2.67639517613	3.83463668987	3.18731700437	3.55739356694	3.76585839997	18.6700661047	21.2743690198	11.641324058
PYCARD-AS1	0	0.0378262147274	0.0106015679979	0.0155142802386	0.0199162567589	0.0140248026583	0.0265450806305	0.0165973758548	0.0772570433805	0.0386332263135	0.0241930890881	0	0.0403812737111	0.0344137872026	0	0.0751717191132	0	0.0352479901284	0	0.0236666470568	0.0276110687941	0	0.0162202198355	0.0119910606518	0.0437605017122	0.109507461541	0.0171923585088	0	0.0488829216154	0	0.0184234060166	0.0119853770576	0.0541914171136	0.0292348568121	0.0274294047935	0.13323469223	0	0.0292227843822	0.0383965933854	0	0.0374610499763	0.0362110793562	0	0	0.035355346178	0	0	0.109063341068	0.031700741312
PYCARD	2.14537806613	4.1394768519	2.53001537549	6.13659368859	3.79446058558	2.86617655772	1.12872527528	1.28017628395	6.81202700758	5.39934807731	2.03350851915	1.72614173449	6.65525206407	1.46709227683	1.38655062335	13.3802039469	1.29357700664	4.43825460289	2.26818843294	0.959525092969	2.47552099025	1.48795553204	3.44315912812	1.2885156294	7.04870766441	13.7308907331	3.00348743546	3.6041902068	3.91541607406	1.28157085838	1.1538198741	1.09827472309	5.91609756053	1.92728285426	6.38315772537	3.63883000924	1.11588991413	7.11836942685	4.80939870791	0.486740447499	1.4076649213	5.29954923583	1.35590433432	1.27500398374	0.920654491611	1.43180246228	2.22652746918	10.739923869	5.60078238738
PYCR1	11.848946801	13.4238499174	21.7009798984	8.93554807879	6.12838954729	12.2176149894	19.4282672513	12.2798152439	13.6010944563	21.5767773739	26.7071458796	5.4898934289	10.2653227506	14.3542219753	13.1176365783	18.6245357506	11.5985501108	12.9947956677	8.46935265768	18.3227698145	21.6908337291	6.13273979833	12.5792694496	20.7644784797	11.8604454736	7.56193416859	19.1061253601	13.835881759	23.1838180738	10.0133639903	34.2168803999	8.58561646354	6.68649982178	31.9677992998	7.57124280181	10.8758209046	21.8741233521	2.53907113575	15.8285166636	30.6259965147	12.8062663206	24.3320008961	11.3403171497	10.1685386025	10.2151040352	8.94252713899	16.158358283	7.11228746085	9.01485711942
PYCR2	22.041201292	23.151491668	15.7919803145	22.289265632	27.0999322465	24.3062640063	18.7457866251	22.4830394103	15.524225906	18.84391386	21.6263346523	17.0389555575	44.9847333088	25.7148951676	21.2292150217	23.7032739831	18.8293300061	28.6455973079	25.2810351853	19.7599912618	16.3131629263	17.2347808806	17.3715987663	21.1935172569	21.5377113376	29.1753779922	28.390015576	26.434268668	20.834140043	15.5623215311	22.7723425612	20.1815016259	32.9118979331	15.4995062068	23.5978931272	19.4067473516	16.7192725488	35.8189233645	28.4399953534	13.8879637088	20.3922480768	24.9663429034	19.9415424755	17.2233603107	15.6167665759	18.6215219129	29.5855329729	15.6657438581	24.6850601093
PYDC1	1.05397011767	0.0160355033397	0.0269656607612	0.019730704833	0.253290373415	0.142691371994	0.557030481176	0.189973448373	0	0	0.215377500419	1.21405886729	0	0.175066652668	0.576932122684	0.286804991042	0.262684932822	0.0448275832644	0.320171750413	0.150493487382	0	2.26861512865	0.350684543831	0.0457498655531	0.204063199041	0.139269071298	0.45916176993	0	0.0310840877868	1.44844464804	0	0	0.0689193980713	0.0185901092969	0.104652258707	0.121032012603	0.0729736076449	0.111494595465	0.0244159522399	0.0234749095034	0.444659617605	0.0230262089983	0.222616660419	0.764773419892	0.741907917621	0.323957599597	0.0368696158904	0	0.020158136897
PYGB	88.1129854899	62.4134656671	40.4722322544	96.0965059644	61.4863457127	101.307820316	134.250706981	109.227556795	51.4546543546	64.5188047891	99.259975319	56.9113295212	141.329945106	132.550616521	68.537822283	54.1639623315	82.9502755485	90.7142557567	141.231008056	170.2603663	66.0231013901	89.2591903101	88.3412303175	142.703739382	75.3538918235	72.7772539944	148.65264804	82.9273696642	41.060343037	71.8060020725	192.524242854	174.80072366	68.8838076875	106.483032474	40.0983994502	58.2394033421	81.8310280094	42.3303037675	77.261279349	115.2222698	101.816144655	172.252883217	55.1049005407	88.4096238947	86.5399541246	84.6501596469	171.20447343	96.158096411	76.1785500194
PYGL	4.62688048946	10.8196534164	8.86017538539	12.4985667195	6.17704903381	2.50298004758	2.19606876673	2.27650063843	10.9095583937	4.70821309343	2.45147896058	2.23464766165	3.56191365295	1.30113236088	1.60001430136	10.2247951913	1.65574862787	5.66318687582	2.8765676769	2.60338050231	5.18290203648	1.77241889406	3.13540770941	1.83625924523	5.05343501119	17.7941636757	2.07953006682	5.15308306071	3.88231056915	2.56337914362	0.697962174164	8.81588431242	12.1251658077	1.96823460228	10.065985574	5.63829573074	1.08689306443	11.2809966782	3.34303645525	0.775112351638	2.48501521185	5.03696642144	3.44555887319	1.37238414866	1.18207925084	2.01327626161	1.40264375317	20.4039428628	5.24157354173
PYGM	5.89216058956	83.767978895	0.724816497459	3.23323704968	3.81349735044	2.98757016355	1.76233541733	2.70367953859	2.89574319545	2.35254708679	2.35609408157	6.19082276646	4.53626576966	3.64146369865	4.46352411662	0.863452307652	4.17459609833	1.89069624624	3.361218444	1.14460856775	1.14113925355	3.12649479915	2.76347802809	0.830358682057	3.65564038596	14.5067596819	3.65098595861	1.15380396229	0.118208149138	2.89224662032	1.93190550363	0.864217631801	14.4030472803	0.53342902256	19.5430792059	1.95404131104	1.43484117963	2.94228439982	2.07224818819	0.933293782162	5.0811578558	1.64781857103	1.59054039571	5.16280257678	3.53253569514	6.47222366238	2.31027263393	0.185813848252	1.87464602633
PYGO1	3.30944654704	2.23308471514	3.32430212159	2.13883687269	3.17202425399	2.24263840274	4.96341888279	3.70503487723	4.29183821861	6.14565667237	3.43704297125	1.28408551152	2.6111680902	3.85425206556	4.17215409016	3.29003102622	4.37855726161	5.68723490711	3.64819950619	3.91709996588	3.23836487821	3.16187432198	3.8378448123	4.26113097893	4.05354942931	1.19994387402	3.34716855511	3.40636235452	4.60589573951	3.33011911007	3.57510331194	3.02826017712	2.02585980339	5.15532241118	2.28566670406	5.51963437395	4.64062343573	3.62473548437	3.16041404038	5.14352093544	4.48351316897	1.6840427207	4.68179492961	1.23626961291	3.38309194238	1.84145510164	3.83788504929	1.03527050338	4.14213121782
PYGO2	14.3958381279	12.3878769143	14.3621894923	13.0850773179	16.8999314429	12.5311032215	8.0234151562	11.7906523557	14.2508916859	13.0348026657	13.0486725626	10.5846869493	11.1579132666	9.34983728727	19.8919347271	18.9115892688	8.39966280104	12.9399450041	10.9659618331	12.1864651091	10.3778826255	16.4026855589	12.7655140877	11.1661054089	13.5084931663	16.6817874782	12.7734250724	19.1058668952	13.1383961596	10.2356204755	12.2709019644	13.959150743	12.9925937913	15.4813667469	13.2303807162	9.88689505396	8.39035161966	23.730349982	15.3235726966	8.96450531754	9.1155221609	11.9499554527	11.3173281351	13.2174438952	11.987507705	13.9160432693	10.1749322739	15.7752010706	14.65949694
PYM1	8.05015856472	7.55518195228	7.39128205472	6.17877802541	8.05783003353	7.68174587995	8.04882420599	6.36281791765	6.41014432358	7.6407759473	12.9234493643	5.48053708051	9.12612622854	8.25661259065	7.23149540319	8.37556319664	7.47882283367	10.1279467223	7.57091984134	10.1629462183	7.82970208945	6.91503292999	10.5102007971	9.51331193977	8.57579514585	9.17749295833	9.30025064554	7.29496272307	10.054209081	6.92494537913	11.405379862	6.9435366794	7.76675859468	10.8115322736	7.03504849705	5.99038089131	7.62383866665	10.4375952902	12.4312335735	7.71802750445	7.09883035087	20.3324463965	7.68667788223	7.21399750326	7.61510418102	6.12641612962	12.3968115875	6.50678076818	6.73490419469
PYROXD1	2.07222491607	2.16564164213	1.05036076578	1.65875432409	1.53515202862	1.60411895698	1.39876346489	1.67932103944	1.35575990123	1.03079858558	1.44141157027	1.96671174621	1.3554882659	1.3427688708	1.26994692781	2.48017433956	1.51110367928	3.3191908678	1.83939090051	1.59337509896	1.85101470314	2.02157242319	1.31230786455	2.18110586104	1.38382554235	1.95627189768	0.864828186054	1.22868260644	1.71098764156	1.13800507488	1.11351387771	1.46713576279	1.75168431336	1.4845817746	2.1273839109	1.36153720546	1.9589876504	3.34242295918	0.668301929763	1.45808095983	1.46644470047	1.53756354248	1.97531942928	1.03204065442	1.15973254972	1.2923875578	1.65793485506	1.76007515212	1.28238496634
PYROXD2	0.738351447831	2.02439210471	0.990658545653	1.55955225905	2.21071995118	1.77121615574	0.285632481261	0.714369598468	0.962566421017	1.35650878429	0.208944580507	0.980854076336	1.19491290343	0.435267218019	0.579997375516	0.69711709647	0.954079725705	0.23621713581	0.708120225649	0.201047156921	0.680209068701	0.539475990362	0.574125314194	0.0611181291563	0.995446737294	3.03885329661	1.12457231006	1.00627462032	0.22147111112	0.444828778244	0.0626024192031	0.0543014755751	1.10484906264	0.186261645904	1.18059222493	0.716821249505	0.296522508489	1.52257734609	0.244633066856	0.036587349257	0.685962489998	0.2050743827	0.57001263593	0.911224170398	0.931060687365	0.930099980225	0.324260977922	0.347433160793	1.27018156471
PYURF	1.9840348578	1.98830815694	1.63767351644	1.66011917895	2.33946507571	2.03107171488	1.67652370926	1.70924922837	1.6316364002	1.10343136655	1.10948688864	1.41539103948	4.41850057389	1.60589245058	2.1898834282	5.30710403795	1.36060324476	1.39904219452	2.66013087386	1.07582386979	1.72163433177	1.72807179475	2.21851133166	1.7268977539	2.04204956924	1.69161269026	1.45238164552	2.00138484183	1.90745757508	2.54357654813	2.65325473643	1.06071907905	1.72656005061	2.37562747181	2.33925864392	1.56197992811	1.66193236044	2.24533403366	3.83063148411	1.09895693174	1.86864855466	4.54487624955	2.06554238632	1.22914732739	1.05247748009	1.96313870498	2.7173123632	1.90850830031	2.14242041578
PYY2	0.308550731474	0.17963936548	0.118676474475	0.252611700539	1.05393276938	0.142724525194	0.162082880802	0.219575878525	0.727246541022	0.33418099806	0.209272469041	0.319198191038	0.0616414889131	0.140085862405	0.139894828667	0.497244155008	0.197059474175	0.107611196628	0.0512393823617	0.0963382101382	0.0702465621039	0.123490733238	0.41266590892	0.0732167922699	0.22266612163	0.378899887842	0.297430997808	0.278185870515	0.0746191438228	0.159865509802	0.131241084682	0.0243940295131	0.0441186630033	0.0743777142409	0.167482518116	0.0387392426955	0.204373574942	0.0446082001374	0.117223800438	0.0563528729063	0.139782635367	0.386930190426	0.103911912357	0.215013284659	0.269847379635	0.23193931644	0.236020366406	0.0832418855506	0.645210255329
PYY	0.131188490514	0.0467622976308	0.0393182623462	0.0287690717379	0.0738638480982	0.0390105645492	0.0738362318978	0.0153887608476	0.0358156064783	0.107459905538	0.0785097493059	0.0126443048837	0.0936018093008	0.127631149828	0.0509828401849	0.0696977412608	0.095754329873	0.0653624880451	0.0778063440886	0.109716251173	0.0512008811677	0.0562557277577	0.120312553564	0.0555893793977	0.12172163262	0.0812265337089	0.0956425024579	0.152071801867	0.0453232846476	0.0728261170816	0.0683272805697	0.0222252123252	0.0301471304349	0.0406589774038	0.089012018519	0.0529425382816	0.0133002278117	0	0.0890014177753	0.0684568910496	0.115777165464	0.235019410047	0.189346685344	0.0904139754941	0.0491711736642	0.0621523894232	0.0940783975324	0.0379205202593	0.0734807615087
PZP	0.0177720993023	0.0509958362994	0.0503348896512	0.0709316779176	0.0280177307223	0.0369933167919	0.0630163247825	0.0233488056027	0.0849089273543	0.142664371138	0.0659414171428	0.047961856649	0.0248532570255	0.0605156527812	0.048346502536	0.0627889680484	0.0385912092673	0.0371895447477	0.0383671366884	0.0686682424439	0.0315596245611	0.0341419056274	0.0427841835232	0.0590406166026	0.0846467388989	0.0731749714908	0.0755806671236	0.0432624372903	0.146130654548	0.027624102866	0.0356367312462	0.0316139100965	0.0362117370499	0.0334156244356	0.0554688902941	0.170696537832	0.0353149135439	0.120760446301	0.0506394769838	0.0616711168405	0.0856364294865	0.0318380696122	0.0820825200455	0.0571590948335	0.062171357098	0.0259329272843	0.0968604538865	0.0551381131525	0.0390213878524
QARS	15.2518161304	26.3401034977	23.1217718826	22.9358765374	24.5234103589	21.3187464346	21.0233047964	18.327938768	24.7666035542	28.0577893136	24.4824497489	12.9241298278	22.1038233597	25.3990228317	27.0177231285	29.83618269	20.3535664823	19.5819463377	22.3645030513	24.4172197459	25.9043788213	17.7385059601	22.8481845876	20.6895870272	24.446234128	23.4747169868	27.5424455086	25.7128749036	43.3340567882	16.2389711432	25.6506127659	18.0432911295	23.5825357113	15.7030736038	21.8741866979	24.2998586425	24.3554778831	20.977484651	19.743951622	24.0427043022	18.5335416051	38.1233711339	21.49739429	13.7258852345	15.36061835	17.6720560431	27.343603379	25.3244804695	28.9449655105
QDPR	37.4509107258	37.9172869966	25.7486579137	171.936161237	186.906907903	215.140793712	33.9224262657	100.424080177	27.3230810564	31.8623713638	41.5860932044	147.005582012	83.542010689	32.0246783699	86.8371058725	33.8239561174	64.6805668736	140.969721671	61.7061080038	30.3202707253	39.6779588306	93.9992568413	35.8300096053	21.2040681216	42.0644425154	35.5380888439	68.7175590862	56.7637041094	18.6005189658	42.729688586	42.0948929916	32.2200552351	22.87067357	30.782540957	23.8887340109	26.1901088983	38.3882923127	77.4292970732	36.6152123677	25.4713511777	33.4836759598	54.3436974404	35.7258986351	109.623782719	72.2140169319	84.7853963852	29.9753773831	16.7238998233	105.322759524
QKI	44.1112709991	53.5871012317	106.869976645	56.1494700898	50.7738637346	91.484208452	68.9685304122	78.8829086064	71.2504061189	76.6212957651	67.0163994875	54.1456064695	59.5706500494	59.7712181498	41.5682179367	40.5249978145	68.1889591245	73.4655950124	66.0620946702	83.0359601012	92.287354457	42.7815215547	75.9920754777	66.0865131819	74.1012716083	53.0318886102	56.0617539155	64.3482808143	57.5101817072	65.6063319464	56.3288903086	77.2175307049	39.5027910704	40.9128338174	46.1708164697	70.0539783753	69.555373109	60.7303865193	42.6555190727	70.5019086277	63.5278626139	33.3900063065	38.6783597801	35.9300850787	49.4904361758	63.9908991861	45.6476848911	42.8734340802	66.5855608973
QPCT	4.4368938274	1.38650032551	3.73855178669	3.23552433487	1.73694433946	0.632249327996	1.68317157569	2.19571979229	4.05242769583	1.46491129403	3.70003463493	8.34267246875	0.791117162057	1.01010225346	2.90165235316	1.51229215024	1.8818636398	1.22269432475	1.64050141051	1.60036708488	5.1243285899	5.70052990745	2.43967958331	1.66716805176	1.29058963303	4.44762932873	0.651907245495	0.587369289357	2.1007054695	4.26067110435	0.892638477354	1.07557114968	2.86309582844	3.18397286729	1.8663657242	2.60621646222	1.01534113107	1.0526780034	0.719880724967	0.676581395217	3.39333116224	0.923006340767	6.37311926293	3.6907675918	2.81530037256	4.30978873154	1.47181265234	2.97527018504	0.507528990379
QPCTL	5.30240225308	2.19545181597	2.72775778263	3.04878916959	4.17780059612	1.77543114287	1.71659480618	2.30589919639	3.42481505119	2.7719662361	2.53194409612	2.74850564017	2.19611096449	2.27524542185	2.23654229924	5.20468464649	1.77581620083	2.95326962366	1.0124696655	3.13121297313	2.00004510527	3.89865811192	2.83170106636	2.18654188401	2.27989291683	3.89359355433	2.40427527777	4.40996589424	3.96536179152	3.97552028518	2.90480058762	1.48986840686	2.77875764406	2.30471578301	2.18745496428	3.14017455669	1.91427803059	2.34382952074	5.66790447893	2.50539792716	1.93457555042	6.50371236843	3.61320033336	3.81777665554	2.89224734041	2.43243596392	2.29871129606	3.28965261228	3.73055937905
QPRT	13.242344485	8.31730121248	5.74379680334	6.86615526078	6.55087354728	11.2838432854	13.7672540297	4.74563271816	11.3759246321	3.45558934293	14.1549499575	7.77807714343	5.94908632886	9.24315393783	3.45112322252	4.10209099008	4.54113331922	2.09126460927	1.87209925693	2.82844699741	2.61912821635	4.87431012344	3.26254891313	14.4785637116	4.24532137972	14.6118494009	7.24182076512	4.54498578146	5.95232115964	4.20946254578	8.05394218046	25.9380737908	19.014089849	1.27890457838	16.6917191806	4.13171786812	8.74655409786	11.9798371288	4.65234506098	9.88396175281	10.2568395979	16.8860256917	4.88129204108	7.49094185679	8.53049657115	6.13496986519	6.58951754446	26.0523483812	1.83950471312
QRFP	0.0800966434416	0.141563125684	0.0770180256542	0.16393859456	0.0789202695453	0.0926246013924	0.113953324118	0.0876918048783	0.127557995328	0.20411764928	0.103856641487	0.108079064422	0.173349647551	0.113640220105	0.154339940047	0.223406903456	0.102309285507	0.193991501762	0.12192789096	0.109411851442	0.0820588308099	0.080142357638	0.192822999372	0.158386144918	0.144504672421	0.130180462423	0.158961915525	0.505499632502	0.209845714474	0.116717249466	0.194679175761	0.166226625717	0.178949341796	0.183423159221	0.0905765930302	0.188555903832	0.113685662573	0.0964986396216	0.0633960641692	0.158476877003	0.0824685358344	0.0597875933279	0.154139883089	0.107337057759	0.175124113683	0.123959904309	0.057439214623	0.0990401042799	0.11514940564
QRFPR	0.215185565691	0.29402877096	0.145108961971	0.511217081473	0.201928714361	0.127976324257	0.026913762306	0.126209212229	0.176242630212	0.509207385715	0.0613227605359	0.352582929376	0.0614131871023	0.116305854898	0.0836260198032	0.0285809140378	0.196329624271	0.148906439779	0.467954729655	0.38392560781	0.0699863896516	0.295280064364	0.402914766332	0.0911820237065	0.0369735720485	0.799404469251	0.14816470076	0.0277155552476	0.2106378671	0.0497729422879	0.0653775032951	0.0607592031391	0.0384608529793	0.014820448245	0.118194067183	0.482447050236	0.356329112608	0.0888859691626	0.25304421613	0.168432475687	0.341832081034	0.0275355082605	0.310581160266	0.560259687035	0.277809543059	0.217487324174	0.0661348735034	0.0345556592795	0.216951948354
QRICH1	15.0856301185	11.3736597092	17.4837959345	11.6714277254	12.4924802011	13.5418919001	15.9051084999	13.4116394953	16.6531497832	14.0280448372	13.6913350266	11.8398888771	8.91345569924	15.2587190321	15.3209437918	12.8805899991	13.8503962759	13.8855864367	12.9737855237	15.0475589084	14.6552187195	16.0688414732	15.1481632981	17.327867654	13.9974319111	12.5471176107	15.3097342863	13.0313006735	16.5135869776	12.2856891393	16.2335535421	13.527325567	13.7196526007	13.0749826874	13.6548455396	13.6481191062	16.1074707852	13.6602168648	13.1278434575	16.9038942866	13.4171733716	10.5491191057	18.5404680475	11.8837406612	13.6087221599	12.1922824407	13.1187343185	13.3752458215	13.6886066559
QRSL1	6.17364011158	3.05856126859	5.65214442008	4.04998678152	4.44724571427	4.95664765874	6.29790922018	5.17594325129	4.53389256668	4.17370620824	6.21598898765	2.86718714448	4.05036468173	5.74495041782	2.34361422086	5.69836232201	4.12951083539	5.85117928924	4.42511061361	7.6395246621	5.72191677609	3.56740338168	4.05512932263	4.967472244	4.96781606087	4.77179817974	5.38220450617	4.29807117909	6.17428143723	3.90764604231	4.56154140514	3.63659374358	3.08831450094	3.44308392715	2.51716222258	5.46172882135	6.35446493939	5.28425701139	3.70094433952	6.31969274262	4.76671766767	5.98439052809	6.62577481406	2.79365311847	3.44685448809	4.34785199459	4.68050071198	3.84630532849	4.2363916121
QSER1	5.72396697196	5.855704097	8.09095732536	5.33811532197	4.65679772134	5.07338617905	8.02738655928	5.51243318677	9.905180375	8.07164763653	5.38276142097	4.12543816656	2.54721640801	5.79950861539	7.60419802736	4.74567402492	6.36423242887	8.88632706998	6.24571616157	7.77178818885	11.7054279097	5.4388755141	6.02769661331	10.0112098793	6.48938297029	3.31156924009	5.41703691217	4.81504179902	8.32847938098	3.26293592088	4.79212250728	8.83568093451	4.35205886156	13.8931047946	6.01730127202	7.24920533072	10.6272430223	6.2998784749	3.0305231926	10.1932258798	7.6548066661	3.13649221169	6.51370284898	2.15848028637	4.09295927952	4.05010026267	4.77210468085	3.02187715451	4.98925653651
QSOX1	10.666141368	7.46305000901	5.94960770295	10.3541699804	6.10613694562	12.6076815288	10.4688783207	10.9403908683	7.32076035449	5.73828509217	14.649810569	8.20821666613	9.0989925756	14.7464981621	6.33244136209	10.7609857936	7.8732586259	11.70346084	11.3472568323	27.8409977669	8.55134313046	8.06161193874	7.75225817697	24.902416857	7.26665901808	10.7611809876	13.3241240057	7.7797632043	5.38084889078	6.26975497268	7.46842457207	18.8466160367	8.61893216544	5.81726867255	6.69509762275	7.06661868587	12.0889743079	7.4730656621	6.97877982059	6.4905565757	11.207657362	13.1396807499	10.2344967208	10.2906530776	7.88127851521	7.14705485259	4.18671891718	11.5836240729	6.6173722836
QSOX2	7.91524578434	11.1031630446	8.57456223852	7.74779045372	8.93033082453	6.80054321748	7.95970064278	9.81322595326	5.33163135634	13.7089108101	8.12871771448	7.05110917898	7.14507861599	8.84540687182	8.96847526287	4.94241607521	10.8623590266	6.78776692903	6.89676808065	8.69553363384	7.57187847987	6.08355152474	9.28049008478	11.3679225529	8.40940634725	3.43055692765	10.7634411366	13.136071907	11.6565535055	6.34140246961	9.82852108193	6.91834062976	6.65965861464	11.0240579264	5.70204646666	7.09906456861	9.58404433597	8.7025838947	6.49690702647	11.6586505687	7.60934813498	7.77267221255	7.64435143375	5.24858782775	8.03766332739	5.92400903528	5.34685123	4.27739562069	7.7125699256
QTRT1	16.3967636877	12.4621386853	11.4361092129	15.1902669835	28.8657980249	7.08757508918	12.9699225265	12.8013672803	21.3279273902	17.809354164	16.2848937419	5.93398702748	17.1777876694	23.8073676882	16.9968056693	20.4762667405	14.3747628341	8.94209652774	6.56887885971	19.6855616771	8.53254474605	8.11202345919	19.542432967	11.5147743243	13.8863681862	14.5500935905	31.9267360475	17.2702654641	22.4328786604	11.5533592125	27.5667060874	6.42424945984	10.3074445237	12.6322069012	7.51755617977	12.1465257807	10.2259480113	8.86734720934	22.4440402114	21.3256138604	12.92783019	42.9688796659	18.2266254919	11.6896439794	15.9596918798	7.24175722855	23.2949005166	6.18882790613	28.1139364445
R3HCC1	19.5749902539	15.1819755673	24.9432925962	22.0393623462	26.758702591	29.0267821087	23.2866467502	25.6096247282	16.7021723019	21.2240736206	27.8462225432	13.3771745641	34.4829207824	24.8068448352	23.46616069	29.2320807181	19.2310465727	18.8090914623	24.2685560758	26.8067296894	23.0664495974	14.7527758393	17.6395815819	23.5045761733	21.3716806147	15.1278937014	27.0144248321	27.6451598449	20.6475048505	19.0328703297	24.7913197069	18.5033258752	16.9806023837	21.7999213927	13.0247694307	15.5163776473	26.5177211264	17.106662415	30.1663638903	19.0975529467	19.0438161647	63.170434464	22.5987017407	18.4731565786	19.0994486784	18.4091029167	18.2924533769	9.82526447297	30.1851927535
R3HCC1L	2.78913962811	2.70254586796	2.87698530035	3.00658148875	3.06574269891	3.47482061047	3.85414723271	3.49639455262	2.48743448969	3.17482682553	3.32719336302	2.4672151218	2.24121157748	3.56323879844	3.72207213316	4.07416087422	3.85160127637	4.07113792452	3.11872927334	3.22939385175	3.67872452623	3.13678220152	3.22794184465	4.54832582436	3.47541223413	3.89516599411	4.08038073564	3.04273488638	5.10385749566	2.82396983788	3.7341834662	2.72329179995	2.59891170878	2.39799915877	3.05314392728	3.97457470185	3.45293802878	2.77336171495	3.14360683986	3.91672718595	2.96362957962	3.89738092836	5.16620580224	2.636331596	3.61013627937	2.63926440579	2.92467634379	5.6727406344	4.29651128189
R3HDM1	8.15218796129	5.53101827552	6.23354882472	4.4244868984	4.48425944153	4.17081613874	6.313522914	8.27477324809	7.07737561382	5.65348449727	6.28073024217	13.6547958492	1.79714051698	6.25666006357	10.2593815685	4.83581249013	8.4746385802	6.48162696165	3.9371152871	7.32201501436	6.35842920579	16.8744817739	7.2074520141	6.11956295441	4.61502085226	3.51017308099	4.76480621698	3.91877878654	6.30624039334	11.5105191184	4.26307771369	5.2193524848	4.93019076493	9.46016720695	4.23831709905	6.10104323402	6.85142762243	3.6483987697	3.39899547226	6.3952305405	7.7541954467	3.5393831332	8.05715594001	12.1429796438	9.45304503536	10.9071352535	5.14676356674	4.83866734748	3.85448181731
R3HDM2	10.962231671	5.65614342788	5.34589201182	7.5868529748	7.23332127926	7.19159552905	8.97178890104	9.6272612798	7.88320239655	9.98216931759	9.71878933894	10.3632861016	5.48050915602	9.83625134684	8.51464928905	4.69561842553	9.33019233793	9.36100000792	6.3450629107	12.5433817246	9.88529070883	10.3149995659	10.0908219589	7.38587980998	8.62503619316	7.41821931725	8.65062599335	8.4509725837	8.7394310284	8.94755795906	8.52844450052	6.96295034961	5.24122264743	6.52011374357	5.24210944763	9.31820234137	12.5655350321	5.52921065998	7.76973092381	10.157825409	9.66118555901	7.9578029238	11.2753458481	14.1776594424	11.6642345332	9.50737248336	11.672328792	9.23763925323	6.83439951232
R3HDM4	16.1153706223	13.1388851568	18.0902833078	17.5109371502	16.0925644611	15.4298678134	15.5213314628	14.1238224001	20.4267413683	17.3533998487	21.1026612699	14.5996224145	12.1272871873	15.925366994	18.8145818244	24.5797793828	14.6902628839	16.5550523808	11.1062675321	23.0929889818	16.2008669808	14.5592943471	18.1815938313	21.3804423257	14.535752854	15.2879008239	17.3358801083	20.1036659248	18.2193856488	19.3131808581	18.4475801172	13.4169142223	11.2618818046	15.6867202351	11.1628957983	14.3079731206	13.8324348308	11.4057802296	29.7736560268	15.1264552734	13.7981322936	26.4832551548	13.0720472884	16.4242831645	15.9334002865	15.7924702497	21.9003274043	11.9141649471	16.2761651075
R3HDML	0	0	0	0	0	0	0	0	0	0	0	0	0	0	0	0	0	0	0	0.00940994136789	0	0	0	0	0	0.0174162193737	0	0	0	0	0	0	0	0	0	0	0	0	0	0	0	0	0	0	0	0	0	0	0
RAB10	55.8972805176	62.4432569161	62.6026677909	54.061669356	63.3107415127	56.0614545204	64.6299423782	58.5616306152	64.4025809612	50.7559039455	71.5144648499	52.1315740793	51.9808251681	58.0727209325	39.2712947968	49.6179151002	60.607295656	75.6517875488	106.688757579	69.4943943594	64.5816131302	45.9704950659	58.7863919504	56.2346234357	53.1876900479	54.0275011717	46.1800906845	48.1925493957	47.6596369355	51.092946488	50.4590757147	85.5860393733	55.0023033914	77.0372695711	65.6952752664	57.9905871927	56.4754375902	56.7758822029	38.2925915964	49.8923804873	61.960948073	31.9633332572	63.1387536525	34.9018903388	61.8028929255	50.4090215234	48.3165248251	57.6154282428	59.2766975829
RAB11A	24.8990701927	26.9473501028	19.4724887934	22.1096923775	19.9199371654	22.408694919	17.3316671644	22.3386307466	21.7223229127	23.3293998672	25.111379043	26.6569251704	18.2838795899	21.3152892847	25.0745600033	27.1877831065	21.5319902606	30.513146597	24.3420913188	22.6083330798	20.1454381499	30.9786827822	24.4567344232	25.5648590057	22.5448990958	19.7994000278	16.2645248631	19.3230392784	23.4144419807	27.9161559224	24.1643299854	23.0050896278	19.2973805164	32.7361322387	26.3164791415	26.5161457532	24.2192911665	27.1951644194	18.6024804944	24.0287512833	25.9171525008	19.1347067329	29.3452110304	21.0256596755	18.6211978897	24.8832943137	28.5015465409	22.0111157	17.1178981848
RAB11B	80.1550675115	51.749477741	49.2688987318	76.8386498032	94.8881831862	69.2502169835	68.3483165955	62.86629042	58.5753441269	69.3638463133	90.3765410507	42.2353876667	97.8155429618	86.3456550256	56.1763712949	79.4304100383	55.4155069355	61.9732445708	60.0070561096	110.317020941	52.8362673693	50.6704176846	91.0276438759	69.9356523721	86.8080792994	51.4790586555	98.9984378197	84.6116628656	56.8640975786	66.0030322754	125.386866979	59.6530412579	54.4290695145	69.7009881091	34.1695980078	52.7033751876	80.8144888385	52.299496641	87.858906215	82.9751564435	51.2831157684	143.626994763	67.7710006623	75.8476068523	66.2136569321	46.3710271119	75.4676554906	40.2875897551	92.3249117223
RAB11FIP1	0.193626670232	0.323524045458	0.153541663573	0.196384419038	0.0567806216179	0.113555330418	0.0499482653918	0.128706582603	0.237877992871	0.0815051637206	0.0593174130241	0.26593730635	0.0529578409922	0.0510185649686	0.15049548242	0.128587324144	0.126606231357	0.128628366392	0.0861282682064	0.0499299211365	0.347934836119	0.287838096485	0.0998856070481	0.0615350462006	0.184644524773	0.394623743413	0.0392118987026	0.074816412416	0.0445963750626	0.145555532123	0.0105049102209	0.266525477632	0.229893062352	0.0783467978461	0.914944333241	0.182327000197	0.065434572154	0.413233666259	0.00875739840805	0.0294695437569	0.155216400053	0.0061941989005	0.206271654629	0.0908173010461	0.127004194756	0.119253359902	0.0297544942236	0.873730595971	0.0813400347923
RAB11FIP2	9.27814900472	3.41303562533	3.24607501249	2.79509789499	3.22405100498	4.44857237376	5.67060625223	7.40045484216	3.04089245578	4.88247828871	4.5047029902	8.10914177772	3.16453621593	6.04534040925	6.34657642267	3.35910292008	7.84580152574	4.75705023525	4.41497588881	6.94398760016	5.24159372547	9.15636244326	5.0153845249	7.73041463036	4.50515393701	3.76312300001	3.57653450619	4.76479320367	5.05420011604	7.305560966	6.46184017933	4.32076825747	2.66446258418	2.9526541921	3.87550945146	4.80754692614	6.10581140724	3.15373009083	2.13663131283	7.07694888928	6.51193161989	3.58653454327	8.16632176116	6.46777719623	6.93766283738	6.31811429463	6.0952575262	3.97339108056	4.23986495276
RAB11FIP3	17.9498602452	20.8814238182	12.1085698962	16.6223957479	18.8600204508	12.7072771295	19.486807984	16.5054557671	21.3466457539	18.9919888647	17.4226146169	16.166893731	14.2340154346	21.713863073	21.2386526217	17.5845238662	21.9856856434	14.2606214676	11.06395374	19.0536833575	14.6456242217	18.264406514	19.136033519	18.0626147199	17.4113040048	13.2533845282	21.385584819	17.0868569892	17.4426018821	21.3589507605	28.4544941635	10.8178890108	15.0204247556	20.4250504935	12.2099713635	15.480341203	16.0830388771	7.63375272916	20.4730368486	22.5636058612	16.0888893989	20.1990410699	17.6137635511	23.0647167884	20.6716278314	15.7447636436	16.4201259463	12.7681219094	19.9360878551
RAB11FIP4	12.5983104308	1.99339454996	4.61013143695	6.70226890795	6.77796839387	11.4637103149	5.95206522556	11.588767304	1.80241114119	5.81626826042	4.91666384545	13.5389385667	4.54161357652	3.32745282068	9.82734843913	2.66609038599	9.61648867553	5.66959212471	6.63289802029	3.82247196764	4.21190404122	12.9014910525	4.22697368365	3.2042393322	6.00464462144	3.56076150511	5.96232736574	4.85096987395	2.70887428674	11.2534542034	6.41286151507	3.91851240486	3.47095973771	4.95384297095	3.75171510337	3.54700666377	6.7106639646	3.61946116385	2.79329413584	4.38189408892	6.53843018419	1.91901889722	4.97155983253	16.0056138972	9.54954611418	12.2210966946	2.44333168494	0.534704068752	6.87454057764
RAB11FIP5	6.80567622845	9.79400534796	5.11159283438	5.00594457746	5.04032044471	3.77974578723	5.02006093072	8.39159350145	4.16778762072	3.44445952441	3.82276909374	10.8850242193	3.98792307347	3.26307330056	10.0511934591	5.2070069823	7.17033385689	1.97797554854	4.68430917267	5.69019884215	6.09065640488	14.1387979572	6.25172990951	4.51987385483	4.40242302922	8.3646384704	3.4877562696	3.85513468407	4.01992397669	10.3993565164	4.04016722029	3.82746106356	8.2067109351	6.12505241361	8.38727341524	4.4866599717	4.4326484461	7.13934741524	3.82736103655	3.08357499318	5.65186960684	3.41900774854	9.18190521969	15.060409738	10.9609470292	10.5252389254	1.58937753989	9.66095145326	4.31563214865
RAB13	9.56618679319	23.7838340718	28.90996724	32.6609436057	24.685950485	18.5167924781	17.4126465658	12.3274882453	37.4779857048	29.0864589572	44.1138685999	13.727868036	43.0280746451	20.1907978766	25.5091278728	37.7081058228	14.3618224603	21.1291905057	31.4714980988	10.0937475434	24.4807353813	17.06474047	27.238914103	25.6733577588	28.4905363119	52.4276824218	24.3275622596	33.5887141306	29.7403535186	13.7640368562	19.4696425142	11.2491324669	30.3794602289	29.4695805125	28.8014732753	32.8497512557	11.8077981775	39.216450822	76.2252982236	15.5905654703	14.5082929049	31.8895417368	10.4104443749	14.2126047748	13.4605745322	16.3293372621	27.8732888894	36.9158447233	22.6620544817
RAB14	41.3509405297	50.4177126296	39.0472572948	35.7248203372	32.1702843884	45.9216159811	42.5805234773	41.9263249592	20.9574763342	33.8603981858	41.3590104623	37.606404268	29.593051469	41.2173465571	39.8000787558	35.0174633777	39.3921888876	44.0548282196	44.1896973384	61.770856113	47.2724239678	45.4847243198	42.6242617324	55.6386607258	40.703367034	24.2774531078	39.099054256	44.4888753421	40.1824089486	45.9963046483	49.0701041261	45.632081458	39.1222244182	43.406834031	37.380004512	42.4146283463	44.8964949811	39.299824321	33.1499138988	47.2847564411	41.3978982152	41.2863725808	49.5845378927	32.0369794142	35.3365143632	41.2613222203	29.9377083513	36.09229421	36.9866778867
RAB15	11.2056832081	4.91537796241	6.85282789122	5.11312271823	4.75609216698	4.30309065623	9.45220674254	13.6793608461	4.40465710216	1.68092911841	8.39086936491	23.4377682387	2.04476882382	6.26187110621	13.4714471088	7.37790939219	15.1396637414	4.79482136554	2.67756878425	7.50699937468	5.38884012724	23.8988719826	8.52972800502	14.4945060457	3.53081992806	2.65616237214	5.48991385893	1.53115942578	0.611176058105	19.0026023829	2.44165875354	7.12393678606	2.65056544878	3.954917333	2.16398836435	4.20737015575	6.4028341508	2.32739557529	2.60676392762	5.76032143385	11.3064532124	4.19691702064	9.23931583933	30.4438143333	22.1551826414	18.8039123287	4.95128041319	2.30789822688	1.56954503856
RAB17	0.370200668552	0.124123445567	0.0728123580872	0.0923461338893	0.118548155954	0.0385293554109	0.151927991273	0.0683952076308	0.22992975382	0.0972898203943	0.0720026391741	0.103028746442	0.0462235989062	0.0630283871827	0.107002141166	0.202211610086	0.121171869297	0.0457273215026	0.0345809588676	0.0595995742837	0.0316058125962	0.152794931905	0.0965481201585	0.172946543815	0.0701284226686	0.120336863446	0.0590391989352	0.0876142996747	0.13429261761	0.0764232674393	0.118097768863	0.0795725796495	0.424297382289	0.063582604639	0.191526980261	0.0610043855285	0.124793565488	0.066901419399	0.052742132248	0.194385796736	0.125783914409	0.468385731146	0.323929814417	0.16371425962	0.157835046888	0.242473584812	0.136058364055	0.159174218115	0.0580594802203
RAB18	21.8523928109	12.7704656226	9.21534015283	11.1134027257	11.8415956274	20.8875129393	23.8424881353	22.3066011045	9.85916510193	20.9545520684	22.5622035229	18.8947202489	18.2007251662	23.5133320906	19.4743942437	16.2661821677	21.000297461	35.2473387514	26.3840250047	27.1705411217	22.4435993672	25.2300041497	22.2963251332	22.5891119067	20.0151379091	12.8215587459	16.7987687041	19.216058922	21.0133328571	25.997168388	25.7721927087	16.8357376234	11.8831771955	27.6962098086	12.8287894818	24.7769547797	21.813403775	13.3436079691	16.6102904062	22.5114347868	27.4234690881	14.081472198	27.5563867033	16.4838397546	16.1158422915	21.0144549498	28.6942244029	15.9115733917	20.4687173257
RAB19	0	0.0553924508546	0.0698618874084	0.102235527751	0	0	0.0145771631346	0.018228813	0.0848510155483	0.0212153374189	0.0265711459895	0	0	0.0125988288154	0.0150979774971	0.0206401786432	0	0	0.0368663158951	0.0129964786997	0.0909752868491	0	0	0.0526788823018	0.0160206450601	0	0.0188822794054	0	0	0.0431332218021	0.020234332586	0.013163478313	0.0476145249664	0.0642169873807	0.0150627874869	0.0418088516955	0.0157548335462	0	0	0.0202727152281	0	0	0	0.0357000685585	0	0.014724568086	0.0318402600618	0.0299459273997	0.0174083810114
RAB1A	51.3395237425	58.0006872759	43.2956756477	40.0150929592	45.3828456009	45.3272972259	52.7310920452	45.7463273789	48.6551494344	41.9163305137	53.041216276	52.3082467257	47.056944137	49.3715398114	45.5304146043	47.6068343267	44.3136785826	50.3067413431	50.6807903284	61.0595885122	44.6237584192	55.2261774056	50.5509389721	46.852296234	47.587580764	59.9431450207	45.3448310021	35.4203105519	39.306192409	57.1465565941	57.4445982479	42.2849463723	51.4088870915	68.1573882951	51.3071617663	48.3717009127	39.3194891696	44.0080427329	50.9845541598	45.1839664699	51.2643869137	34.4780767343	50.7977687018	45.9777686754	44.7357149649	50.6078116047	44.9869534652	59.5300682173	43.6521141494
RAB1B	75.3880090742	89.780530079	69.8894504235	80.3021696077	73.0420529831	81.4916504238	73.8909499291	73.6563754097	64.1428334887	59.1657177662	77.1973808059	54.8582208027	79.3910025913	70.1652882112	62.8582665445	93.5608396755	58.9939706868	83.8213714028	85.6351432219	85.7892961308	80.2326481689	69.0399217755	102.416383434	87.5739960061	69.6363240376	56.8664554435	73.0325735764	84.8767129583	60.3543330937	71.2980658495	140.21024371	122.359771387	72.3192156725	84.456617174	71.8255774765	52.6183146951	63.0181095939	80.9699362138	89.9961050704	56.003168747	59.9253609322	116.770311443	74.6270221605	71.3100776018	60.9067182786	75.2964522998	71.7934088687	86.645139002	73.8868937415
RAB20	4.40334551137	6.43033191138	9.49039377109	6.90492782832	3.54851803972	7.52682887331	8.85601071925	9.18284260362	14.1133426407	5.55963430253	3.84806381924	2.32158766797	13.1953393316	8.77120834564	2.08238705439	8.86573175372	5.41031676054	4.14442524247	5.94435343254	2.17665333479	10.5859255304	1.65438534085	9.78149778778	2.78519636049	8.35456587695	22.8288430448	6.96970059469	6.01416594109	9.60873041734	11.3033761743	14.0205396677	2.90491431293	4.66742321982	3.91189539053	12.712526268	7.52388569728	3.61129222457	7.36734693019	3.51753772012	6.17807657854	2.21582850947	10.1348084159	3.29345804054	2.80194974846	6.15906201033	3.43316205897	4.95619447283	24.7030622922	4.69919635171
RAB21	5.54852565063	4.74396306741	4.27327614126	5.57654979032	5.63022990554	5.43189107897	3.79467936509	5.38446466023	4.87052157674	4.32372439704	4.9865545745	5.28463108531	5.2707496349	4.57135100223	4.1104827469	2.73846363188	4.3193496784	5.01270556546	6.02013535561	6.19189574874	5.82491361674	4.19277068194	4.83015307306	5.08308508708	5.53900815402	5.86542341308	4.21099675844	5.5176699811	4.95680324057	5.24407421978	5.53780976847	6.40485963667	5.28491015242	4.70021514397	4.39589737403	4.6151734433	5.12190562106	5.41064791334	4.42046887069	4.47444715905	4.583909373	3.71513006188	5.26514917097	4.71213967405	5.36555851112	4.36219002426	4.79754150967	3.25445526636	4.04139972639
RAB22A	7.61140100162	6.84752260303	6.68392039374	8.18028647352	6.85135319951	6.39095983108	7.48037370301	7.56521261802	7.44831535758	6.42182208673	6.72343142785	8.26980027528	7.63388734799	7.33098914276	7.91785746143	5.76235552815	7.10212107702	5.55219431365	7.39270882061	8.60483347327	7.81984275404	8.48345826276	6.5669354972	7.3803525437	6.32538375342	4.78867814537	6.96457166054	5.49654533473	6.05022894214	7.87592886844	9.63597708386	8.12457537136	7.64864139599	7.4695059155	7.6325309928	6.86642959098	5.76536298409	7.83689927789	6.14928576522	7.52313584456	7.27474628027	5.31030506317	5.88161728289	7.45784813467	6.47736786913	7.28406859631	7.08230774603	7.76869278576	5.70126821739
RAB23	1.18619779382	1.74333851595	2.83737215125	2.69685810506	2.72271725698	2.6592887842	4.50223643739	4.1358497513	4.22467108717	3.36211416391	1.6536978298	2.53429243211	1.68755359443	2.11390495345	0.965620788958	1.06525696657	3.17666593035	1.8203948292	2.90628334369	2.18851625402	3.82683191747	2.06893857522	1.71265567234	2.31897765529	3.84561177146	2.63384785545	3.14907049032	1.90801849281	1.1083502873	2.10828726066	4.12400426214	3.95904303427	2.43574248309	2.46947298407	6.08813346558	3.06744653134	1.54333402721	7.27868904604	0.584659455615	3.29069051159	1.79867794162	0.257579419538	1.1770415296	2.08817861429	2.55814877652	2.46163332508	2.30706793805	7.22461608283	1.7053145433
RAB24	9.57147778045	3.22264695254	3.1649915967	2.96161223731	7.03357315572	2.18644296358	6.71423428065	4.23329533939	7.06677471261	8.8396657065	6.74793875162	3.07336209625	4.76435475729	7.50012245113	4.27160899218	5.93929386534	5.53107613636	2.56064273081	2.48301332405	7.31643219435	2.78183189472	6.38319712988	4.26611418745	4.79427574138	4.91940090434	4.91256305801	8.69716875015	8.65369559393	9.77220498143	7.12218264928	10.6094729941	3.89588598995	3.40232873896	4.35613523816	2.23264064465	5.96486785907	5.85705964411	2.19266405285	7.10578699526	7.25279212497	4.29069614547	10.9928682857	5.50730978895	6.51532302052	6.53359092815	2.23938219383	6.31820234613	3.37597914076	8.49737219511
RAB25	0.22146399765	0.0406314549014	0.0614940862974	0.149983550865	0.051343852033	0.0632725793855	0.0513246556041	0.117666505104	0.0746878715435	0.0746969678869	0.30405116819	0.079103188116	0.0780768005539	0.140470638169	0.15947516431	0.327023524953	0.0582402181475	0.0832964569544	0.0540843392399	0.122024619316	0.0800786000487	0.218983449734	0.250893100223	0.0618255981812	0.206825679075	0.0423463226796	0.277010485096	0.123325248777	0.141771981318	0.34170194164	0.023747651075	0.0308981468583	0.0209557157408	0.169575935187	0.0618735690823	0.147204562003	0.0924518484142	0.00941699496719	0.0618662003488	0.0951707926187	0.0563348926954	0.0233379234227	0.122216415542	0.0942721351311	0.170898046196	0.0518436529079	0.0560531005562	0.0175727425647	0.214525764117
RAB26	4.6437381149	3.49603620441	1.94567322	1.19490512489	3.83924272674	1.17277338949	1.72321637272	4.01028757315	1.19856322475	1.25821958528	1.73557214867	3.97331018199	0.568713758375	3.38259311109	4.12012761555	3.14298154371	5.65883843075	1.13762604795	1.40345382235	3.57268393682	0.558990970722	6.69186753583	3.51939002207	0.833831753766	1.56002319106	1.3301987551	2.36833721604	1.44370416402	1.88247384537	6.46440091605	4.62177205196	1.24487987911	2.80479789572	4.68345226213	1.88323590306	1.86804738873	1.50257292317	0.880999999819	1.64763516934	1.97407194173	4.04482976915	2.24710996672	4.57739849661	14.1771027483	8.20029455073	5.57005317378	1.53109674992	0.936002809551	1.31845396267
RAB27A	0.927982610293	2.40660433593	1.23439702173	1.48210507139	1.04664282063	0.674016251931	0.557482212974	0.372885736756	1.69419320532	0.581152627408	0.834208357777	0.84722031285	0.639003937878	0.495269963371	0.515631622551	2.0927042143	0.976008679872	0.403984100954	0.911515549634	0.72820858484	0.887335021267	0.500211277633	0.747837503997	1.84361755265	0.829263459297	2.10512220627	0.554189005099	0.726290946436	1.02660676372	0.69818872693	0.449902533189	1.11688531986	1.51392739496	0.502599607925	3.05978558431	1.43158953426	0.907984365881	5.34933365173	0.633852059674	0.465180146945	0.763557119455	0.831223549986	1.61579779364	0.784251845062	0.64581065657	0.89575287753	0.43326896611	2.65269092409	0.59763391304
RAB27B	2.45992541188	0.503441876986	1.11057558624	0.123433717776	0.548728782998	1.31833522405	2.00440896614	2.43071606588	0.381321514236	3.88767632689	1.9444397816	8.42689498652	0.160639445273	1.13407598126	4.03052210623	1.84960662213	2.16258454808	2.97748764836	1.03115809789	1.00075334194	2.02591387569	6.17894989368	3.23581600306	2.07412112483	2.10618022907	0.600198726914	1.39317786759	2.23126628307	1.30720049101	5.70819033071	0.456023919647	0.950041103121	1.12898542599	2.40565069226	0.493042813019	6.01807254785	1.76689016713	0.596320562762	1.92344614066	1.3978626346	2.92341860475	0.560194947388	1.59469551611	4.20726893137	3.29476195117	4.66169681659	0.82437226606	0.44792168896	1.73281319353
RAB28	15.3568333984	15.590667936	9.9622757863	13.5996881312	15.2000225942	13.6907585068	14.0361147587	13.6326406351	11.3411061278	13.9995436145	15.0467997135	13.56132726	13.6474978056	14.0088595582	9.33252826133	16.0753164413	14.6894514376	13.1030157991	12.2381146703	9.52705086332	11.4007545142	14.5439723733	16.3136997157	14.1647845778	14.3400858853	12.6335420399	13.6382002704	14.9596612476	13.5805273893	15.8480992431	16.9763681676	12.4208115802	17.0511183386	11.6316162742	15.6802396981	12.499397183	10.261901254	24.1684992243	14.0747026404	11.657559731	13.2669632531	12.8986685251	11.6217724189	10.064108116	10.6590160449	13.860777586	6.81061155682	10.0349261141	15.9026461918
RAB29	12.1385754742	18.1135633015	19.4435542656	18.484773339	7.3031405194	14.4433248798	15.2110594473	12.8651467774	18.8391658508	8.77233981574	10.3898006336	16.1484840897	13.3381469113	14.693366256	7.60389295985	14.3761555865	9.78067457419	10.0750051124	13.2792099482	8.67838023836	14.6809162342	11.1996488091	8.1073522297	14.3106451549	11.0680702231	22.5983118124	14.6987357834	11.1496208962	9.05212355857	9.70410824105	15.9123270992	18.3539748042	20.2170420558	10.5140428817	34.1590418003	14.2810292212	8.5456944421	17.7675771125	14.8541257011	11.3763511399	11.3345248508	9.57571771037	7.7148113336	7.51834983239	7.35986831528	19.184348454	5.77325758188	27.0835186986	8.31146155571
RAB2A	39.2638354943	22.9857142056	33.0213998639	18.7368272845	25.1408749385	39.5988715531	39.7960008368	34.0949700093	23.4570399871	47.2003697343	56.4196294781	33.0140698348	28.5528958613	38.5695228622	35.6482902246	38.3576692947	33.4242330695	32.9784098231	32.5171730052	61.4185907789	44.7282100276	45.6981673718	38.4814244462	35.1989059777	35.1261228468	22.0182628222	32.2672807231	28.2228077515	56.5467936745	50.4538121938	46.1702806635	27.7729952177	33.1415978728	63.913930108	26.8585005918	40.1094224401	45.8336530091	21.9193365907	37.0211172595	43.759078915	47.6799526683	44.1955134777	38.2933434197	29.1970617652	30.5043037866	35.872714676	50.9437375083	25.9273788507	28.3825640535
RAB2B	7.28991132079	4.42498604168	10.1648626879	9.04465347572	6.14982010297	8.72082431226	6.78361006155	8.09528961499	11.2365661411	10.9332565553	7.89973051016	7.73533739794	6.41214916416	8.15597223796	10.1324158066	11.8624252413	7.64739236745	12.7514730382	8.8478443289	10.4700820448	7.21515087642	11.1601141224	9.23972916122	11.3188969306	9.27383219665	8.77573382727	7.8066404302	11.5336632514	12.8330871692	7.52864697795	3.21883951324	8.60511892171	5.37837055101	17.7707437926	4.72159972471	12.8802938349	8.29324836589	5.94772706673	8.64760949989	10.7050269312	8.80620042552	4.60765923268	11.5304638431	6.57631852946	8.27902724048	7.10433489887	14.0828808752	10.0071657721	11.3800612023
RAB30-AS1	3.881768906	2.37025072564	2.11719292394	2.23804190844	2.68451298648	1.57428265492	2.83010011041	2.09500017994	3.0648368465	2.08120800584	1.99040199286	1.21725770498	3.04916853213	2.16676514855	2.33629547297	3.33793070986	2.03684912788	2.63772217606	1.76288226611	2.94997594185	2.47698227483	2.22645301722	4.43845714985	1.67573715037	2.38701015824	3.04096224614	2.77463007782	3.15471252156	3.94454386629	1.53142470763	5.12438429638	1.11302655532	1.84199504782	3.14322853763	2.30611958559	3.25195926888	2.1986716655	2.64132945828	4.06768357057	4.27703380006	1.14272395965	3.74637083982	2.97228526721	1.5532542797	2.82904630363	1.84940332681	1.94075495402	2.3415335826	2.2222167456
RAB30	4.48952788459	8.54625648936	5.35402032101	6.75390430995	4.27060799247	7.77722246398	8.7259549026	7.32679037323	6.79409977114	5.9779628181	4.91004999877	6.47825382348	5.97937724323	5.31126138791	4.42217106748	2.83142361381	6.4310894571	8.08009232126	6.93674069842	8.12252348445	11.7210877241	7.93976947915	5.31393155413	6.93131342885	7.21007154077	5.56380646069	5.09940435917	4.62197641924	2.74826998775	5.02837964217	8.92741079478	8.46204390819	5.11648594443	7.3834691551	11.5678159584	5.58209830417	6.46649499839	4.56104017219	4.61769172999	10.1947770274	7.87323180555	4.01135943868	7.84057684218	4.30171946793	4.84580697432	6.44190395791	8.24606627638	3.56420948146	4.32143637493
RAB31	119.411644497	198.586205281	101.693690585	72.6299112998	95.4005812614	80.3652827215	170.430893905	80.1698268153	109.153061848	80.1424182996	230.476885939	64.4527030562	58.9764490448	205.646990616	43.1612661393	51.0256808169	153.056128869	84.5724600954	200.978628436	207.470604587	130.305486383	47.6484020081	69.1018387515	212.107212199	53.6536966983	59.0666309772	98.4352087399	42.171703076	51.5863808317	48.5736870339	137.918141845	154.518158748	55.8446627899	70.3167389774	129.682049582	81.7998042229	126.192011468	55.565664933	52.092443786	105.0830496	172.289243506	108.476297462	169.223602692	36.4659072473	125.900539643	44.1384217045	69.0132677831	83.5286374046	70.7451330051
RAB32	3.65555288963	6.75012997816	4.08260547075	12.0885180952	7.09620974182	5.37563656206	1.05089727591	1.91149400149	10.4442222604	6.50019111428	3.41754717386	4.76086650638	3.97848452847	0.928917756454	2.12741296065	13.3581133153	2.10235633813	4.74660383089	3.94134844835	1.27764890027	4.67051324729	2.12907359474	3.91124545024	1.74781778885	6.41790727042	11.803860569	3.88269003644	4.15665007707	4.15635375633	1.96114390188	1.72395848576	2.42637409414	10.5514295944	3.19595598803	19.1637891867	3.52784945724	1.29067946143	17.8268589591	4.4738972338	0.97987011328	3.22451297475	2.19922054472	3.71428672472	2.09112344883	1.39968823242	2.91919099456	1.06946122477	15.6517544585	5.24820489692
RAB33A	18.2274832114	2.3815781697	2.69455115393	11.9511137696	14.4753032282	26.8078863023	17.2136829502	16.1515687561	4.53915836157	17.0323238433	43.9067065738	15.9419054236	10.3689673613	16.944413245	17.9363852649	15.6054516966	13.9896562159	18.9812388176	25.6968625241	21.3005467386	12.569511075	16.5936598968	14.2173837082	18.7977033038	13.8268227528	4.89937079327	24.8863489341	16.5368010881	13.9986621038	15.0581746035	13.9836287766	29.8680264665	22.3867845672	24.2890417772	1.6712749423	12.32610028	19.6906489546	3.9172004216	13.752954694	19.6816962845	19.1078155312	47.2945337111	23.1719080507	14.8398345795	22.0036442023	11.7513172833	13.8031577004	5.85017972234	14.2519149539
RAB33B	1.2765867177	2.46585091511	3.29005999696	2.74688847816	3.26170295655	1.87841144196	1.43079726817	2.4181564577	4.08428625145	1.5607154956	0.418868116119	2.27498405645	1.87757261762	1.56388349998	1.39809133346	1.05183220636	1.50691186553	0.742044501808	2.18575166414	1.42254058741	2.70591769059	1.72305431353	2.0841434019	0.279421762385	2.18241141743	2.32285188858	1.5987559877	1.72643434836	1.84171365478	1.92439538201	1.51262099339	1.09627583707	3.20065632294	1.12692000259	3.22573728209	0.920218812765	2.01499244916	3.72302806397	1.39227742931	1.78482146074	0.940922036895	0.134063095111	2.39209969669	1.92193534363	2.30221104125	1.66424518648	1.02595865817	4.78303106342	2.06423651736
RAB34	4.32292431075	11.985329338	14.7899518932	17.4781792707	19.6654782915	1.79043799802	0.882137377504	1.67651948745	16.5990054127	1.79230077424	0.90347884453	6.38956847127	2.24541965343	1.54370860052	3.42846578785	5.03944722278	2.82884559587	1.36850745327	2.09843335938	0.938327798234	1.85329343366	2.96256050154	2.9619690804	0.674659300405	2.54851010798	18.6063311864	1.39721491709	2.03269613126	2.02655549738	2.99786260088	0.575869835	0.867571314054	11.0762501804	1.09657066582	11.9355618041	3.68863242303	1.2460331214	12.8841921647	1.3454671662	0.534449201698	2.46513519976	2.19225008074	2.40455091284	3.34218828433	2.22187315998	2.14824280767	0.739247985074	2.76760926893	2.10172199968
RAB35	12.4039337518	14.2082015182	13.5425410158	11.484521165	12.4278036395	11.9741547351	12.5351751311	12.7652679102	14.3027335905	11.4067674443	10.9733283518	13.566609782	10.0814128922	11.7427850713	13.4209157789	15.7790522135	12.4100629134	15.4885207344	11.2634065484	17.5000203083	15.902606056	14.5991837889	14.3254949019	18.6637042895	14.0147304445	14.1376528836	12.885869333	12.0862423322	12.2970567956	12.9909606902	17.0487734884	11.8677135536	11.1715431221	18.5291714548	12.8183535043	9.98557437165	13.1182805629	12.5306674578	9.87339949914	13.6890123452	12.418822397	12.7175435467	14.6900012878	14.500019554	13.4661938306	11.8917764534	6.95748077493	18.8920308494	13.5500570429
RAB36	2.51135903859	9.84646670851	3.6943250703	4.82716233676	3.53648126773	0.938555365626	0.934216205098	1.89396790069	3.56862360078	0.43776327479	0.193509368528	5.0576326706	0.532935473174	0.62392271612	2.01215565545	0.901895899514	2.00660635705	0.294462756588	0.818881933453	0.57736073417	0.489546871661	3.64948041566	1.08979972277	0.150260515326	0.991723568752	4.1926399483	0.426292629351	0.947471136296	0.162913316195	2.87948650781	0.206304466205	0.207708598021	9.18340659011	1.28609879584	18.133010484	0.416123796142	0.914075724833	12.6842680318	0.0921349958153	0.108269231997	1.634668145	0.246190373344	2.2051489246	5.82383119871	2.76663977187	3.88546108911	0.270529796654	0.287147684414	0.824068759271
RAB37	1.77974299728	2.37546988408	0.34089452635	1.14169386474	0.967061048281	0.780872486993	0.74471663929	1.62256194957	0.429317877299	0.591947217135	0.472501901047	0.891737483742	1.14160264239	0.982800519234	1.66131312498	0.766513752911	1.67712085818	0.874773976531	0.677307752185	1.27940522685	0.479670218077	3.13989670334	1.28815525915	0.791849564959	0.698839860808	1.0587303968	0.790275864565	0.536831842676	0.385046939232	1.3391020689	2.23444616251	0.137085407477	0.584741838189	0.233435203733	1.6574409755	0.989919733823	0.551034152564	0.387846936787	0.758188940238	1.93594441901	0.972813411535	0.675960368334	1.82581638221	3.38112155027	1.7472467148	1.6636237228	0.747634281466	1.31804573794	0.701224271386
RAB38	0.256837769288	0.687972349086	0.340733671796	0.32468794001	0.178634548677	0.115309725611	0	0.136461018547	0.505268973986	0.158818160732	0.3978235605	0.305793666915	0.120730360993	0.111463085513	0.0616492159641	0.463537554634	0.067542751285	0.175638449104	0.175624586097	0.061912917983	0.474665370361	0.0725602888539	0.351585720736	0.107551219771	0.21805574232	0.867613041713	0.102802089104	0.265615287151	0.109611192837	0.0587082896064	0.0275407912467	0.152292009506	0.226827146581	0.109256546789	0.676560779666	0.170717099551	0.0750532309344	0.731716578908	0.0430487403656	0.0275930335596	0.149332786254	0.162393714246	0.31618403834	0.0607388538444	0.105704038403	0.100207470183	0.0325031460222	1.11068729294	0.177708080563
RAB39A	1.39089499135	2.18038156312	5.59502095994	1.42031963922	0.46476707371	1.63641857247	2.54930686236	2.5026666084	5.01569190242	1.27141314466	1.22323827902	1.884975661	0.241625654173	2.06604957979	1.10221835937	0.618472238196	2.59541326249	1.5326134287	1.65702002632	3.27123499441	4.08904086424	1.20532354142	1.2228982135	4.37673713791	1.274315375	1.34981410382	1.22418047841	0.327134422595	0.789739659869	0.82247747256	1.90712454577	1.6064334889	1.06357318965	3.75224594584	3.75029661194	1.20722488111	2.64367828745	2.32560666858	0.195287591768	4.34058773409	2.42084359027	0.195005566697	1.99877524218	0.96276061938	3.9242985268	0.802207343265	0.702547508692	4.63340407178	0.426790718074
RAB39B	9.68690253083	6.3695352534	7.2666262497	5.01646837415	5.25763608348	7.6194292	8.15199047489	8.25483865482	5.32197431715	6.71060794413	8.51051442311	8.36328957057	4.85698586727	7.18182846996	6.03825195201	4.77908761749	7.21103866195	7.3412361751	8.31591541778	8.52865270502	9.46703197193	8.16590488981	7.59092405091	12.1974232134	6.01079519025	4.1190427146	6.33787344628	4.78241592404	7.56705534613	7.9566272912	6.84349374618	11.5738221201	10.3611515733	10.4895792264	5.49716966523	7.60529254701	12.1851298816	6.4271783237	2.34512260699	10.3683283749	8.49264981924	5.23213937275	10.8459726153	7.09320638929	7.43907249294	7.37998713285	8.21015867584	3.47966122931	5.18456353614
RAB3A	70.052489108	10.7384420698	5.62556635849	4.32646169789	23.1278353241	13.1946546858	27.0763107714	72.9264319376	2.72216339733	6.82950652128	9.97435950578	95.1173051176	6.79801417628	23.2842018419	74.7252305667	15.7789283837	39.0482127956	13.5661138244	14.071495597	26.7061123601	4.93092226496	133.358417188	55.344808679	10.7107280124	13.0381261592	13.0859609488	8.97790067971	8.413454692	8.891690511	113.659716923	15.2356399475	15.6145136305	9.82465353331	28.3760225904	5.38584963098	12.5531767131	32.3137008968	4.8315244624	8.85751117544	15.6091878458	38.0715950317	11.2868320988	71.0075512664	211.482532534	105.494868833	101.494981839	16.5882851032	3.34197702814	10.5110712932
RAB3B	0.668619473588	0.332157398632	2.26769470935	0.256594406033	0.969521952447	1.38219212869	0.268173723133	1.41074464196	0.770615549104	0.159741051576	0.108284039937	5.6946015325	0.156640922569	0.453777561556	0.868424051803	0.12336700983	1.59692841068	0.405678460038	0.440702305349	0.135184020657	0.302482440232	2.33805532122	0.420382028874	0.0552033179961	0.752367859748	0.504140158902	0.165625699166	0.473089250427	0.0687630166838	0.890611701056	0.00471199694523	0.00919619206653	0.142296771533	1.16643527888	0.369476901535	0.340762974131	0.622481520102	0.308927877874	0.109660778329	0.0361938362578	0.760099987101	0.0478505562421	0.473810027384	6.97089005696	3.88678271502	1.81733315688	0.0840330999358	0.0674109778034	0.804026217819
RAB3C	10.819129874	0.920819183287	1.76847790439	0.256862881291	1.92652038958	2.81505501991	4.59061376532	11.2007277511	0.343870251987	0.711920019382	5.12352426366	22.7921949989	0.480824041522	4.49184389311	8.91687551671	3.16900060123	7.02394849649	2.77269465844	3.85409728762	8.47148195122	3.98278801358	25.4096507334	5.77568163427	6.04022360189	1.44408296066	1.36849170223	1.72347340403	0.29759204309	1.26388879562	13.636878975	6.89237821163	5.75601581023	0.900909860708	5.448632814	0.972038054345	1.58859780982	9.93760763249	0.303221191406	0.328742995718	13.1955053032	10.1685839847	4.34659518548	11.5974438582	17.9162823818	12.316666082	14.1421943392	4.34616252385	2.29269785122	0.681232712728
RAB3D	1.88411773808	2.33183156172	2.60716486802	3.58454687677	2.4489285422	1.265566186	1.95446194187	2.35354321777	3.28943682016	0.929007954016	1.17553107994	3.77633601621	1.48159140087	1.54417943279	2.09585700526	1.10415376306	2.39062542716	0.632061819814	1.23989174217	1.79239889972	1.24920239079	5.04489700186	2.23572430162	1.06123737258	1.27650483204	2.85592087951	2.12251868201	1.18592708667	0.502911968646	1.58696468379	0.657686814739	3.60709107629	2.67612602818	3.22875728713	3.72295020177	1.24097133936	3.82287451301	2.58628588562	0.304599645059	2.74555993875	2.13287121424	0.341123616032	1.18249665858	3.54962702274	3.26926891923	2.42956040142	0.765409720058	2.85920894458	1.43816007422
RAB3GAP1	12.5074088515	13.5149829821	15.7065292493	10.7172104923	9.07993832807	10.4203500952	12.4528423208	12.6196265742	12.2192054375	10.3157970007	10.0286996512	17.6406288089	7.09387624499	10.8215501027	12.5980220872	9.46804755274	12.1312693828	13.8941366549	11.6687896087	12.6955638508	12.045302729	18.8219325987	10.5243265572	14.6474450754	11.611386043	11.3923276829	9.14728654379	8.05101550868	12.7740830118	13.4123400615	8.83147881505	13.0962709026	16.0375366535	14.4824999939	16.4561532719	11.8435256075	14.0583809243	15.4829730867	6.74839387864	11.3057345575	13.0359254918	5.85286356303	15.1607352486	15.184328632	13.45561861	15.123308679	6.91737455006	14.7433865384	9.47794301454
RAB3GAP2	7.43984300868	6.81385649235	8.13193765231	6.53478311784	3.22148918781	4.44947846634	5.75351919829	5.68205000951	6.1255559178	3.2165130107	4.10919407665	7.48522924313	2.7828295687	4.73467372879	4.76726521245	3.14323741391	5.86939027548	5.65291686231	6.20945624185	6.2620348829	3.34521952022	6.44212379402	3.48217260054	10.0393312134	3.56233074916	4.49085399345	3.43607833399	3.36252061229	3.7024772627	3.83725133722	3.4968404729	5.67894139039	5.14460120262	4.29242820053	6.19054936838	4.63619302243	6.81815400373	7.31143810148	1.77419989839	5.6860615342	6.44008468212	2.49544536579	7.12010140861	4.30632249551	5.17423132925	5.04390193665	4.27037941903	5.67594743163	2.65107562568
RAB3IL1	9.4099966793	2.2965017258	1.80348330647	9.00269528276	3.48236345725	8.01576258521	5.72924700585	6.85610762482	5.29783235726	9.6118464609	6.13815128813	3.38300774787	16.2616235549	6.79449054121	5.47825542902	18.4560824541	6.10385274979	7.41714568056	6.87794104556	7.17274189441	9.5801728589	5.4061005796	11.9943831209	4.90526527532	12.6834850031	9.84496122811	7.35239275909	9.99751525819	10.8353484013	5.67948016909	7.5835666782	9.65307292029	2.84656372948	5.2501659771	4.76106851815	7.91097606207	6.24435961725	4.58268379934	12.6999989818	4.51842809028	6.64559774305	12.7817520979	8.04482252596	5.87295818463	6.15613497773	5.93857603733	9.37240722304	22.1437630746	14.6135830016
RAB3IP	11.0491367807	2.69300334631	6.06024361319	7.50403666778	4.51486475621	9.86550122865	10.6350333534	6.97020695969	5.50192264248	17.0612239676	27.8651557428	7.48659045987	1.87920846547	12.9932784462	5.72412546588	1.86659746866	12.4242467272	10.9283442087	14.1229150275	22.1444436717	29.2524463464	7.10947861915	8.32148592721	30.4435174564	10.2000622017	3.44557777898	10.5039626051	5.41363114823	28.2870374612	4.01498577275	11.6479837188	19.4164676353	4.35872241131	17.9947880209	6.49548075037	12.0799967403	19.2296912515	2.91395439343	3.19199082559	16.367277585	16.5094162067	11.5916367981	14.3896553334	7.61557446084	13.8977248774	4.20903156394	13.4396634471	4.83397835386	6.28355595424
RAB40B	8.5331762126	2.64807930741	2.96496451842	12.3831833918	14.2067315377	13.4728449341	5.2136398314	11.3052808588	2.7691205638	4.69202841342	4.34538189737	16.307119534	10.0727938394	3.97069765904	9.34656457691	5.21931602946	7.99670782177	5.62684596692	6.89540573021	4.31358457564	5.70855726919	10.4022580634	5.60878127997	2.6201067658	8.03270849762	6.5008077359	10.810909758	11.5062957714	3.35730730983	13.3614555541	6.28593882874	2.54046843167	3.26492351837	4.58165759082	2.58455935851	2.75915471546	5.27727658764	5.09379457765	4.46304607124	5.67786582554	5.53200642603	6.20309118604	5.3251080433	16.1616440898	8.52847836561	10.2957108806	3.96681114046	1.92806519971	12.7691317875
RAB40C	12.3216166842	5.95862424627	6.36813109665	6.47418708612	8.73897235118	6.05836245072	10.461984646	10.421861571	8.9251291778	8.76428935797	8.37205320587	11.2818598578	7.80682083701	8.78370753529	12.4346689829	10.6731252575	10.6051814649	6.81441466571	5.75077485254	11.3083542664	5.44286496362	13.9265522223	10.7841567338	7.54830096345	7.84490745348	6.10454321974	9.93074636616	11.9516369964	7.1006244352	15.0359057543	9.56075603211	5.83672092471	4.30141132226	10.1397394041	4.27893793234	6.38713727331	7.07592165378	3.7740387098	9.53539897839	6.9339378986	8.87454962531	13.1664524092	11.7884974912	17.3111255171	11.3224861769	11.8637254119	9.02218905899	5.37838169425	12.3818317702
RAB41	3.59008571331	4.83846257802	3.7745604989	3.1726356787	5.77660357869	3.85071618524	5.09318921495	4.09729192559	2.04567338639	4.28069945134	5.7358682087	2.32215857898	7.61633186475	3.82251653463	2.72157894806	3.42970968454	3.28150943424	5.68609876469	3.50054447119	4.96510935323	3.74552160332	2.11573438975	4.26848843194	1.93436150292	3.95749269391	2.08773042193	5.07059448609	3.11799996536	1.69262571777	3.72763785634	9.48640915159	1.60143899702	3.01113157636	2.48904135258	6.0562044088	4.38854513197	2.31406151118	2.94037960489	6.10017306743	3.02276139402	4.69001754037	3.46652380779	2.43631905055	2.35697483884	2.65007259968	5.16653760608	8.30228858445	1.05518173871	3.86122812845
RAB42	0.16244677043	1.15899174895	2.73177605473	4.25482693864	0.670255127118	0.46494150831	0.366669147012	0.250102659097	4.78280458868	0.446320093902	0.72912199683	0.328798328096	0.425948343572	0.363002310424	0.193337220096	1.05723160918	0.168591310383	0.306883877357	0.632265773179	0.350684342455	2.37157549374	0.255999688829	0.179240869651	0.457750489653	0.666745442372	2.4752202603	0.595857177584	0.453111187626	0.515625129608	0.207128501117	0.360904382541	1.10169256041	1.44810404245	0.719539560667	2.79685561675	0.296372976916	0.0936689897213	1.00547155943	0.482159056847	0.472847133579	0.301063117241	0.272828889186	0.776656426982	0.15510697218	0.168708251659	0.323238041433	0.342202464733	2.3008362641	0.294576957399
RAB43	0.150778333804	0.32088998829	0.225615216369	0.282511592764	0.122346710525	0.147694575781	0.163067956749	0.13108967265	0.258484482699	0.165280698229	0.193736182755	0.134638666208	0.110743074318	0.163587878458	0.099526859874	0.1319383409	0.195424879459	0.126309417641	0.147287986165	0.215482189717	0.318030718754	0.189024204697	0.1850489516	0.294647100448	0.160013856191	0.269084253324	0.173508134259	0.14993387932	0.150145299211	0.185249884981	0.113176042571	0.286618849671	0.3210116704	0.218075279326	0.321956142319	0.313189429526	0.201419438773	0.317360843614	0.0842401718234	0.190334434557	0.194510741362	0.146973740745	0.243223532211	0.1426286049	0.19004118405	0.0617688403159	0.082685155412	0.565297629503	0.163442060872
RAB4A	17.6732638794	18.4866196496	12.6573593657	9.71043955936	19.2782746731	15.756166665	12.179981687	16.3127885235	15.7947473795	14.6144768118	16.1029493334	16.1239488272	16.1307023767	13.4338533065	17.2446453404	15.8409068451	16.5315475045	21.8830384636	16.7732659967	13.2197707683	11.7100127681	18.0687313101	22.8319195659	9.88534345711	20.5327314794	13.5778003811	13.6784429982	13.9716542254	18.0390164571	21.6058477986	20.6063569902	12.6799133638	22.2693816558	17.5244860409	14.3597284679	15.8862963186	14.5069602937	33.7149046174	15.1727734818	10.2463937475	15.7346029808	15.2734722557	13.6371536128	11.5596498427	11.0762104379	20.8807543049	18.5817016188	10.3774716329	23.7165839857
RAB4B	4.1658188979	5.06392805035	2.63901490402	5.7130539	8.95154042673	5.57413768951	2.32933588218	4.8747466722	3.84627045664	3.88434668199	4.40065961104	5.03706455725	7.95735204588	2.75978993257	4.16367091741	7.11902147373	3.41095918215	5.46384135524	4.66331740291	3.15956050115	2.51887007063	5.0119609604	4.89480256061	2.69140985798	4.94147986949	6.29249288852	4.39918261665	7.35965203914	3.2901918717	4.86619323391	3.64324374834	2.82680765065	4.91356620956	2.21166110057	3.41395763687	3.40391698822	1.99486525852	3.31205782986	7.01093804813	1.64796011264	2.53183222833	8.49523234786	3.17264081563	6.29680021787	3.97269444812	4.95188309346	5.28541442701	3.61351960953	6.97861182108
RAB4B-EGLN2	0.0427450221534	0.0479950233215	0.0269031679205	0.0262466386423	0.0758110121124	0.0533852569323	0.0112270619121	0.0210592428285	0.0163376713985	0.0245094917806	0	0.0346070082681	0.00853949299221	0	0.0348845505552	0.0874317648435	0.0163797600782	0.0695701929533	0.0425906337746	0.00500482397203	0.0116779143799	0.0513233020331	0.0205806960833	0	0.0123388050405	0.0185261754172	0.0218141744695	0.0462461176785	0.0103373501678	0.0249153083063	0.00779205468837	0.0152074019444	0.0320878495308	0.02472936903	0.0116010808223	0.00805010141761	0.00606704096005	0.0247191571252	0.0487187366826	0.0312273419581	0.0105625981007	0.0153152305504	0.00616946519316	0.0137477668416	0.0224299560052	0.0396920666946	0.0183920853312	0.0230638003997	0.00670380682439
RAB5A	30.641709841	33.8507145375	32.1148943895	27.3919681015	32.1333937963	28.7748932618	29.7580172392	27.1435501848	27.8095504538	28.2041179734	32.871073442	30.8403348579	26.3318977767	30.0801048955	21.765742972	21.7145476566	27.9316107568	36.4687253427	35.2796617358	34.8534209227	31.8037384655	27.5757254296	27.718641541	35.7620474146	28.3159928054	27.7204323882	25.6794559958	25.3301868784	27.032094217	31.8637302992	31.2757882229	60.3218010871	31.7752984955	20.4421163968	30.5311559478	34.6792881815	30.7137961707	28.6933771629	17.2398168198	24.6334164441	30.3882849739	16.6461422936	31.578349727	19.0048583992	23.438142527	24.0316310672	41.8887979768	26.393256502	21.9966921269
RAB5C	46.0544095785	29.9083974842	60.0575563288	40.1722367139	35.9548666568	49.0583634892	47.2060177451	42.5357500316	38.3686780759	39.3616046531	53.2323316899	32.4403037153	41.6711051231	51.6453600138	36.0261256772	54.5573521713	37.6406767947	56.7229015209	48.9366227812	65.261443571	55.7595583911	37.0570598704	52.3828210367	48.5308973115	43.2549815376	43.2130087055	41.2172940487	37.9553537253	36.9317466196	41.9992055022	61.1492596971	50.6136265576	36.9491645456	47.0906994502	39.2111090503	37.0485785203	41.2629475869	35.2266588834	55.3686942545	40.9362290781	54.1879989956	53.6029879748	48.9306339975	39.054291063	39.5554102018	38.7666625995	45.8809786684	55.9382656976	37.8931211787
RAB6A	48.6156633075	45.0405453622	34.4752337755	36.57515332	35.2692255951	43.7628842166	49.9942924364	49.5556759783	36.3586818258	35.1880160349	45.6944746523	71.7914964675	26.7463461182	34.3068064344	49.7943756152	29.5224029709	40.9780346658	52.1689332163	47.066986806	55.9797411976	61.3049897	81.7013883971	60.8362601865	43.4670070657	36.561425466	28.9882086338	36.1670547236	35.0255329442	43.725578692	60.2237962582	65.8280037379	77.2723036276	36.6630505028	59.8495469166	40.9640597031	45.2592091598	42.502833888	44.2207696584	48.2573067606	46.3973675059	54.1569257795	23.1986657095	53.2946831313	62.5166934947	50.7055131365	54.2778797178	55.6310994764	36.2864912722	30.7384043167
RAB6B	49.3605535607	34.7382916878	29.6297759885	13.5254425202	21.4051835111	43.4143429926	54.6510274739	72.4210948341	16.0317692468	26.3753314326	28.8450011221	75.7388956418	32.9219681707	47.6147841638	44.8071138579	25.4992204123	55.0246057699	34.3608912528	25.8483584795	41.5740125964	33.4337512153	97.1754152868	36.6136820936	19.5674041535	34.5491893772	22.109091466	46.8618743736	18.7223306496	8.53487264017	80.1711555072	49.68323197	13.7075190626	22.2101063896	33.2596032403	27.0866971052	23.5107012407	25.8592885236	9.87944234103	24.2568480555	30.5786985834	51.4894178079	25.8310121521	41.0317352724	85.7817209802	57.4586931688	80.8240663872	20.001035982	15.2561883416	25.1194588929
RAB6C-AS1	0.353102675532	0.143344974271	0.061732857967	0.735622031723	1.74510589104	1.08888439986	0.964233753114	1.18737013237	0.016066686978	0.385647450311	0.496420868273	1.21384366314	0.716616779356	0.722044654006	0.388800639045	0.041688038708	0.221933512977	0.299728414412	0.535187066214	0.275621447997	0.593351310594	0.588840341065	0.38229854677	0.984183990495	0.408516306817	0.904871607383	0.781819129149	0.18949607285	0.169431499015	0.315804214222	1.62451613296	0.312396774003	0.00901589289533	0.097276783619	0.0912692780415	0.248052795847	0.409693494984	0.125597292461	0.079851107414	0.854744698091	0.110798952576	1.4257940565	0.291222503856	0.766118589514	0.299007387688	0.947961652911	1.33843988108	0.105845848226	0.37797655221
RAB6C	0.295111632947	0.0853088777673	0.0604030801051	0.508262956499	0.553186175538	0.409524237623	0.1796001309	0.762426772804	0.027511044716	0.09630038364	0.150764250293	0.738147791313	0.165366240393	0.228753759486	0.186016902587	0.0267684658306	0.0965367128122	0.255218374052	0.316756585076	0.143269799988	0.172064099436	0.449401854056	0.161727460214	0.260469234549	0.166218751219	0.257369243759	0.299985689688	0.0486712189714	0.0174070891606	0.174812285109	0.0918474192633	0.132306869665	0.023156917752	0.0208209224125	0.0781403531677	0.0677779270575	0.291164694503	0.0468277300954	0.0615281996445	0.354940631691	0.14673767381	0.103157416312	0.192192383495	0.682921994412	0.308453837265	0.577667551282	0.273572549907	0.0582557846195	0.129818401617
RAB7A	108.646591331	130.529746729	179.057088798	133.579151971	119.484126218	136.405710709	127.735865914	117.145188982	106.06472194	109.752133033	155.589633765	114.74773231	135.402854626	119.170309291	94.5820440981	106.148063074	107.466948754	139.868098392	144.82455936	143.304966832	126.400210829	111.636404606	133.237972084	158.606381523	116.85793425	180.444154195	110.279266816	115.996484247	113.712434598	108.878650158	156.280660866	249.621437454	163.656743347	145.774954424	142.681009863	122.112338022	124.030248916	137.43530886	139.293888192	108.260485182	124.166697613	87.6425736459	123.30230464	131.105788471	136.076442334	126.320552172	137.827315766	280.605485636	104.194427077
RAB8A	3.4195655407	4.74758708346	5.16589022776	6.59431627344	4.36502117047	4.06191084273	3.69565204617	3.23150044612	6.41684783472	3.81390544339	4.72824354825	3.05792685108	4.01628756646	4.26121709329	2.69968183368	4.33289079392	2.86200256749	3.96796219445	4.88919717824	5.0022747995	5.15453602227	2.69028523292	4.67380431967	5.41548500035	4.83700648669	10.6766927091	4.47158639092	4.57843246695	3.26873344953	2.6012714604	4.23603472378	5.22077344793	6.13629324094	3.68161518415	6.8737845347	4.11534490165	4.10920415409	5.96705500554	4.48709794749	4.46600769669	3.43478353819	2.97135239977	3.41240120055	3.11978435765	3.75133776626	3.55485566131	4.57427566609	5.74000721214	3.7982263661
RAB8B	8.75119496163	16.4855736622	17.8484023225	8.73582268596	5.31367645352	7.26807078454	5.81896243949	8.34961314505	14.727105323	10.4253432837	11.3174456564	10.9670840412	5.19130394667	8.42796957609	8.07055418809	10.8827326529	8.4977502296	16.4554902991	10.1254931783	9.82775724146	10.3726289746	10.0500273445	9.48171666125	11.8424406789	7.68834145419	10.4691239146	6.17263529365	8.26030144669	8.8885367466	9.43603097269	5.85811166888	18.7067304139	6.18729462752	10.9887923565	10.8704313662	11.0701557921	8.27063923976	8.13204057104	5.49809681438	8.68334193886	11.9851586566	4.48362799121	9.71265786686	6.43411350994	8.96380409504	8.664255838	8.8305318021	15.9184631662	7.90372636466
RAB9A	13.5638680048	22.0648290485	13.5918017439	17.3540096081	16.7591937382	20.2657368692	16.9734546772	15.621030955	12.2360522121	15.4884632131	23.3534361357	11.74606411	21.3728712823	16.4406267487	13.3285876497	23.8316978374	14.2187622159	34.1820964279	22.8396390919	17.9108906903	20.6518428389	11.381940807	14.3271463076	15.5403089566	18.1851337977	15.7415769936	17.9502360454	15.1348908744	7.53252802792	15.850160582	20.8549709693	24.564919063	22.4694644668	15.4263238385	19.6118230367	14.7820075938	13.2011238626	25.741689924	25.4673440158	14.4540291911	16.4574662215	21.1259212275	12.8923431914	9.06810574041	12.3456871259	15.7079501314	24.2863570716	14.5480847842	24.0675426212
RAB9B	7.52936230005	2.1697088509	3.21191021482	1.18300526168	1.96670378576	3.37628040089	5.13400840402	3.96649827292	2.61260419812	4.01250069107	6.65113074465	5.44246912392	1.33313151084	5.06060800873	5.20096724016	3.50291586778	4.69933918159	6.25769380776	3.94231542499	5.53147887453	6.65908920278	8.16471437309	3.27453261405	12.0442013982	2.88086077707	1.43969588246	3.10411977761	1.89276241227	4.96993759626	4.79605060116	4.60204196849	8.63844132742	4.2620653117	10.4031005547	1.83112134468	4.0148656552	7.07846427907	2.73630286072	2.33890881653	9.13525978057	6.31130736594	5.04102570651	12.4014645333	5.93532689982	5.87219001092	4.52005739502	5.70016262982	5.93457491062	2.57471255678
RABAC1	27.5255447539	22.5159644343	33.0491286675	50.8624307727	49.7368909192	25.5056366103	25.1990365594	27.5566671368	37.5161400739	52.4930170427	35.9536050586	36.7010785115	46.3741759216	24.5125498325	23.877968776	75.4570444853	24.7145506011	34.8958628834	30.4949257416	31.5283780781	22.6113106016	36.027417558	34.9269855778	27.363912331	45.9361582718	44.269171959	31.3980285037	60.6442414473	50.942839129	43.1544108085	32.3242299004	20.5887073465	32.118783933	29.5940404456	19.4875698493	35.542470311	19.4164097607	19.2489925215	83.2051681635	19.6254588479	20.1781818719	72.1019832109	19.8400834373	41.9227833851	28.2948004197	30.9397206255	25.035308393	26.5777446095	59.8218679004
RABEP2	3.55801475991	3.92788706083	2.58056235481	4.7437307267	4.79056637198	2.67388115071	2.4063237678	2.2289774144	4.76619360021	4.02558472019	3.9046723844	2.51825482525	2.87617081252	3.25717526883	2.05054077468	4.31305146926	2.35905135918	2.73032969526	1.98831845949	4.78456568077	2.63869841246	2.50561237271	3.38418581391	2.89290247092	3.34073957169	3.82894781921	3.64473482027	4.89046617431	3.39964339881	2.60415173473	3.17228778895	2.57248557837	3.17101682532	2.68170265879	2.50951119841	3.46905421668	2.01934801352	3.87897902219	3.57735409562	2.91270877797	2.49449078845	8.74478533034	2.71459711319	3.51174600152	2.78951822982	1.99661079962	2.85396747155	4.1880914148	4.13567621217
RABEPK	8.1739240881	6.23548633483	7.32840791185	6.27876743152	8.25906847471	10.6655716987	10.1789574181	8.5232966377	4.45244539482	11.4123357046	13.4793954809	5.229377408	11.0316213656	10.9359649297	10.8878569741	11.7685127958	8.91951864315	9.2377509677	9.48883254333	15.140565226	10.4143698812	8.86882051596	10.3349889693	9.36217661814	7.9416754085	4.36487532902	11.3197349602	12.1808276212	10.6628657562	7.42230038055	14.3131338419	7.96083122388	8.43072495163	12.288116906	7.40061632829	7.31083889922	8.13782318679	6.49669926917	16.0339364525	9.97817559581	9.20665058003	16.7127014324	8.89983901933	7.60314363668	7.6836284163	7.96393050112	8.04119167631	6.90438532318	8.76738482265
RABGAP1	14.3110782055	13.8713667209	13.1279105434	12.0003516444	13.2606467706	15.8181083434	16.0657711965	15.6826724068	7.10510564233	15.0545928468	15.6224852735	14.3526882056	7.94872449175	14.8876064244	15.0510406172	11.4683023243	16.9483766021	22.697905156	17.3287840378	17.0418844822	14.4059214471	17.0018084211	19.2770992489	16.767460548	15.7215405611	8.53326316228	14.1202518011	24.2317807393	17.5121786192	13.8276860963	11.775657175	16.8368646058	14.2474629891	20.2792648206	12.9588669153	16.8699127287	16.6745051885	13.481329704	14.0721188834	15.4865223225	15.7954627621	9.11430733148	18.1310360189	14.4205521202	15.8667824453	20.7932195909	9.76214832199	11.6204775787	19.7790464332
RABGAP1L	4.65821269178	3.06991686668	3.17571407874	3.09449793862	2.82228817055	5.01673166055	4.33203980904	5.05794374309	4.84757231507	3.06289082595	4.60720566113	6.90326377421	2.19345611361	3.98969468633	5.7704881917	2.38388341657	3.80926448119	4.25440515225	4.59312395178	5.72348974986	5.1930432095	8.37115105144	3.45557063759	5.01147257927	3.53289116099	3.99760551263	3.13806320513	2.98498228373	3.74273686923	5.14176134243	3.84988437429	6.69411462236	2.53236555424	5.40036029938	3.31180348359	3.78884941092	6.56468216093	2.7159889877	2.92451205233	6.08214732017	5.1718685152	3.73428737063	6.81067236474	5.81228914924	5.35326701598	4.64786340945	6.09050658818	3.65795903943	2.48288748598
RABGEF1	1.86992891759	1.3938618445	2.0787128665	1.2968273091	2.0510463888	1.06624270157	1.93058337476	1.33585946207	2.55092946173	1.52100366828	2.45395310387	0.98124598461	2.15761951711	1.67747403047	0.874474000918	3.82698742696	1.33946459917	1.1302331089	1.04811732705	1.95073784521	1.26109375445	1.12730460279	1.47852216407	1.47674180796	1.98313509929	0.934479188285	2.06395086062	1.69651007679	1.29408573974	1.73660493219	2.29034654021	1.04136496092	1.36630326357	0.915686355969	1.04798690312	1.20340033615	1.43554828684	1.05132926332	1.69785573939	2.0584202661	0.934801156777	5.50944260923	0.959043692091	1.09691400875	1.35423938236	0.793042912935	1.48715613532	0.843437175697	1.87517801624
RABGGTB	9.19697212267	4.7259418894	5.61097802556	6.18560099142	9.07296141239	5.72679441881	4.37010679269	6.52830116956	6.30574849444	12.8455477492	6.32604477638	5.6898153094	5.41408188275	6.75317466154	7.58616557119	11.5402509528	6.75589063245	8.8228765414	5.69393484253	5.73477919885	6.52439329282	8.53031297051	11.7656668696	5.46703543051	9.32206737092	10.468102157	6.59677163523	11.6481265068	13.7370062132	8.49094577112	6.56419132888	5.07824864958	4.79493686979	5.80636739463	4.94745190163	13.6371699533	7.75416777338	8.43131445694	16.7096286029	5.38710465108	7.34652813424	9.36458746685	8.18491772651	5.95924888708	5.8500003352	7.9497078996	8.04489968097	7.60666311664	13.3964984582
RABIF	7.03167224183	6.19875148052	5.77091773041	5.99128941979	5.32194344961	7.55218308579	4.47366537886	5.75140054544	6.15326121282	4.55240107229	9.13572859183	8.27763321776	4.52183022072	5.17948740477	8.18296090074	7.07112984344	5.9975064481	7.97873794654	7.16207077145	8.53701247366	6.63159923277	8.96776491772	5.56223378101	8.46169179996	4.68003258641	4.52995865909	5.61670107456	4.55766908516	4.25130544839	6.63639230505	6.78265653233	9.1921923327	7.28680541524	9.20843850958	7.94758538025	4.69152953741	5.41684891366	10.1922577973	5.32906793628	6.89533443675	6.72410431005	7.50597558508	5.42284565543	6.23975494581	5.66373003913	7.46706479664	6.08114244264	6.67768917987	5.07828264296
RABL2A	3.10928201824	2.0682276195	1.67522596577	1.96517229004	3.60809776034	0.853743521343	1.62073888187	1.50039393713	1.77064000659	1.79197918209	1.50800098745	1.48633298809	1.55291134897	1.97990972295	2.01687920597	1.88725369792	1.49168686563	1.2398691734	0.991082913696	1.74693180817	1.26059373211	2.28242446556	2.51576743553	1.63909097209	1.95403605141	2.16749314316	2.06492873864	2.27186362323	2.88214373021	1.40292096185	1.84678699626	0.755808889116	4.71319206892	1.63843903535	2.96452605885	1.40147334859	1.21833008909	7.97044391256	1.51857632112	2.23380487062	1.6204024081	1.32324433172	2.48577179345	2.23937117799	1.74948056818	1.38545000241	1.82553385849	1.31440341275	1.86041351185
RABL2B	4.47192159296	5.00517504311	4.35277445041	4.08062571965	3.1765072375	2.17407138925	3.34739345559	2.63788003918	4.68018759751	3.10969500578	2.34000132503	3.01456814654	2.73063745038	3.07499207099	3.19516928815	2.17000711557	2.67543429381	2.55337761539	1.64367558751	3.2294389766	2.73497749488	3.61277925428	4.32984537823	3.28814493666	3.24077453183	3.75869903771	3.04673780899	2.26408229171	3.74778781233	2.82784929212	4.02441571512	1.2229678653	4.70268871025	3.59932385317	7.36297279047	2.62030389724	2.32268653008	8.50397960506	2.54987394097	3.61541600281	2.77192624484	2.20209011888	4.69114361906	3.68966290336	2.80627790113	2.71599800657	2.91489173302	2.54819436088	3.30565285533
RABL3	5.30180271403	10.4404067434	11.3658360307	8.75882803585	5.38223657783	6.24581292169	6.04421965091	6.70471620355	7.21526190636	4.52927977815	5.8027774974	6.10834383298	5.39502524101	6.45750765331	4.2516439701	3.80899867186	5.58608917289	6.03998090451	5.93631508769	5.92824498118	6.74522966361	6.13317623014	4.6905489049	7.27431652832	5.70839115098	7.12705607087	5.63884767116	4.75448397792	4.12535749359	5.16431467803	3.9494488327	7.0607278934	8.96681684696	4.09378496101	10.3141794157	5.06359284903	5.17102294369	9.16451536024	2.5851301644	6.4165437578	7.25116045506	3.87284219513	5.40836340324	4.41112684219	4.02101016815	5.69789858796	4.15785600967	6.12228310794	4.35015520697
RABL6	12.0632226192	12.3538772682	8.40538404648	8.70416326331	13.097623184	10.5645383039	11.6014697829	11.5348635149	6.54294379059	17.7980754068	14.0929302057	10.440061696	12.0284402286	13.5853329363	14.3414988049	11.9274367522	11.5762775327	10.1606503409	7.90159132445	15.3712128675	9.05124848705	13.5687608707	12.5786629446	11.0864654632	12.2934876496	6.59450759272	15.4697589356	20.7591918853	13.1050153714	14.1995712224	16.1993271022	10.6259921177	8.61714216564	13.5348065781	6.64691996028	10.1127614036	13.6056383085	7.79877764218	20.8312092091	12.8301607567	10.3956585339	30.0084363415	10.0774905666	17.4972969062	14.87220075	10.3457774513	9.00354417017	7.01545989852	13.0682630611
RAC1	93.0326629009	138.02134667	165.705673979	123.330382152	157.028172257	125.732423389	119.319753835	107.30555265	178.870988512	118.100339912	114.489948387	93.4914218444	145.048718208	105.542521158	104.972407286	156.722533485	97.5565307562	119.032881474	123.959068524	124.793853726	136.136068786	101.346774692	112.869368563	94.2432097972	114.639445357	134.774356569	111.508925081	94.7103002965	108.282617651	149.401685866	127.299878423	95.5682559803	103.301214203	139.850204341	146.144291543	105.179034374	103.249271289	119.256198279	126.504105809	96.0032658143	100.446380035	128.528749309	106.372123891	103.961414147	84.408930491	114.642848611	124.384533187	106.61519478	114.693312607
RAC2	2.41264249684	5.89451043204	2.90217923943	3.91827485267	0.766563508072	1.41926350124	0.332914310988	0.502444257216	6.9411197017	1.395076013	1.52754705866	1.23851265964	1.79873694925	1.03186995435	1.38517980669	6.03043740742	0.826259271813	1.32110357946	1.80730124801	0.481044230165	2.90161581361	0.640239949983	1.26965500407	1.89278324092	2.54223973118	13.4591676636	1.1524380126	1.83237912656	2.60023550465	0.815238334345	0.414308348573	0.679005691953	6.06051382694	0.973513804153	10.5692581515	2.26361412196	1.09804096409	7.70906746765	1.59409553581	0.303338107872	1.06923778902	0.806490241942	1.9492805387	0.794234878331	1.48312325999	0.869691610293	0.71463275634	8.44861303749	1.00078939841
RACGAP1	4.67627303377	6.82482029348	13.3887029766	7.3904263769	6.2406638462	4.48701478318	4.70627951426	3.63725554976	14.9509683004	2.8708223906	6.34389219447	5.54451782856	2.53262673087	5.48127954091	5.20318970552	2.05002927879	4.68460773188	7.39473295911	3.93196882879	8.1377768542	8.87415566614	4.29692707881	4.29877397411	4.20213585695	2.91187274264	4.64997919489	4.82073809219	2.12805061152	3.99631774495	2.96148451978	6.32140031224	6.22709386948	3.16336811591	17.632733169	5.14755236313	3.2375024875	12.2418918993	7.13861106473	2.12235950523	11.959569145	7.11242324166	5.32422709311	7.31179385357	2.60184836633	2.80843344621	2.78099737564	5.10094874572	2.56175495938	2.58388948519
RAD17	9.73357495781	6.92154245321	6.60683650851	5.7307900977	6.55455071862	6.40281643458	5.67848675727	6.13524253226	7.51584344659	6.72337966809	5.88556953056	6.74656511738	4.80555604967	6.29712729162	6.89839261219	7.59500509609	6.8418442951	7.16744445577	6.66357551776	6.8666281166	6.578956215	7.55914124857	6.21789393801	7.21388148122	6.08333052896	6.03157303321	6.98435947369	6.70771081752	10.2896551901	5.83689771488	6.27667148043	7.04952847309	6.70299228112	8.98249586445	7.2686768544	6.92051095442	7.72348610199	8.32095773834	2.79014629789	7.81941389891	6.71335522453	5.77272429971	10.3540566382	4.68125840082	5.02659682497	5.5170609326	6.7435626726	6.07315504121	6.91074636162
RAD18	0.947712783738	2.26583522244	3.74544455187	2.80500097394	2.73267413821	1.07761819652	1.01773565438	1.01502353699	2.77727896728	0.990491635396	1.71475404744	1.55894338326	0.468580067136	0.946169698557	1.8990998454	1.22296679286	1.31984789944	2.04691231805	1.26063213646	1.68486327529	1.86608991293	1.52798870482	1.69650305888	1.5926233807	0.974412202668	1.40465313443	1.05949786609	1.45313176103	2.1731129263	1.2870970681	1.57159594672	2.24590656083	2.13122900132	2.5305337035	1.96994426435	1.48634868394	1.83326203238	1.86962210377	1.02055044019	2.14767687744	1.66632737196	1.01924361666	1.59430094994	0.705946744503	0.717954529058	1.11211923642	1.62065008648	1.00688946082	2.07786714964
RAD1	4.85782709422	3.05883032735	4.9773703657	2.97782002918	3.25867461775	2.77363999247	3.17475790299	3.26897901637	4.22294638042	2.65724766415	2.83081669151	4.32582488511	1.72530573521	2.94625455306	3.11020567888	3.49155192242	3.71256243685	3.77636943012	2.90090937776	3.79570554544	3.68877716997	4.48746269852	3.47295140001	4.40519951362	2.79036258553	1.89985572947	2.86864132083	2.83578548431	4.05446121402	3.90250469878	3.36326547081	2.60501266926	3.05555974668	6.89117986947	3.51135705215	3.46848482915	4.00234245264	4.08145032507	1.32359288475	4.92302784389	3.75479755578	3.66271910057	5.08502712969	2.7880983191	2.91242668771	2.3259507504	2.6109883846	3.09989697846	2.81402645397
RAD21-AS1	0.231244189996	0.267888640122	0.282998572601	0.22819885336	0.151898614982	0.145167173784	0.354297587371	0.180837080209	0.0736536365064	0.105232295555	0.289955978176	0.23773809461	0.142991898328	0.112486856677	0.284578097241	0.184282908423	0.26724271244	0.262430931478	0.283439608301	0.167609313857	0.135376658192	0.165268692741	0.238582487282	0.169843530725	0.166877734141	0.0954512799106	0.140489795277	0.357406563193	0.173096614228	0.26743670483	0.210769264354	0.176292374481	0.301126337185	0.111485162918	0.239086155215	0.0725830786027	0.125035375487	0.246758063645	0.219634244999	0.150835052854	0.210881482827	0.108498122101	0.317865579803	0.123955611179	0.182977108765	0.204503006313	0.165830727591	0.148537759291	0.259047102513
RAD21	39.4054099032	35.0069643888	69.1498572784	34.9831610332	48.0930801384	46.8849696465	38.5938657207	42.7526368682	39.6204362492	52.4658960456	33.3453206244	40.6145630206	35.9231439207	38.1760444765	69.5894896188	28.1954040345	44.546278586	46.9429282872	56.216895567	43.392522185	50.9175398572	38.3413438226	39.5695956446	40.7880517673	45.7199714643	32.7120646671	37.7880793244	50.6662909099	43.7196038108	99.3803606048	37.0859860469	37.5873386675	34.1432708458	67.1754049786	34.4856656896	40.0509589588	45.2632678424	37.89022825	32.4091246044	41.853511691	40.2160585258	23.1362305454	40.2801064581	29.0342511547	35.3816400038	36.7839662198	44.3385622864	27.3656712894	44.4527254386
RAD21L1	0.0324298497744	0.141605829492	0.0127568318217	0.00622276075504	0.0159767774	0.00562533293438	0.0106472026705	0	0.00774692880052	0.0309914892405	0	0.0328196133356	0	0.0184044429728	0.011027607007	0.03015129393	0.0155337724698	0.00471264336882	0	0.00949266612717	0.0110747693515	0.0194690152328	0.00650591235162	0.00480960125045	0.00585076304943	0	0	0.0328931864477	0	0.0236284737015	0	0.00480732156705	0.00434722357065	0	0.00550095206022	0.0381716347439	0.0115073765902	0	0	0	0	0	0.00585082248538	0.00651885867268	0	0	0.00581405481349	0.0109362965632	0
RAD23A	46.2640807184	38.798204802	26.9100392686	39.9072075797	39.7518400727	35.8312805295	29.2270930391	32.3483126498	36.5122339176	35.1434186744	36.50820125	32.9877987775	45.2105376738	43.6122735374	33.3937238899	40.517909593	27.8443347239	30.7690198189	32.8084921385	47.152774323	31.2587965187	32.8256421082	43.2968599828	48.097642545	36.321484452	36.7615072793	42.1328265008	50.8209804072	40.5111973293	33.486438879	48.9307308101	30.9852584365	30.1422885112	34.4434721239	22.9525820836	33.5390727804	44.4481231057	35.1805512084	57.0833797232	38.6906384329	30.5569126909	38.7282594908	37.1436443316	49.3490910747	46.0332670629	29.1030276535	34.5446019541	31.0934898201	38.4046584935
RAD23B	28.2194504051	37.0698133783	32.1421853273	23.050858727	28.6886665846	28.5846143108	29.8573056183	28.2870533235	18.4499110526	27.2199122999	31.8098100724	33.1436492362	20.3649588329	31.4883170127	30.9142654009	23.9670936785	27.1687868352	34.3173362612	27.8833727049	33.3048185579	31.3642147514	35.5929245948	30.6192059735	35.9423533672	30.5780654191	21.4462117742	25.858219901	34.4924439071	42.8968291931	32.697814058	30.4680819566	31.9241360605	36.8072684592	43.6759733759	37.6074524552	32.615135034	36.2890793421	35.2889816726	22.006052784	35.3259288985	32.0425911712	21.9090761284	33.5237295341	25.2390008526	27.0453459383	32.3032296742	22.1800458968	34.6498842884	25.5133610858
RAD50	8.47415273914	10.1581639598	7.5454878107	7.61345321005	6.04186584953	6.35284375373	7.68095804072	6.88574521839	8.44579359025	5.16290901697	6.70351724323	7.12641745242	3.21528297964	6.50098664287	6.7044600218	5.24196954549	7.81798186965	7.14312009549	6.27077885083	7.24192496863	9.06311927593	8.37427680236	6.14032681935	8.97788787792	5.52362689379	6.67111251896	6.51219302804	4.54613393782	7.52968841036	4.95131510631	6.11340878218	7.06769258155	8.06741653369	9.67638305251	9.2140524768	5.59063848598	8.12787525273	6.96077841406	2.02454497193	8.46247783892	7.76232751405	3.75977624612	9.46006320167	5.57699667876	7.68853944714	6.23364612526	6.25408076115	7.69089935188	5.59887455706
RAD51AP1	0.41532520665	1.84051595623	5.20985420932	2.13181858189	1.78183539506	0.888529913529	0.852234068328	0.646538513312	8.13554721478	0.859959306603	1.66736537951	1.13835816779	0.484006978883	0.987008404268	1.40640788582	2.15597074775	0.9394349496	1.46359080199	0.344854263776	1.33222035822	3.27398410136	1.14799071153	1.68723893469	0.811013840254	0.793009404562	1.26567165773	0.912579530229	0.573380447109	1.38106674947	0.504345060243	1.21451874769	1.09794112819	1.40577789891	4.40511462458	1.97847181584	0.928833163801	2.76325491419	2.90217206586	0.476655130162	2.61537839495	1.88154640381	0.798292921265	0.749307836674	0.410474029089	0.302690414894	0.447642987403	2.58748168109	1.52315077994	0.841346101515
RAD51AP2	0.0594344051317	0.0222447395953	0.00311727093386	0.0364943863829	0.0175684488327	0.012371502882	0.0624422412254	0.0634435137737	0.10790365115	0.0170394936144	0.0248979629243	0.124307370059	0.0415577957835	0.0168649735888	0.0404207399693	0.0276292402084	0.0835086264353	0.0380023309252	0	0.0104383640684	0.0893059408229	0.0963386890983	0.0381549746937	0.0564133680504	0.00857818642586	0.0064398856277	0.025276090987	0	0.050307142076	0.0404171260683	0	0.00352416430667	0	0.0816636944114	0.0040326528261	0.0223863722558	0.0253075763355	0.0386668286905	0.00564504158929	0.0162824090352	0.0403883232156	0.0159711863165	0.0300239574908	0.124250426581	0.0623750334022	0.0867262825989	0.0596705625595	0.0400860494327	0.0279637312594
RAD51-AS1	2.96242662201	3.02018683214	2.99116115007	3.95655310153	4.8605765537	1.92869979246	3.29915753739	3.25762645905	3.42924929068	3.41719542772	3.63944798614	1.47920474255	2.77662923762	4.49560532056	2.52948986787	4.00402427794	4.11736561089	3.8839294783	1.66874422462	2.83445077641	1.72919202356	2.52276422915	3.80147056682	2.81804065719	3.51283815189	2.54527366389	4.24020733529	5.02998107619	3.23496280354	1.63546375461	2.84286407522	1.61728388356	1.54646839439	1.4156324385	1.50530179903	3.67433494015	3.7509230327	1.84899586796	2.83848401367	4.7788742512	3.46669327464	3.47181196133	8.34425260094	2.23505373206	2.75061883244	2.18994090718	4.8571697191	1.58434437829	5.23959422441
RAD51B	0.210173792356	0.391466162312	0.672271558471	0.565741083115	0.361673043029	0.64493084098	0.480106675989	0.488564857398	0.593996827783	0.475255337209	0.403908427293	0.453360139543	0.623906070923	0.346070972283	0.400626458386	0.313751695095	0.514232895777	0.719243794823	0.255623549722	0.426313007736	0.804679677086	0.23280406305	0.396697940381	0.244095143307	0.643004884394	0.731299527843	0.501043316953	0.352291877857	0.261298404395	0.241562194696	0.213149222612	0.396686005141	0.544429139939	0.464533937503	0.612594320308	0.373517384567	0.409653064583	0.766057490014	0.343011964047	0.546048309569	0.277964297537	0.190910893169	0.326846334615	0.280859319622	0.245943552639	0.441766582305	0.418196712484	0.415277961778	0.403901447251
RAD51C	3.30833369005	2.45960784672	3.80899068273	2.1949075971	3.10520306435	2.59411468089	2.75435833751	2.92918519721	1.74964667831	2.63873276118	4.20859277845	3.19674824718	2.26625590902	2.84631170934	3.77557422302	4.12718195724	2.86302171926	3.5513744174	2.66521348993	3.27994454662	3.29844885599	3.61752142136	3.0675140861	2.66152934062	2.48485802076	2.15396556893	2.77668773032	2.42698375682	3.51082169895	3.12181668609	2.76273668223	2.33800772844	2.44086430359	4.64777854192	2.09870205298	2.67905995464	3.35999087362	2.62878642484	3.10758981312	4.43675789614	1.94238137015	4.29967778295	3.6167686485	2.98563297488	2.19792499182	3.15236550419	2.90609800115	2.36172099809	1.90494393677
RAD51D	1.45480323301	1.19818149119	2.82413054084	1.80491439936	1.52604088911	1.59902477336	1.9285339232	1.83606267982	2.16280764888	1.72521757581	2.26034914154	1.29725154233	1.56662302131	1.78903592088	2.05336500854	1.84956743073	1.70694227471	1.65599136212	1.64041571125	2.35100941964	2.58637600483	1.74205834151	1.72049266528	2.1895301234	1.61506214719	1.57207726039	1.79862731533	1.40343098228	2.28473819878	1.18503986161	2.02914161728	1.85760621062	1.84675087508	1.8973949664	2.04326499057	1.72759064741	2.11351844642	1.63335045245	1.62910387063	2.63555699747	2.15913044814	2.40804158227	1.91181214668	1.64519868758	1.39561194325	1.59998636574	2.10480202509	1.90298235752	1.23906739081
RAD51	0.225257566186	0.634576353437	2.82786210854	0.970431980912	0.85199863328	0.368047472256	0.243337168058	0.238662200407	3.28415354262	0.305539862735	0.804483752795	0.402002552052	0.203232083385	0.474234641441	1.06248423059	0.432373118471	0.440871513465	0.266095710113	0.132735681688	0.510472328178	0.937992242659	0.532202085804	0.74053344433	0.400889580262	0.403771799285	0.149593088468	0.438811527336	0.363596056367	0.562330129154	0.254126329107	0.788135890018	0.383465174375	0.335075886381	2.679941856	0.680377110692	0.369485383713	1.19637426742	1.07153407342	0.593533683373	0.96879086475	0.583561005048	1.21713093637	0.540115815714	0.280443611447	0.158872718586	0.163865203211	0.635728527965	0.28425036077	0.381767052915
RAD52	4.53232305016	2.58667211808	2.87308818261	2.75702459801	4.0858034376	2.22843737895	4.07560433965	3.27481278128	4.79514554753	4.37673423617	2.58907914793	1.29014761635	1.98398305637	5.56102982582	3.72544936909	9.58681618743	4.91883022374	2.3090377877	2.02638916823	4.11299778534	4.00115029182	2.40381933066	4.83662567099	3.32172412853	3.49185826789	2.70729103071	5.44999816323	3.60765246588	4.52231191069	1.91926366099	4.76656164494	1.91378438985	2.16115112779	3.17065627849	1.92827406418	3.63113369361	3.7225813991	2.10780665775	2.55878014035	7.05728053259	2.94350870733	2.31377130032	4.74607828268	2.04723278593	3.76977433377	2.07417505346	6.17848087928	2.27305312362	6.72292147359
RAD54B	0.268841935272	0.562995587063	1.12803774012	0.436273513008	0.734133337375	0.197194127955	0.171485919118	0.179754505289	1.06791474006	0.337663649039	0.273510365576	0.342034700145	0.0652175438255	0.185265963554	0.274255036315	0.528471664042	0.215850164737	0.287983969321	0.0765345485632	0.193361804038	0.364614152854	0.412715758884	0.366749218405	0.132145108797	0.182923908771	0.378687177001	0.146998692612	0.52459010349	0.659448679679	0.417875071951	0.147022808035	0.195846426776	0.646629704882	1.01652382133	0.80781810317	0.18082346495	0.275284482666	0.738479993667	0.0729555262139	0.375268607985	0.296574770982	0.116964990841	0.243901022712	0.138962656245	0.114200896947	0.203788226712	0.231351561657	0.419632701547	0.189734134948
RAD54L	0.172270956344	0.666257191221	2.82266747944	1.05779183445	1.13386870866	0.258183867119	0.10859351167	0.305542600964	4.31937106173	0.421453377965	0.362896336322	0.413770311962	0.199611978004	0.414529709486	1.12941990631	0.486907726074	0.30366300541	0.156212683524	0.0858243702073	0.266249779389	1.12013085903	0.537792147113	1.31052003444	0.261623141494	0.432632232837	0.440518652109	0.533353849194	0.670971848087	0.641588346202	0.247687020401	0.515017940919	0.257413211805	0.661381613409	2.6660196127	0.64521440821	0.454209178055	0.757992902261	1.29011951506	0.458141171076	0.956478317722	0.438464562223	0.228376693667	0.258587409721	0.193921838784	0.247085657949	0.255947100055	0.350852504514	0.316035817869	0.556564151444
RAD9A	4.5286079918	3.37464456096	2.70099674957	3.48808950665	4.87535060512	1.94865364928	2.73656604497	1.97478516002	4.85988313004	3.60223096635	2.19544014069	1.74080141446	2.48716778852	2.74781997697	2.48049738759	5.6862924777	2.10561049662	1.96577931034	1.45911996997	2.57347112263	2.64340054212	2.45736191727	5.81529313569	1.19995455712	3.88874355285	7.11583109952	3.14738927784	4.10687488841	5.0137239327	3.21316636977	5.70513535248	1.87620455153	2.37415341092	2.61457022674	2.39186515198	2.40961992296	1.53345660867	3.49616723993	5.86945670391	2.71495859106	1.78746446787	2.99594784048	2.14553547989	2.48869039934	2.19618268442	2.63747071047	3.56357351495	2.77864302508	4.77512851547
RAD9B	0.181078566472	0.582152348117	0.515050060112	0.486444447569	0.555844050734	0.251281391871	0.503045148198	0.274499079587	0.332742536586	0.133113224711	0.258412337664	0.281930599138	0.278272465159	0.26086473685	0.232089834696	0.1683557932	0.413663676563	0.279333112456	0.173485133484	0.477037836325	0.570814103137	0.158882602285	0.346504318639	0.181790214665	0.437260771514	0.38486118249	0.456127661318	0.386168906974	0.33685839628	0.270634500546	0.374526162902	0.144537311432	0.814099004354	0.292118589701	0.72299958025	0.131162445376	0.281727953303	0.93137280463	0.191831941937	0.616914416926	0.253846353442	0.262011884769	0.542811989173	0.179196819901	0.261911024983	0.194014022666	0.299667142369	0.281838479712	0.267605927486
RADIL	1.48778654732	1.54889525514	2.70086171085	1.65553512997	2.37963507034	0.624562171789	1.97392372714	1.54798039309	2.3434102949	0.736868316345	0.937120196919	0.95565213877	0.72949365895	1.13350015491	1.35372507195	2.47280173388	1.28210837507	1.00302061535	0.738950110515	0.876957146292	1.06023580345	1.30510525686	1.16117954983	0.576310691272	1.07121222001	1.3102577857	0.936081177372	1.04277862562	0.472343608381	1.43544065604	1.54800718141	1.39779735841	2.37139844889	1.02433042843	0.774388168478	0.671694235688	1.50422392333	2.64939118029	1.50019839142	3.10498910059	0.833071431371	3.44726307836	1.21339916599	1.58682586042	1.21798516472	1.01834534385	0.87449059255	0.167241754303	0.721841350571
RAE1	7.82890083476	4.93074884256	6.16025338814	5.87548712964	6.29852045198	5.07009191711	5.50557666765	4.93852012956	5.40738276537	6.08720751839	5.73490875474	6.6643433969	4.44818179101	5.70878002175	7.65103096297	6.98008891563	4.8503309123	6.706328957	4.33786514273	6.59050435986	6.47283857097	6.66082228879	6.17013838161	5.80375527562	5.5215214765	4.66125851072	6.08979471941	4.52954064993	7.42792900507	6.47077152902	5.88498024537	3.89124559459	5.94308154739	10.1039260206	5.47353655534	5.14012518384	5.90744099715	6.80421714409	6.6208055877	5.61997753205	5.42027163163	9.63004433046	9.02166848651	5.1915277495	4.95249597688	5.80947459992	4.72240271807	7.14914391865	5.33875947376
RAET1E-AS1	0.036584086729	0.0684623225231	0.211067581049	0.0561591301199	0.216280672572	0	0.144133206399	0.120159514453	0.0349572159098	0.139845893598	0.175149967283	0.271507710321	0.40197722467	0	0.0995218748071	0.102040949292	0	0.0637959490754	0.0607532511528	0.428346752515	0.124934381527	0	0.0293572573883	0.130216972698	0.132004819215	0.0396398910373	0.0933502441346	0.0494757019296	0	0.248782442113	0.0666896845891	0.108462709736	0.0392327945385	0	0.0496449557832	0.0688982233725	0	0.449572009318	0	0.133632377404	0.045200936335	0.0655390609836	0.052802464083	0.205909734273	0.255961018611	0.218386032125	0.131176608602	0.0246744542293	0.114751443758
RAET1E	0.110519503018	0.160862148183	0.100474913748	0.130068957327	0.137935326854	0.0817957864759	0.0677323711828	0.114949535506	0.098564453647	0.140823511362	0.224877340234	0.0546811467192	0.0367988471319	0.0543586618763	0.0801740802374	0.0685028565488	0.0847014624018	0.158463417671	0.318125379705	0.0862682374407	0.0603877236941	0.0353864258226	0.130074932037	0.0917890944369	0.0425368392143	0.199585003974	0.0501348403918	0.0697501989587	0.0534555251354	0.0572620800755	0.0335779453865	0.0436883750934	0.0908662343546	0.0532825702551	0.064989610059	0.159573698107	0.0679754985327	0.356845801631	0.0419882853765	0.0605549513121	0.0591719980485	0.0791966682325	0.350932488487	0.0592426237564	0.0837688669847	0.0684172840694	0.100391152855	0.0944183925985	0.0635544988521
RAET1G	0.402154143148	0.0836198623011	0.406226972948	0.285803110048	0.513654468563	0.206691237024	0.371648992273	0.244604664347	0.455431830426	0.370083429726	0.490251948295	0.643140740465	0.699267244799	0.10988790059	0.22285265035	0.512379239548	0.0951260629038	0.155840710056	0.16077534331	0.645258550138	0.315362627932	0.152011607832	0.143427785087	0.318093950804	0.505189372054	0.355051783113	0.266041913802	0.22157523307	0.072041452448	0.376211095409	0.14933373181	0.309111423777	0.0958378493773	0.0215425088892	0.262757454398	0.252456814444	0.0634222168731	0.699842422074	0.240495486497	0.272030916318	0.156423832505	0.160098782887	0.343962215561	0.598804985748	0.521051198721	0.345769719624	0.833139187069	0.502289529231	0.642388003203
RAET1K	0	0.0145638906915	0.293891568549	0.00895998779602	0.0230045370791	0.00809976735805	0.00766531204916	0	0.0780821779419	0.0111559553832	0.0489029609337	0.0157520296073	0.0233214634566	0.00662501705113	0.00793917909524	0	0	0	0.0193859266601	0	0.00797313299829	0	0	0.00692521699037	0	0.0505952195729	0.00992913110081	0.0315746831935	0	0	0.0106400999938	0.00692193453484	0.0563350649425	0	0.023762023931	0	0	0.00843854137619	0	0	0	0	0	0	0	0	0	0.00787344135482	0
RAET1L	0	0.0102574802195	0	0	0	0	0	0	0	0	0.0295223988315	0.166414458407	0	0	0	0	0	0	0	0.00962666364308	0	0	0.0659774915302	0.00975498619148	0	0.0178173358674	0	0	0	0	0.0149878377327	0	0	0	0	0	0	0.28528037651	0	0	0	0	0	0	0.014381167929	0	0	0	0.01289461803
RAF1	17.4483295662	15.1050579207	17.566191558	11.9979934351	14.7074716059	14.0028637705	18.8247482149	12.2334314382	19.2651814057	18.9521527055	18.2337488481	9.83856472918	11.269910721	18.4965883218	17.1244177623	22.8650226121	15.0058182048	17.8448171866	14.5744122954	18.8822339402	17.5501998344	14.2765107709	18.9562321307	17.7752307695	17.1572452097	12.1545746434	17.6068965732	18.7599730807	23.6733473322	13.0156846661	15.2015638786	14.5890845241	15.6005605185	16.5078678041	13.3812989777	19.4101230359	18.7421905153	13.3753730581	14.9488355578	20.5106838877	13.453730076	16.7027929756	18.0265876297	8.70660159975	14.5245727497	12.270766758	17.1527583222	13.5412033833	18.6589181732
RAI14	1.91475122847	4.81532585075	3.3586297013	4.62328376659	2.79448115438	3.84378479829	2.38411048584	3.12083349298	4.17644822679	2.9607415056	3.1136996631	2.38748063993	2.60289012072	2.2648095236	1.60376581753	1.33047928702	2.82089428145	1.50463109676	3.22515039431	2.4694577561	6.73551854615	1.31199305299	1.55961623337	6.29095468151	2.65551726729	2.99503690834	2.65718893396	2.28185515872	2.84450337719	2.28249764951	1.29119627389	1.82509991435	2.49339031636	4.14363306469	6.72636838628	2.87125973876	3.14069645155	3.27815431997	0.656343485215	3.08949903367	3.00253702503	1.27923516456	2.61190854027	1.26869693361	1.77781692922	1.66722834594	2.17839859127	1.92062395159	1.88982730087
RAI1-AS1	0.0917128693551	0.0572095374675	0.0320682788887	0.070392832298	0.0903658887473	0.021211545457	0.0401476012299	0.0502047695056	0.0292114856705	0.116860173517	0.0182951882262	0	0.152684719315	0.0520484765012	0.0207909993986	0	0.0976224651071	0.0355401005438	0.0253837824223	0.143176676946	0.0208799173546	0.0734121706982	0.0245319623203	0.0362713022479	0	0	0	0.0413436459495	0.0369660215255	0.0296987721939	0.0278641292655	0.0362541101604	0.0983529310598	0	0.0622276206813	0.0287868958152	0.0216955373558	0.022098721615	0	0.0279169849204	0.0188857503334	0	0.0441236060362	0.0983231169968	0.0534725194267	0.0202767878201	0.131538974924	0.0412376928418	0.0239725909784
RAI1	8.13589251153	2.66075206081	6.8888207924	4.47618916163	2.74713047616	4.51699783915	9.1026992178	6.55116044612	7.90282645159	7.11602864717	8.17044646783	6.13000153361	2.18966238136	9.11267712134	6.38725755711	4.93597958314	7.65485012292	7.66781060814	4.74756603923	7.3349575559	6.57209238979	7.70552108537	5.61254245591	9.63125999708	4.76392631943	3.40940686669	6.99187839077	4.95946314515	4.24105867757	4.82478660618	5.18441259715	8.9903311163	4.22411278244	6.08670442688	4.0995117387	5.25504441572	12.268854353	3.971395391	2.92353634749	6.98752368958	6.51713283556	5.14814293717	7.89326837869	8.3391758103	9.84527664501	4.60418847834	3.05722832141	3.60225903308	4.30636076172
RAI2	3.83239935235	0.842506079359	0.810219375766	2.24823931764	1.22266219268	4.63877568932	5.07727817964	5.85010023551	0.492027480225	3.41234380816	7.01184370356	3.54244041575	5.69161116166	5.42778399264	3.20343151374	4.37150639426	3.7684505455	3.37094193923	7.2754451166	6.86420769913	5.93266777633	4.22649153912	2.40473110434	6.87057591901	3.54540174627	1.60978474357	6.03827497672	3.92711025385	2.5620188008	4.03468354143	2.82369262352	10.6163151371	4.79786253576	1.53223764694	2.07909553095	5.3495318687	2.70778840908	1.15938220647	2.99858064247	3.24531223177	5.37127449984	5.12651934113	6.554795589	6.67198472365	6.09060561662	3.94164669899	6.06564240279	2.00976346967	2.03216622867
RALA	19.2768690116	25.6165525112	36.0867973531	20.3579528225	22.343839242	22.5182461083	20.4618028075	19.4683822315	42.5694477404	23.0966081881	23.9290279568	17.4835408389	17.4215722692	18.7678616735	19.6855422442	30.7747428884	17.9232608478	25.3203191734	22.5298003063	25.3245554148	26.7899879318	19.0377088155	17.8774483263	24.153856849	22.8453699157	17.7657555308	17.5877123901	19.3807731544	21.6005828024	21.7483176891	27.7311721324	28.5863015636	17.0684333298	31.7108258346	22.4301057591	21.6037288006	21.4248670283	18.2913500525	18.8941097653	27.1881726102	20.7990597737	20.8749956321	20.4398842718	12.3288603885	15.1529010317	19.3268493566	22.827629025	26.5935073823	18.0807102607
RALB	15.0415817719	22.1568188201	13.337081678	16.6792616456	13.4665324432	11.8379197505	11.1929859497	14.327321728	16.7741870758	8.81622815062	12.8731095057	19.1643461191	10.2087046114	9.45416978721	18.1819893073	10.5820956785	19.3390404784	15.0237453911	14.1790064176	16.4335635703	13.5923892596	24.4008707733	10.7237076045	16.2967769794	10.8931373079	16.1169813578	9.71958045062	8.43047290805	8.06115431737	17.5408386005	8.02100744176	11.1475108014	16.1794564194	12.7115213387	17.7995900428	11.3038585158	8.23367598683	19.6219969661	9.27425916082	6.73267652384	12.8102012117	8.97081354539	14.9097221931	22.0517670138	16.3157038915	17.7474133109	6.40884359082	20.2027913449	8.26426907213
RALBP1	14.7140917612	19.0890573804	20.8346042848	22.2561993866	20.0037178865	13.8612316018	14.6064052928	15.1773485119	23.9908023805	11.7292267471	12.0006881141	15.4967701662	11.5317165868	11.4661361589	15.076869439	15.1185515478	15.1237295464	17.5838198595	16.0303352785	15.2580356603	15.9459329153	17.8938295682	12.2605022403	15.7541440019	15.0550979324	32.4016501184	13.1805895017	16.6346769793	14.894834354	14.2943011923	10.364359206	9.75534829015	13.7628785075	15.3052754413	31.5251950288	12.0010423657	15.9536406233	19.6916608606	12.1175993375	12.6857156824	14.2252675618	8.39769403161	16.1940989564	17.3961615759	17.0010822531	16.3108940992	4.24623345282	25.2688414638	16.9692240946
RALGAPA1	2.52785972813	1.50711730175	2.51689935698	2.60489034118	1.51910066065	3.02628069303	3.18716567327	3.45123443703	2.41704178576	2.60708748208	2.4993613146	3.65189639469	1.42002659239	2.83795053825	2.68145429801	1.74213221669	3.64236224761	3.52068032572	3.47745380845	3.30848218136	3.6832520507	3.4939433775	2.35386998761	4.83239292287	2.59847978769	1.88385855325	2.47081992457	2.31519430522	2.94568891016	2.19638820186	0.807553510089	3.00966235394	1.27670730015	2.94782234961	1.45024835872	3.73469662867	3.98580304616	1.54748026524	1.2139431072	3.67821481771	2.77794936566	1.48859884536	4.40590089439	2.286106976	3.10967794054	2.919478355	3.06798007984	1.66217279928	2.52262861019
RALGAPA2	3.71940360898	3.40973406916	3.37149170134	3.12380837938	2.48475716968	2.30370895152	3.15960844583	2.45604948071	4.40063861113	2.13452314301	1.6478482152	2.56064305894	1.63004841501	2.46999008052	2.2341964784	1.43935555123	3.33805272137	2.95320537387	2.14402959143	1.76361392669	4.22814836035	1.79568520577	1.65797732745	4.21077077275	2.92441892337	3.11856362543	2.75941438121	1.88298009522	2.84681947014	1.18235917805	1.72166291576	2.22158654561	3.03328423461	3.51356500449	2.88830474098	2.05923308256	2.60641168572	3.18412908712	0.95992328013	3.13865901376	2.39757641211	1.18785944134	2.40448419443	1.29645336073	1.95852629222	2.30164198384	2.03327205675	6.39097888785	3.24950727502
RALGAPB	5.99445504424	7.45230964121	7.66098074894	7.16586096215	4.2894496006	5.24435298358	6.20756205886	6.76059080565	7.32445607686	5.15053068631	5.13817115038	7.69476164926	2.90369954988	5.13923732407	6.91584004076	4.38494251493	6.51358987291	7.07583019197	5.7998564765	5.90497748205	8.79074292375	7.12271932824	5.26756264697	7.47519244538	5.14958914121	5.22804443769	4.967378175	4.05932771155	5.88523425589	4.76741516796	3.94395736879	5.80100224648	6.81108071296	8.22492613964	6.90566879889	6.19109807812	7.08358607228	6.81726656072	3.13733381742	6.57559104225	6.67417390155	2.51902786596	7.2664351035	5.05530673769	5.68107396866	6.52035577459	4.53891432219	8.71866875593	4.62363372824
RALGDS	27.0251264865	37.6982337189	11.5539014002	28.9716363418	31.3708865062	34.5415216426	18.9388304558	35.6426469492	12.008725281	32.0271675758	36.2936795646	20.959761339	32.8702323308	30.5013629992	23.6076780406	23.2720017577	31.252874418	25.8322829228	27.9380088812	19.1609042442	23.9743408253	18.0125099599	36.4657837997	29.8546976465	27.7969875265	22.1356607429	38.6340303181	59.2020837074	29.9508558833	17.2827532826	38.0425331308	58.2626565741	35.0246862313	33.3138172314	20.3360038511	21.6262838592	31.5840809901	20.4925062955	14.7767078717	24.1222523023	22.6369597419	19.6617397861	27.6946119157	18.2399957181	41.5298137585	24.7317661909	38.3027094244	20.5671803084	40.5470215335
RALGPS1	2.97864173161	4.85930235582	2.85163209935	2.81330143129	2.85394632936	3.15562064229	5.00170256297	4.61661214346	1.66060915494	4.79320236406	4.00762653856	5.25288734693	1.99056581323	5.11909588203	4.21480870343	2.64793042362	5.15543244074	3.8068802206	2.21436840466	5.01922349889	4.12924361595	4.8284065726	4.17193254942	3.1878908648	3.51010701775	1.48133672945	4.16754747798	3.76332239085	2.26445819269	3.6733539895	4.92100624674	2.6530265778	2.85656900731	5.20841358654	2.62990219748	3.11822329498	3.28891709339	2.28716195135	1.47056906212	4.34939557469	4.53520434911	2.46239302956	4.77950999246	4.17007176571	4.32387942517	4.20837040809	2.89893188738	1.45202834249	2.71401580772
RALGPS2	2.79500748463	4.95219253564	3.65412761939	0.446082042227	1.07164347561	1.25494325377	2.04114114085	1.42969267564	2.73984511643	2.14328535718	2.87918979844	1.81251660617	0.554043570721	2.92880901982	1.65484394385	1.91702012222	2.42269644001	3.14699109947	2.72323899807	1.8678097947	2.79183013502	1.6316330861	1.77843629566	3.13305327915	3.16388713458	0.595764498767	0.935333237156	2.11336393381	2.74690808548	3.19319075901	0.973732611415	4.76598949636	5.83697891156	2.10845017242	6.44195769806	2.10052126034	0.693131996454	9.34029027012	1.54150106486	1.4688750658	2.32854017283	1.59848755733	3.01947191579	1.36896032126	1.77794670553	1.87303789726	2.97628548179	1.86722547836	2.45081477505
RALY-AS1	0.660150297396	0.880783566622	1.00025398807	1.16819830943	0.740795648046	0.877915463835	0.57796579865	0.632405398146	0.560705633814	0.332959516757	0.504807745389	0.77943182789	1.08070927428	0.499527383421	0.411548100771	0.681963814656	0.620707411945	0.703499653847	0.71562497785	0.461617264569	0.801567398959	0.605483147722	0.44145337332	0.783243762874	0.661664586784	0.874245152785	0.77985221902	0.322391380014	0.532163703419	0.285029475637	0.45127423271	0.391436258169	0.865266769357	0.583486081694	1.24420870956	0.345347349962	0.663700100517	1.11346798156	0.557339118569	0.334911302111	0.555087720651	1.18263525122	1.1248412243	0.50130941342	0.561306396965	0.462183087412	0.341906885386	0.742073478479	0.690219951682
RALY	10.6763399221	13.3324442386	13.7147573162	18.7111450189	17.9331404913	16.6306195792	13.6126392237	12.7748652161	15.8681704752	17.0215794283	19.3140984694	10.4091206366	18.6716360947	14.0022155936	14.8262822279	19.4443037806	11.8760476993	16.9274097675	12.7835336595	22.933014074	19.0346584798	12.0230433235	14.4065475239	16.0907568862	16.8761300208	13.8983377843	17.3347166378	15.7891235302	18.3956070084	11.5880790517	19.7896512798	11.3142645396	14.8234479628	26.1193386294	12.4970091476	13.1463963623	13.3743270577	13.7868491394	22.1301829834	15.4824261559	11.2036112916	38.9043416431	13.1387683322	10.8749712304	11.8363233112	11.5969839819	17.9131934227	15.2062194757	17.5178663583
RALYL	4.71638853669	0.769735962759	7.36224931782	0.336917654807	1.00439289126	0.487313989238	1.53404886691	3.60438825582	0.0279626914395	1.20720318958	0.329829426875	7.24269851762	1.32028879103	0.935572703214	3.71839098191	1.11552478942	1.94062618473	0.252320616862	0.364479343904	2.48413743044	3.21129263967	8.13126338546	2.43442695632	1.96461294622	0.904573350179	0.75043257801	0.348469179295	0.237457203179	0.112054780102	7.08833383831	2.48947390247	7.16642617052	2.18894872877	0.694843227989	1.77047499594	0.514383386483	1.46414757741	0.525324304306	0.375229820441	2.46747267158	2.57616949567	1.27131769298	2.24913713113	10.6982831276	5.18690508406	5.28597717492	3.1513893888	0.450670369942	0.382462667879
RAMP1	112.065892382	71.5614354373	60.7058756305	106.155205298	84.9887522165	67.0413412097	151.729497476	89.3094841702	80.4831823152	84.812454684	145.488199677	39.7041522415	213.078875458	130.465762853	70.1035433109	196.510691682	97.3464008006	110.79565863	161.081780593	151.562722877	77.9863897964	58.0067397105	84.8044093369	140.612434224	66.8415066915	85.4339233427	139.071690828	111.823506051	61.7900530114	84.1257914409	133.531771861	74.7769520021	95.2607382867	35.9293784197	80.2845230338	52.4251829967	76.6666842475	106.460036226	96.6098273064	64.9761715769	113.286586596	516.171622984	82.2324565896	59.6196641696	61.1456959664	74.7343901995	168.087622744	104.786648406	131.619859494
RAMP2-AS1	1.42316310514	0.208688533507	5.21946630968	0.64805992345	2.8359163205	1.01693278776	4.10409046219	0.898241379935	1.3548017927	1.42601374407	1.47457110172	0.859861270692	0.556962205487	2.21807096788	1.65767316606	1.32317014701	1.97045605626	1.84278149926	1.82103060212	0.764765441181	1.51968527088	1.07116952332	1.07811146884	3.49676935443	1.8432851447	3.64220030496	1.960250608	0.833062562721	2.34372381198	0.840885677577	2.71530858901	2.07817466399	4.22267895295	2.36942271895	0.403543930407	1.40511545879	0.964764317578	0.598828698197	1.14491953393	5.4603157665	2.17171629217	1.24623279229	4.67149151258	0.841148604308	2.13633491721	0.81009853834	2.66951322414	0.401137480465	1.03687207563
RAMP2	13.1681998238	4.91889064946	25.0376160168	14.2800976229	21.751310817	12.2001123055	19.5213864085	7.63060017632	13.3195214261	12.3077786234	22.4415663383	7.42743871311	14.9060718242	15.0666737953	20.9006773536	22.7651461639	11.2790343031	11.6775854404	17.001119947	11.4901777616	15.4462644366	8.1947934239	13.1506703937	21.5138742763	17.1273953195	24.9222003088	13.1353063469	9.51696156674	17.1351033925	11.8372890202	24.0923747085	12.2094242629	19.2905395202	19.4499018519	6.01750487564	26.5241655619	11.4522955498	6.09039227729	25.4536302101	19.2611632475	15.8290883517	53.0523855321	20.6198681714	9.56483513663	9.17267970877	9.29673058844	22.6748137726	7.49002945107	8.84438256357
RAN	41.4868851043	37.0502481505	38.5000391207	30.1174140334	37.3927617455	35.0811617649	39.1996019546	32.0052960392	40.1066130513	36.4773521647	45.2413273004	42.3042775298	31.199680985	34.8324585619	45.9192641217	72.0729500009	30.3105270622	39.5617962239	35.0379109015	41.6734338637	45.2321238546	43.6687086275	39.0745095838	43.6086296176	33.901600784	32.322449307	32.9068155588	26.8681772766	53.8429678272	44.380835716	45.1889302776	31.6634907541	33.7639259307	67.8956525119	36.8110144755	31.1265037888	42.4771732449	49.6530840214	42.5191739439	41.8354852149	38.5487402968	53.8310340889	35.8418475201	37.2379905171	35.1516041261	34.3201758811	37.0804871692	34.1906369288	29.1511475973
RANBP17	0.126844579794	0.0276307199364	0.0274562577004	0.163808105821	0.0972079283543	0.459611141788	1.10921032933	0.510852825194	0.0461729077604	0.567611112977	1.024184375	0.0991634182608	0.243351080704	1.25118988449	0.254689269809	0.497936564771	0.947697187511	0.72794971335	0.34940165751	0.484447201613	0.924103013801	0.414595451056	0.405535005977	0.746509791102	0.473670708518	0.0829001268941	0.911055810581	0.446555002771	0.808282421726	0.248407414326	1.03868592258	0.524099943461	0.0194325994962	0.819742140536	0.0519120137112	0.695798099996	1.20882410739	0.062583225809	0.353779218823	1.3385118781	0.98759091182	0.595145707513	1.21615463361	0.247690537523	0.591646455282	0.162922597523	1.43808606952	0.308256724423	0.622061804069
RANBP1	11.7754138698	10.7865682397	13.6506656567	8.89102186659	9.7811787724	11.1839456716	12.926641604	10.5458691988	15.3836708638	13.596208388	16.128708611	7.54723293425	12.2789170197	14.0720522283	14.4176179447	20.1018683155	10.4320608144	12.6122143648	9.24061944893	16.8066092893	10.950220128	11.6086846594	15.5899930551	12.2609243751	12.5410004674	7.79341527141	14.789240989	8.73633638065	17.0991603143	12.9188245428	24.8133025117	7.13840448408	5.66435142523	26.6548743733	9.07814191986	12.0351646149	12.7543285651	7.82319607428	19.6803932539	14.6276061749	11.8332178636	29.8541624827	12.9834713137	9.08306061708	8.96237372339	8.91241597473	17.4657879691	6.95048732765	13.3569550895
RANBP2	10.4027930115	10.5440342942	8.72210785564	8.16264647918	7.23456974453	7.27411518237	8.95019331362	8.77682376028	9.19235256455	8.28220594259	6.63793211185	10.1612345448	4.09933772728	6.75020197745	7.71967002186	6.77299358448	9.87272130426	9.39134589854	8.62573198076	7.40458051723	9.35262111152	10.6985617533	6.60664769422	10.1374368402	8.47447976399	9.41389411969	6.93068524602	7.61094109574	9.45051274547	7.81983011866	5.59522225288	8.57401158965	9.20723718096	8.0733012412	11.5836447807	8.89271250861	8.95185876918	13.9823077389	5.01885954627	8.50240346296	8.49828675527	4.27872521466	9.20166205041	7.15360219902	9.76664135633	8.92255802246	4.66029906866	10.4103151044	7.84991474975
RANBP3L	8.89810275969	33.6317003069	3.53128678196	4.975710618	15.2457080006	6.77669456548	10.3804052369	12.451141123	1.06280123125	8.04430963696	1.31551270773	14.5688147089	7.35643422311	5.75947423468	9.99931462482	4.05079002884	14.9007354442	19.4302580374	11.5852096236	4.61584065946	6.09087615915	10.0990523352	8.42373459657	4.07610488134	9.41351761929	12.0088949707	4.34954400971	6.99589073405	4.03480332718	16.0928665355	5.47081480358	10.0995779448	8.20485126638	5.58761306537	18.3980102268	7.49260496502	3.21344261176	7.87366345927	1.5439986069	2.9870094707	8.81058720904	1.22030691381	6.85360439806	6.1861700869	8.12731414506	12.200922479	8.16037083229	8.10988339743	9.30512906055
RANBP6	10.5282024846	5.88955731488	10.1193157857	5.33033838239	5.92911700505	8.93349021522	9.99232884881	10.1161241233	4.41164183676	11.7688878654	9.43356271526	9.75869683236	4.96397578664	10.0806190063	6.97947906933	9.10149011202	10.8632012745	8.65187028914	10.7067165884	10.1839136652	11.2710003454	10.8405732554	4.97606473584	14.7718459632	8.01243041769	6.03870450043	9.09036108904	6.77292455927	5.5769248534	8.72650111	11.2334939361	9.55591262253	9.45704671841	6.96053362875	10.0597925621	12.783341487	10.2992024835	9.17796603254	7.9400644719	15.1754610213	9.39497467314	5.5890532848	14.0593617463	8.83028693371	11.0237629947	11.2689564554	7.68855784478	12.5665277923	8.78979658966
RANBP9	23.9056293644	13.410562829	21.0254084845	16.7191284198	19.4365588089	14.6459669087	13.9515733122	16.6157237158	24.5044130252	18.7502445185	15.5094000851	23.8427087594	13.2441106813	16.0212270727	19.5410547021	18.3956224251	16.9442965597	14.7336493425	14.0346000176	18.3890271891	19.3400811549	23.4428727526	21.0777564803	19.0421410822	17.0892800031	25.250385566	12.8185290172	16.1960861063	19.1509835688	25.5941481017	19.914452393	18.5586598825	12.0735789616	23.2463623641	21.0569443355	20.2501491719	15.9844577739	30.5122932207	11.5693972053	17.0294442104	17.2519495453	8.06764888574	21.6421871292	20.4763252355	16.8817552682	21.0271319588	15.2369057831	33.7765411821	16.9413089997
RANGAP1	27.6667155888	12.030405503	22.2167573041	24.0686449136	24.0225695738	26.5821279054	20.7430223912	31.8794841565	22.7586313433	25.7474777594	33.2158378785	32.3621147989	25.8417688346	21.0658001044	31.2931443289	24.4684261975	21.4784902639	22.2957378396	19.1682300984	26.4189347289	18.7069379526	39.32613662	26.5321154098	17.1959612457	24.3590852594	23.17495679	27.8617953943	22.02422713	19.8923921743	35.6140479139	23.4592001513	19.4798458818	10.210228407	31.8984376192	15.6718812104	16.367837097	22.2044169754	12.2808232263	29.210075595	20.0078128561	19.5230349347	49.8122905081	18.9713684903	52.713931533	35.1416638338	34.2743837417	16.8725544892	16.6810014542	29.0848670329
RAP1A	8.95417346171	13.6992505085	13.3672319271	16.5704964757	17.5388886155	16.242721762	6.75967455227	10.9465274225	17.0163979842	13.6920113751	7.99244413023	13.5913363487	10.6986834191	6.8844992808	10.680004156	16.248342627	9.75089604622	17.6865965651	10.1689488048	7.34304570523	12.9418649567	11.7551570092	14.2230392967	6.27791200096	16.5153968682	17.6571280003	8.02097179334	14.3928501655	13.8945198132	14.3851360925	6.77195049625	5.50865868634	15.6072162926	13.9807300061	17.9901716192	15.3901655548	7.75156606912	21.2111615349	11.3774894841	4.86298536093	8.3987376092	5.22876007185	8.89010900953	8.72774070329	8.34886589831	12.6741799652	9.51424037039	17.4916099874	17.8769660408
RAP1B	1.43967515424	2.65015702734	1.93158854349	1.82094537481	1.67082840833	1.5464120589	1.25758533773	1.34519860155	2.28193739601	1.30091266944	1.18212271331	1.40144901827	1.44720817015	1.11286208982	1.08839200606	1.03000607218	1.35166375723	1.38739809096	1.67811043908	1.46003110637	2.29405983258	1.02586380524	1.34083927404	1.70889600799	1.44622491522	2.20258532786	1.20896518906	1.29328351768	1.29693962099	1.31737597031	1.32053802463	1.62442465944	2.36139531889	1.65710491793	2.53159385547	1.54141576263	1.05415570799	2.78210670095	0.687419591707	1.23833958042	1.44383801905	0.930310761911	1.2944504435	0.845600859522	0.972308539702	1.21051298261	1.18513443487	2.09355651432	0.924049852039
RAP1GAP	16.4183087887	6.22315175778	11.2093206141	4.84995809957	9.88289303246	8.13088847982	19.9882035572	18.0351758106	10.2419783229	6.16725250744	18.7925757414	43.6933985014	3.10021878662	27.3679903341	23.5219432313	8.4315434608	23.7937176477	6.11866522645	6.45380572987	19.4125929506	6.60895280183	28.1406262556	17.1871055898	6.45901451126	6.00324887911	5.2881543257	16.1105543689	8.53513887998	4.98994400592	23.9267138978	8.13956001803	7.92000172033	6.53096502897	4.63077845947	4.70229602471	6.64182464878	9.01786414015	4.12010792942	5.2674054726	17.6726787348	26.6361734872	5.58422978297	14.0604566674	46.7810968933	41.1492918445	24.0039115781	6.64129732322	1.00125548152	3.52250044383
RAP1GDS1	13.033553037	16.3647544406	7.15913684062	16.6811978103	18.2901847227	22.4864594524	8.71630773265	16.1838184531	8.01280099746	8.83660264149	6.84752736674	25.9096143807	9.81931644223	7.82053948651	14.0203092493	10.6799034978	11.1543025471	8.32321110557	12.5907304735	6.8848606301	12.6477173724	20.9921587793	14.8926379045	9.69272981206	12.444715392	10.4347043553	9.95079066556	11.9642901326	9.335610622	16.5743897819	16.9787277047	20.6344706165	12.6621782915	18.0363543598	14.3143413483	8.48423697548	11.0972353581	12.312279932	9.2669477313	9.46873718406	10.8524123072	6.18817904668	12.3741659491	17.4454104657	11.9875254014	19.1462223187	8.18199585467	11.6088667041	12.1467492028
RAP2A	43.2733260699	17.5643345617	22.4046153133	15.182575457	20.0894781339	40.3449383021	61.2308869692	38.4169059478	23.6778967756	128.022795762	35.1903248561	28.0749696296	14.5473176055	51.1732397861	36.1588700348	46.6428202162	45.4652882863	47.8472481438	47.1621380653	85.6194600263	76.3018006233	57.7473973631	76.2485452235	66.0258692078	48.2561272579	16.5248528886	43.1333434151	34.3931629931	99.8366097963	48.2383986912	63.0706616964	58.8765186888	18.6072797842	77.3665713374	18.9674703483	79.6437795434	66.7247380946	14.253032714	23.9622144244	108.149978572	64.3626235736	15.4760432208	44.9358923132	30.966521479	40.5976807618	35.9419278607	64.4497996708	38.5663491558	37.2113489012
RAP2B	4.1477506731	5.07047912811	6.76070465563	5.37287933764	5.58993363516	3.382082305	4.89288247273	4.39899841516	7.45652955064	4.8997392818	5.20483182369	4.35442116982	5.16201380987	4.01625177239	5.03086222723	4.65780311971	3.09579469527	4.58320904269	4.01359837385	6.34134874238	5.36680296632	4.10766843208	4.17951802422	3.28523030274	6.61181560841	11.8003445206	4.56821018656	4.05289130897	5.71942144463	5.26147905425	2.52993111679	3.59411005714	7.72721649078	6.47228074623	10.8804098061	4.79393388646	5.26575112376	7.40921828595	3.93093345914	3.59395886131	4.18786122115	3.58186203702	3.23754260049	3.71243950091	3.02355258093	3.75391813922	5.70615572528	11.5369677457	3.31975412001
RAP2C-AS1	0.594646602022	1.32365007899	1.77939043865	0.87438939727	0.68459316396	1.27252476269	1.96053362409	1.51622379398	1.07659525242	0.831472032105	1.33356193274	0.907969082169	0.837831489202	1.13674500714	0.681116903375	0.622701814897	1.29524249858	1.21887669484	0.914735037154	1.74061295255	2.30005044362	0.740287831048	0.813717419861	1.06200239376	0.939563713233	0.915607494476	1.08077019546	0.829585511145	0.643350951549	0.68105600669	0.581931622736	1.18769121068	1.55397260211	1.20860420134	1.18917640125	0.954852216168	0.999491808612	1.66510367572	0.309149042331	1.19465115674	1.12526171472	0.302765995805	1.19253528893	0.598920140552	0.914204663298	0.830339048741	0.794516240505	0.933002800546	0.589009814537
RAP2C	6.06275962781	8.60982700055	6.46118972002	5.49494859135	5.54475262387	6.35841572196	7.12554601547	6.54498049781	10.6464586429	7.33477788457	6.24973936954	5.77300027094	6.63584549127	6.71670548527	5.30755136857	6.07653274852	7.06100113478	7.08571908405	5.20363841194	8.47051022282	9.24717691962	5.56607940657	6.81030626439	6.8903319245	6.9933383619	11.9444771717	5.94301173805	6.26568074632	6.78508721859	7.99925394772	5.91296039654	6.64166846476	6.68038838426	6.93415591129	8.58461105849	7.76376568302	5.22568469947	10.8320871211	3.21611096976	6.64077143091	8.27104141676	4.06814065704	5.56990344172	4.78836922474	5.83343894422	5.67537344724	6.88779129387	11.2703475742	5.99331074424
RAPGEF1	15.2455377646	20.9267509525	19.8004722402	16.7649279793	12.2870248559	14.8680634471	23.0600436416	18.1144286303	18.8535817957	27.7974670557	16.7188860961	18.8783553052	12.0016207803	18.5563151115	20.923703104	17.3748446058	21.2197499302	21.4443647341	15.8555617023	24.3549723219	24.7676255656	21.5140751266	23.4227896898	27.3255413769	23.6349519791	17.5464828448	17.4813286135	20.8743017389	20.3878853732	20.7372758418	18.8367880959	28.9507450392	39.351257743	26.8871124306	30.198199896	24.8987325978	21.3584354303	28.3429707325	18.0258351629	19.68942445	19.387083122	12.7073893134	21.1669672134	20.6964825262	23.4844554436	19.3201705552	7.72763611905	33.932413764	18.5955271814
RAPGEF2	8.66344999928	7.9400706426	8.8489270204	5.60941062208	4.99202095485	8.81005859384	10.8350031841	10.4654508052	6.69090721743	5.37029199562	4.26444759732	16.7713965185	3.76244655144	8.46679496925	9.83910103551	4.89729974281	11.1237208792	6.46330107368	8.97690646314	5.99466017242	12.2006827102	15.7082599171	8.2007499384	12.4127254756	7.41617478871	5.72734513955	6.27259727352	4.78475989686	7.5441352931	10.468860491	8.15011274492	17.2410173115	9.30947154652	12.7168704865	7.83091799407	8.06064735222	10.8742695825	7.35002928677	3.83844395283	13.1204759653	10.1743806077	2.72983427832	10.5056890929	9.69652669704	10.8692951063	11.9607611368	5.80157917401	8.98294008316	5.34057807394
RAPGEF3	3.55512026774	3.53680431808	1.36867138167	5.42641430789	5.83757556062	4.25189099171	2.77961807422	5.11457660051	2.04521999093	1.51133545984	4.21893281278	4.44847332303	4.4426171415	3.56717510252	2.09376621862	1.33235617154	5.61543688377	2.72585332502	2.47259645801	2.24433412315	2.33051548491	2.27180824483	2.94107314455	1.37194293791	3.58516913825	4.78927863844	5.38365084343	4.38657521207	0.782205667603	1.2070123948	4.30263866693	1.43322901235	0.893189236316	1.78507992126	1.34285536135	2.25535008522	1.42015775772	1.76579727114	0.971216365476	2.85824807226	2.72605282706	2.87091528749	3.00464294709	3.69986519018	5.51639121508	2.83568141187	6.85332072172	0.888662379324	5.35715756559
RAPGEF4-AS1	0.156974272844	0.0132322871147	0.155761967997	0.0423319492422	0.0501628548614	0.0176620574018	0.0863592833049	0.135861785678	0.0932393443328	0.00810875652928	0.0203116216611	0.286235845652	0.0762808994486	0.0288925412972	0.155806960415	0.090722625353	0.12192984141	0.0641179655585	0.00352268707566	0.037255575801	0.0231812308449	0.213946452616	0.108943167153	0.0125840630762	0.0122465655549	0.0367753637378	0.0144340675232	0.00573755025253	0	0.148374314445	0.00386690235541	0.0125780984072	0.0113742767375	0	0.0115143562388	0.0439445731785	0.0210759024955	0.0429351432413	0.00805908946848	0.00387423750861	0.0681436389257	0.0114005554615	0.1347135896	0.252432399665	0.17067747623	0.118186038726	0.0243394589087	0.0114456927803	0.00332684605489
RAPGEF4	10.9657836397	4.35364927874	10.8140677958	3.11453147393	31.7809567482	20.6198239718	15.5486720659	15.5942112742	5.02547368066	13.8410212389	5.09836519297	47.7375984714	4.55882432523	8.71114375569	30.0863638816	10.6369590581	46.4085888114	14.7604234268	8.8215782995	10.6019125929	11.3764942887	30.1687670754	19.7193756204	3.36865712943	14.6237971744	2.13951988684	12.7387924679	11.0384808985	15.7562053662	31.0328465398	2.88356411143	6.8777133837	1.48661142806	2.35297743606	3.10294901252	19.1782345996	7.05507589899	5.88450301669	4.89209170479	2.96274827481	20.2864801296	5.29219413637	8.83441367	41.3420640266	28.1734846246	21.3708981475	7.14245501582	1.45322809612	16.8668043002
RAPGEF5	5.75964577919	4.70730535243	4.85991088644	36.2314095089	17.6807954476	35.9652819666	2.80312942225	27.2886860799	5.24547611558	3.75341873863	5.47799901028	21.8112519032	11.8388080039	2.50852827184	8.43508602677	1.08063473516	11.8839500124	7.60252184155	17.9311930994	1.56577566699	15.2823223159	13.6351946559	3.95616623942	2.14287100866	12.2885212485	7.699096045	12.5118332991	15.2249701383	0.760190266381	6.02137460762	1.25236002129	4.48739185328	1.52215200948	4.14642725366	2.00674408993	2.54901570039	13.0321461091	6.14367325363	0.726387090971	2.98098355212	4.4683408777	1.38362905344	5.70622236305	12.9482667693	12.179166169	15.5573491267	3.19771312237	1.23853958882	16.3091959536
RAPGEF6	2.29616607525	1.05441888967	0.751133889124	0.9406515699	1.25647754994	1.09703836427	0.916898720864	1.07482270517	1.01351770115	1.40087483246	0.89509327431	0.954163325513	1.29362858087	1.18249330639	0.994236301133	1.89845188318	1.15186624036	1.23193987216	0.801547089494	0.65467705783	0.913019966874	0.977818753929	1.61464915636	0.813052667637	1.67136605256	1.06319431341	1.10828457005	1.67890153389	2.32975837718	1.0284948936	1.15686523439	0.857422882099	1.21735914544	1.87166181355	0.998657538472	1.30739990008	0.920492020708	1.38127025219	0.635776671817	1.21710337811	1.06264590209	0.708119469364	1.40046416954	0.675573257348	0.832094402186	0.723282465726	2.09532942131	1.56742460973	1.79745166222
RAPGEFL1	6.33655471724	1.48678682384	4.52884282643	1.14820886508	3.92175193173	1.9441824361	5.57314223481	6.89286607095	4.50682432431	5.55180973885	7.86254214232	10.9872433781	1.33558358223	6.42457983415	8.11015712278	5.42652017326	8.21511077793	1.96666009709	1.5703720776	4.7986499374	2.7025947169	12.6198490825	7.91180913876	3.52913229208	4.15885678634	2.4481849356	5.16872559364	3.44350365637	4.40511217114	13.6556525031	4.61686812673	1.28918879348	1.84117972828	2.14685001298	1.25957450194	3.63480051128	2.76415809679	1.04776806934	1.91043389983	4.32480095162	5.73890035537	6.96029762298	6.96692501388	15.786550313	8.32105808785	8.48537591563	11.6979169704	1.27558849005	4.57076841639
RAPH1	0.206252680118	0.322235886681	0.693724301396	0.413919723472	0.0764418523717	0.246827893925	0.386415084352	0.38843563651	0.551464500791	0.358043506755	0.293292341234	1.00216682851	0.0491431504897	0.25128507865	0.24450798301	0.0510190206985	0.429014721413	0.427860637632	0.447780598873	0.393255423491	0.916302954331	0.556632078244	0.2520603026	0.859856539533	0.249891656995	0.221430322337	0.0997853483083	0.0921245437315	0.251686240428	0.248162605303	0.131075989459	0.440944450378	0.532671469833	0.555567251986	0.681742766099	0.627193538917	0.590863501757	0.477371683576	0.0413361633073	0.561585581925	0.682670549111	0.025423911192	0.520271521905	0.34384931383	0.575895879909	0.332589938545	0.108556858277	0.529634829069	0.142446008666
RAPSN	0.50775202749	0.050388935677	0.0484200915858	0.124000998987	0.943737745325	0.976837011014	0.128815608951	0.360071329155	0.165399757237	0.0661679606047	0.0345300215739	0.132356469839	0.253593556752	0.248862997132	0.0235443434274	0.11801920708	0.523272700351	0.0134155541156	0.0766542584931	0.0405343772584	0.023645036754	0.062350587105	0.0648216814596	0.0479204796122	0.0916050127083	2.70080342062	0.176674341089	0.0312125126876	0.0279076116626	0.0336317691372	0.0210361101024	0.0136850759938	0.0804395018365	0.100142340592	0.352342002398	0.0325991333215	0.319392696964	0.116784485031	0.0328813371405	0.0843040545668	0.0641603488906	0.155048743073	0.0999337563197	0.0742293396305	0.0908307968156	0.0612320933545	0.0662038358324	0.0466987845946	0.0814418158577
RARA-AS1	1.27359629303	0.555348001696	1.4527109489	1.19581298576	0.852838592497	1.41560403368	1.11233527117	1.40113377956	1.9967600786	1.98518667951	2.16075371649	0.709105332823	0.938695418503	1.72626477817	0.832522722287	3.20744916867	1.76894088282	1.30092651834	1.1704334447	3.09097648913	1.89174384185	1.28422083859	1.27007039785	3.13217892384	0.990478618363	1.28619266561	1.84049480405	1.13711194267	1.77924276567	0.888905820703	1.94974185405	1.50302654469	1.0608196959	2.41432553534	0.94803838048	1.43214002577	2.20256973767	0.849134118816	2.160934535	1.71631751761	1.16108326966	2.40343453107	1.42773143107	1.02404350289	2.84408082935	0.688912362049	1.80005085871	0.850648363403	1.21202205785
RARA	10.5029425486	2.63816060272	11.4541303654	4.5890591648	2.97784031781	6.70313530985	7.62459888891	8.62800428156	9.07476320431	10.1041687971	10.9499041121	4.53890188318	5.41152598589	12.6778544432	6.23297550264	13.1403334902	9.78236940819	7.03238752955	9.17921783416	12.5357066919	12.2125140456	6.0722463458	10.1776479585	18.7503082459	5.75634204778	7.69496502425	10.608568257	5.41586905841	8.80799263432	5.67657724041	8.05495377132	10.6412212006	5.89507774625	5.7379663161	5.36773623322	7.85033434794	13.6723249481	5.18097545049	11.0731684881	12.6756919559	6.36699280928	6.59175972004	9.33178360693	6.62807125742	19.8480362311	4.56454452242	9.32011051833	6.06777217654	6.71354158509
RARB	1.19736935196	4.23869491647	3.41008023156	1.88859189883	0.737364794124	0.822482408534	1.51348963576	2.00569208464	3.7813268673	0.949737834326	1.6481010243	2.59720589005	0.759483612204	1.57989722287	2.49181561848	1.53070624276	1.52942742196	0.995276626861	1.67523351519	2.48144506319	1.93001146815	4.89883763802	1.01368696021	0.87724160649	0.695587201276	1.61524246289	0.784189184566	2.49372526307	1.63606391833	2.22754447909	1.42421350352	3.3227083186	0.629189177221	0.813942064288	2.79472767043	2.15351209137	1.04093979339	1.99506565353	2.31999757383	1.55812568799	2.14881730139	0.62206265889	1.03259024805	1.76183749217	0.816797434965	3.04964643905	0.755622682387	0.747007922536	0.755840166298
RARG	1.92970889303	1.75039388416	1.32004719843	1.81909247841	2.36075817024	0.988465465298	1.60443189218	1.19813824412	2.20690010915	2.16178784807	2.35358836107	1.22329395522	1.94049859773	2.67292496019	4.29237826632	1.07567255173	2.62753140218	0.597228964785	1.08252647924	2.79267127682	1.43003202261	1.18181137522	2.53582114433	3.91319739422	1.21500047176	3.07787092316	1.88366481509	2.07842338241	0.876975059525	1.13234171805	3.04158682888	2.13229606055	3.53699674109	1.84193283045	1.72232266143	1.24798239888	1.60844036453	3.92263299839	1.31618983733	5.70837272778	1.71216068675	2.73389411448	2.76960613367	1.47523030524	1.83867453478	0.853278237909	2.56335519068	1.51114789462	0.866622957343
RARRES1	0.376148548256	1.61158960018	1.11622278439	0.402670506998	0.751001426041	0.199176032386	0.929463651729	0.373886324601	0.614799872832	0.160813396204	0.402821425202	0.487523907397	0.524044548262	0.303352301325	0.269278775753	0.322110480212	0.410922469404	0.103568557757	0.805469646881	0.399850965647	0.412406381954	0.623970619016	0.206524892092	0.405180942553	0.171440963774	0.214509249352	0.134709356473	0.33466904816	0.0598466001441	0.346184614696	0.505242959275	0.739544934094	1.45429793172	0.586985195251	9.0804087729	0.251666475579	0.133472187775	0.558121201718	0.103418373732	0.470044118195	0.409709292116	0.478792737553	0.521471562215	0.549175942832	0.424193000712	0.157571317157	0.177463882388	0.180258143934	0.17076718654
RARRES2	1.44022465324	36.6474191289	28.1425272629	10.0460819752	56.0249693806	1.35904061158	0.915432185878	1.32450688107	28.6465376665	0.56154932938	0.351656184312	4.08886936991	2.62404705745	0.686573864934	2.54665390864	2.33527343435	2.14869027625	0.47550841446	1.73159416124	0.55310469527	0.598072135617	1.87451347471	0.887594747065	0.143536928521	1.64631517894	72.4582541312	1.02899084828	3.66174280159	0.153252157954	2.2945818683	0.178527695471	0.710512618073	8.5565172732	0.416608123494	13.8449599424	0.976446710733	0.744085779878	22.8206975487	0.963012946023	0.231474094645	0.661954888832	1.24877328457	0.931258450354	4.42827664567	1.51148245959	2.92690840615	0.297452007845	0.163190495046	1.60822266766
RARRES3	11.2115158475	56.012790869	18.5256891865	28.7058971597	15.9658925286	28.8818623705	14.5334316452	13.5851246272	71.0343275394	16.3807556236	20.8525710423	9.46096728845	72.9129127611	13.6053675803	9.38619991325	58.3129854448	10.4467310467	13.3112040319	24.2915958425	5.13711083198	26.9989065298	8.56175798635	17.8158324542	17.9011581322	37.0849197112	213.457609087	30.5789720683	28.1815350218	10.3633487228	13.3745528431	28.637546544	4.32414689131	52.5331347193	7.03577676963	88.6489223141	15.1940737521	7.20686000859	63.2465752863	52.8709119693	10.2848837348	8.85237198305	46.4275378079	8.6319224483	10.1929054867	4.91749589739	26.9310083231	19.9657059223	89.6027447065	23.5423761663
RARS2	9.84478492621	4.63835597684	7.57645535039	7.92334713332	8.91184015601	7.16868557411	7.5379684761	5.9913918211	9.9720780945	8.16147778441	9.15489781102	6.04944782467	5.29046253058	8.49905605911	4.45961627021	11.1826054862	7.9371168495	8.89211919139	7.84940359958	10.3201692484	8.34556759586	6.59420135879	8.50022373158	9.79219696003	7.7007306461	8.00032684944	8.09243301707	8.66816241843	10.242652729	6.84343731449	8.91761622268	8.78714158908	5.10157361909	6.08168303701	5.5290728407	8.76252748531	11.2514335442	6.94043999685	5.60865602456	9.60164383993	9.31609946582	10.8982187664	12.6024647282	5.79696871601	6.23684977078	5.34723991822	7.87069960185	8.01832505051	9.37709796423
RARS	10.7464284345	8.89496541935	10.4312177515	7.34944243048	8.05141314052	5.53504148994	6.95871412887	6.16252172195	11.6409777032	8.67460480664	8.0767507019	7.45554934452	5.5643471132	7.33981397999	9.8209850091	9.33570785807	7.09885682661	8.0668028855	6.43037024059	7.95781494966	9.26643530122	8.75094104809	5.46696322072	10.1019340663	7.23225117233	9.98262464964	8.06183914378	8.18973998501	10.2719507905	6.52411098771	8.88677573499	6.20329973657	10.2339564532	12.1180233356	8.68307835957	8.43781698618	7.07552291705	11.9212687434	9.26055459279	6.86530967838	7.07045836128	13.4623764093	10.5520036745	6.2945763968	7.50856709941	7.61269208805	7.26575003143	11.9694904737	8.95965251783
RASA1	10.1317712286	8.4232733667	9.03713764693	8.3317200279	6.11482755897	6.23150771555	8.09172140339	8.63896268296	10.3037262479	9.04768451224	5.76208911384	10.62886262	3.22419232287	8.26358434179	10.8406941268	5.57327823738	9.73452710433	8.54012584983	5.64472831943	8.04146934994	8.44267006908	13.6101421869	8.51054659496	8.87895412496	8.44727398829	7.49441689923	6.30399622661	6.87104212549	11.4174135842	8.53172159364	4.41105356439	6.72253201705	10.370820304	10.0374545006	10.9790360571	9.77154452115	8.61934838108	11.883401703	2.26614756718	10.144579843	9.34027414079	2.51229935459	9.84558560148	8.82681124576	8.72399248711	7.8705096026	6.6347233189	10.7651974509	6.19673149122
RASA2	4.19917311857	2.51342668074	3.03147706304	2.18269070301	2.64188664035	1.71176074628	2.74517681001	2.59587057171	3.93480125519	2.60116745648	2.59035198985	3.08974234005	1.74125292048	2.96577018946	3.6545393937	2.01902482347	3.30926636498	2.31205759376	1.69887094851	2.68965737425	2.79487780119	3.61844951224	2.86881098229	2.62472772796	2.63588932264	3.49347623055	2.46589714087	2.67212545004	2.80897352555	2.66217554025	1.94566292374	1.95556835894	2.6021103516	3.65364976725	2.5384328238	3.35247971261	2.4270330279	3.63879253702	1.48729938069	2.85320622922	3.0002281766	1.27362637908	4.56554527693	2.53896111644	2.674393306	2.11399638769	4.28259998485	3.36771509785	2.8873831805
RASA3	15.0653776089	33.4859285899	19.4128554625	34.414976396	13.3148309358	31.8589307575	24.9231723028	33.3185960804	20.3276614178	19.2998637105	8.4068444891	16.7544711773	25.7525362872	23.9326828438	14.4174558937	10.3431345599	21.9796846965	13.8082132733	14.789488039	38.5596163809	38.7273500169	13.3071311811	12.9805859429	39.2610688546	19.2153897346	16.9632184983	27.133732432	15.3026175079	7.87224917443	11.9630620053	35.523038286	23.7901556454	14.1876839095	7.28893479382	18.4701019674	8.86527601663	36.2992257998	12.1230533881	5.74655041189	32.1743866636	18.3841498798	7.25092082314	14.7654835042	16.0441114956	19.9300825461	13.7958104667	18.5416470043	13.0914220378	18.0047797912
RASA4B	0.155482368598	0.0342311612616	0.0479699047839	0.0491392388549	0.0585760154882	0.0983619682307	0.0690638280661	0.176484286853	0.0174786079549	0.314653260595	0.0355773371043	0.0123412595601	0.127901844213	0.298454280543	0.360766796176	0.127551186615	0.105141815312	0.00265816454481	0.0835357203351	0.0455118424547	0.143674538756	0.0137268624963	0.0440358860824	0.0488313647618	0.369613493801	0.0545048501762	0.089460650629	0.0494757019296	0.0497666521198	0.0399828924825	0.0541853687286	0.0054231354868	0.0269725462452	0.0429915482149	0.19237420366	0.0688982233725	0.535485308372	0	0.104241991133	0.100224283053	0.310756437303	0.00409619131148	0.217810164342	0.0147078381623	0.0439933000738	0.118292434068	0.0819853803762	0.188142713499	0.322738435568
RASA4CP	0.752872911265	0.302880104861	0.629508930415	0.879346497625	0.628930548353	0.828991324002	0.716461998778	1.08408642538	0.338844593456	0.615208179932	0.274251951482	0.975406674374	1.24794260407	0.870014810065	0.960967474298	0.344915344169	1.06619035788	0.209298516686	0.656837436207	0.34174300005	0.398699886031	1.2085593958	0.367743608694	0.181240285721	0.665360253418	0.798025166494	0.473308977532	0.715672065009	0.263873794276	0.996391244972	0.273490171888	0.271731570559	0.371512419073	0.216991527177	0.603369153877	0.390428926629	0.863393615273	0.347043074078	0.290174896031	1.01134215128	0.559468823777	0.410487438894	1.16931362568	2.0222280516	0.820658848801	0.980622843839	0.64553635463	0.235492942509	0.701604526105
RASA4	0.378160876687	0.418795252197	0.4110552247	0.243979680068	0.162002979951	0.0931658767651	0.613581799061	0.308264868003	0.18852746379	0.353532046539	0.208271136192	0.186730881619	0.692523595553	0.486765274107	0.503184915493	0.458596813087	0.141759857465	0.199107286073	0.202504569043	0.389831607162	0.297587293079	0.210574863283	0.387020028068	0.203203717558	0.729711919414	0.234565877445	0.524423341291	0.466947227696	0.298217898056	0.2049829333	0.419607499173	0.0438711988	0.176321708771	0.531092056462	0.732565810947	0.356092154845	0.490071486874	0.120832975288	0.36438020094	0.563040342149	0.286094449398	0.0540005510519	0.219509067444	0.229148737693	0.381053766641	0.272633299153	0.620981652408	0.123830506647	0.358855766994
RASAL1	4.32734333996	0.613880247737	1.16497201134	3.21549816759	3.76536427519	3.39816626638	2.14091066621	2.25807764045	0.101065792517	0.259287303759	0.090818333077	17.415022396	0.183741926922	0.464546801278	4.00320693178	1.09026715507	2.59923616425	0.280673015099	0.610940651526	1.44301147835	0.254411359515	5.19577574298	2.48722394457	0.106394815112	1.4469242141	0.662710125143	1.76795884487	0.621915638218	0.005560648158	8.43010724828	0.0544893381771	0.00545355822899	1.08988589108	0.063186286721	0.243376840163	0.372405418873	0.649450704356	0.319125191591	0.331951433777	0.310758442572	4.48295054121	0.234792698735	3.40495257949	12.9415530059	4.9870651403	6.094209012	0.0593606178132	0.0806418377368	0.991677303926
RASAL2-AS1	0.328806467099	0.304729013381	0.684894591308	0.38937155794	0.435055243675	0.30636097997	0.431808240732	0.308559024805	0.484742038952	0.206489347348	0.612811151977	0.583119275987	0.187680368055	0.282569912323	0.645297555188	0.786096447221	0.305994219152	0.524231567954	0.28861662289	0.461981790383	0.436315828185	0.727547017671	0.376934225805	0.395689732757	0.420331134867	0.407166962267	0.375553790601	0.381147703745	0.352149994532	0.301172778122	0.316818461275	0.401072634643	0.64477665727	0.475562770511	0.140232249888	0.460003842806	0.413357080146	0.550066821049	0.347989499262	0.437524087947	0.388841246677	0.395501527816	0.467792628001	0.385237985143	0.419019377613	0.405019369615	0.363797945927	0.690643838774	0.419906996815
RASAL2	1.56853929815	1.95859820635	3.40070865752	1.41991345867	1.21927487737	2.59302814071	3.70401408609	3.00863127313	2.71679925854	2.04081390535	2.36365530401	3.75091523266	0.828182321208	3.18018656944	3.7472212763	2.54727129151	3.69340516803	4.18025037253	2.26229559247	2.20238551619	3.97524787055	5.08264890146	2.57826581505	4.0878462984	2.31265959856	1.54410025568	2.25170711146	1.3992520413	2.77576021619	2.53696819075	1.42462741981	2.4605432272	2.75986105821	5.33137082119	2.21182914055	3.04233924454	3.05261781875	3.59898424878	0.817614819509	3.33715503436	3.32372255306	0.490572779929	3.89960381909	3.22009433833	3.54469077982	2.67273946579	3.0084689652	4.06604062666	1.55452480571
RASAL3	1.13480226299	3.3565210022	1.18294338578	2.76905542088	1.81231128984	1.2893320769	0.431563127256	0.582379616354	3.59638881389	2.10116139801	0.441429553304	0.953844113701	1.34607840135	0.493747051597	0.53702160976	4.73902205503	0.606981910371	1.75901100064	0.306232206997	0.373693879638	1.38543448209	0.448502725406	1.88197517562	0.51892525348	4.03323931931	4.40090860342	1.20249180465	1.06788667901	1.98395634604	0.689016590526	0.31891659678	0.384103041934	2.54040935454	0.834326964651	3.2338688138	2.00358270809	0.459717359377	3.93749082793	1.44608575751	0.181350069955	0.887989341032	0.974125222802	0.436768085728	0.65011723866	0.628556271937	0.595871594218	0.617126954631	5.26834651229	3.07375629457
RASD1	73.3262928946	55.2499689855	48.0685888672	46.4549737968	25.8630482186	30.354109861	38.520245316	61.374066985	8.71130620726	34.7526645995	66.6529292686	28.5502472736	53.2228883739	72.0894029313	43.823287563	90.6714782277	37.3772069127	52.713288578	119.960735232	14.9959958697	41.9091953995	66.2403727912	107.542284542	199.28175561	95.442580515	109.017183856	48.9918778878	78.3253007316	134.077282701	42.5240884229	75.6280289997	24.3259271882	43.0653425438	32.7447121042	14.6309904513	175.401849897	84.7741455239	17.7293947415	54.6719823557	111.026679511	31.3593778688	126.507072414	68.5603596249	72.0309642724	70.5070653837	38.0363307523	65.6233497679	161.535450548	109.826338707
RASEF	0.033288272629	0.290708312915	0.333473445469	1.99800316221	0.04591911808	0.0438841960154	0.109290356785	0.0738007846515	0.168582212084	0.0222682869374	0.0239056392403	1.87531833306	0.0798029683508	0.0396723836529	0.0203751168719	0.0773735076976	0.0191339444319	0.0174145958147	0.0304040371802	0.0350781781839	0.104584865029	0.0299765443594	0.0373974988839	0.0375205319388	0.0984923910548	0.126240741873	0.0226507836573	0.103542546601	0.0040251766558	0.0646771275932	0.0424771866799	0.00986914414051	0.803213138299	0.00962916775734	1.8769175624	0.0156728173937	0.00472479141091	0.940862461974	0.0885275645358	0.0182390408324	0.0740319140756	0.00298173649384	0.0312296119727	0.149887669406	0.151386179228	0.0529898428579	0.0405820851096	0.0516385968718	0.0208827262666
RASGEF1A	2.8682634834	0.409218229473	1.07810248051	2.01407188212	1.21017577604	0.912882326168	1.52202577414	2.37314051752	1.41040537268	0.404017158434	0.418767911237	6.28249975184	0.535153278685	0.92868491943	3.01648541052	2.07036319834	2.28108320246	1.34523347802	0.35103434595	0.605948781633	0.480420321389	6.14603598484	1.16399374387	0.356740471475	0.710126369791	2.26671249144	0.502182195929	2.63199654576	0.0264416923278	5.19048273114	0.096333814928	0.207459712876	1.19011419263	0.218755965863	0.870442103045	0.367209492016	0.791456632298	2.67667808998	0.183463386886	1.28466857794	1.74715425577	0.251369764196	1.54914326228	7.15024228395	3.04396257056	5.93694197293	0.112384636021	2.07955308878	2.112003818
RASGEF1B	3.54949936402	0.620694676584	0.708529985334	1.12906306431	0.669993890968	1.46101388922	0.428635772025	1.18555234197	1.37528811287	0.9530716046	0.732482006032	1.80754902693	1.0392130094	0.878564780406	0.929520551914	1.51729092035	1.06687508267	1.51909271947	2.36569053779	0.481676252195	0.897889902259	1.24371418815	0.732999458282	1.19267767783	1.42142086386	3.42356322623	0.92537671605	1.07899083287	0.945557896224	1.79678027975	0.911067142693	8.88909941889	2.18398902869	0.719577155344	1.43024753566	1.7693578823	2.15868486013	1.50245960778	1.08716621748	1.89389511832	0.880747072075	1.57751815066	1.73222092809	0.677961301959	1.27857640153	1.03732433419	1.10692101643	2.08212975212	2.27860643351
RASGEF1C	12.0496441821	1.07710817114	1.90146157531	3.91857395347	1.8486604488	6.69574203104	4.10823447722	7.67843037076	1.81420985101	4.66465872629	18.2201291426	5.95602273689	5.36852055034	6.46080791523	6.09021104707	10.0146132835	6.21093838727	4.65782964453	2.78678097086	10.0036543251	7.95930320731	3.37911684599	5.86639500982	2.53203333916	12.1210382579	0.737039581579	5.51862514971	6.00475616429	9.40921950942	7.19635051291	6.29531703461	4.58741217622	4.35678129623	6.95164611907	1.0802933514	5.37759824506	4.39239012824	5.17645948071	4.12491062628	9.70662534656	9.78971984859	30.8397692517	6.50022228607	8.05379560837	10.9565752132	5.02237065475	9.38619359712	5.04155515324	7.37387507004
RASGRF1	5.37674432472	3.54863153331	0.550680399545	6.83015835936	2.53906698868	13.5861903387	4.74543110019	12.313158362	0.377016161315	2.79281573513	0.953840984708	10.019452124	3.49589418373	1.13731171958	5.02109859662	0.603109387573	6.30975611072	1.11564202011	3.61486127497	0.963100722784	4.73045683673	10.623123355	2.50255170381	1.23909840817	5.6046409112	1.03619050451	5.60275397683	3.42166659508	0.18059701603	4.84004141784	31.2590685078	4.04201379103	2.6786191459	0.875345318644	2.94029738119	2.94500178628	2.89029395168	0.69773113471	6.22893753778	2.89061273613	2.67709362687	2.96914256864	2.85221850819	11.1611146104	8.18029915684	18.2392330641	12.5952664317	0.317234107628	3.03282610853
RASGRF2-AS1	0.132876164063	0.0473638709279	0.019912035948	0.335100469819	0.673326622158	0.474148988671	0.0373930488299	0.296147859914	0.0725527122656	0.090701935706	0.102239662506	0.422629926444	0.701564024188	0.0646365299946	0.258193543132	0.0882429592935	0.290958482625	0.0772372339435	0.15761456667	0.055563847614	0.12964888649	0.398856004608	0.213255548953	0.0225218034541	0.506848692644	0.308518019865	0.516655439235	0.539098450271	0.0229531728854	0.350374194081	0.0173015691151	0	0.0101783193378	0.0686367242909	0.0643979379263	0.0536236172475	0.134713285125	0.0823300572003	0.036058550392	0	0.128993238126	0.0340061165481	0.191782534641	0.564725484157	0.149411207798	0.302169352626	0.0680633346519	0.0256055657097	0.238163373837
RASGRF2	4.98424851945	0.674718301288	0.906829319439	3.0858660118	2.53907150385	3.90314634998	1.26702408195	7.17149471755	0.845806530338	1.09296256287	0.795832140283	8.3287818875	1.98734955684	1.29460088384	5.043816414	0.876816080817	4.6797703077	1.08194400646	1.87693882562	0.938334346784	1.69646694617	13.3062268959	2.01144669712	0.536152344216	2.25514605698	2.21849306081	2.02821475892	2.6347128842	0.7152244703	8.68755965797	0.427902627221	0.401003927876	0.614355061926	0.868952986806	1.11558505923	1.90851040168	2.09737583313	1.11227891892	0.337862754542	0.48159537993	2.57060791269	0.526112944226	2.18054391774	7.39330673223	3.55235004595	5.86968861517	1.02780341629	0.633277176525	1.65095932293
RASGRP1	3.25992594374	1.58061091128	2.12296529569	5.73144128647	0.697493640224	3.93437464634	6.94610789145	9.86655058504	1.68235543354	2.09192552373	2.18335982567	11.4770677679	4.98598123924	3.16858581629	3.56751316234	1.86645509813	4.74127831354	0.732218171185	3.50858246079	1.57266558226	3.51086717948	4.5657746544	3.07914150253	5.26759014564	3.58381067983	1.45143635798	5.07615875683	0.358388449356	0.847193065409	7.96667493905	2.29960186383	1.09994387497	1.08810357134	0.37540922207	4.12571404517	1.07336357996	2.22590448669	1.01292391954	0.599942835634	1.25309120832	4.17576732744	0.95274574752	4.05016637122	9.97093487726	5.00038657555	6.77315883153	4.38397088325	1.43232839316	0.705974521133
RASGRP2	2.29919319555	4.97208930156	1.9233377208	1.78425697803	5.15814354969	1.65081885728	2.93344083832	2.99317469003	5.66270699438	1.97819073149	2.97179531828	2.45200380401	2.68909813348	3.89796663988	2.53352202007	3.01029745487	4.23560834374	1.22649564599	2.04500496166	2.18300895713	1.76663868789	3.00740124726	2.62154904117	1.53876409237	2.11602596955	7.3909436876	3.57699395917	1.06270294677	1.01616457988	2.81673621326	3.58774937778	1.00738039761	2.33300998292	0.910273685109	3.04844426671	2.18214511953	1.05594933262	1.93024560252	1.14025386422	4.95663222336	1.73051086388	2.57432562435	3.48386474787	2.66479242024	3.68114878395	2.28506467448	2.35581028693	1.41575967368	2.68729435042
RASGRP3	0.43000615702	1.7087460051	2.77740484867	8.00511324124	4.69982816674	9.04467319197	0.771247047192	4.12424188824	3.88627839744	1.53529546368	2.68774383145	4.03610692781	3.67087134563	0.599919784734	1.37691843723	0.882877236657	1.73677021104	2.62911074417	4.51429497138	0.3508008876	4.77252034343	1.65646857478	0.848278982036	1.16799596044	4.02547022091	2.86888274178	4.54808860185	4.22419164222	0.801602092248	0.43514390991	0.459068922991	0.691730247935	1.51471298558	2.17387902483	2.35975406281	1.87271729246	2.03726520631	2.78746015544	0.678804319247	0.650823813231	0.97648739824	0.449365229248	0.906530161719	2.64754315774	1.87859859175	2.89171287066	0.942234571231	1.52126954203	3.99950272843
RASL10B	9.12006181488	3.50486558704	21.6030863545	2.52736130917	7.19885669062	7.40230846417	7.90997164928	10.2547327483	19.5487399427	7.06063028394	13.3780977919	4.32381068093	8.16293841588	11.6930226706	12.0223746231	9.38420279762	13.2275262333	4.48933781753	9.21516832663	11.7031806227	9.73846023178	12.361796184	6.78088096589	13.7638509708	7.24741136081	2.27357753105	9.55795965288	5.70962597883	6.48068613581	8.5098939865	20.8476200684	5.9848682585	4.0598996507	9.60273635176	5.88353683572	7.45112054194	10.2265155408	3.30314678093	11.8016896548	13.0956009366	7.55505513193	16.3042918129	7.5895626273	13.0856501297	10.3860367701	9.29367057234	7.17927855827	1.87559672069	4.78756326922
RASL11A	1.10394283876	1.2072245747	1.14371595642	6.16133781483	2.94089775374	3.90548437819	1.17233962163	1.75698144709	1.65390251504	1.94064163768	0.889028986488	2.75854508639	2.60022829135	1.83310631894	1.59424973714	8.74322542734	1.86271357806	3.5015752755	2.46697853896	1.57181366067	2.91357132486	1.83277281329	2.9200890223	1.54425516011	3.21615436075	17.2777690091	2.57345469822	2.28550933421	1.005275477	2.33025637194	1.72668381328	0.711152052505	0.760014603559	0.946172459388	1.40558809539	3.68323368697	1.31541218608	3.36934745175	2.03231230045	1.00810570423	1.61654580193	2.1363756409	1.0523914755	1.63280550633	1.77598568525	1.90736651142	1.71038465957	7.03199155091	5.89938302914
RASL11B	2.22945378046	0.971821560411	2.5311886894	0.584139010197	1.12041029376	1.6835720327	2.39872172785	5.25667495596	6.59626543171	3.19157803183	2.40051816001	4.27690543686	1.36838120777	1.88517111409	3.67183179184	4.55352232389	2.79626756122	2.08700326664	1.97755273221	0.754805199821	1.71228836818	8.4337576636	3.58527881037	0.419614361523	4.52298065836	0.81492688613	8.48371953066	1.07767765793	0.747036638886	7.9327438893	2.44825601798	3.6048494212	0.873770834674	2.44753227814	1.02668861328	2.39443623379	1.81094546035	0.200640658547	1.76885277295	2.42837113004	4.03229105297	2.14135360356	3.63134421781	9.97812583678	5.94336670414	7.31644250741	2.45918995649	1.30439226484	4.26180688191
RASSF10	0.069986948525	0.130971399609	2.86317762119	0.550603645306	1.56019861989	0.0607002328492	0.0459555150837	0.071834492336	4.19638578812	0.0668828186771	0.0261773048928	0.306921759494	0.096124988508	0.0148945047379	0.23798709193	0.0976043862794	0.072634200916	0.0508518434659	0.0145279513626	0.015364611775	0.0358507355686	0.225836729069	0.168485129359	0.0103796137658	0.0946991094365	0.635099993358	0.014881922978	0	0.0846273504646	0.0339951163136	0	0	4.83160393609	0.0632651545638	2.27341520342	0.0659026484433	0.00620852531445	0.215012700109	0.0498548653246	0	0.0702579771295	0.0156723841483	0.126266761938	0.182888770192	0.0688590783764	0.0580252742362	0.0439156472276	0.047203303743	0.0617412659348
RASSF1	6.86296805917	5.32694370393	4.65231230778	6.42993830698	7.67998006865	5.37896687347	3.70932005064	5.96099508165	7.59714362542	6.45519987539	4.76888943297	3.85993584372	6.44713403781	4.87707744512	5.34588924857	7.59881374582	5.37334404738	5.19091973004	3.62766850676	3.48300688866	5.20457026579	4.18146395789	6.52961839119	4.54548453774	5.85907135537	7.85296054779	6.06223193718	7.24954040276	4.72338032307	7.5837584789	5.08859676553	2.87209726574	5.14609524724	6.15384607444	6.12447295272	5.29672630076	3.97060732594	5.03051626724	7.24330414359	4.09396557792	4.02439289536	8.27904437342	9.15516304858	3.61438234156	6.6853570962	3.63920718722	3.96055055659	8.1429383711	7.26197018548
RASSF2	88.6641609493	29.4063843886	91.6965678774	156.28849925	86.7939333879	206.570987156	193.913680781	122.709278902	102.715881931	82.0688564823	328.5439037	73.3007172199	63.8961609667	247.534564857	45.6180736678	44.2545106196	171.864887177	99.1732712982	241.161924045	180.909859651	164.355702048	50.6124079067	47.3990226992	119.779264947	69.0601354074	32.256574156	190.3811149	58.2855383696	30.2999418806	38.9341775692	89.5044989769	169.219455439	23.8038457959	76.6980199604	43.3213013117	60.5455550094	97.6793141568	30.3959454679	37.1857072421	106.924059127	190.784918934	84.8309769195	94.1141116778	53.2565737622	116.754047474	48.9558906236	113.735905186	33.5006166189	81.8744029303
RASSF3	2.93319457039	3.31283111628	3.60324547945	6.0157720815	1.65990308356	2.22171043893	2.50657566027	2.30058444187	4.874856881	1.99242653196	3.04597847961	3.66370525709	1.6410001412	1.96297914128	3.14054639552	2.3882998613	2.84240783965	2.77450677493	2.91168769881	2.45860052694	4.38619154578	3.39990487065	2.3873274166	1.9916811915	4.14295610879	10.5055340372	2.1950535139	2.96500336787	2.54270355026	2.58255072211	0.914755673635	2.01553282122	3.49471014832	1.90949775283	6.15295964126	4.40460484277	1.78909423407	3.34240033029	2.33201010393	1.15106890267	3.48751758788	1.0969611388	4.19042065164	3.51606650935	2.48689791294	2.81720928621	1.38374504561	5.97927624728	2.3750529083
RASSF4	33.9272547328	24.836095733	7.01836996114	13.6069941277	54.6783173358	27.5767989091	26.7767096275	39.2427717495	12.7885117478	27.1194980212	45.0977451093	9.46912134742	46.451455263	68.9074836474	18.9567600212	54.5374845966	45.7439534398	26.8478263803	48.6108991461	18.8109779795	29.1706165715	10.1762772525	41.4551506161	17.1020969041	28.7644641151	44.0056098035	51.7690003471	49.5070384543	39.7541352545	16.6372766161	47.4306905548	25.9212949061	17.1841378057	39.9856662819	15.7161289434	22.4332535364	9.43845805849	9.76911270824	37.3170055907	30.2080562871	29.8660502737	34.0533004383	22.5970292005	17.3422336574	49.4471514792	24.9106829252	65.9855974468	38.7332456803	87.225621223
RASSF5	1.53676256111	2.38201690638	1.35033768038	1.61864724527	0.891472484682	0.932415419295	0.585356128782	1.13349301515	3.10848137686	0.912313711107	0.410071769282	2.27113302622	0.445231762221	0.530455377883	1.1695577702	2.27307179273	1.19815951043	1.37085228815	0.342478877479	0.44398971327	1.22454094211	2.29447786714	1.23852859844	1.78384597506	1.47387526882	4.21327242811	0.520576554306	0.427354368561	0.973360790417	2.2458413274	0.257703413736	0.564090852588	2.31864990265	0.683157181503	4.5815639048	1.22156115154	0.679858714326	7.24472745952	0.458101827079	0.713825640872	1.04183267258	0.414149934883	1.27465100684	2.0968505552	2.05381405695	1.78485708669	0.48184831191	4.7785896367	0.73295458356
RASSF6	0.0066747202868	0.00208181067182	0	0.00768462161999	0.00328834456439	0	0.00657423023758	0.00274036890245	0.00637789976641	0	0.00599172931653	0.00450329435093	0	0.00189400366842	0.00680911500207	0.00310287365911	0.00639433034417	0	0	0.00586134918437	0	0.00601067682285	0	0.00395965362296	0.00481682241404	0.0036161239562	0.00567721126874	0	0	0	0	0.00791555360558	0.127054032675	0.00241346262133	0.00905765930302	0.00314259839719	0.00236845130361	0.180934949291	0	0.00304763225006	0.00206171339586	0	0.00240843567327	0	0	0.00885427887922	0	0.00225091146091	0
RASSF7	2.08721610381	1.48481553958	1.40683488011	1.82697459022	4.6994613636	0.573120296433	1.22472738583	1.43671867276	1.60400596035	0.942149978386	0.887654341112	1.42018579616	1.17108934635	1.18956806968	1.49197947049	2.88194706237	2.15552910114	0.743432729193	0.567855177559	1.18031703966	0.606623602117	2.24481573811	1.80319767341	0.753459162185	1.06398426916	3.73397593182	1.57887528352	0.936901434213	1.62169877097	2.17435055747	0.60715177332	1.49040472291	1.13821547478	1.26532847858	1.10884359506	1.02034066355	0.705958159351	2.55529327079	1.24006975407	0.502864213125	1.16321671235	2.56968611599	1.68572714136	2.74231537871	1.64674760469	1.46686123638	1.0636780618	1.76117382575	2.26354360241
RASSF8-AS1	3.24133538071	6.85646462657	3.12306854099	2.98711273622	6.37650402908	3.93862327254	5.52715787763	3.38282536592	3.32032084046	2.24746683371	5.58975215857	2.96332831285	4.39287092672	4.86223331296	2.54848247238	7.85705911153	4.87169696156	6.95145083388	4.23323190666	5.28584842102	4.5111950454	3.05070812542	3.24795539917	5.71911243191	3.65912981913	3.86750315945	5.31525018977	2.3534203205	1.9428843205	3.35950481902	5.95935403057	4.46696899642	7.24417142561	3.16020650747	5.13035287847	2.61764789879	3.60630949702	6.94074161615	1.73204226078	4.3561436063	4.70888503489	5.99099619063	5.5850443547	2.62856887609	3.2772301105	3.42948173198	6.98129094225	3.35234163753	2.98206747399
RASSF8	2.62033101048	10.675219097	7.12460434364	8.37031969775	6.21417794971	3.88010643174	4.19846214085	4.97826514409	6.04577685157	2.79561008616	2.16792337523	5.70151937431	5.46987646248	2.19434755609	3.28555096048	7.27355940187	5.013092325	10.2650576423	5.13296795276	2.02721186536	5.30753851433	3.59091407844	3.12609131191	17.4989062469	5.40874976537	9.5752266523	2.87116223166	3.45333126495	2.49754260461	6.13251775187	1.47747543119	4.51992967476	9.70898379425	2.63861945602	11.8303753701	5.06886643819	3.06564577645	13.7861333193	2.27355809685	1.69780996623	3.57131298731	0.822270486865	5.11740011616	2.82398600463	3.35871148273	4.39891591725	2.27700485857	6.51081413564	3.50130090165
RASSF9	0.0233720934224	4.41994858765	0.159359366896	0.72652538847	0.234126429111	0.0783804309072	0.046040438158	0.019191263528	0.104219506778	0.104232199822	0.00932468586818	0.113008753064	0.0428011652456	0.0331600642264	0.108616688868	0.0579465205414	0.0373171408329	0.0339638764437	0.0646879918118	0.0456089027229	0.0345867268817	0.0467708655275	0.0562654933049	0.00924337304733	0.0252997620775	0.637328800723	0.039758463711	0.479388379046	0.00942041520043	0.0302737220251	0	0.0369559672736	6.44359983689	0.0338037679084	0.192939939472	0.168729105637	0.0331733242779	31.3287843581	0.303381742351	0.0177859002837	0.0890375712654	0.00348918795275	0.123688982215	0.0438491338384	0.0170336607114	0.0413386677416	0.00838034299938	0.0551722880999	0.0244366854887
RAVER1	8.81157952421	5.32471749635	7.4439353469	7.80683502819	5.49038539317	4.41815071658	8.99257906656	4.65572886807	11.0437361457	6.85381046583	6.49122534212	2.96499937822	3.95480704576	8.3067738389	3.9648907522	5.61450567512	5.28706494302	5.94846100421	5.66721353456	11.7738599492	7.49024382385	3.89744786822	6.77854416956	11.1162621023	6.9553368396	4.77139025715	8.06542860837	7.87230828435	6.5927908633	2.90951376432	7.46841456748	7.55663465855	6.21153751193	5.68134043305	3.8018856647	6.23033728509	11.2169891779	5.48948039225	2.89101834808	11.6418254827	4.86978608114	2.73442357076	5.74326179175	3.99447285871	6.52489266463	2.4992921975	4.26683456114	5.37361661154	6.23372070839
RAVER2	4.45584533107	9.42804380831	5.82157074452	3.62152373945	3.55687284011	5.04989937168	3.96496916054	4.89833131035	5.7210622499	4.7704556072	3.99553649109	4.40361352243	3.32906014566	5.16512960347	4.98697638359	6.73624363412	4.1405820726	7.17671145301	4.20541110709	4.6642691995	5.69317949532	3.576926381	4.89528639612	4.12725591061	6.81005685789	4.63443875996	4.86923280567	3.48640681464	2.95411494589	6.61706258249	8.58127044427	2.80857664804	11.5941956611	3.269776654	8.1866944815	6.06023437996	3.71857936054	8.42146966481	4.51958583467	5.7772061677	4.73046042946	3.97164550119	5.11022595352	2.79407733445	2.91471920225	5.90117994917	8.60036635069	2.12484855268	5.05244273795
RAX	0.0118836899173	0	0.0031164340826	0.0136817209621	0.0117091549804	0.00412272722439	0.00390159238798	0.00487896015061	0	0.0113566128358	0.00355589698678	0	0.023740936759	0	0	0.0773411042957	0	0.0103614897156	0.0197346131262	0	0.00405827118517	0	0.00476809146843	0	0	0.0772578815921	0	0.0883921600918	0	0.0230893004761	0	0	0.00637203777068	0	0	0	0	0.00429516092598	0.174949310398	0	0	0	0.0128639560148	0	0	0.0630567275458	0	0.00400752880771	0.00931874140582
RB1CC1	15.8697588565	11.6979618068	16.9031455846	7.35074339564	13.422916283	10.2649952536	13.7852891364	13.6586377293	9.40392718419	10.0217074977	9.22590664827	20.9060936948	5.3624236859	10.2220246018	15.9224380975	7.37466400193	21.9414791122	13.4585296937	11.3404539682	12.174765027	13.6917089897	18.7335134203	12.7465047977	16.1235202797	10.3260704825	7.39777189076	8.40787608153	8.30571315788	13.1198648258	18.8589972456	8.14627852708	10.2561854054	10.2938429281	15.9388228188	12.2053737336	12.8334589943	13.8263736458	12.4781193374	5.52952543161	11.6706121433	16.170924343	5.40223891545	17.8353583729	16.9574903722	15.6635790708	14.7093117706	9.59220552686	9.61942427793	10.5983092302
RB1	9.79120983522	22.7543168542	15.874718148	14.3444974729	6.26780968402	9.71616003065	11.3553477922	8.84106886199	21.7353530662	11.287302336	4.98780984091	10.3216061314	7.05300936915	9.57603096823	6.37097694717	11.2548294462	9.67893272334	14.4317350407	13.909259396	10.7814544318	17.2759400489	8.23878766066	11.2313519125	14.2667866925	12.5600584761	16.1682113193	7.87020690398	7.09866848978	17.9391566351	8.79734536173	8.22118735366	12.2879160291	11.6255215857	18.2997100324	24.3412179681	14.6084560145	11.8984389933	11.7979590322	3.23050476006	10.8054525171	11.2108067166	2.33960317877	12.6508079027	5.1782605117	5.96808444898	9.16899976542	9.2187875544	18.6981686233	9.27874891454
RBAKDN	0.0430610359359	0.0537220559358	0.0451701048938	0.0330508499246	0.212143007305	0	0.0282751588428	0	0.0822922786981	0.164604602386	0.0515397520457	0.145261907273	0	0.0977512243498	0.0878561297543	0	0.0275014259679	0	0.0715091769406	0.226882107728	0	0.0258513675027	0.276437987859	0.0766354751774	0.0310750644454	0.0466578483999	0.18312872147	0	0.0520688707868	0.0836650236123	0.156993226367	0.0510661006928	0.0230893391982	0.0311402414487	0.0292171189191	0.0810961578607	0.0611189457026	0.031127382197	0.163596380378	0.117968270909	0.0798051551052	0.115713419927	0	0.173117550354	0.150638537218	0	0.061760193155	0.0290428887329	0.135067360843
RBAK	4.82736485791	4.96123958436	7.73247296206	3.52699105812	4.63739737119	2.9919982016	3.34728317921	3.37109157906	8.62677288226	3.55567226232	3.16108257673	2.72268400027	2.14416730831	3.51023101721	4.13948798026	4.29600704452	4.06808521463	3.6359871771	3.37455504733	3.354798226	4.09637578602	3.17680620971	3.90183680471	3.55798544918	3.27483852289	4.34848465601	3.77865067475	2.64492410854	4.55669949821	3.21601859514	4.6086308973	3.1999148605	3.75476445489	4.58565110699	4.32187515032	3.70718967843	3.42361813824	4.2665265198	1.89984523543	5.54084764845	3.00380029828	1.90849557254	4.07350906014	2.28592770887	2.73390548102	2.51000995895	4.21438780118	3.20652686624	3.49616817923
RBAK-RBAKDN	0.1687959769	0.0658082382054	0.110664603982	0.080973006965	0.0623688307464	0.0585592332159	0.180109257758	0.0519755764376	0.0806448641579	0.302455072545	0.265166865387	0.0996477297176	0.0421520445316	0.215537256359	0.0860973321139	0.196170239345	0.175180675231	0.085851873001	0.0875970375297	0.284101289859	0.0720546242362	0.190003854572	0.0846574867489	0.0375506522795	0.0913589120589	0.0457238018638	0.14357012444	0.14267302034	0.178592752232	0.225472852004	0.211544256883	0.137620463926	0.0339406682971	0.0915505287205	0.0286322194936	0.218549893491	0.0598954015084	0.0152521205427	0.100200833549	0.13487443239	0.0391037652279	0.226793890725	0.0304532800478	0.0678607594906	0.0369057236081	0.0139946562266	0.0907857176787	0.170768863398	0.0661817192311
RBBP4	12.5531513772	20.9445788049	25.0672284127	17.4796626796	22.061618271	12.3084304259	12.3802738207	12.5318950838	27.2370236713	20.7987909587	12.5463648356	15.1142636947	9.02092922776	12.4204336566	20.7733391241	19.7633851621	11.8698361561	23.3508443326	12.9518297206	14.2094536433	15.9535268518	19.3940070996	21.144572384	11.8504664153	19.1536065435	15.4832912091	11.4027273923	17.8585341205	26.836878823	18.9271310101	11.2371590367	9.61779048297	19.0400542603	37.3480929736	22.8499034618	22.329463119	15.1187425396	36.3983819995	19.4038522675	12.5710743205	11.8944569527	8.13748414341	14.5694376596	11.1495819027	10.2406368197	15.6012132057	13.3565906724	15.7304075128	16.544246993
RBBP5	8.90059097325	6.25747286047	8.29532976065	5.07252497106	4.85784364876	4.71106305372	5.06558073919	5.92598677149	6.43501701591	4.6587512862	5.14910678113	6.85612453789	2.81630501072	4.66332603493	8.36032334218	5.6538810876	6.29752680359	7.44061540936	6.1509907789	7.1583949542	5.90402894718	8.92477960206	5.31946971153	7.17033570618	5.01954020094	5.47820773888	5.24929082481	4.93442610321	6.33230298978	4.21347621526	4.13641860085	6.33551276765	6.13607053409	8.09026866869	7.16098050892	6.00074739759	6.00982148996	9.77624562738	3.88556262287	7.57257724477	5.56059270782	3.67340186494	7.11955022501	5.86750568214	7.01055812711	6.53017543003	4.47626773249	7.45724309247	4.67008281199
RBBP6	6.47732051369	8.56880200343	8.85339361206	6.81221461491	7.21251341776	6.82857716864	12.3840712443	7.58307737395	8.46420023415	8.52733844611	7.25487210327	6.50839883267	4.99215818266	8.46581859813	9.79301043885	7.76644448092	10.698994116	8.93798917343	5.34049738754	6.42357669767	8.90570472072	9.33916770078	10.5537716855	8.73119862434	7.72599645723	6.13813062668	7.94335930282	9.67388710011	11.8872768243	9.4472035613	5.66291178026	6.01414419546	7.64091025236	11.1746498892	7.51835367734	8.44928780129	8.31115966138	9.37230640881	7.15826634456	8.2236327857	7.59745805629	3.88865950464	9.83972393597	6.03028562384	9.22666569425	7.22884057302	10.4350305253	8.2902736855	9.84766913662
RBBP7	16.0850212276	15.2055293757	16.0734872919	12.8652042951	19.2799307389	19.3190233647	20.2842822353	15.0910158051	16.5628017256	16.5905718041	26.0667525248	12.9531803466	13.1450141549	22.0446797083	16.5595809993	21.4301178179	16.7727967644	21.7488491471	22.1941480783	25.9623070188	21.2113295493	17.481322804	16.6823051973	24.2585629434	17.9021714273	14.1161073284	20.409715827	13.5531764728	13.1753261753	14.7272965015	24.6985048394	19.0255213882	21.2023479592	23.727633877	15.5600367551	18.9018994955	15.6671951533	17.3673948838	22.597657433	21.6282610825	18.4474639835	27.4371671595	26.4548595441	9.73124851746	15.803545592	13.2087801722	34.1775578427	14.6634920666	26.7268834212
RBBP8	2.33463386701	5.9120642425	6.8247672077	4.29792187729	4.18088821909	2.47958841578	4.19930818113	2.33468449635	8.32504963923	3.04541147143	5.07609358751	2.51375288273	2.01067570737	3.48136252527	2.78523431896	4.87475530885	2.89878318546	2.83794439475	2.8842877471	5.10053201419	4.94103086116	2.35945649545	3.56199659694	4.85645022433	2.29031343179	3.68376131382	3.53881955741	2.51056874052	3.84812580943	2.20045092646	3.27707555872	1.68851150268	3.35919725423	7.41354278506	5.53093662508	3.43063349712	4.20226066393	11.1282928746	2.58079636595	4.6768050998	3.93466115666	3.12317892161	2.54133250087	1.52061886009	2.01517139603	2.13386207867	1.47468686704	5.20766206645	1.95687163002
RBBP8NL	0.00792458735089	0	0	0	0	0	0	0.0390421623223	0	0	0.00474246912845	0	0	0.0089946525807	0.00538943199591	0.0147355947778	0.0607335464984	0	0	0.0139178187579	0	0.0190298645132	0	0.0047011140042	0	0	0.00674029092987	0	0.00958231277638	0.0230955006105	0	0	0.00424916589613	0.00573078557273	0.00537687043481	0	0	0	0	0.00723662623788	0.0195822173167	0	0.0228753961835	0.00637181674773	0	0.015768415018	0	0.00534480659103	0
RBBP9	4.81534133014	7.25908671387	9.87988705595	12.0734129882	4.27580522437	8.26923941354	9.68519026758	9.54129876695	9.55298048452	9.09396729734	10.6624413844	7.94798211838	6.06974156909	9.80873153892	9.29827772637	8.35175613936	7.66280472912	13.0654467216	8.27265424174	13.3971243564	13.8445803529	8.96508820126	6.43559592519	7.11772403236	7.09065202698	4.6585342031	7.33326894094	7.36497272315	10.3490690442	7.17287268999	7.49783953874	9.45634143402	7.48161567644	13.1995264929	7.93859617014	8.92290880045	12.0379945107	6.5887501617	7.37217576419	10.0562171187	9.86275416399	5.41724218458	6.9169723605	3.78423038302	4.82798267477	9.60442274237	8.57954815861	6.12819244285	7.45312261842
RBCK1	25.7470965549	19.4403619323	16.2043148985	24.5323218938	30.2519724217	13.5443730056	23.1834238893	16.1417316921	34.9349332908	19.1910599716	24.1049652801	10.3832807011	24.1525977586	24.1699983407	13.5900594906	18.0775701812	19.0396800635	12.9102771398	14.6328674329	22.6240853792	17.0405032076	10.910099396	21.0494234824	19.8290990957	20.8111961541	41.5157917456	29.7869787661	19.6229437184	12.5436808191	12.6158081591	22.118800632	15.9842605841	17.7989312374	13.2257031928	16.3126058084	16.6723341857	18.0184241338	13.2719298488	25.8649576997	21.6333600233	14.6145107408	44.2823525687	24.4592587135	13.8515378828	18.2458494928	14.6329676603	28.5300322098	20.0623425263	23.0279612776
RBFA	2.47974645901	2.38146611958	3.82070883213	2.33689577457	3.05269341743	3.19768891884	4.52168561127	3.38384462837	6.6538458886	5.26234987709	5.44490755021	2.17052980135	3.18978971806	5.07908480792	5.2696525214	5.60069195665	3.69534340621	3.93708306718	2.37499998008	5.66759605618	4.84135833326	3.09520465104	4.46653082048	4.25091476452	4.30856352968	3.40853007174	5.21473056871	3.77175793768	8.59995322487	3.16000681203	7.3821825629	1.64314302826	1.74096843362	3.91336285202	1.8075992498	4.39568628898	5.33854778147	2.00745689624	5.0098424603	7.42876819149	4.41938735608	9.29489859712	4.840746049	3.58607284587	3.1516317925	2.35075632765	2.81028790793	3.14844577508	5.68901401381
RBFOX1	8.64530121601	1.97524873264	0.716622366682	0.159270246964	1.50823268644	1.02281333547	2.60125952983	9.41788416458	0.0334760140181	0.376007177081	0.617692601195	18.749337999	0.220737523836	2.30787748501	7.95246487114	1.69877742563	6.25806952358	1.31427837051	0.581790235379	2.04625150065	0.539303376144	23.6274385363	4.26673939369	0.375697026936	0.779861905894	1.09208792707	0.506570655952	1.39951236726	0.185743793536	14.1687985757	0.530561791191	0.087887414257	0.540436163413	0.214375898151	0.74786290538	0.652175834718	2.24530452447	0.315586857516	0.0895865969497	0.706296659278	5.04111794165	0.265531748963	4.78229403409	20.1215331867	11.0726202908	12.7892635823	0.631957247358	0.109056701391	0.257816999384
RBFOX2	11.9507833983	5.24743351679	10.0193869248	6.67039685824	3.89387282385	7.95768899425	12.8426539473	12.6333228471	11.4362353816	10.2928092894	8.67175113879	17.9675256732	2.43960114133	11.0282201154	17.5779989619	7.50261836924	13.9056426269	17.6653535507	7.14082757353	12.0284422003	9.74291055555	25.2164575038	11.6137357134	16.3504829568	7.81881390838	4.90227965416	8.55368765533	4.59722846899	11.8048667829	14.336754564	7.01665187295	8.17398765682	4.09226372691	24.2824475452	5.65371966238	10.9390894017	18.9199818082	2.89824711913	6.19285978546	15.8663593933	13.6664561576	4.70792848245	21.5601756911	16.5080428914	13.757153916	13.2935706265	6.87897785512	8.21832544743	5.608599999
RBKS	1.81341010314	1.43969181957	0.566825628004	0.81543056934	0.992653707563	0.855764441378	1.02636096584	0.952574909405	0.915975490535	0.519310492466	0.730798139352	1.11636480616	1.34787121817	1.01181281105	0.739138668826	1.18644301915	0.90468690864	0.61754478705	0.917625485171	1.04374810068	0.75064022887	1.22062669365	0.754542254032	0.510719947403	0.978183021721	1.36284679172	0.898437085273	0.850504376757	0.863811793484	1.40578011674	1.07407186497	0.644433059943	2.11494525372	0.40180790442	1.61154374052	0.770424685353	0.740963946701	4.37392529082	0.632113848761	0.841930057777	1.02219579542	1.23055236916	1.82419767984	0.962237489263	1.80487823089	1.03268981168	0.604244692533	1.01716608766	0.780428525942
RBL1	1.34197975513	2.07770998731	5.17849382594	2.28258473111	2.52000523881	1.46762234133	2.09433731132	1.67578022875	5.63005513374	1.17233089758	1.98885964906	1.33428209674	1.06199223111	1.70462111552	1.61802443422	1.4550632622	1.89457757677	1.8885558164	1.50319400012	2.07398173802	4.27055680166	1.57335573429	1.69139516093	1.4135817125	1.66056918951	1.65546810646	1.55562835456	1.51825755787	2.6116115483	0.877555322407	1.23671058107	1.71489126119	1.71221759806	2.17482734979	2.65847320745	1.36867813486	3.14731774796	3.02845275518	0.808543649174	2.2710378146	1.92904902968	1.87134162958	1.8430090829	0.914632878398	1.30694237774	0.951735342854	1.54884896898	2.14368127502	1.91226708929
RBL2	10.7189624877	14.1705940171	14.7567091928	11.5319743256	12.1673636476	10.1290113691	14.3110621993	12.5158158462	10.9819383186	10.4660418408	9.74971575051	9.51055901687	6.23998251902	11.2465855033	10.2284218648	8.23411448035	14.6223729342	14.8094045301	13.9265001303	11.3307225104	13.6590486243	10.8061612079	11.5447414679	12.7355875734	12.0732653593	10.0679095656	11.8586054327	9.75269497361	15.2646438887	9.68467223939	6.96431174445	14.3288129947	13.4324754211	13.4739740783	10.4938551259	13.7691969931	12.2334496078	14.2443408451	5.02578361167	12.6241521121	11.2038733445	2.58382375874	21.1747979805	5.78385735734	10.834131445	8.82628629427	9.85518033027	13.0049373969	13.4628760957
RBM10	29.782447452	18.602833193	25.435298842	17.4380669453	26.6701672086	18.7531878806	23.109987476	18.1694533477	26.8809664532	26.9331899835	27.1385619144	12.083803559	19.2151108424	22.7061088384	29.6563799105	28.7005584916	20.2312907138	25.7211082504	20.5610856825	31.089311473	20.722305924	18.8568476177	23.940318759	25.3623420262	24.8357444476	17.9264756399	28.3860913792	26.500033236	21.3611705606	16.9239778298	25.386922912	18.8743800982	19.2468433104	23.4020555976	16.5892532369	22.3690687241	26.8228248988	17.4846403727	36.2441281462	30.9233190127	17.9907920663	43.0666960979	21.028659391	18.2632471967	22.3584154615	18.9044523178	25.56149423	13.6229444655	34.2526346849
RBM11	1.27548248138	0.169656984275	0.14264948804	0.597464135375	0.822431695949	1.02164150382	0.338702856139	1.67879643657	0.0985763863896	0.313690338658	0.819438379771	2.0690958348	1.80804586435	0.271446037617	1.0970599886	0.20927042143	1.31773781714	0.250768539939	2.60872143589	0.230599385199	1.33235106537	2.25213608413	0.677331637624	0.0333818934248	0.954294161279	0.447124533649	0.382894221705	1.33175591741	0.0340212706582	1.57619941306	0.136770370089	0.18351338982	0.422417503908	0.318765234287	0.139994568109	0.194287151078	0.339443229374	0.189824273127	0.195969053952	0.137029810728	0.608345228958	0.100807962445	0.866318393768	1.5911263395	1.47638532451	1.15079362738	0.47079062494	0.183437838751	1.55175800348
RBM12B-AS1	0.711792989115	0.549725540219	1.27998104281	0.416248376386	0.267176736919	0.399803524479	0.422871671147	0.723625253578	1.52221812312	0.842180668564	0.608532141306	0.480231861288	0.101571580506	0.769435364713	0.27661899353	0.472701181637	0.909189561708	0.492554226526	0.478443482471	0.515918408657	1.18065860399	0.773244885241	0.462388043244	0.723870767067	0.733809331928	0.183630429384	0.230635621037	0.504227865761	1.06561774762	0.230495218191	0.339831432573	0.462253784373	0.508884792865	0.78437165597	0.390963530038	1.08517339569	0.938124338097	0.416525368511	0.57947691855	2.13571347425	0.544418628293	0.182164465062	0.684895667355	0.463308163858	1.18573059923	0.314740461477	0.413216361247	0.502935659712	0.58474032022
RBM12B	2.40276962898	2.12408744238	4.04583138917	1.81744966421	1.91803121176	1.93728402643	2.67851641243	2.18528484246	3.53410661475	3.0736311876	2.23080257046	1.96021581356	0.914184223865	2.40898769133	2.10239633929	1.93140647764	2.73882145321	2.76799440463	2.35693984364	2.77757678753	3.55403711671	2.67217217606	2.59492644018	2.85079675483	2.05056265374	1.78811396115	1.97449204793	2.60114378838	3.56587694647	1.03021758204	1.98876290637	2.2688753	2.20284055814	3.26929205393	2.49964763583	3.31585135666	2.98769592374	2.51186288282	1.65848031793	4.82082134402	2.66357998558	0.864017838617	2.73411131296	1.60257129759	3.04153206654	1.79602619635	2.02311248638	2.55528622087	2.06642601373
RBM12	9.37250239821	10.3168150439	15.2461842229	9.8958051785	7.74777156678	11.1455119281	12.1632375557	10.1283740235	11.9598848434	13.1543195737	9.81273967608	8.28864182808	6.3205550486	10.2707336859	12.1194092084	9.85005252284	9.97009991687	14.3494083955	12.4438558272	12.8395532974	16.8403418666	12.4529146213	11.141127363	13.1811492676	11.5325768042	7.48591830651	8.328558723	11.5005907406	21.3763768988	8.43778366305	8.96706095841	10.4490598802	10.0723263114	19.9443163769	11.0514471623	13.9908780742	16.6286485196	12.3397916187	8.70433069052	18.0344888918	11.4576482667	7.94856695032	11.6494747004	6.808443066	14.0080128853	8.29742374188	9.28374947658	8.72027684664	9.08983991314
RBM14	17.4278523394	10.471529888	15.5687136237	13.3764857175	14.9672414808	13.0947377353	14.3857716844	11.6190694829	13.9883914373	15.5642494298	14.9447477005	8.77693327219	11.2368817529	14.5774337594	13.7297908764	13.9976060989	14.0387898971	15.8490613474	10.9931055894	14.3858739068	12.8938501481	10.756309482	15.681413549	14.5409504099	14.7311275912	10.8367326705	16.6690767409	14.2175096211	14.003709206	11.0649915734	16.1102086424	10.4071857138	11.463983003	15.7580853415	10.3448638114	12.8004218935	14.5784753092	13.8821957629	14.5024430607	21.9574000054	10.5197802738	14.2308990012	15.5426943282	9.5288261732	13.8060965474	12.1634357311	12.751919018	9.92675166606	15.0637502164
RBM14-RBM4	0.781582031379	0.380390514032	0.373893483698	0.329610726838	0.397745500232	0.315843780472	0.56960675055	0.260940117485	0.648343086693	0.53351181274	0.431757922842	0.260761188609	0.205902187258	0.458182785767	0.496499069844	0.399267716477	0.389459464211	0.304538804893	0.356574669649	0.437447251041	0.439961005959	0.469216865957	0.716786431848	0.565562074864	0.421472895808	0.269880437815	0.474841333669	0.383307097022	0.602358236669	0.283688388174	0.571468746581	0.544923051204	0.396057877345	0.416145764459	0.372963268903	0.46099247827	0.463242238053	0.397348220703	0.342619194761	0.996084955167	0.413859562602	0.476982960321	0.533044665548	0.359106393936	0.608428876457	0.19938447938	0.369554590008	0.50976637298	0.484921700629
RBM15B	6.78565673107	7.95005533322	12.9110048863	7.70490411476	7.91088653407	9.50659242321	11.6031101616	8.96528212828	13.8308401086	10.8354245092	9.24467624426	6.89194583157	7.97659368574	8.43959136452	13.8695031971	11.0002734951	9.16555730642	10.9127320981	6.85745118173	11.9877750392	11.531851648	10.0882538478	9.77250537428	10.474907404	10.7774649876	6.73854271777	10.638849424	9.50583865361	15.7775499734	8.40196645421	11.722637642	9.33757607647	10.2899390699	16.6592460972	9.86851416638	9.60018050779	11.6984846408	10.6076925162	10.8165389068	12.5331414223	7.6468263753	8.75298288785	8.01643733903	7.50609127814	7.84950175026	7.92931405622	9.677341466	8.08780382801	9.65944166382
RBM15	2.0379764802	2.23506759997	2.95810988858	1.71336455282	1.60176601602	1.5422928328	1.32574772609	1.95751298933	3.06141373935	2.76285476618	1.2338086895	1.61799990969	1.48654104284	1.50086853095	2.10802035358	2.30458864884	1.75258873161	2.14057949473	1.71579149776	1.40950846807	2.04582056191	2.58923311257	2.51013980196	1.9231401728	2.01452922069	2.36740124406	1.41091464636	2.38436862447	2.96861691322	1.78185001787	1.58969929089	1.55970305617	2.15249005025	4.01694444767	2.3635835881	2.71343923826	2.07864618205	3.8200030002	2.18774251627	2.41504037944	1.51957901547	1.57500748748	1.95640478807	1.2270809218	2.06419955293	1.59063802081	1.58723696408	2.11294167421	2.31167643471
RBM17	15.2819920224	9.08106117485	10.0280940225	9.81866143562	13.8412554742	14.4217095988	17.2481199989	17.1831709143	10.6256267163	18.3804540686	17.2633840727	10.3755789596	15.7092999992	17.3142255876	16.1290477578	17.6833886461	16.8730309774	20.7503803173	14.2321754904	15.7552895626	16.4876987402	14.3971456838	17.8164799962	13.8277347183	18.9237411848	14.8622728401	19.5207057746	17.7153304154	17.6866086676	18.8522753533	16.9176893711	10.8381772459	7.03681334227	17.5520838156	9.68809440321	15.4454006382	12.641424161	11.1066611849	15.7494074826	14.3552015577	15.7714580338	14.6830877885	17.1099232385	11.0122503737	13.5822032021	13.3424864968	15.2442995538	12.6070931466	18.0077890767
RBM18	8.3282514555	10.2917824343	9.38443939696	6.26464126503	6.92087045963	5.88794596409	5.23069203638	6.91897712519	4.4025022128	5.47834102483	6.04512758974	8.53761824705	4.40216537011	5.59235639217	8.24375737679	6.43937404665	7.34687911137	9.04029835012	7.71494925337	7.45810425743	6.25292609934	9.30618365764	6.54627832427	9.12768403689	6.36381176305	4.7243834318	5.45954220029	6.91111627215	8.73044461699	6.36403568497	6.60411521277	7.28352263904	8.99521172526	12.6063708816	8.96486756897	7.45292898957	7.58609342697	7.46518902187	5.30309969013	7.97500040859	6.99593945162	4.38659258111	9.32589331939	6.5044727454	6.81019334938	8.06248503307	4.96374509854	6.81866402587	7.37294046708
RBM19	5.05039233143	6.63004864987	6.7036805977	6.60905189122	6.34476961768	6.06025908982	6.9471376572	6.96900286093	8.04539259837	6.8657130936	6.38984824399	4.25861129535	5.19061930502	7.70191850345	6.2812872723	3.71049105926	7.50542383664	6.05410463736	5.28767545058	7.30064220856	6.92950491314	4.42095989465	6.22180690645	8.0597999358	6.59220277823	6.21458548829	8.39065321624	5.26051739758	8.67365926992	3.1605481594	7.30577485594	5.59634192161	4.514707859	7.23143617109	4.65108660298	5.59116308125	6.22510728582	4.34085876465	4.67948739853	12.4546585032	6.95228170222	5.63043390154	8.5564419206	5.23479126908	8.83705741469	4.27350452148	3.80432134321	11.1026070744	5.07004079578
RBM20	0.124740888712	0.180997649618	0.281613079836	0.266415280353	0.0908456553705	0.133589596015	0.220797050234	0.160320645968	0.461227956545	0.101067871215	0.0778968857187	0.292730684983	0.0352136382797	0.178519939985	0.287701376632	0.0705943674348	0.232074027808	0.0803897741044	0.168872750004	0.288932007593	0.218550980083	0.310944885225	0.176262239441	0.111000317024	0.123287519832	0.188049078775	0.0507429449249	0.179699483424	0.042627321073	0.134354014272	0.0692062764604	0.170441401014	0.203566386756	0.04314308384	0.15271510994	0.817121786628	0.132788809623	0.315598552601	0.054087825588	0.0693375543135	0.259661713111	0.036435124873	0.420747397427	0.381571273079	0.282221170285	0.233821522865	0.0427826674955	0.0713297901912	0.110575852138
RBM22	24.1844595465	14.3489010752	21.9939425846	16.4430126909	18.411876933	20.6971170716	20.0493011382	17.3697392167	22.0325226681	20.1336016958	20.9513155366	13.5325751717	16.3720931326	20.2435890314	19.7870960716	23.9823517029	18.7225143438	20.8588635137	20.0555053054	27.6068000852	18.537739339	16.9338828613	20.4191703546	22.9333761733	19.3349996555	14.7342516698	20.6795537826	17.6533136628	23.1505257263	16.5829399885	21.4180886195	18.8673208858	13.3682355896	19.8138938778	15.9315332343	19.8673697142	22.5858765972	17.017421648	21.2198534362	24.0250405984	16.6273176014	28.1122686161	23.665290258	12.0957016933	15.4106765559	14.8834427134	19.4595690866	15.6754794174	20.4048858756
RBM23	6.018724093	4.09313255862	10.4670523817	5.39617469548	3.69381794563	5.8484687337	8.50737462159	5.17538777337	6.66660184455	6.20582359484	6.52744968374	4.33653307685	4.29182786374	7.04732857879	6.37554469334	7.50514990447	6.77450616226	7.16861215296	7.16267269711	8.06816707748	6.46749707091	6.12924087389	6.19271266436	8.71227264252	5.76616857642	3.8721688455	7.40431918469	5.54595731964	5.66493866543	6.46805454902	4.63265491898	5.05510330405	4.05584612089	7.49279247346	4.6995596176	4.69689143644	5.75787369093	6.0394535915	7.34470394879	7.76216415552	5.6001758419	9.6823188995	6.98964239644	4.1883039354	5.67376150716	5.84828719273	4.88328359938	5.91926466528	6.35228868324
RBM24	0.751917705898	0.200443791746	1.93141545202	0.152912962456	0.481251709488	0.0535092644978	0.122377908743	0.548812184189	0.337747200754	0.012283212199	0.0423062947251	1.49589396148	0.0577754721869	0.255305535141	0.524483747895	0.0836514557205	0.496638701117	0.048563215203	0.0640343500827	0.105345441167	0.083398415543	1.72075229146	0.386784423343	0.0190624439805	0.106669399499	0.334245771116	0.0491959039211	0.0782216019184	0.0388551097335	1.25490247524	0.0175728480733	0.0571602259497	1.4473073595	0.0511228005665	2.75584281261	0.399405641589	0.10489956099	13.4676180106	0.0366239283598	0.205405458154	0.377166639933	0.040295865747	0.426681932471	1.71040541881	0.848697693642	0.797106199009	0.0599131258219	0.151707772447	0.0453558080183
RBM25	9.28896153034	6.56624046191	9.61372874961	8.57357273924	7.00462257224	6.67432304803	10.859325222	10.683180391	17.1079742132	10.744395736	9.52632718744	8.28305713106	5.78865507572	11.8820862354	12.285599479	8.65886735434	14.4063132139	9.65103582651	4.63204477426	8.60008415496	10.1876671588	8.93683453086	12.4548145903	11.7794349634	9.6961485721	10.4915516986	11.4630148214	7.79933813748	7.94393848868	9.79271622229	4.30894710742	7.65482959377	6.55492691446	7.96997441925	6.77115292337	10.4410670697	8.64121599235	9.07432879212	5.09998162117	12.8865970014	11.1586166801	4.64920304411	14.3686017175	8.94251194934	14.288863605	7.55621277563	14.8953201562	6.89567665589	10.7892386425
RBM26-AS1	1.17548468688	1.79076387256	2.81620595531	1.06997606065	1.04181636136	0.9016746625	3.21542963274	1.17377598819	1.16272159563	0.897549755446	0.632768404953	0.832927977087	0.867356781814	1.50517841358	0.57848583755	0.450338181157	1.92022633314	2.46185622006	0.745512273287	2.70423181322	3.34858818701	1.5319574196	1.84863754491	1.99388585386	0.988961645314	1.0048558981	1.27111957285	0.790858598099	1.0642504772	0.717304212315	1.11985987573	0.444821580068	1.03571122331	1.18326268935	2.22438417776	1.26819067681	2.76255350975	0.935117401758	0.443220884815	1.54812235459	1.09838757824	0.460321387093	3.22694642554	0.50345004609	0.935048416834	0.838431918253	1.38094275498	0.78086383307	0.86155457473
RBM26	6.75240606506	5.80525143313	7.69097568844	5.5939004306	7.84038805458	5.41945975396	7.56536764855	6.15140857519	9.22897092644	7.80075716469	3.49659690662	6.28622697613	5.3076720092	7.13429903765	4.94171779145	4.40556069141	7.43794839739	7.02379407322	5.50682125576	7.17129567819	6.65497135884	6.09113588611	8.05059411411	7.74555348265	7.13732399468	6.401869816	6.88524913689	4.77883859539	9.83598562084	6.58525235249	6.79828596378	5.11760325575	3.49753076445	7.39107262449	6.33225776161	7.40434680917	6.98165907291	4.76886133308	3.5722260414	8.55640970145	6.38680924374	3.03592444366	7.49087357667	5.65084964859	7.05857331079	5.79993056042	6.06543427887	7.22215327291	7.20000973041
RBM27	4.16220458295	2.49979065601	3.74133170422	2.31914668614	3.45458342951	2.69882573745	3.25886465137	3.22702642494	3.4626934522	3.64318430583	3.2560540009	2.51984580649	3.14254770122	3.55940472198	3.85584855675	3.56944245977	3.11381529963	3.32297238648	3.48950216383	3.77023935094	3.08408250853	3.81579231852	3.81791623259	3.4532176567	3.71997527325	3.23383291681	2.68733186083	3.50383942595	5.28920940404	3.66755004845	3.17417248765	2.40214068185	2.74596758429	4.43342736982	2.84918876669	4.38506083873	3.33827630369	4.07405285839	3.67519840534	3.69947158516	3.2613836129	2.09768833984	3.94826451751	1.95874955058	2.49834861289	2.26521743653	3.91862698338	2.50086734254	3.46437103301
RBM28	3.06346186477	3.21712361554	5.037565628	2.87596972201	3.53804154561	1.92133873932	3.18680251441	2.77090710646	6.5009603495	3.03290671562	2.44276855054	1.61414123132	2.54725766849	3.38370428425	5.80912526572	3.48375149855	2.60868688203	2.35481278309	1.525503568	3.2708146036	3.24331733271	2.01248643388	3.32475658251	2.48022460651	3.13290550138	3.45689780886	3.60351986048	2.5940753525	3.20668237804	2.07348568855	3.29191522777	1.80655423709	1.92836875437	2.77730679063	2.61620093154	2.54314606932	2.62749831381	1.76573047779	2.06696901617	4.55423749335	2.22343821774	2.2829515307	2.90441008673	1.65334789336	2.616971928	1.71823347831	2.98919957688	2.01537072862	3.51805100672
RBM33	4.25914043819	4.13503148194	6.2437075748	4.64030208051	5.64637708753	3.19609467738	4.11810075783	4.30133912212	6.94609623	6.48789316067	3.47382324503	3.31362631231	3.26445789864	4.62477850369	4.6320358121	4.4613387779	5.01618302889	4.12162865379	2.405691343	3.15254174514	5.58428715041	3.8328845394	7.39551610238	4.04844852378	5.72395493345	4.80665373836	4.70354100311	5.17418940337	6.25878770361	3.64641760198	5.59491006398	3.47487860585	3.56525630311	4.54635194261	3.51310268887	6.18649067915	3.81924063071	3.04954953903	3.19846371362	6.03032384776	3.76712905629	2.3143917604	4.2328018535	3.7904939264	4.81567841837	3.76735676717	4.02006559742	3.52966639744	6.39159075383
RBM34	1.16603696924	0.350375490416	0.548179053255	0.627573318035	0.672533540153	0.646253715812	0.774991857728	0.741443647044	0.645411495154	0.563954509075	1.17862621535	0.599619501593	0.880656817298	0.625428850301	1.02994590403	0.94529100846	0.667508108989	0.863762584949	0.832405411113	0.724254138087	0.670142724939	1.10125330783	0.724595204443	0.965890913506	0.57979501867	0.53927060245	0.846639434436	0.759618109132	0.997286974556	0.614735009664	0.719329548439	0.792582628035	0.52229524178	1.26485598771	0.424525770301	0.602555133735	0.731640704018	0.822330842236	0.641536400083	0.610317483375	0.73351696155	1.72590053703	0.918445687097	0.703169789174	0.565850220031	0.801691951461	1.14721592328	0.575446635737	0.769402348163
RBM38	8.46276006246	22.9561185275	7.38618662722	12.0548729924	12.9502011675	6.89528430622	11.2598924995	6.65121608693	12.8422217368	14.7022367298	19.6663873819	9.95713589174	14.1821934832	12.1401488928	13.0127815476	11.8980025467	7.94674488114	7.76433435567	9.83208586253	7.67511743052	10.1474532677	8.14768502246	10.0840430372	9.99675440845	12.565178013	14.8482088499	13.022347472	9.53926899305	15.4542191941	8.65359860942	10.6125609114	11.6141918042	16.1626405929	18.2049839686	16.5215954626	10.3122248718	10.7660590517	28.2581931449	18.8228720711	5.47060654464	9.84517117974	23.183954818	6.17858617093	7.0761895385	11.6891803413	6.02847170628	10.3708148621	13.4830367483	8.41960949235
RBM39	30.937256095	15.6831461121	16.7251838064	19.1091441711	25.8831518764	13.1114198674	19.2774485506	17.9515145026	22.7988693531	24.8970430171	17.4555399293	12.4941097792	14.7185772669	24.312284987	19.6750720493	25.9710131866	25.9309518226	17.5516774139	14.953854327	17.8316882441	16.8030501133	17.9933017409	26.6464819891	21.1392594631	21.6909292056	21.1012889181	23.6114332176	23.7995828451	34.2860226975	17.5189633213	18.5067636643	15.5902879531	15.9369580432	19.3975096826	15.7501649354	22.5727369407	14.5042278261	21.4695859457	15.0274270277	22.9395367875	18.8064573732	14.7067483939	25.6710352928	12.451993656	23.4439336532	12.2496983742	25.8576199091	23.802749002	26.5424053373
RBM3	27.9054902449	30.3552078221	30.1279030559	30.9483694039	40.9862791935	32.5212845228	48.6914756272	29.5871468056	40.9774743651	29.4343558787	25.7458950501	21.0045525348	47.9862332071	55.8294288692	22.0202484308	42.1493027219	30.2264479912	25.6448259028	23.8404811077	62.9016471568	51.542246678	34.0897708186	28.5625420315	51.1940995539	36.4445457365	21.6295580732	37.3081552403	44.9673926926	40.4284427922	36.6241342373	28.841098961	43.3608680174	22.5016533211	44.7878633215	37.6828633082	33.1646334841	52.6925580741	29.8419573016	25.693094357	33.0454495317	46.7808792752	87.8680135375	75.2487123114	24.0211992261	25.1885520283	14.7118720432	39.7000679411	22.0779821106	33.0841545258
RBM41	1.20806638795	1.77419269077	1.98267219635	1.49805238999	1.13313087443	1.20068264227	1.64844037018	1.44475518474	2.17002891026	1.39023574071	1.55448825659	1.54689526484	0.474716588059	1.25177965186	1.30270724834	0.71506158314	1.77710328975	1.94216367833	1.25009199584	1.58012981677	2.26223175388	1.36121157355	1.3420563632	1.98642601785	1.30901353261	1.34042086878	0.947298672039	0.696682109945	1.6143142185	1.04320040587	0.879558346248	1.88868404474	1.87715835694	2.34280168914	1.90027643403	1.85153388183	2.2089975809	1.48429807217	0.279100626973	2.07055165981	1.9766982165	0.480934889401	2.06564433844	0.88676138168	1.4753366981	1.02745917079	1.58697680395	1.71766717845	1.10947398601
RBM43	2.5432028576	6.09104701917	4.42002451898	3.74192796244	3.31493574841	2.37340870172	3.85134398061	2.30403385276	4.84228214446	1.99544258553	1.9516160296	1.94378108492	1.34517924346	2.35136560239	2.05829571744	1.11681875672	2.23258873137	2.13016076022	2.18181063076	1.08780278745	2.83304667917	1.27326616688	1.7019367406	3.33752882872	2.38386655077	4.1639533198	2.64604502693	1.66892650255	2.29789629673	1.88261379505	2.60028975824	3.27473685234	5.49995206285	3.0675217364	9.11498543422	1.97061772447	1.74491545047	7.80470441123	1.94311019865	2.82803732762	2.55377624245	1.57192318516	2.27553209641	1.48649878429	1.59222730307	2.5364683954	2.25113743687	4.27555406754	1.38716785295
RBM45	2.66488765538	2.36073848895	2.27127070912	1.74000565678	2.70780327836	1.67567662029	2.18122991665	1.66773443986	3.05919481873	2.08245122335	2.25376526933	1.57944389177	1.56203106326	2.26067074315	2.19623184115	3.03684160195	2.09494871651	2.52523409211	1.79015092992	2.74913286006	2.08554759798	2.03035905461	2.46517504975	1.87182361709	2.30039920006	2.29093546686	2.40436068113	1.88331369145	3.71465245068	1.53713494678	2.27290684533	1.62403863374	2.28725387976	3.14166241101	2.16599987371	2.56600516385	2.11448044844	2.43135826183	1.43252842191	2.53071203017	2.03212884293	2.1881059407	2.30042256905	1.58100037102	1.53755848084	1.56193995408	2.51489468807	1.99706285067	2.34728947467
RBM47	0.46111192648	2.28170348153	2.31658033859	2.56889897293	0.602382850145	0.600338375027	0.159894964262	0.340339448708	1.45796220779	0.722880839272	0.370520387395	0.393247649254	0.53564029762	0.288151022527	0.167369491881	1.197026484	0.264714100141	0.941122161522	0.417287516843	0.145589767007	1.35529823106	0.267493878532	0.717180892834	0.284303500883	1.57033822858	2.58515279558	0.385590554687	0.476458421673	0.924064007187	0.382524635111	0.17000249653	0.688149177126	3.0864371504	0.279132318772	3.02320581624	0.980614285255	0.272088040583	3.44745230116	0.37398929091	0.0946249863408	0.356875253139	0.331818343925	0.495409354758	0.174965434319	0.237885119781	0.266322697703	0.351109300341	5.48444904666	0.883652598634
RBM48	6.85915907729	5.8581970571	6.5337368588	5.06951292965	5.18028563982	3.78196056799	2.5674727625	4.56753835464	6.26748429974	3.79010321552	3.08549421172	4.55569105488	3.07785455967	3.39058419171	10.7958828598	6.01794683449	4.59825358458	4.77617149031	3.42816932705	3.07491073037	3.64295798595	4.37425567436	4.42294430057	3.16717711565	3.64364232554	4.68844385481	3.99174336308	3.32815875007	5.31210136479	3.59106118693	3.18384643397	2.79182466691	2.93358196516	3.89029105966	5.86145208187	4.11759081332	3.57236236047	4.20477803123	3.62683742104	4.01173422449	3.26990302188	3.36119174576	4.57569802325	3.16845284556	4.01548770625	3.52423894531	4.68550309866	3.40536377098	5.15939942422
RBM4	4.00452685508	2.78274106323	3.01300372743	2.2618470969	2.50281095505	3.98589932116	4.20540588958	3.21025515117	3.23909265245	4.20269465768	4.46031981595	2.31754590391	2.82172086952	4.4375303102	3.75932856841	3.71476009124	3.82475927209	4.04855233154	3.73411663904	4.53260753697	3.92049548892	4.20579630169	5.08497432904	5.16413869366	3.78031934691	1.5328584779	4.20184120806	2.92787646328	5.33956328242	2.45447586016	8.10323246885	5.54493177858	2.37988519126	7.41960606852	2.61895643297	3.77083057733	5.35346798796	2.62029375297	5.17718902665	6.82259870884	3.60190634702	4.84202100741	4.61210168971	2.42398508182	4.48251929851	2.75800752118	3.65288147544	2.37775677983	3.87031288712
RBM5	11.7818366771	8.56119098052	11.2056365078	10.3537844161	14.324318175	8.46361940747	12.3775271438	10.5910563929	13.0040135139	16.9796998049	10.4044283709	6.54755717705	8.30570707513	16.6062953446	15.5666351446	15.076432155	15.4227827066	11.1841145144	7.05299950492	12.8400120268	9.68290861826	9.10831344372	20.8823597006	10.5391222401	15.9494746424	10.8784699621	16.8464717359	12.5672720826	21.6833098485	7.84131228293	11.2717820413	6.48098166818	8.08021313037	8.1265457877	7.85063534475	14.0995150431	11.6822014767	8.83150002634	10.3853563704	17.4319814536	11.5829906162	14.0507579651	16.2916456836	7.60229826556	10.4589318563	8.77453742127	17.7523146562	9.98658553177	21.2951059801
RBM6	12.8156530824	11.5281631588	9.99824992427	11.1555897357	18.4782195592	8.72384212027	14.264736319	10.8666442845	19.0116125671	19.9640450801	18.2178483371	7.21287636082	9.31946375847	23.5721481791	15.5783524647	14.2007453578	22.0282806368	11.3678871258	6.96405565555	18.1692320693	12.4277885742	8.99852044954	24.0269170133	13.1427985789	17.645963855	14.4411727662	27.4469575883	13.047945952	18.7878918474	9.45530490831	21.8091799465	7.19644583179	9.50961407224	10.1972477752	9.27134166706	18.3784972938	12.4098830216	10.5458053306	14.9705698943	27.2536755236	12.0423013592	21.2319810613	16.0864926817	11.0527329143	18.8189143219	10.5549261167	27.9081558229	10.837245348	28.9197957341
RBM7	3.31790060378	2.0188932577	2.89150540329	1.58785756078	2.14349186963	2.14435408508	2.0145898273	1.88540716892	2.80289484192	2.32038212641	2.03095383353	1.32000609704	1.53373301258	2.07571656622	1.95484438429	2.4114534548	2.21582319887	2.23045794731	2.35171327838	2.33021176611	2.95439311527	1.60091601161	3.13776398514	2.85417658378	2.24244128336	2.46664689117	2.08192157242	2.07650493571	3.11928525277	1.76705622984	3.83772281323	2.24364434491	2.08309470659	2.59426448773	2.50832949231	2.46347192333	2.42436417609	4.88202099238	2.03956032747	2.68124849058	1.96818978807	2.17238921733	2.59088666424	1.07884837493	1.77736279918	1.65142800464	1.48960729667	3.92464640311	2.45429471062
RBM8A	29.3844696916	23.1294925275	32.5004205152	24.0543719991	24.891672865	25.7827974159	35.0455083252	23.396457147	25.0149528262	28.1336464025	29.2487453652	19.9219624272	19.0630469959	25.7284262643	31.6965113182	19.1372696078	25.7172703023	33.657526296	21.5898635037	29.2056517212	25.7085207496	28.2383745583	28.3480141427	35.0038759536	27.0263055051	12.9817428693	24.2028453038	24.5127983539	36.4964733505	23.9963132682	31.8443880143	25.1762209742	24.7027557861	42.7592412801	23.6424747902	28.0633401274	33.4021860356	38.4372033564	23.8459438758	32.845778945	25.0402924157	28.7302372394	34.5238045645	17.6165159144	22.9950402507	23.1508222792	27.519981478	15.3524444799	24.1615174996
RBMS1	1.06480992933	2.31419913612	2.89995912781	2.72185618219	0.543122162112	1.11866427425	0.542301444305	0.906775375378	3.39572285732	1.51199086043	1.66289187754	1.33019162116	1.3116791887	0.650205583368	1.22826827216	1.45700714011	1.02849021701	1.45331672685	1.79014244036	1.55071354723	2.54799237626	1.22090086961	1.09903191195	1.33366788265	1.55449279032	2.76003481011	0.734463693015	2.06845440966	1.71522339878	1.178812804	1.00996751615	0.626917228004	2.22328061596	1.00267607183	3.72344552876	2.1931185858	0.675565655508	2.45193815827	0.734389922233	0.554903761803	1.39696442466	0.28984252809	0.985653476377	0.957515893215	1.04312545589	0.88469185012	0.808121497225	7.46338797832	1.14920913059
RBMS2	1.7696643066	4.67588721133	3.9710909116	4.21761126391	3.03656754243	2.89178528952	3.08990165132	4.07034384762	4.88555379694	3.79553349489	3.19221010075	2.06398280413	1.82795775988	3.28398596493	3.43279825073	2.37216717534	5.13413673664	3.51847399019	3.73401349341	3.16248091169	5.69486525457	2.158009329	4.65763474416	1.78051929903	3.04395167333	6.95359321976	2.9633534058	3.54230292487	4.27971227881	2.69598067228	2.04371125414	2.8349602435	3.55700645066	4.04105905334	3.71474513265	5.76372176132	3.48402979512	2.83829404767	1.86226748498	2.71098812655	2.64148265685	1.21137472797	4.02719985859	2.14447129031	2.90630582475	2.49925169543	3.16906596577	5.08452088375	3.24257540073
RBMS3-AS1	0	0	0	0	0	0	0.0262336311285	0	0	0	0	0	0	0	0	0	0.0255157634432	0	0	0	0	0	0	0	0	0.086578101363	0	0	0	0	0	0.0236895088052	0.0214222388951	0.0577836971287	0	0	0.0283530127176	0	0	0	0	0	0.0288316703702	0	0	0.0264989068263	0.0859514601489	0	0
RBMS3-AS3	0.36106643509	2.04958845379	1.81800461328	0.277131107035	0.64037425892	0.651363999482	2.3945784603	0.83013954928	0.690020085658	0.345052062098	0.734672680874	0.146162388917	0.757395912714	0.471294850841	1.05589786831	0.906383309781	2.14457286153	1.65803555522	0.539643478837	0.951202311356	0.369911749545	1.04046482712	0.724353210437	0.257035133711	0.677466820961	0.665083653048	1.5048221791	0.781280252331	0.916853819369	0.491071378396	1.81003201852	3.14718795771	0.193603920846	0.339443871713	0.489970607648	1.12198452662	0.384361395895	0.234902561245	0.857346446922	0.494581494675	1.38294218754	0.549811779948	0.130283404446	0.232254279627	0.505241162348	1.0537314075	2.48572183608	0.487048770269	0.906030975183
RBMS3	0.87891942856	1.08985182249	0.869251752871	0.67952547445	0.910259526303	0.50745394662	0.801796084002	0.790179415696	0.974698372301	0.606961579495	0.468399242215	0.87866190891	0.58102215276	0.564336235069	1.04132574225	0.594483011987	1.00247613367	0.723452226375	0.788383493945	1.44097296062	0.956683517673	1.53417250833	1.3539652201	0.725650331271	1.03551722482	1.83283749327	0.482008949787	0.54370689251	0.74213484838	1.08859916906	2.05439667497	2.02502498949	0.415090547433	0.402085204561	1.13466304496	1.92508958619	0.989500967895	0.374093991954	2.05955988085	1.67944265612	1.06744085594	0.392680291715	1.10651772378	0.634483348898	0.594738410273	0.998550497077	2.34635029473	0.526447957023	1.17552321389
RBMX2	8.89072742202	6.23988052033	8.45797954457	7.3499136561	8.38308640947	7.6013922876	8.43838974495	7.5122646179	8.12969623558	8.1647059712	10.8916324021	5.02567649564	9.24531453603	9.62658931201	9.58118137625	9.12658572268	8.4405160543	7.73379453692	9.19262402144	10.5764789727	9.032549821	5.78627822146	7.50581379036	6.83700192231	7.59131212453	6.37402116013	9.87834760761	6.99274491628	10.5998989106	7.13272080072	9.41760512742	7.70974921184	7.18183358406	11.0890562575	6.17732364466	7.7266019259	10.6106618402	7.4046622803	9.27273098582	9.37858031085	8.9670787964	19.1718882605	11.2907464363	7.16295965444	6.15658550771	6.49904069735	13.1471980137	4.89198090837	9.84004011836
RBMX	39.7098741392	22.2167918521	32.5624313304	21.320371695	28.863927994	23.8686070661	33.7169684173	22.04562955	32.7160494858	32.4215657467	28.7613546878	17.1467135588	20.7029888544	31.0630357458	28.7695118383	23.3665735971	30.3862984339	28.7713367366	24.8704103113	39.7117747288	38.7615609325	23.8801853481	30.0961049907	32.669269643	27.2853647126	19.1180256188	26.6989845078	24.0195196243	58.0449997448	24.7809342286	26.3025442557	25.3733407258	21.867480573	50.7394498836	21.3545051133	33.4239841337	44.4015216798	27.8290756699	23.2665926656	42.8703889833	28.2299135809	39.718542864	45.8680112716	14.9312562752	25.4057194306	17.7577364886	29.5859674842	17.7578254891	31.1861971052
RBMXL1	3.18490832491	4.75508311261	7.48279593165	5.47347283578	6.13479043583	5.01741657359	4.89114113949	4.89811824556	7.4793117771	6.55299108647	4.06198494008	5.23107345953	3.39432508073	3.80757064109	5.61035738912	4.84622630479	4.99071680238	6.89684749641	5.20591587589	4.16463435148	5.65218172466	6.37084007554	6.29862352246	2.91925872006	7.55769757849	5.76099230249	4.15592399703	5.04273821801	6.75003767777	6.17963317907	3.24396088129	3.61960978827	5.71115962485	6.2646183315	7.48075411466	6.96089436932	4.14072146454	8.75615035714	5.94669787501	3.98913793409	4.15816181922	1.80834727731	3.8746545715	3.36898255591	5.78390389018	6.51051105273	3.86902660795	5.2997933801	6.70431418937
RBP1	1.15626324817	56.0005727271	26.104006045	35.8469264371	8.17601866455	5.21081576361	1.13513358561	2.23860560201	11.259670009	1.46247290136	3.44626062386	5.37661747482	4.08205040827	0.810596708552	3.18014441505	1.98141486513	2.55565363917	1.10699449663	2.87080503687	1.71218039949	2.62080658938	3.21896858898	2.03764175225	0.669119608536	1.91425580089	5.68692859304	2.42491502721	1.740011658	0.459192771359	1.89965667569	1.50333577725	0.581421229937	14.6700259972	1.33623134907	36.6421727164	1.94807300592	2.07154879858	5.27306622694	1.35123069258	0.445127566987	1.90130417415	2.54863869543	1.79974595888	3.90565606637	1.55153835753	2.69547830262	1.2031296834	0.344052249113	2.13340712338
RBP4	6.93481787567	0.266793591797	0.905303668889	0.328273176063	3.07031983078	1.56857109649	1.8956649972	4.62819372051	0.160552292532	0.175169287011	0.374792524021	11.3465489293	0.564543583301	1.69040807739	7.32376943618	0.908908570644	3.83391514725	0.346276838839	0.659522871383	1.13568056348	0.438175656949	17.1207416201	2.69665352545	0.172169783893	2.59044653855	1.47302272802	0.766537143866	0.991562721903	0.129291785432	14.1268594459	0.139224496813	0.787982709034	1.9165585655	0.176740749258	0.766944330715	0.690408697977	0.867222583606	0.507919823786	0.130572266326	0.139488592701	2.87808929511	0.369420483495	2.83298520633	18.0789680522	6.6527342389	8.40905958375	1.24875785994	0.752068510033	0.910329776394
RBP5	0.177843022046	0.786641587501	0.339188223746	0.397093045698	0.302671820211	0.190702484649	0.265402330994	0.411539754121	0.8496722859	0.339910307484	0.387018737056	0.327237196516	0.193794717518	0.330312026181	0.252893880194	0.706485121286	0.371721246246	0.216148193665	0.107394351928	0.217693391572	0.187720980862	0.36883046754	0.259476124469	0.124684257399	0.140008033236	0.910935699074	0.178767876825	0.262376622359	0.312793567093	0.219888060597	0.147360333004	0.143798260169	0.910249551883	0.420905060458	0.614306465279	0.167464454545	0.218001323496	0.65447083211	0.337828317989	0.383863640717	0.279658094052	0.304117520013	0.583372731377	0.519984928456	0.410047121214	0.160851655023	0.359418158412	0.33803461583	0.177491732766
RBPJ	13.1417646553	11.5295962215	12.4630924303	12.1669061904	12.9204697838	17.3122797578	18.2072343706	14.7624268056	8.6900397285	19.0234924766	16.416499973	11.6777951533	10.0854882301	13.9796294092	9.53786704195	16.1703787634	15.3151110774	22.1326369832	17.8535145164	10.6875130293	19.1671187564	15.7920424783	18.4060929821	22.7795616367	20.9872112432	10.3206374037	17.5174209881	18.7140652844	33.7572286339	12.8737260692	19.7397646484	29.7172586211	14.1278658416	24.9267990866	11.6677315579	24.3397326309	19.6628955209	13.6599857505	15.9262039877	24.1590383369	13.9776922274	18.4350123649	20.4125920435	8.13949216844	10.6858123616	11.6135833648	16.2240216214	15.4249471973	22.3381022626
RBPJL	0.0320425225784	0.00999389676113	0.0252089401905	0.00614843896535	0.015785958126	0.00555814654754	0.12098042991	0.0131553576265	0.0229632091481	0	0.0239698086785	0.0108092103277	0.00800171818923	0.0136384715841	0.0163438475185	0	0.0255804070711	0	0	0.00468964504654	0	0.0144273647083	0	0.0190086303492	0.0809323792072	0.0086797445087	0.00681347541337	0.0108334417906	0	0.0311283547859	0.00730134983286	0.0379992410512	0.00859060466731	0	0.00543525122129	0.00754314606232	0.0056849688909	0	0.0152168909725	0.0585215985013	0.0247435454965	0.0287015069816	0.0173428288655	0.00644100042577	0.0280232385559	0.0106264164906	0.0631907586135	0.0216113569435	0.018844903223
RBPMS2	1.14828062796	3.17399929813	0.983508623737	1.78694823719	1.90991309461	0.782111377183	1.11369942641	1.12452948735	1.35893889073	0.986609118444	1.19154706145	3.78831438747	3.50414701087	1.45279907469	1.13199619381	1.1263682448	1.50036575311	0.753193011335	0.883466780508	1.06694223827	1.43183958724	1.00558251334	1.03980024205	0.599952544369	1.54328147281	2.53404748463	2.38344515129	0.983038161377	0.636920504151	1.62722696805	0.172834522888	0.768324849596	1.30484988118	0.540900509962	1.44386245746	1.74590262368	0.777528405873	1.72102866518	1.22070464311	0.16354224198	1.66604498324	0.839826448992	3.43630695577	2.24467791849	1.75051874639	1.28566995061	0.317296299341	0.539995909312	0.958264674311
RBPMS-AS1	0.0567037723425	1.48559147337	0.138789101117	0.159581131916	0.838064519039	0.0393437034437	0.0868779005265	0.0465605291913	0.0361214613585	0	0.0339343713298	0.0382568507285	0.169922054835	0.0429070275967	0.0385636641279	0.0527197048008	0.0603575275299	0.065920664715	0.345271465775	0.0331959588307	0.103276243653	0.0453889082711	0.0303349969597	0.0336384579344	0.0545604888982	0.0204800461806	0.0482296308296	0.0766852254503	0	0.110172046465	0.0172276939267	0.235357596447	0.243236625405	0.0136687310885	0.0897721553125	0.124587521769	0.0536552315818	0.136630866347	0	0	0.0817361081891	0.0846522884182	0.06820130395	0.0455930422965	0.0495910812104	0.125366305566	0.0542181712752	0.140229285138	0.0296433063507
RBPMS	0.431217871455	3.16448835121	1.07755305766	1.15650959709	8.04594695919	0.453956998373	1.08541024604	0.553506037913	0.918806053371	0.466564013784	0.679267501321	0.354470932969	1.57194654256	0.91278803958	0.412933319149	0.746540771106	1.05887418451	0.698664813849	1.8951973636	0.432351562037	0.868329623168	0.321366277642	0.532973431076	0.558669839572	0.724319355683	1.36143119217	0.735656227291	0.834538922538	0.296671879841	0.498364750996	0.334307152508	2.5745411222	1.88828964442	0.336932461278	1.19051172098	1.58920683689	0.392205564568	1.04262614819	0.261276113707	0.246679742692	0.953807575788	0.641539419868	0.799442076715	0.579865288919	0.62421128489	0.696952997185	0.813967673888	0.860815482757	1.16990323959
RBSN	15.239920901	13.9791286923	14.7171740549	9.02702538177	10.2337401058	19.5779056536	26.0376124829	18.4104521557	9.83363121429	18.0033712238	18.1888216048	12.5349087396	10.098402719	19.5559463048	14.1101092623	10.3709640657	19.7482667336	15.5292516438	17.2247470406	24.6668325471	20.0352098989	16.8405814262	13.2698435526	17.4036219711	14.7606752272	6.18551949507	18.4620014874	11.5710431236	15.0930571826	17.1477808634	19.4579636477	18.6380178816	9.42871136842	8.12125388418	10.0635546209	15.284624204	22.2158687057	9.6146317862	8.40248441174	22.4573799043	19.1004770945	18.0735275479	21.8932075049	13.0850554025	17.226090112	14.735994916	10.2035230667	7.76084945365	14.3586528728
RBX1	14.574238794	9.06446759452	10.7527054873	13.8014876441	16.4972886133	19.6086880272	14.5052296433	13.8598287293	14.1381701157	18.5179911506	25.7289042536	14.5948565758	22.3375571613	14.2753776209	15.8851573322	24.3851027506	14.9449259397	18.5825990389	16.9573189604	19.0884099598	11.5089132043	15.7543183112	21.1330002292	15.7715411354	17.7289473754	22.0275746378	19.7693495943	11.9944174605	18.7395731243	15.1111425458	23.3314681136	11.2351862591	8.39045080222	28.5645446602	14.114211855	14.7347942039	12.5172865874	10.5973233092	28.5348965347	13.8057977484	13.7705705089	42.4659518986	13.9787351268	14.1071095461	12.2577968563	15.3783303372	27.3197772408	14.9908082572	19.6407468898
RC3H2	6.43008499505	7.22677286212	7.96270503145	4.77786750875	4.36732717723	6.4089035628	7.04956407217	7.52152245202	5.20804986774	6.94369081257	6.2826801495	6.73113355117	2.81505921304	6.16681950978	7.01589348298	4.94092087252	8.14105572698	7.77391445514	7.20628543184	6.66112592286	8.90132308358	8.72527653161	8.06443479028	8.50705771977	6.08189479578	3.6560031162	5.11691944527	8.57667399739	12.1774047654	6.68430998911	6.45311512076	9.94899453519	6.87917912239	11.6929678076	6.10069639615	8.69954204207	9.00685206424	5.97988152868	4.69788722274	8.35261680209	7.31807857499	3.80197514143	9.55736033956	4.9635928149	6.43670184085	6.0171179051	3.74365201663	6.75738087228	6.90938868522
RCAN1	8.69186086309	24.4291327136	24.3832878931	18.3321196487	12.476594607	16.3480142283	9.82617996499	12.6854883392	15.642478939	9.28072067871	16.6338909111	11.9890657894	11.7027704178	10.2321198971	8.04963249848	12.040783356	8.93847491101	12.1108866797	13.0143632968	12.3049805052	14.686688924	10.675704988	7.22896213851	11.146591492	12.087977787	21.2476904638	10.684017796	9.73779491327	8.33915369026	11.1170109587	8.53410911192	15.1348306559	17.5047580525	16.1640840765	105.875148047	9.17154618969	10.5233971159	15.0152435461	7.94570534321	11.0717244533	10.3576587644	9.6319916964	9.66591029742	8.07843265977	10.8942264229	9.40469328204	8.62648530264	99.9730520152	9.23923547727
RCAN2	30.1650677077	6.8549314429	2.63322728405	11.6015428188	14.9755817979	18.1083740713	6.75773249452	32.1278605855	1.04264228433	2.60977226946	4.39977590733	44.4688961865	7.36164109188	6.04364324879	27.9642526566	4.53475623161	17.357400532	4.498771628	12.3080162084	4.12252015633	5.64853514238	64.3009727445	12.3112648363	35.4147835868	8.00350339774	8.99330027908	7.0190397287	7.58802922604	0.973345620662	33.602528585	3.30973610431	9.71924641077	9.32296760087	3.50133089789	3.75844547052	7.95600935128	12.9020414924	6.6204721859	5.0799717096	3.92585608739	12.4908683921	1.59694079157	14.6302085963	51.1792749416	26.4647195756	38.3976155852	9.30876850972	152.807359536	9.20643073943
RCAN3	0.394065978713	1.72069991623	0.529831224719	2.46048329558	1.127856185	1.32587594949	0.230004852941	0.94761236414	0.663431350691	0.385554357984	0.331283281165	1.13099439032	1.13714625376	0.31770874479	0.446667168088	0.436164860264	0.561274686767	0.510839353896	0.727116062264	0.245344575572	0.786078584235	0.610212087229	0.366416072504	0.137294848752	0.598097290959	1.56559925729	0.595865719237	0.833228986079	0.408428310742	0.398014744942	0.0769659458642	0.198426833821	2.37291328137	0.269142858337	1.3962950719	0.315114207293	0.297416172404	5.95939164169	0.219816021056	0.0685439494104	0.380618453942	0.134467594388	0.652271218919	0.769496136496	0.64824379422	0.607793634853	0.296050981007	1.42804667734	0.993251819511
RCBTB1	15.4357573342	20.9625974188	13.2831988479	15.2683409152	19.076251073	17.5858776059	19.6621238888	19.6692631308	18.7235443583	14.5272093163	15.3637454553	14.3993700979	12.6488951574	22.9029674158	7.63922030924	8.337507751	21.6587862343	17.1019998509	25.3982490508	16.7098455501	18.3245175707	11.7753834225	18.3526564342	15.6409951137	20.7918362601	14.8314741847	15.0679798381	11.1043160654	12.8386400741	16.2094247974	15.1813904179	35.2616718859	17.9091996075	15.6707118087	17.2566588968	15.8588240775	13.3344581509	10.4275357295	7.08929074311	14.0868096119	23.1547129967	5.78063479988	17.318486174	13.4945550504	16.4411132283	14.4505073061	18.5574396705	11.6783800037	18.8414201994
RCBTB2	16.0396710516	27.41450911	19.2223324518	12.2055809832	13.4848508104	12.2077500172	21.3348316733	13.0166734382	20.7911616233	11.8258539825	4.33801878594	8.5385153978	11.6749153884	10.8956768439	6.52212184914	13.1364169525	13.3222803322	12.4517875198	13.2248002726	13.3814860914	15.8718470898	4.7827873895	9.50433961797	12.0597936144	13.3142406585	14.9237201058	14.6144261847	5.0662002258	7.72326030321	14.3447164109	13.1683438271	5.24959515122	13.4614690321	10.1815852344	17.843195349	9.07746240011	7.70091819498	15.4939903482	4.39418954725	8.54658215134	13.0985810684	7.20319575189	17.0811502835	6.36556895224	6.00095914914	13.230990141	7.50411608407	11.361315908	11.1970461131
RCC1	2.41372168923	3.84936217053	9.9336937547	4.82379194826	4.50413215644	2.45682943481	2.41476256245	1.76225455594	8.19745813979	9.03081474666	3.44770187013	1.81668546399	1.31924624146	2.41334648913	7.77025100672	7.33047517452	2.60318538848	6.67762656607	2.26887141651	3.24270500346	5.03902005492	3.71834155125	5.98433496479	3.14409126188	4.80245619163	2.78187820704	3.14244741154	5.98194067428	10.9380251902	2.89789130654	4.09906568279	1.88015978603	3.76672163305	11.3088253692	4.19086806841	5.31763859816	4.12081286689	4.17681753241	10.2190933437	5.83795278383	2.29646449501	4.45667300364	1.9719438747	1.24502152675	1.8421062891	3.26230986261	2.83726772129	3.65138133053	6.32553314441
RCC2	13.8078770578	29.7580738156	37.1557722112	23.6335205001	21.0894623346	15.5767595836	15.9705717594	12.9720801556	46.3014933215	35.6748959037	21.9905856735	11.5489483034	9.98269421372	16.6770080218	30.4045237099	39.2562941256	13.0805206965	33.4453535804	12.2222112583	14.4083763309	20.0522710329	19.9571679954	28.5702110902	18.8456403277	29.8392318776	28.6204624813	18.1822941784	22.1993133743	47.182978327	17.0462314844	17.0541977711	17.4148893922	25.1941624642	60.3700147447	25.1724952846	28.2166278277	15.7608666623	30.5564369026	28.0176247448	19.5309824691	12.7718937499	13.37721173	12.4576574526	11.4171821655	13.7319658989	18.05695625	12.656349035	25.9739296369	21.5795151732
RCE1	4.31582287916	2.62301749772	3.65122249554	2.63755714206	3.42233774323	2.73813784921	2.65435295824	3.21005440761	3.80613466514	4.11734093158	4.42703238465	1.71018128722	3.18897457701	3.59006466563	4.66909617078	6.97393388276	3.48319563114	3.05851341388	2.49742517489	3.87210447109	3.9117601428	2.94146267789	5.63968107668	4.34897152669	3.66916099832	2.67446837459	4.17998185548	4.74727206746	3.69057897441	2.22557343278	6.35856638773	3.46175306299	2.69851544471	4.10974246293	1.91041912067	3.11755834105	3.91771421604	3.24263138254	6.38034076947	5.14914105972	2.71182979812	7.02334740245	4.32517412598	2.76306014759	3.91665226433	2.51453833651	4.08070939013	3.7681475377	4.12027606758
RCHY1	6.51695491036	5.1398709992	5.49048989393	3.61240503554	4.16898978591	4.47731944484	5.52558193244	4.88888156996	4.44566329978	4.46553606848	5.03397747266	5.31352789369	4.03783519891	5.1487795883	5.32633418439	5.0466101375	5.29901580865	3.5529598214	5.06965753175	3.73625699558	4.38659552382	5.85140289009	5.14843119421	5.23408427567	4.54239340355	3.68590606005	4.13791131674	3.96216342894	5.93564505635	5.79716414181	5.03034754545	3.86223070532	4.0276811173	6.06110054595	5.83547530333	5.54932423042	5.44560961884	4.70845158202	4.2332463533	6.35450960823	4.58414263735	3.01988818698	6.30637563415	3.77345102415	4.19279938921	4.98216583131	3.37514516658	3.47904166906	4.91206970349
RCL1	3.14540690632	1.93914317397	2.98273795141	1.69276808582	1.98680608351	2.67429528839	2.96875080582	2.58275250535	1.154044269	3.91419200408	3.19279898841	1.81037347535	2.40232652181	2.44068457352	2.19629902544	3.46144365315	2.31068090174	3.20188059319	2.56810406667	3.43073737086	3.7658156994	2.09323091891	1.45375884896	3.72567801918	3.06946437277	1.70122374595	2.65747363641	2.35769620156	3.33986908219	1.88237370919	3.72362605448	3.07316157429	4.04888955166	2.60502341537	2.62229014367	3.31291753785	3.20113921949	3.17332399516	3.80543034693	4.14307925959	2.94551392245	4.19088475902	3.687184166	1.70576028642	1.97933319715	2.36836730239	2.79413956666	2.59248607355	2.99357658749
RCN1	15.5285903191	16.8048390719	13.7119433242	12.9250918099	15.3186336805	9.5225013039	17.7257577381	12.1320155576	15.8362236032	12.2050382663	17.1800148401	7.58323853347	14.1924387877	17.1595002196	11.2191973696	11.7630734924	12.4179234627	7.74067816985	9.9634701234	16.6913982804	17.6320368178	8.65487324987	10.8459727137	19.4199915802	10.4103659426	14.2465494063	16.0558543777	7.71831221874	15.6135265396	10.2911568823	21.5892739067	18.3172724931	24.9119557088	26.0705325596	26.3145750748	12.7415701623	15.9880225275	25.1606960128	16.4685513374	18.9837970382	12.4109884425	22.1936577694	10.0943329313	6.82793828886	8.109868028	9.22883754767	16.3534836825	11.9052448703	6.45480841775
RCN2	12.4197844128	8.79602015578	8.38645506935	6.87053903202	9.60357567404	6.69835157605	8.69046701133	8.75238653128	9.09376086578	12.3207177412	8.68196614261	8.46134443879	6.58694588883	9.5821908464	11.3867939651	12.4652608497	9.01137102862	4.05522515035	7.38489452193	9.80315087514	6.68868427092	12.002475917	14.3556959327	9.80277286902	9.96074452188	7.4107882128	8.22999008325	13.402389391	14.9751090997	11.6297890088	14.2679248689	10.1256039822	6.96865709218	18.1612101109	10.6887413271	9.55860557541	13.3621729689	12.4575207285	9.69170985167	15.0736894899	9.80152911861	11.0238774223	13.3661540382	8.60249255079	7.81507889723	9.21938730911	9.90617101149	7.9892380741	9.76164670308
RCOR2	23.4833626838	2.3599247625	2.59055005886	1.23471118897	3.74357251314	17.1576147218	18.7798689411	13.8131327149	14.6838819591	58.7735822577	63.533963422	2.38337758129	7.75986348062	27.3424955006	44.4433505975	29.6798908932	18.0491316233	9.23798584231	16.9750197517	42.8903306048	20.0254116938	25.9006342797	38.8500627362	13.8111792811	25.6973077668	2.1634722853	43.6056105701	20.629361933	40.8195605057	15.9575906833	30.098348016	12.1605395349	4.05277776672	29.8199543527	5.04608882194	28.9865746776	37.7888083649	1.67708150728	44.8236754641	48.1822689031	23.5412188458	62.6699318028	17.8103694889	11.2446740779	26.5258068758	9.07739506512	24.8926060035	0.872347395689	8.91262058104
RCOR3	5.89606556587	5.43941134195	4.84420063105	4.17042691095	5.74230894803	4.15008132908	5.82648024052	4.76741001408	5.90137553252	5.74855141507	4.96495832245	4.13562503326	4.10222797965	6.55129952748	8.17368002181	5.4636950144	5.20839258405	5.93891028571	4.76425565581	5.75334185626	4.17165683605	6.7928704644	6.5383345787	5.54842413678	5.79383844546	5.27016100824	5.10602836676	6.13010041583	7.45619128326	3.90685845633	4.48648031537	4.52237725714	3.91724911615	5.99788039425	4.19541374571	6.31761546892	6.4889605516	8.04724996222	3.95841343071	5.95997537152	5.60045169278	3.72656095516	9.26004629618	3.84820588329	4.94145597969	4.10928329318	7.82969399902	4.58086724773	6.31861811749
RCSD1	2.82183080297	6.5072930696	4.56187250856	6.06379631581	3.12745836723	2.9489612599	1.8427313646	1.8657244301	6.37284473987	3.82861150855	1.30186998023	2.93278659112	2.62536541716	1.63877756513	1.69007045269	4.62093099155	1.99502212113	3.98925508423	2.62908153751	1.63384920585	6.78919386203	2.10305712158	4.78662431784	1.72910968775	5.75996264492	13.4925717607	1.57703357811	1.48669379251	5.94898231406	1.579363877	1.0090342886	2.06798060128	5.60810087093	3.09876444628	8.56460138942	6.34217906123	2.23059567419	6.72660660651	1.31985771623	0.501939381899	2.74278696709	1.33834705417	1.9581837207	1.79272033676	1.10360247684	2.1925597765	1.85982645319	14.186602919	4.05219798605
RCVRN	0.0985052523531	0.179613008651	0.0198711348129	0.0930538136871	0.141854749014	0.026287502415	0.164191456451	0.217765980704	0.123086260059	0.0362062502681	0.0408118611714	0.276062273076	0.211929108522	0.047302757829	0.175210969256	0.112718976281	0.145180413703	0.0264269422736	0.0566246923189	0.0621036801404	0.031051818209	0.150116705094	0.188495502334	0.0494461915615	0.0492137104158	0.114943470416	0.083784054561	0.174206639626	0	0.566808336961	0.0138128240933	0.0359438216448	0.150329699716	0.126032158304	0.19536760244	0.0642161633453	0.0430197029663	0.164321887531	0.043181379415	0.0138390257326	0.187241126208	0.0135745059552	0.213261578233	0.944352977523	0.397611476189	0.381961647728	0.038037174764	0.219755538095	0.0831859576025
RD3	0.124519676349	0.00323642015366	0.0108848729092	0.0119466503947	0.0204484774037	0.0719979320715	0.0613224963933	0.136327250341	0	0	0	0.084010824572	0.0155476423044	0.0176667121363	0.021171144254	0.0192951318399	0.235264191109	0.0361899195411	0	0.00303738613774	0.0283489173272	0.0124590744457	0.45797596793	0	0.0486740695322	0	0	0	0.351324514001	0.181450726315	0	0	0	0.0187600610697	0	0.0146566192477	0.198829987919	0	0	0	0.0192310594112	0.0325314021643	0.0112325916913	0.0166868112296	0.113437951433	0.010323765388	0.0781340277678	0.00349930726881	0.337684232788
RDH10-AS1	0.0232921572965	0.0726470317048	0.106894262962	0.0357550894212	0.0344251004751	0.00404029437276	0.0191179053476	0.0143442198587	0.105717757664	0.0278238508375	0.0278783820589	0.0196434149798	0.0232662429433	0.0826166293669	0	0.0541390636865	0.0446274126204	0.00338477148037	0.00967001235134	0.0374986534858	0.0318170169213	0	0.0373820378215	0.0414529168547	0.0210110275256	0.0441659927763	0.00495281046228	0.0314999207234	0.0352057347862	0.00565690898931	0	0.00690554479245	0.0405900985326	0.021055096165	0.0395096004326	0.021932873002	0.00413248330586	0.0505113636914	0	0.0903978559328	0.0251810004445	0.0260794079815	0.0126067445818	0.00936410638065	0.0356483462845	0.00772449059813	0.037582564264	0.255280955687	0.022831039027
RDH10	1.43091150724	5.77068371868	12.8086407177	2.69779658857	2.31157336011	1.39112020204	2.8870207196	1.55407396829	8.4620310405	1.51055116229	2.08356784868	1.67262220341	2.60933909793	2.92484853516	1.38899974257	11.0722708064	1.79851366387	1.14849093939	1.34354199329	2.13076547747	7.55995059169	1.32101896865	2.43335305108	6.97102936362	1.88212922747	2.93861142991	2.00957701525	1.59761606945	1.65982369157	2.03259937369	2.36578554088	1.37381342757	6.2250264407	1.25136834947	13.4681418947	1.68817480131	0.959398597972	9.34229789774	2.72999346007	2.06639203398	1.88100795577	1.45683072458	0.984600730372	1.07695318639	1.50243610025	1.55053216361	2.27898710874	28.5767833907	1.48086727386
RDH11	17.9216941284	16.0334342425	28.9292256045	25.3744516148	14.5955157939	29.2448397672	23.0722836557	24.4253937254	21.8696726638	20.8680333486	30.6034137005	24.9784141255	23.6072380258	19.9933937922	20.8577054249	19.3662367436	22.5843823243	23.1360129043	16.6493139743	25.0743150338	30.6779339842	18.8766797942	24.4014512138	39.8546413499	20.3405838382	15.1898438929	23.9670295006	13.7729935403	11.9557412062	18.5988803061	15.9180832235	41.1533820685	14.5069087978	17.5289536507	10.3528356414	20.4564543821	22.9749528392	11.4182548715	30.3483737663	23.3510046938	20.5718734088	37.5385126894	21.4378674016	18.8511145363	17.1049267326	25.4153330063	29.1846796622	15.5854414902	18.8564977221
RDH14	8.46563143662	6.8206361729	5.27402956932	5.72693964762	8.14891152019	5.98029250593	6.10825387987	6.34433907675	6.34340204014	5.73108210766	6.30152223579	7.81931940784	7.41137592555	6.5852419015	7.37932439398	9.12860347039	7.25046415833	6.24224803125	6.33439734413	6.58080425107	6.10588252401	8.50674514349	8.25943405879	6.7595354285	6.56214505197	9.1274158682	6.65480773167	7.60108271328	10.5738194956	8.56282784827	7.15674446008	6.60747719884	8.52516017428	8.67374437933	9.87925235406	6.96037029754	5.8594082388	14.4973183731	8.96785463942	5.50191527385	6.53078052738	9.26942024769	7.87062816077	7.63667657476	6.29378629411	7.48357848446	6.71100190863	9.4158619115	6.68217469159
RDH5	0.14097689472	1.22190212911	1.14413770887	1.33832120764	0.657977574117	0.159595013824	0.350790170451	0.304628336591	1.87881851852	0.34744648975	0.408516894861	0.205246358289	0.214935860995	0.568467772178	0.222030867195	0.275940437241	0.388578646227	0.379539203126	0.283399761915	0.152032224011	0.55238335835	0.120269955817	0.535870822928	0.572218398855	0.310563131494	1.65615810257	0.473322977719	0.331137240706	0.439626744766	0.100914098209	0.371957635719	0.0747930921646	1.7505480902	0.289751438703	2.33092470486	0.377288796108	0.0947825151928	1.61979258588	0.11275700907	0.711447936189	0.229186779104	0.0398771021406	0.439076473878	0.286366490268	0.27903226195	0.270674385181	0.665117735536	0.270236144711	0.384011494238
RDM1	0.0896541669713	0.237682696085	0.840529886051	0.258047648525	0.242927911555	0.00777577666373	0.036793497836	0.018404178796	0.50329540982	0.0214194343358	0.0670669178519	0.0604877936919	0	0.0254400654763	0.121945790903	0.0104193711935	0.0214719994139	0.0130283710348	0.0279157343905	0.0328037702876	0.221972022672	0.0470953014049	0.188852635503	0.0199446249323	0.0566116870252	0.254999906647	0.0190639317136	0.0151558479329	0.0677554419859	0.108870435789	0.347292863797	0.0531604572276	0.390589783601	0.640243364186	0.197700039106	0.0211055317166	0.222689586469	0.542766981317	0.0851529514067	0.0102338719405	0.0692318138803	0.281071314699	0.388198368853	0.0810979025761	0.0392041560151	0.0594648886349	0.104476357129	0.0302340148025	0.0615154891536
REC114	0.0238763457077	0	0	0	0.0235256754596	0	0	0.0196053145211	0	0.0456347171664	0.0142887985715	0.0483266151058	0	0.0271003933742	0.0162380620977	0	0	0.0277573169296	0	0.0139778740708	0	0.028667967414	0	0.0141641978573	0.0344608050161	0	0.0406162514933	0	0.0866129436389	0.023195157571	0.0217622757154	0	0.0128025030721	0	0.0648008592208	0	0.0169445189273	0.0345188229758	0	0.0436071134464	0.0147500358591	0.0213868025324	0.0516917326378	0.0191979333079	0.0208813937783	0	0.0171222973472	0	0
REC8	17.6594831864	7.38457455256	6.86134363369	6.23134052403	6.51866233676	12.3848055733	10.8282383538	10.2548596542	11.7079391391	14.5651735571	22.856096789	3.8070409954	10.9738527463	13.9301979236	18.2832933306	14.705638663	9.57214174359	15.288678174	9.27976672672	18.7789210945	7.08661353197	10.3632241112	21.5175942593	14.5409235141	7.89072199643	12.2031878917	17.0331815995	15.7450886908	14.1962985829	5.29157332744	17.2714398998	14.977870661	1.23186790292	78.7354433753	6.37583812982	12.8173279178	16.3082487151	1.33190213938	12.8353149219	40.8917595239	18.1373754546	16.0399349888	11.7468655577	6.65747769139	3.42424437619	7.48913979777	18.1805524268	16.6561873529	12.8997235473
RECK	1.76115006759	1.58050377433	2.65589008313	1.99529812597	1.9300977859	1.69703592266	1.49782099503	1.83094178257	1.95222605773	2.21839079434	1.36729974459	2.00587830322	1.64581245833	1.55636281462	1.66588011658	1.59315546637	2.01805418258	2.41986635951	1.22215038982	1.42543099426	2.03311330255	1.62001047719	2.2153680898	1.88101953421	2.80081689205	2.57872409436	1.44812558209	1.41617546814	2.39962987176	1.46191653418	1.21809343254	1.39598415312	2.6602203592	1.27360239112	2.4743637267	2.85129798107	1.62922180175	1.66479229588	0.862446559119	1.67512993189	1.78691377348	0.898627803081	2.40978391914	1.20115228188	1.43136513789	1.69510591869	1.45201330213	3.55112132919	2.41464467912
RECQL4	2.24155259445	2.23264856875	6.16884369022	2.57468929767	5.0093194098	1.27613785095	2.12031651481	2.20955504696	9.24649719978	3.01097023565	4.18384522591	1.29728896528	1.4822672921	3.71256196313	5.63587255274	4.64419611674	3.32036220084	1.82534828955	1.28419407654	3.39231718445	3.40455037705	1.95110694087	3.02727658163	2.1635711914	1.89664997919	1.97586515417	3.72868407078	2.77705152722	2.90631817961	4.08109926793	4.36238071359	1.68852063115	1.91354806365	4.06197837877	1.40036630173	1.79585105952	4.48681740914	1.66566766575	2.42181346098	6.17426695576	2.5919845238	8.27937350359	3.09575636477	1.95358006186	2.35337152897	1.40357878296	3.76950043878	1.33210598152	2.95005482182
RECQL5	4.43374424585	3.81940774704	5.12897111307	4.10847024251	5.1174624079	3.52482360582	3.96908913514	3.52867481255	4.57675933623	3.923414354	4.15231899678	2.1685617543	4.32792727177	4.49508994021	2.55686126257	4.19030238666	4.15235139628	2.91477476206	2.96444123681	4.25116804952	3.44557223468	2.52382601214	4.38254019817	3.46753814999	3.97219155971	5.50171932808	6.13132340625	4.13172343117	4.23769092211	2.04324571297	7.76705451291	2.4672977439	3.66624780996	3.89653017104	3.30983361948	3.5758539477	2.90462804276	3.41855072364	4.75791873135	8.48503094492	2.90592364575	7.38426566493	4.77396679317	3.32136072469	3.82901303038	2.73645498743	4.72585954398	4.53154542962	6.1199951847
RECQL	4.20053680829	7.66341288603	8.10582195194	6.16033549495	4.14461625898	4.16244857722	4.7316360306	3.18456108613	9.04071512309	3.81827780289	4.8242735827	3.1581276681	1.07676270875	3.43782621179	2.84080555361	4.01433992193	4.77801243355	11.4727169775	5.3557496505	6.84572487298	9.80328147264	3.27090277756	3.60582184547	7.9483307314	3.84728709468	4.4434869916	3.34356788051	2.36103078372	4.49126398532	2.64647661376	2.92619084551	5.95060646774	7.05227135548	6.35498310137	9.40090575152	4.94287307117	5.30515037113	6.60221828121	1.34100966271	6.99231061056	5.76174349397	1.30666117547	6.08807658934	1.54977323823	3.0946689856	2.79774588535	2.96189004679	9.66885273874	3.22499243504
REEP1	10.966525586	1.23894875081	6.53423448245	1.44920944147	3.02788082609	8.14435117283	13.3300086513	8.91032663669	2.72051015555	5.07917565648	15.3296273478	21.1010585035	2.89504105578	10.6283797522	13.7946699564	4.89392427546	9.74230468306	7.39030144654	6.78773975594	10.5571224869	7.42316645872	17.1052619608	6.1495341834	8.10619252695	5.11504058094	1.58403080851	7.3265171227	2.2940986458	5.18982156394	13.9288328199	13.5034732233	8.87316030038	11.3582830982	16.456091476	9.05740813743	5.06092808608	8.26363925139	15.1398839676	4.32344310615	11.1315281447	13.9339524193	15.3817071447	15.2560787811	12.8889999976	11.6410694199	10.4880152429	4.65503927652	7.03138794573	2.80412377692
REEP2	49.9348832637	47.8521197472	21.2979657948	28.1100900439	33.1507427971	40.6094908593	39.5332353492	49.0380436837	30.7769864719	35.7208527836	63.6350991725	37.0913098721	44.1972979286	50.8561162746	49.7691955372	67.1111888942	34.4870561436	25.6957740704	38.9662084508	64.1087958449	36.2459597251	48.319291653	62.2180763831	52.8367064045	28.9734097672	20.8711751503	45.5048329226	47.6974240742	24.9378814642	45.557337763	103.933507613	37.0141217194	51.5336614375	52.0246472999	33.1128000182	29.7584623147	46.1756612564	45.0508953204	74.4352571155	56.9244324346	48.0771624811	141.869914667	49.2314643081	60.9112308596	39.4508980674	44.54185433	78.9123566156	18.1645758391	31.8795165036
REEP3	5.48125208745	6.83299138046	6.24261263489	16.9881368613	12.9718540564	15.7790750923	5.2912301571	11.6935926711	9.84114467718	14.4993727068	12.2023457334	12.2217591793	7.58196235004	9.60478552722	6.43173261242	5.38078948779	8.57920852664	9.4717884405	15.9910318977	14.8494569563	18.419288293	8.40654684683	9.66369846663	11.4501497804	13.7692565767	11.5833016467	7.14686838668	17.6261346745	18.8243623206	5.38683804671	9.4221121093	26.4143894353	12.6613951377	8.6288322762	6.86972209707	15.1197515207	15.7950848001	11.2964589051	9.90322280925	17.1053615078	9.51481880887	4.5212193621	6.93533229017	6.38690344698	8.84362530898	6.74085352015	13.085175433	10.9759130611	12.4043995831
REEP4	2.68608889212	6.49505820312	5.44062551151	7.01716509362	6.94862905164	3.99855417361	1.80866183758	2.59057496876	10.1078959498	5.02189319363	4.04502897741	2.2933175532	5.18082296844	2.67739568177	2.30506672414	9.91679516907	2.6325151385	3.19082975068	2.33575606374	2.27585204188	4.3830134723	1.81194584951	6.43508231732	1.894783377	6.37916492855	13.620920811	4.65240698923	5.7197273857	5.10228977073	1.28100529313	3.90830687962	3.21439244145	8.8459476909	4.54188529536	7.15092208969	4.9758898943	2.41228333092	8.00679789297	5.63126031388	4.38846132592	2.26882369759	4.31332921983	2.46710542135	2.31684149693	1.99891887714	2.15087861198	4.34283723624	13.6631795822	6.40324197085
REEP5	68.7808938846	82.6598922245	55.0522132793	45.4261976448	64.1772417796	57.7218604075	57.2988273161	70.3892944324	50.4628898362	38.1180481307	38.6004597	90.0105827313	63.3052359305	51.5536837501	64.4240622348	51.5283474875	53.5019112269	51.9791194379	55.407288207	42.9894572873	50.5474465651	84.7924976316	67.7190727023	50.9719152778	53.5893379928	52.7096691534	41.7813329883	53.3341633791	33.6282432131	95.6402971043	56.4909320265	38.4597999377	81.3583816189	60.6793297168	89.2819344635	45.2703676347	39.6142663305	73.8320901299	29.2769259029	46.8600649378	57.4956711617	52.7228821144	77.9303828032	63.2174872896	44.5212196747	79.2914823735	60.5514016298	51.5458681977	46.8944457256
REEP6	5.76606436771	3.95761984467	1.98139799441	5.43842356032	7.02603087307	5.37406500066	9.02627584009	7.3245663192	1.48536050942	5.06120504871	8.07507325427	3.07926772322	11.3477727348	9.83750919025	3.86612411683	5.28531006511	7.28431808075	7.86430299964	5.48559189232	7.6930132255	3.56167566969	4.00418576461	6.57067925367	5.9190499799	6.54165000994	4.62211812356	12.5145487216	6.50234766153	5.7701408659	5.51376078029	12.2656326896	6.28065079342	3.94466605275	3.12409481503	2.77172511402	3.55730332966	4.2010852286	3.0574740883	12.9875418829	6.40442308532	4.7122299125	24.0027778826	9.24188657031	7.39037337992	5.37476332466	5.83858886395	10.8105808742	2.88320342774	7.96583062312
REG3A	0	0	0	0.0107316088827	0	0	0	0	0	0	0	0	0	0	0	0	0	0	0	0	0	0	0	0	0	0	0	0	0	0	0	0	0	0	0.00948679666735	0.0131659586672	0	0	0	0	0	0	0	0	0	0	0	0	0
RELA	20.5090162556	16.0428079458	14.0689831065	14.9889838595	15.8533258001	14.5954843016	16.0575268745	13.1349973992	18.3003328472	15.0005132139	15.6456538879	8.58697793204	20.1503590478	17.4852144755	13.0195795253	25.0562136141	12.2756319246	18.0315015679	16.7230439845	24.603578168	22.8471235067	11.2764668065	21.9868879629	22.4203646578	18.2994821307	18.7634742279	20.0315204512	21.7155230384	15.2478885261	11.1169287643	22.2522813924	17.7692647002	13.26887361	18.844644774	14.3139927233	17.3134211852	23.3112513526	15.3347817882	20.314215256	21.1958583972	12.7949299438	18.0440225946	20.5242762351	9.61153455428	16.9019940057	11.8109468708	17.2928653865	19.889488691	18.4552096624
RELB	1.10119909164	3.59835109885	2.84958620543	3.17932841423	0.797601788389	2.01388772538	2.21712647504	1.32338779901	5.00331631599	2.46711655946	2.01195229098	1.44162990176	2.60060059519	1.73412604475	0.986979910824	5.51917696847	1.11315985979	1.80583525043	0.938572673288	1.00329818021	3.22264841074	1.30030249101	1.66785011703	2.02901784285	2.54719282783	2.67082745246	2.28884956088	3.7773516549	1.74601420683	2.45837335773	2.32644822269	0.678901514614	3.17520636655	1.07058816252	5.02730830656	2.37602390421	1.21106133663	5.28219881323	4.25983952234	1.38519755952	1.11728970143	2.97873412589	1.45780905162	1.54803025455	2.27692506609	1.7751910175	0.941359649209	3.26105229265	1.74991225559
REL	0.330378194148	1.04515293256	0.817922038868	0.578094750587	0.218954956025	0.283810666678	0.387386005648	0.424681944518	0.708415512286	0.364587128644	0.207129814707	0.494889442669	0.0962530982217	0.268965685586	0.164502894575	0.241344297659	0.442094890939	0.498388729368	0.293915106643	0.263639719357	0.961689478273	0.345914495659	0.258802938966	0.543640916819	0.363303534428	0.788395345064	0.132139046895	0.167549211821	0.432779984395	0.298027376869	0.102167648736	0.339323009553	0.646382512062	0.388241755715	0.995391288033	0.927738604857	0.512188168789	1.41585753456	0.0877867915851	0.510011441262	0.48230061722	0.0528446893315	0.56766753923	0.180257591836	0.729221684742	0.223042864441	0.14948655548	1.57172217666	0.249817614453
RELL1	1.11405778231	4.50291264429	2.91559455178	5.91574565585	1.16490155095	1.80626060123	3.06792008535	2.84699979513	5.58327962581	1.72733381287	3.63287749936	1.76403314616	0.635896174619	1.83222043216	1.11329554869	1.25773637122	1.63355927745	1.67179026626	3.91721174453	1.65046601817	7.09655520831	1.22161320927	1.91568543974	3.15610628743	2.02631126444	3.75683148107	2.90071380079	2.35219226971	0.769774204791	0.938706954705	0.60096071706	4.3814032464	4.13274267892	2.09632842665	4.7127647997	3.35051671005	2.2508534996	3.86222547055	0.345510177767	2.63678575189	2.35261935586	0.325843919015	2.77287516187	1.73668823499	2.883176728	1.14608112277	0.358697619002	5.02968535929	1.74720418603
RELL2	2.93292763099	2.6166531744	1.56511977473	1.51820021256	2.27659846376	0.769041085675	2.2281609379	3.42340057332	2.28110646191	0.668119682336	1.22456544922	4.58456875267	0.638734996827	1.93060550819	2.64407692814	1.2128172151	3.40869369227	0.401427899902	0.764564220016	1.51736391993	0.524089142846	5.91185722084	2.61354227851	1.37573863811	0.855234612623	2.10628912545	1.20379622733	0.541926650373	0.680425413164	3.18056003476	2.18366329518	1.20320073766	2.11665913755	1.73255378791	1.18590439927	1.57356535584	1.13147743125	1.0292420004	0.850278953099	1.99316088332	2.31750563413	0.588046447597	2.43652048247	5.44314654702	4.05633139664	2.31289726585	0.635873051867	1.00632043202	0.541544154598
RELN	2.11669413997	0.670561064907	0.505046221068	0.595296996483	1.28172502414	0.521137571014	0.478239801013	2.92263876749	0.0819733163776	0.105407100033	0.0817248749809	5.13592420869	0.28505978636	1.32744337854	3.17199406866	1.75310741825	1.2389172683	0.244243310809	0.433206915454	0.293137314459	0.27383379036	6.88239390646	0.448173065152	0.217071205938	0.753018473539	1.15718254922	0.223370106397	0.994445171676	1.14107517608	3.07510324407	0.515431289115	0.432898508555	0.980075054832	2.92849806471	5.02012133363	0.802872490245	0.336715014345	0.687210459259	2.16174460861	0.263800270416	2.59361914355	0.059592746876	0.947599987251	0.975554780435	0.906452681793	1.05556703789	0.630274447057	0.0909238609613	0.590345437699
REM2	0.460911877922	0.113806854288	0.18634382969	0.198993360197	0.274377758516	0.0533003346147	0.321563997356	0.197116340141	0.220207711501	0.247763847279	0.160902410291	0.69967713636	0.23019953864	0.261574642859	0.535496768892	0.544587307827	0.183979170683	0.0558156893573	0.039865202763	0.174265582287	0.0590253976064	0.582233359017	0.500856462818	0.0797496571767	0.436560840292	0.291323103762	0.294022894758	0.623329450775	0.383163638302	0.354478360346	0.04376058479	0.0512433366171	0.26773616403	1.00689032329	0.104243638174	0.4068880979	0.136291271545	0.187412498972	0.538093691034	0.306905161772	0.261008443653	0.163421150978	0.249465871524	0.609944576979	0.478677642452	0.458563295222	0.358075150249	0.0777165022581	0.263542496916
RENBP	4.00272948917	9.13502166215	4.35115253981	16.4430629513	10.4641678347	10.8030184463	6.7756737714	5.60155383553	12.7696653412	5.54242181243	2.83974763131	6.381157149	29.7183696848	3.10209257322	3.75402366	6.69268579181	5.1814986108	6.05436065735	7.5494848859	1.56850502024	6.3863516204	5.19359879858	3.96322974742	0.83619722664	8.72008305752	44.6181949999	11.3484610517	14.0860233729	6.94781496261	2.51918355249	1.74570056718	25.6035796571	7.86963702213	1.4084109008	13.944391992	3.28279770187	4.07007015133	7.3891593227	4.61935097963	3.0263803118	2.7785281453	13.5415265709	4.88422792767	9.6639148396	10.2102097497	4.91725412203	7.23014601529	20.3927107013	8.243541217
REP15	0.0205318854091	0.115268196085	0.0753812789461	0.14183045617	0.161842680156	0.0854758380938	0.0134818475373	0.067436462193	0.156950765309	0	0.0737238382695	0.152376776201	0.04101808415	0	0.0558541134122	0.11453575941	0.131129248122	0.0358038489709	0.0511443185725	0.060099671909	0.0420697407182	0.135587784657	0.0329520235991	0.13398174912	0.0444506023886	0.0667406328689	0.0523904431368	0	0.0496538025685	0.0199461141636	0.0935697105204	0.340882802027	0.12110122804	0.0445438333153	0.125378842412	0.0773347405202	0.0874261727954	0.0148418130327	0	0.0562483221217	0.0507357448659	0.0367821260622	0.11853614386	0.132070383498	0.215477388117	0.122563589458	0.0588956201886	0.0138479079858	0.0483009903572
REPIN1	39.524899603	53.7532560973	37.1284173896	23.4121301076	33.460660811	31.4905992466	37.2448493485	34.3154405147	54.6674386902	51.3436948858	43.2843453778	14.5314150317	39.3144793287	42.035822967	33.6475559482	41.7098141847	27.8062546365	25.0281200889	26.0310170036	39.9399486228	32.7704307035	24.5058952965	29.7649058612	32.6829009421	36.8238644726	31.5755307999	43.243478207	34.8518486986	52.5769258775	35.2892194991	59.7528241406	35.4593271104	23.7971076539	64.7439044069	27.2410009499	38.845652704	46.0381449376	20.9758650824	45.1960073372	55.8272683233	30.6494481949	39.9496454714	30.7361110379	20.2846998604	29.4748486423	18.9370456243	36.4016358594	13.8587742298	27.7907559226
REPS1	5.55985153095	3.37471526529	5.45858748844	3.83215001473	8.02196622218	4.689355335	6.03617219341	6.46939851964	5.15622575287	5.98071674328	4.8336794241	3.97661808384	4.89284400472	7.3754530588	4.02575415474	6.30720824928	7.23863766954	6.90975505714	5.99069954413	7.64602522052	5.87710743543	4.75763161401	10.1772335181	4.356681271	7.01649194137	6.91590598424	5.60338032461	5.31508263205	6.47204893096	5.82222128491	5.61802598613	3.99651536716	2.65118612229	3.97901715869	2.70416880714	5.25058349378	6.04942619564	5.41369428095	5.16686506075	3.97417847236	6.19583996908	4.45982320836	5.9652431734	4.24246534887	5.92081460314	5.222685608	5.73931133024	2.31647435587	10.4512906926
REPS2	4.86264968531	0.893502612577	0.696871966606	2.84312112796	3.15816437851	9.49724397325	5.04577721428	7.65784521172	0.31225376266	2.59931491957	3.77428552354	11.708965039	1.74547886037	3.45703241446	7.66141802504	5.34878249804	6.30115511638	15.6055949929	6.19365188771	5.96724971921	4.05758948459	13.4649902218	3.96646109615	4.03158202103	5.46917287976	1.60078783737	4.67353693294	3.57521106451	1.43624644574	7.77117959928	3.70798124957	4.00762568569	2.05440615694	2.12405023792	1.29848925326	5.61257682688	3.24261106192	1.29993077702	2.28788330258	4.31542139987	4.9768284948	3.9595043299	6.44501900253	8.9745509453	7.89444620509	8.00925768984	3.77759871568	1.39632847738	6.288173172
RER1	9.86298235575	12.6614795909	12.3512179193	12.1702045305	14.508210887	8.36264900101	7.0739071617	7.50469116472	14.8835368265	10.3361191007	6.4960102136	8.8243583974	7.78914750492	6.8952143728	9.07763310378	14.3877858037	6.87536615686	11.9702880551	7.70184369352	7.50901416119	7.95299211619	9.59854779599	10.1180140949	8.77193178616	10.6231289981	14.8966515488	8.71318154663	13.6698904122	9.24562354296	7.64336076108	6.85924674981	7.24113898034	10.8669360276	11.3401038675	13.4817982651	10.6570696853	7.49635521486	15.673356186	10.7234682046	6.32887025142	6.30926757895	8.96348289985	8.51823620519	7.49259815264	7.34690430331	9.2374788756	5.08440166143	13.9024138967	11.5280740085
RERE	10.2306477813	13.5929224422	19.4450802696	13.0361022407	5.33310885315	9.48157372728	10.1138937947	11.5936486747	16.4423664295	16.9904919236	7.73923838036	14.8550334788	7.94554129994	10.5244918357	16.8716203771	11.5530201562	10.4024149701	17.9119573238	8.7327979151	12.8639943832	14.0775405099	18.7849255238	16.4610554825	10.5014296276	16.4252530457	13.5286506154	9.29089073143	13.9502511534	16.6168999245	13.0921833541	8.31112150034	7.10335986515	12.8707560062	19.4416245423	12.0762228898	19.993766688	16.5842324662	6.27154918645	13.3300401464	12.1011332006	9.82317766726	5.73067954234	13.8746128738	16.5649792295	15.0945628733	14.5604294098	9.30292237837	11.769315689	15.2407659242
RERG-AS1	0	0.0409690456246	0	0	0	0	0.215629549632	0.161787476804	0	0	0.0393047960705	0	0.459232140943	0	0	0	0.125837385289	0	0	0.0384495230373	0	0	0	0	0	0	0.167587233535	0	0	0	0	0	0	0.0949915970602	0.0891252173556	0	0	0.142428555928	0	0	0.162294163102	0.0588295725446	0.0947937411578	0.052808558387	0	0.0871240022656	0.188396078823	0	0
RERG	1.26187377331	0.614437130014	0.404922770957	0.392316848372	0.886601610421	0.41006606666	0.566373809604	1.42962217596	0.198416047484	0.147558106998	0.337754612757	1.63805950803	0.54779912864	0.543898440994	2.44782633862	0.970252246577	2.73057338389	0.541608219738	1.89658438423	0.436384050253	0.432747211837	2.37495524465	0.863062406886	0.546434105022	0.691620149746	1.51727237488	0.466451805248	0.446435790084	0.392727297246	0.863800613042	0.174705476347	0.565117592055	1.66727579581	0.400440882098	4.53020671206	1.00272853357	0.570566015367	8.38654193528	0.212395878012	0.364660159052	0.657843793185	0.224152417497	1.16039670587	1.49409982621	1.59252148066	1.23248920838	0.477278375055	0.262147527312	0.651325550989
RESP18	0.563041931281	0	0.0916477654555	0.0149018744397	0.459122129495	0.0673559601353	0.152983491002	0.223191027942	0.0185518558118	0.037108230538	0.0697142961882	0.982429214979	0.135755466226	0.0220368988227	0.21126573424	0.12635772522	0.161196954665	0.033856622097	0.0644837139429	0.125028405175	0.0397817372757	0.594445392732	0.405078647998	0	0.0280220756578	0.0841478388686	0.0330274255564	0.0262568418135	0	1.16940218091	0	0	0	0	0.237119986175	0.0182822040089	0.0275571386764	0.0280692534198	0.0368809383834	0.195027077111	0.191905729703	0.0347816946448	0.210167702435	0.421495677862	0.288657793467	0.56661171298	0	0	0
REST1	0.834696636243	3.29934462374	4.91929413758	3.88666361879	2.80177043071	1.73552304976	1.59127831087	1.78428571265	4.80673803278	3.49381804002	1.2121786862	1.95413877492	1.99270545001	1.43847900084	1.77680325168	1.78750174131	2.00441316968	2.12511483916	1.36072390208	0.26387344572	3.38257285899	1.37135411413	3.37361202109	2.23650992654	3.18849302356	3.76840573186	1.46014020037	3.14943473559	4.62598044357	2.50022221725	0.497049830206	2.59180200584	4.54576408548	1.67807343096	4.02860547222	3.30899848852	0.734533712753	6.87645545469	1.55122478613	0.470044118195	1.18255422628	0.309034591766	0.999927995195	1.10738650752	1.08282692074	1.63874169843	1.46851842309	5.95808199469	2.91051061325
RET	1.0832426701	0.203129214953	1.92578175023	0.0969147576532	0.219359882468	0.212109085693	1.44439750025	0.875828648264	1.11444821866	7.21145341307	0.821270202955	2.01765975993	0.215743668848	0.77127491706	1.25420197843	1.46435885645	0.577228548525	2.16324551336	0.251071178668	1.2702657993	1.38665722274	2.3798394018	2.19447812828	2.13678864622	5.9588453784	0.33843576089	0.347628405008	1.23128465829	0.1084839797	2.88908728512	1.11453170522	1.47573441235	0.881942737157	0.194639365332	2.04262795477	4.61828070164	3.24480033129	0.461176864474	5.51669295416	1.25319223766	1.23780059969	1.881062555	3.54656814661	1.83548785906	1.15659911559	4.98749924724	0.271648422017	1.23037030476	1.2116217503
RETSAT	11.5447228694	34.8870092285	16.3855373188	26.0187843962	18.5738115421	21.3926565702	17.5344673432	20.025573162	16.3965053725	12.5642631352	17.2971525898	16.3423236426	19.2713201056	14.0852924318	13.6883579381	16.318738514	17.7393742308	18.8051767758	16.5286008046	14.6204479356	19.1633743961	12.8297529089	13.6989172744	12.7204045656	16.2876478108	19.1437909228	22.4544436388	15.1495093448	9.74976279493	15.0808659653	15.8316398991	21.2408712673	39.918290888	13.2764572773	24.9655867591	11.8233135979	9.64025086492	25.3434871176	11.3797723887	11.8949916163	16.3669712507	9.61329564797	11.47405455	16.4767449004	9.71477517735	14.9369805507	7.95005580512	29.3305329838	16.5674366753
REV1	5.97421573842	5.89831386771	4.74120979621	4.54824619274	4.07870531245	4.03251437484	5.50919760525	4.31837271613	4.709482563	5.09121674996	4.47036530764	4.09410841346	2.31076108299	4.88601360511	4.8050785481	4.35721902258	5.73144018338	5.06903664446	3.1130469496	4.89512562603	4.62520942356	5.03694047237	5.51649279922	5.07699254561	4.50044850824	3.17950805765	4.65491571135	4.88156225752	6.26626642349	4.81295190473	3.80154379162	3.6860009718	4.23450575419	6.97188680784	5.25973577263	5.31438185115	5.78444523611	4.96109331295	2.97378378575	6.06695121588	5.13562112219	2.7764468723	7.38706064727	3.09932334801	3.91177393371	3.66017813328	3.80413853407	3.31456780732	4.47028805413
REV3L	6.42357675095	3.48803365237	17.588257282	3.80506920603	4.74078240715	5.22081603537	7.01581674109	5.6387330296	11.3124364142	5.64839533901	7.19799406792	4.23650360874	2.54984587222	7.57503543185	2.89665725577	6.8632838307	8.7897523342	10.5108939191	6.08503096667	7.93300771252	6.54808996432	4.01355120081	6.64988544298	8.30611361867	4.15865645145	5.30791699905	5.44996381038	7.44887054903	3.28268981623	3.51125775112	4.73938227509	5.54851576044	3.50927479743	4.77412858687	3.06153549957	6.12586996429	13.8517371455	4.249357399	2.72230301968	8.96318333392	9.55093965808	2.11419516141	9.38438964275	3.12960305235	6.44352251157	3.47721534531	4.87732050613	4.79739902787	6.76366251224
REXO1	9.20840251103	3.63554377881	5.31200954845	4.99285884285	7.34074379963	3.66870385984	7.1255466943	6.01259813136	6.98868640978	7.08717954037	7.48781691372	7.66321242788	3.82299747525	8.23147473451	7.19772482045	6.48339811111	7.87403012425	4.50379685368	3.79999958824	7.17035903276	4.78895904815	7.75429643924	9.4288802437	5.7102150426	6.85109835904	5.91826851731	6.96320281335	8.88369107268	8.03571201218	9.34685882179	6.5111272262	4.84671219963	3.99249715108	3.27879968676	2.37439247553	7.04344854507	6.55312892091	3.87754141298	5.43850190645	7.26990720217	5.42039560693	5.70094654579	6.36574888208	10.5259066825	9.25966308997	4.42473129375	6.1517262601	4.26966774968	7.18749828516
REXO2	5.16983882535	10.7197795011	4.356014906	5.89693639628	7.66444755239	4.22228456673	2.61279590269	3.15922232461	6.23781701739	3.62535073042	4.81987945584	4.65468003515	4.3571983842	3.51124829092	3.90254759082	9.157018882	3.46228008933	3.69722733979	5.12731817921	4.10548186454	4.40556660114	4.58366620594	5.71871278654	3.53546649583	4.08490501114	10.2956552893	4.21909959399	5.29225492904	7.4885424628	3.68537756619	5.66650476943	6.96468997151	10.1770866027	6.43012732617	7.98583873418	5.05407304014	2.19540773089	7.74670417373	6.72890178323	3.85769108953	3.88500153735	2.81384755946	4.02881087978	3.44960236672	3.40671556451	4.0600279677	3.24398795579	13.257266071	5.0627986434
REXO4	12.0424227009	14.8105878542	15.1341976917	10.7984125414	13.0652595441	12.7822019722	12.0199255694	13.3121710756	7.64205044641	25.7582014417	15.9856930035	6.80815302257	11.0210522807	13.8862354383	16.3118002757	15.8485152868	13.0172310941	16.7145066075	10.4076568523	18.4744308114	14.0120452168	13.9935380917	14.5020316278	13.2885259447	13.4448947631	8.46694032805	15.5556187716	19.4213568302	21.1565984658	13.1571603523	19.4059066837	11.7542272744	12.7890927637	15.8372181081	12.1883604047	11.2454153732	16.5775813476	10.3206858542	25.8459781871	15.9699880112	12.9520098224	28.2144546284	17.6277962445	11.5469275628	12.8074541707	12.0585002834	10.3523254892	12.1494260689	15.3877297506
RFC1	10.4880467496	11.3261987254	16.6876387073	12.2938133282	11.3313502778	13.6688551307	12.035058322	11.1161870489	13.8022159325	10.0921894199	10.09263202	9.69427723625	6.83385234105	9.57841866406	6.44442314384	8.17857777896	10.7855242302	13.1108293864	9.64748596178	7.14563164812	12.9282053338	11.5398070737	10.5487364889	12.5805928517	10.3787289723	10.5424218178	10.6116778838	9.75168074969	10.4852883818	9.55142243495	9.82987373499	11.5990794102	11.6292536941	15.9345538614	13.7983839415	10.6645736152	13.1290287375	14.200040037	6.5919252077	11.8597739621	9.58331560413	6.53567368418	10.4787681627	6.83175029385	7.73071004008	9.72934226194	5.48546068326	13.0200658953	10.6805124225
RFC2	8.2286893583	12.9947846176	28.7986488073	12.4395267202	16.6200757302	8.32106575089	8.45318547976	8.12944874213	35.918104556	7.92112188363	11.3645969132	8.12496954022	10.5993994565	8.62399234525	9.61982898089	27.2049970364	7.51220543343	12.2196220866	7.67198705167	10.9180472628	13.2505032109	9.36322266511	8.66769372989	10.3628308082	8.46669716076	10.6514950991	8.89768703422	9.13823599074	11.366274179	10.4348939739	9.90889268782	6.67774145763	8.34136057015	16.360809623	12.7082442161	7.06035400953	12.354347612	15.2975526846	11.1243318896	12.0119551182	8.47854876703	25.5284424481	12.7507442807	7.2602572262	7.12647686768	7.00489193702	10.8471960775	10.3233742707	10.4953326079
RFC3	2.34887912445	3.29070958149	10.0657350935	3.49338513744	3.20219314047	2.62364823425	3.31730381324	2.45357032209	9.53697072043	2.36245405064	1.95874370814	3.03958266513	1.86931997485	2.92828519847	2.21024094094	1.88311826103	2.49859162746	4.13182729099	2.51304745309	4.53106357338	4.80232287071	2.89886117468	3.76976194821	3.12493549304	2.80659515592	2.56176588789	2.56772719774	2.0830062399	5.24279539528	2.63349780656	3.5377555019	2.42022045072	2.09773957436	9.31182067605	3.98170164677	3.4446115069	6.22509434339	3.61296413277	1.45560363286	7.67264429955	4.30085179199	1.90391656281	4.81850043454	1.68428799443	1.69054281842	2.16579235138	4.20280908026	1.7556294869	2.26463411643
RFC4	4.48280183181	3.5334127274	9.41247320895	3.28199240663	4.0312975768	3.21798324859	4.2189140912	3.00173261518	8.5457387462	4.23457285418	6.31569187789	1.93325810419	3.2163543035	4.65223419591	4.95226759916	4.98492338534	4.58927866464	4.33143344826	2.75943820927	5.76320760372	4.27736637294	4.32722736966	5.33367589187	3.04049606978	3.3469410085	3.52090056527	4.57292642939	3.90514670336	6.38499522952	2.98458291773	5.5734952616	2.07566575048	3.60749931162	11.6747747256	3.40238565415	4.61062910712	5.80189487269	5.53602102232	5.04334834089	6.48102539078	4.42089137833	8.66582962672	5.6067160978	2.17334441394	3.11314617272	2.39040122065	5.05246601179	3.54148810778	4.78930293731
RFC5	4.52341007103	6.91815737621	8.37871383989	3.83788625921	11.0149037208	4.51875774662	4.47767469279	5.03438408892	8.40366521157	4.02331341622	5.60975857046	3.69071653627	7.89355091842	4.61615038497	4.88783661454	3.1161905167	4.7162617775	5.59921212224	5.66212260148	4.27928161891	6.62098387641	3.77075096044	6.04064650524	3.39065785661	4.59168748498	3.24781132475	6.77351938165	5.72122763727	5.36256482901	4.04360346653	5.95460473225	3.56274463172	6.03441194666	8.44888711587	5.58826634085	3.57304829227	5.10048794801	9.04617868984	3.77220825921	5.99078389977	4.86918704532	3.71614948047	4.65564477676	3.43988675371	4.12878949169	3.91748289596	8.91080400888	6.15684211872	6.81104916348
RFESD	0.218622801966	0.488221204902	0.316476282134	0.312109191643	0.361891998555	0.257874063102	0.163651837965	0.168744359614	0.421979588733	0.275782622054	0.225035875092	0.268450432667	0.419288768522	0.297772398158	0.267629695933	0.308958438592	0.410500344386	0.111829854102	0.116177690865	0.0281573255432	0.188141997309	0.322871425574	0.1333313606	0.0285326601247	0.369180605614	0.530620113924	0.182231528208	0.272008847235	0.290791579839	0.208137819508	0.530045976932	0.171114816269	0.560338396512	0.414223037872	0.631913989234	0.135870508656	0.0868850125002	0.553122881988	0.170270156069	0.223600599884	0.232299952342	0.344656223505	0.356562668612	0.207426425604	0.24091155236	0.150806105858	0.0721186293439	0.519031190505	0.476591399783
RFFL	2.31682740504	4.86603678648	5.36248532398	11.3400603437	6.28474656055	9.06599195572	3.24748437373	6.12351914673	4.45493001837	2.9620319733	2.89127594459	5.00863465851	4.36097119504	2.79789911838	2.85244109371	2.67140216265	3.33465128743	5.27498263922	4.76502979929	1.89064869189	4.93186983993	3.0752558395	2.4329758082	3.86563789977	5.35922196956	5.40386902734	5.15095139202	5.37327512827	2.75117183228	1.50301187567	2.4008325626	7.30206844343	7.16648385669	4.38512548544	4.43894259833	3.43525878007	3.86599590583	5.03178960299	1.34598960395	3.13436373928	3.33639676836	1.11099564814	3.55596246531	3.98288326552	3.69994403863	3.38207863987	2.51735185798	3.30058509516	4.43691202649
RFK	9.04859307882	10.8223268747	5.35372347701	4.11010378536	6.00192347901	4.74538983111	5.75414433206	8.10499479598	4.33128651188	5.18290091212	7.46502194029	13.3460360832	5.54286882405	6.1136621111	10.45185044	7.41496687537	6.85457259255	6.93549890881	6.36612430493	9.65545176232	6.71436100173	14.4151812696	7.76964009827	7.58958054635	5.53705228784	5.04138232479	4.54495539924	7.7206086323	7.6486579158	10.6927223471	7.82072872609	4.11626754184	9.26597753238	8.93814085286	11.3532584559	7.8485685717	5.97997727915	12.194595563	5.83978314784	7.69480528595	8.00929229845	5.30795394727	8.16146727054	12.2514357149	7.92855265091	9.39439217465	5.45727849657	8.2668331711	4.06036455316
RFNG	9.81542054731	7.90885960759	11.1251455657	8.28089258644	14.6028158807	7.10442435514	9.82557746157	7.97498541979	14.6812618947	13.347729713	10.3738119448	5.77998820317	15.8565194497	11.4203020967	8.42794495052	19.9180500852	9.19828418188	6.30127361948	5.14960432783	10.4866821259	9.3440250281	6.59738938115	11.8836506861	7.45687297624	12.6127616293	11.5784378237	14.5636847027	16.8134820383	15.5733210001	10.7370474416	22.052674	6.46182378575	7.36947188484	11.4465243118	6.41113546062	9.80881634287	8.83118953066	6.83444561856	17.7695510086	14.9405924876	7.62378405824	24.6114011426	10.4763026006	9.31034696112	8.76451256322	6.92808262673	13.9463304787	8.82550643932	17.5761951019
RFPL3	0.132711760319	0.018396493505	0.00773398864604	0.0339536379639	0.0145291813131	0.0204625701677	0.00968249943052	0.0121080123658	0.0563600682889	0.0140917331157	0.044122972271	0.0198973005565	0.029458690682	0.0334737703636	0.0501421837594	0.0822581936332	0.047087718013	0.0342851869337	0.0244874863074	0.0258977133849	0.0302139776777	0.0442625013204	0.0709972313921	0.0349905700566	0.0319238836608	0.0159774377599	0.0752523620272	0.0199419051748	0.03566075894	0.0143250573407	0.0537605052317	0.0262304887636	0.0079066757814	0	0	0.0555408729386	0.0523236810312	0.0106592101594	0.0420162589178	0.0134656209743	0	0	0.0638484159298	0.0592820925264	0.0257922079047	0.0684628652047	0.0528726503692	0.00994539960609	0.0809414330969
RFPL4A	0	0.0266793591797	0	0	0	0	0	0	0	0	0	0	0	0	0	0	0	0	0	0	0	0.012838263668	0	0	0	0	0	0	0	0	0	0	0	0	0.0870585456488	0	0	0	0	0	0	0	0	0	0	0	0	0.129809085293	0
RFPL4B	0.0116491434058	0.0145332298689	0.0183295530911	0	0.0688683194242	0.0242481456487	0.0382458727506	0.00956532976896	0	0	0.0278857184753	0.00785943371983	0.0698170969163	0.00661106964681	0.015844930068	0.0108306621617	0.0223195783382	0.0135426488388	0.0386902283657	0.0681973119136	0.0716071270962	0.0139869504172	0.0841317191996	0.0829276510341	0.176539076644	0	0.0693575936684	0.0945246305287	0.0281719995626	0.0679007717948	0.201736295882	0	0.0124925477346	0.0168485095838	0.0790399953917	0.0767852568375	0.0165342832059	0.0842077602593	0.04425712606	0.212756811394	0.0143929297277	0.093910575541	0.00840670809742	0.0280997118575	0.468644417628	0.0618121868705	0.0918926663416	0.0785686568881	0.118752645415
RFT1	4.90822053521	5.84665905697	6.65470545717	5.25307366136	4.2956948878	3.81410488256	5.23553104275	3.75205637639	4.23521830764	3.20281624616	4.46270579334	3.22712243882	3.13824967037	4.05349640207	3.38465953329	2.6847727414	4.67499185491	3.5234823514	3.94481000037	3.63366909196	5.49811444768	2.82797379427	3.64090439321	5.77078533709	3.71956290701	3.78435278993	4.71326879505	3.85613873267	4.65726067841	3.15006131541	4.23837370904	5.62217483624	7.4152876955	3.2957133816	4.47955717323	4.09390782629	5.58694875673	5.30594815919	2.83461731234	5.20765715643	3.68989294469	4.12550953209	4.57819396697	2.91527683575	3.48836087101	2.60009900493	2.97317711202	5.05943209626	3.37445668942
RFTN1	9.17589562242	3.84479395716	6.3755579104	8.59010689278	1.58448084158	2.66242202223	3.5511965515	3.99556802535	13.3111896085	4.20288005546	3.8716540873	8.03864065704	1.68500503306	2.61951176709	5.24133433164	14.4944012296	4.25019106211	7.11159197817	11.1744767604	2.36577274662	10.3660745476	8.45220636499	4.30640723485	11.3157349621	3.52159338999	20.8990037753	1.02484599402	18.0185927646	7.53140892828	7.11778086245	1.96836503101	3.95698126977	6.12032826986	4.77568464177	26.6581250789	10.4383116558	3.88742600751	20.6257881458	14.4769266364	5.5015632762	5.23054616456	4.53298115886	6.04663393138	5.26889209076	3.33560590928	7.30638556227	1.58191958732	38.6141259563	12.5192539712
RFWD2	9.35996072397	7.5247242856	7.27198761737	5.80892328124	7.11217450889	7.49460790765	8.92830727495	6.91200207659	7.51214225634	7.47369603319	11.4247769133	7.63493070499	6.47474131711	8.26299125989	10.7774273114	10.6983965736	7.77317345613	8.7805129352	7.9000424423	9.88916545099	9.68771824933	10.3605594112	8.69258899156	8.46332073214	7.45312904133	7.57007581838	8.17572830957	6.78866705647	10.9755462822	10.0032151981	9.60112727086	7.72968999936	7.7435488662	13.6679075944	8.4572243499	8.65374667081	8.06022268307	9.56097926498	7.75065917247	7.73402435463	7.95143245019	13.6643758787	8.89480168688	5.64238379448	5.61034818154	7.6628995098	7.92695455195	8.63597288656	6.71799101301
RFWD3	2.45127528063	4.35446139484	6.04946131949	3.75499575789	3.69374938288	2.49657757391	2.6324282222	2.50474041235	6.41833949838	2.89547515775	4.01776482858	2.52924235949	1.80905295464	2.38203026068	3.75560380351	2.00212286921	2.92116615899	4.2666151825	2.9762749918	4.76009853071	4.70464424617	2.8466094372	2.62090150763	3.55013295456	3.70099451217	2.715378522	3.20603580146	2.47240758274	3.82097723379	1.93899677538	2.51819320614	3.46115998949	3.58332258609	5.62007902823	2.73406251654	3.14962926235	3.94086264376	5.3579059834	1.48927111746	5.04593996767	3.61871424995	2.00555609121	3.92091986483	1.30755297507	1.94019639861	1.8302239554	2.76201327857	3.62059926684	2.17723780499
RFX2	1.20718635866	4.83548716472	4.73463065715	4.27038496424	3.40769693596	1.2716011282	3.96177447201	2.56803965592	2.39538037103	2.6701277474	1.75657948412	1.07390942822	6.35255738327	2.5801636673	2.14021551012	2.39634652909	1.59637098494	2.16735992083	1.41461413367	2.14010873916	2.67798371733	1.5005902985	2.0448553259	1.79035211711	4.86343552595	2.83756061881	2.75739416972	3.88066536265	2.34260678131	2.39514360152	4.53651556057	0.998658413417	8.56489567222	1.46437892842	10.7355852109	2.5966197869	1.01907474564	15.2060102996	7.55446852683	2.22477556405	1.77118184059	2.20623188244	1.43322632881	1.18786737355	1.26435989744	2.99774492708	3.03170288829	1.53975214764	3.23877243332
RFX3-AS1	0.325907533184	2.41305580442	1.47895945876	1.02233346028	2.34557912508	0.85536032346	1.56313477362	1.12861093241	0.961323437519	1.54372139587	1.00063669689	0.640528753223	0.806785274866	1.39924431833	0.404745652825	0.210788815439	1.43891263678	0.864839450494	0.470623776536	2.17340729005	1.52912644432	0.493393705499	0.62539227887	1.02553507841	1.49295591309	1.64282224475	1.57884626523	0.996482447315	0.445485524453	0.743343916576	0.968644186373	0.705771435183	0.881356440688	0.604583202416	1.22102118361	1.60115589528	0.663700100517	1.55692709109	0.242252514605	1.953902983	1.06795170003	0.317310594551	0.582872270775	0.808931098928	0.842688564794	1.41916744664	1.55471994561	0.860130622782	1.77783926948
RFX3	4.5935318639	3.63675567739	7.45955426676	1.70200780265	4.50654123525	2.81871033819	4.52047108385	5.77653767496	2.60553165911	5.56394210338	2.73358187981	3.17135785554	3.47397722368	4.37932311656	3.0889740111	3.02529320549	4.93086360135	4.52694775179	4.4015374176	4.11614038027	4.26347385791	3.21691093489	1.73810787061	5.7157389107	4.34029812734	1.72635292312	3.78737544797	2.42271026049	4.15265211566	4.50868257875	3.03083091136	3.25837750791	7.81418983242	3.05102990946	6.2764932145	3.98957663847	4.1768717043	14.634312022	2.86656920226	5.83247777747	4.68140702972	1.85315523764	6.15084411329	1.83557612779	3.25997089024	3.44632411755	4.36280551503	2.55817689712	3.75747022022
RFX4	8.46765466053	24.3360358982	23.6932150321	12.1018247551	20.5029539201	13.5979797167	14.653418697	14.8919055619	19.7553879703	11.8496870625	12.8414905247	11.1088802662	19.3088927233	16.0406401346	9.40043750251	12.4658797822	16.8845213535	13.9902770077	15.6792963272	11.0643930141	14.1275312376	4.79160794406	14.9881718238	8.04305298895	15.8454241262	38.8741801832	14.9594809873	16.7425979564	7.04694554884	11.1678066775	17.7348301982	3.58718465663	22.3658596207	11.5556234499	32.3687600175	7.27600993163	4.41145791417	20.507066322	10.9775028365	8.67714054311	13.6994888557	6.08241231562	5.79992214116	7.64543047178	10.068064215	13.5203337318	15.9729905895	10.163306933	12.6633665624
RFX51	14.8987616263	20.1378403541	10.1531974962	10.8315115967	7.95579760698	9.87532961799	13.4210822105	8.61150828982	15.1677804823	11.1154767314	13.0839718119	10.6021807162	5.48138808215	10.4547449628	12.390728403	13.4884962648	11.1828258032	11.4403785143	9.76198500698	13.0196490464	11.524038887	16.0111848245	11.9169276047	17.0269008455	10.1178268596	12.3937326131	9.89720892267	8.70048450865	17.5601982882	7.13135777038	12.0707456585	16.1059319184	11.021690528	21.0738630231	17.2214465319	12.8658718461	13.8580079281	19.4987053417	7.35728880943	22.895945343	13.8611194481	12.1261911214	11.0618053517	7.68749131127	6.56772197177	8.5502253366	11.1722654166	23.908959686	7.06584016707
RFX8	0.130145271292	0.357206394662	0.0682598017897	0.119869252647	0.196625216179	0.0421403811744	0.085457261732	0.128237662916	0.0994862357918	0.0165830587273	0.025961811595	0.187320098066	0.00866669829747	0.0640115328406	0.14161677991	0.0322669668479	0.127448787845	0.0151299683225	0.0432250689308	0.0253968821317	0.0355556099524	0.218768844237	0.104436342924	0.0154412521526	0.0375678160524	0.263230009475	0.0516579490278	0.0234675026793	0.0104913365678	0.227578047372	0.00790812606358	0.00514464440535	0.674577989198	0.0062744351645	0.294347297617	0.0326800667506	0.0123148326504	1.49897075397	0.0164814855966	0.0158462540826	0.101839428297	0	0.125227325638	0.195335773007	0.113820376514	0.155378537165	0.0186660560261	0.0526665634177	0.0272146701189
RFXANK	8.30333070328	14.8104818571	12.3368705983	16.4519551545	19.6649363555	12.5348284678	14.8702031336	11.1818437491	14.1867219876	16.2503805733	15.9234359863	7.86320172641	24.3788025189	16.028740415	11.8352701778	23.6530757389	10.5213226054	11.8477887714	17.8932645228	17.0575018472	11.3544039591	8.97165357366	14.5182956104	13.6810193236	11.9714606242	14.0845933256	17.900521578	19.9711448041	16.348876534	10.0422429241	19.4079504788	10.2191979122	11.9390425234	17.886143524	11.6696884926	12.1153383099	9.08064419054	10.9177396561	39.3986554995	13.299638232	9.06271550036	42.2808114375	7.26207920425	11.952013544	12.0643232803	13.0381608912	18.383539588	9.87648509919	14.4923554794
RFXAP	4.94305586409	4.05335940599	6.31280618602	3.38878705819	6.04315023222	5.52085201089	8.66585798446	5.65084507556	5.7229176714	5.71444221437	4.03804793662	4.15738822699	6.06887991192	7.35904365846	3.53796812316	4.31019022801	5.41277198294	5.28345361138	4.98098939553	9.46245096265	7.74864055279	5.18020598605	6.68545973326	5.19856158749	5.87369925844	3.53596079201	4.99622165268	4.34843360303	8.79733602992	7.27297945937	8.55585851572	3.32368123191	3.40700922389	8.52362154402	7.25481588231	6.76045143213	6.7911736073	5.34934726816	2.28818553968	7.94977912131	7.10939575298	3.45614809667	6.7603640485	3.23361963136	4.31462478087	4.37992685804	5.03152740999	3.30151901668	4.42559395082
RGCC	124.779032012	197.292116118	51.6655397158	92.3318407508	349.059610865	83.5119920618	98.9597133439	157.720423915	66.4598662531	84.3403199015	107.955154647	57.6335625597	189.188321617	138.75558968	103.764332247	59.9999793069	169.875348852	252.086828548	170.636278968	86.7976000767	118.548806118	74.2534940924	252.407838952	24.1102234777	158.998397716	113.1250278	82.3621424812	146.560500697	325.751029244	104.050914608	133.357074661	209.360670966	59.431601122	128.560495294	32.1452291336	160.553890439	55.84406088	19.9373295947	86.3496412307	37.6231146272	133.486752574	69.7352755713	141.603340628	51.147647352	171.549997954	139.236143613	189.130358017	39.2584434214	301.529572252
RGL1	19.3797389497	24.1022864704	16.8627281576	18.8902958237	12.8547705371	16.2777199917	13.5499251493	20.7195320341	13.5147034816	9.61694244539	12.8686940029	23.248071607	10.7647303342	15.1632141441	13.1402408271	11.1483343639	15.8570681943	16.5590473059	24.9911161224	11.6043414687	17.5107134236	20.8043034227	15.7489926384	10.9645309261	17.2943482507	19.2987239165	12.9703462833	12.4809336219	7.37570031903	18.9281667652	10.4271616081	15.0956784226	10.4294523396	13.2423568587	14.4655855845	12.3007355433	10.7895158534	14.5970699971	5.58344732212	11.7575710455	16.6966124105	5.90842973856	17.9870275081	17.5817857811	17.2370808297	21.9168187565	8.56898523116	15.9945347206	14.9318558686
RGL2	14.1251956444	10.2219077028	21.3205680307	13.2059288968	19.9016956551	10.8321911454	15.0455102762	13.5355419576	25.5829315416	19.3677015787	17.4198232986	7.78051053603	10.9789088944	24.2507312107	10.3456122892	28.2594180922	18.9296172768	13.0723392766	7.55592639737	17.3032844956	15.8427855812	11.3709810296	19.407791291	24.8291401475	18.0302711074	18.1146707522	24.273084933	20.7440036453	20.5396272961	12.5952617137	23.0746161817	12.2656253148	11.3661276355	20.6129882942	19.5781076451	18.3954159836	14.3689147358	24.6175573612	18.1981969186	27.7296011503	16.187529334	21.7465633087	23.0674442271	9.34697528314	17.4516122046	8.17912305347	14.7643447176	23.6199079389	25.5430939591
RGL3	1.55918892809	0.744502883947	0.47947890142	3.75002011485	1.72144460669	0.570871900771	1.48402411246	1.843268458	0.92205873539	1.71815024276	1.50450425803	1.12390984263	3.32798032723	2.75835427692	0.552645564555	1.34575575047	1.17743714088	0.888600375277	0.683160411369	1.64718886003	1.82459239253	0.585410682906	2.77950848348	3.14546597429	4.25153658214	3.88512773262	6.67407120611	3.88755498205	1.38177258066	0.976911058177	2.87004367707	1.33709284485	0.751616800371	0.870454780358	0.385950229907	2.03730370695	1.39847103939	2.1954304086	0.969584467779	2.93114248648	0.884778768715	5.3135064311	7.62352234993	1.33943249423	1.42135306342	1.145326776	5.39398334972	1.79150239444	5.24109709104
[truncated: 3,427 more rows]
[truncated: 461 more columns]
