# Supplementary material for: Modulation of transcriptional activity in brain lower grade glioma by alternative splicing
Source: PeerJ. 2018 May 14;6:e4686. doi: 10.7717/peerj.4686 (PMC5957051; doi:10.7717/peerj.4686)
Supplement: Supplemental Information 11 — The fifth part of gene expression profile. [file peerj-06-4686-s011.txt]

TCGA-DB-A64L	TCGA-DU-8161	TCGA-DU-7013	TCGA-DU-5854	TCGA-E1-A7YM	TCGA-HW-7486	TCGA-HT-7875	TCGA-HW-7495	TCGA-DU-A7TD	TCGA-TM-A84T	TCGA-KT-A74X	TCGA-DU-8162	TCGA-QH-A6CU	TCGA-QH-A86X	TCGA-HT-7475	TCGA-DU-A5TU	TCGA-HT-7877	TCGA-DU-7299	TCGA-E1-5319	TCGA-F6-A8O3	TCGA-FG-7634	TCGA-HT-7688	TCGA-DB-A75L	TCGA-DU-6394	TCGA-S9-A6U8	TCGA-E1-A7YN	TCGA-DH-A7US	TCGA-FG-A4MY	TCGA-VV-A86M	TCGA-HT-A616	TCGA-RY-A840	TCGA-CS-5396	TCGA-DU-8158	TCGA-HT-7606	TCGA-DU-7012	TCGA-S9-A7R4	TCGA-CS-5390	TCGA-DU-7290	TCGA-P5-A72W	TCGA-TM-A84M	TCGA-IK-8125	TCGA-FG-A6IZ	TCGA-HT-8105	TCGA-FG-A713	TCGA-DU-A6S2	TCGA-HT-7474	TCGA-HT-7692	TCGA-HT-8563	TCGA-E1-A7YH	TCGA-DB-A4XC
TTC23L	0.20125939062	0.608403222889	0.757855152286	0.27329947387	0.457623479503	0.204093741646	0.37273897901	0.275429756695	0.157792422479	0.118358730184	0.0648542881303	0.396911481398	0.211344985225	0.169862409671	0.154422494018	0.100756218291	0.230706762958	0.122985817736	0.0985522837248	0.0966751355642	0.289018170555	0.24474717389	0.132514922601	0.0918410684104	0.19737628949	0.212478688493	0.210685559157	0.0977055713089	0.149760221503	0.205544032129	0.16462509573	0.0611983580231	0.910362740605	0.0783697286541	1.34104464086	0.0923274746639	0.106206458923	1.9770859077	0.0784225129532	0.131949899349	0.219971215587	0.11093811675	0.305377738768	0.278005231947	0.203093341446	0.154026054367	0.13692648093	0.104416261194	0.169960024824
TTC25	1.531629375	2.17039254863	5.05675710678	1.50854655328	2.70422934272	1.01357248812	1.31382222073	1.18495305178	1.22664870627	1.05758457033	0.974884717895	1.0154388366	2.01631775894	0.844101372505	1.66181626553	1.21000157671	1.17043868805	0.74105374446	1.00710664436	1.45642179323	1.48751872021	1.6795530061	1.61271157737	1.40230657899	2.07004677299	1.88979216531	1.09941694192	1.3769087847	3.07243827229	1.39332383723	1.70265433724	0.640450608449	10.9896942421	2.09359580089	7.23848277797	1.13378916382	0.691133038005	23.7496198725	4.45669259425	1.29356141327	0.71101072855	1.53053369115	2.696199421	0.911179989833	1.3085367174	1.01588329122	1.93008014832	0.794171983825	1.54122664111
TTC26	1.40353652197	3.23966887467	5.35268905531	1.93703500918	2.13327850827	0.516103760157	0.909974815954	0.941608077476	3.0291591894	0.727763737136	0.670367317016	0.806539207496	0.862413629643	0.713609358156	2.11984181426	1.84418076256	0.64471836608	0.756643692874	0.790405995569	0.759460762999	1.43640799725	1.0605628237	0.891787621664	1.11366466082	0.971327319461	1.85179110901	0.65526306595	1.0358820449	1.91128898813	0.757018673341	0.629543151782	0.816475341083	7.87000519168	1.47605616568	8.78705289836	0.933895502245	0.79810412834	15.8970573294	0.782179853452	0.986537885198	0.817825903013	0.460045139011	1.23014742414	0.665721652528	0.607933020424	0.698926557883	0.73027505849	1.85742025826	0.892284868607
TTC27	6.07364757918	4.65131801159	6.24355797443	4.90175754333	3.79334343412	4.35400769121	4.58590229307	3.81171633996	4.59503548282	3.64592734136	4.69110453973	2.55524132398	2.61695376877	3.87676445192	4.64577329481	4.60022598818	4.06097194567	5.44108338668	3.77366387498	5.12197142319	6.13700433062	4.29708979066	3.01130800275	4.18435308789	3.95177252825	3.78744535039	4.0311087632	3.69343493542	6.31061635413	2.88942478407	4.01572406873	3.46539208962	3.30140578594	7.27686335432	5.59211069437	4.44972199301	5.79971780144	5.22431818751	4.56744657329	5.53368108504	4.39176413058	6.26201549238	7.19149666632	2.34120152902	3.36697231585	3.01443576944	2.82563063936	4.75260202074	3.59111670871
TTC28-AS1	1.7472638279	1.72422572336	1.47228320077	1.95980724744	1.97964057407	1.97039531968	2.75138362076	2.28814571789	3.44469788611	3.0130113198	2.47086850106	1.23819864011	2.28485667822	3.35448533909	1.61268813564	2.66882012613	2.79892216432	2.40827054018	1.4134200638	3.31423301833	1.82640022512	1.45920431142	2.97496644338	1.90678148743	2.64142643839	1.31017205027	3.61964464223	1.71273830598	3.78022504761	2.02735711682	3.60469828009	1.17919358638	0.613252678357	2.61737500288	1.43679192954	2.50840356502	2.34495507567	0.6226454745	2.48348016036	3.93102527837	2.1676539803	3.51684794355	3.2113811437	1.56611692882	2.03805530273	1.5795876373	2.64099328466	1.35922759628	4.65109039216
TTC28	2.13894671092	4.53558600489	5.042837663	3.17326842754	1.60738131062	3.04349863429	4.98354761674	3.27982260279	5.36379705897	4.47121163542	2.90997230637	2.47878272978	1.79912226415	3.88999625149	3.28671089931	2.97485613444	4.03446897648	4.58152790313	3.14945190293	3.77913961282	5.20638964156	2.64385993573	4.45819380348	4.28016856049	4.11788224495	2.84106262144	3.88720653482	1.75170199715	4.64364560603	2.72068467452	2.84456951805	3.7841091185	2.82502493058	5.46827072614	4.61869853656	4.044726188	4.38370985858	2.1357938213	4.16951477069	5.21561250928	3.63107039339	2.24987640449	2.90781019189	1.87605483647	3.15499282237	2.55296063626	3.32510139807	4.4424066916	3.50829058122
TTC29	0.0863546945149	0.169888746517	0.0766481911973	0.0254924022528	0.24216901038	0.110615790474	0.18755629074	0.15817817235	0.0507781887765	0.0190441399219	0.0119259150142	0.0851517278769	0.16588195796	0.0867058053919	0.0496937332564	0.129694904037	0.0763635033179	0.0810851873752	0.0827334565144	0.00777760459999	0.163329581612	0.103684776502	0.106609488115	0.0788127935999	0.119842310361	0.179937980774	0.0677993970005	0.251536131659	0.0642578621475	0.0516252366587	0.0363270640844	0.0196938593608	4.53417244984	0.0960749346017	2.33917585401	0.0688051735511	0.0518557201384	14.5925578785	0.15772910323	0.121319910459	0.0738652756135	0.0178501494126	0.167780938919	0.224325430795	0.0639038332405	0.101335255336	0.066690628743	0.0672030828725	0.218775073971
TTC30A	3.04866368932	5.55728819131	5.37012446378	2.26603264911	3.32508156461	2.33377410729	4.85258512673	3.01736126335	3.26351206805	1.7912562095	2.31883166936	3.00407945261	4.59935949198	2.27465054057	2.18421366535	2.62781772985	2.24515658028	2.39653887025	3.99545408492	2.42451430907	4.29096804007	2.25277685925	2.03918703496	2.64582000705	3.19184338932	3.09459838892	2.35674864606	2.18421768285	2.79951878498	2.09081344447	4.19003754292	2.11082047712	8.71969377861	2.21808161316	6.9344863572	1.60803840918	2.15305423403	19.2127580207	2.04064238151	2.10406694314	3.16945561327	1.72540490255	2.83365859551	1.51605195746	1.74942394938	2.95327766475	2.98852148049	2.41846817989	1.44368359273
TTC30B	1.77419615028	2.83899065924	4.04296614982	2.35135775326	2.13359779745	1.76624531163	2.63027254321	1.95902335099	2.54294818199	1.62705318513	1.74762997913	1.72488841608	2.26756383147	1.49469092687	1.77994142225	2.29501111079	1.54835013615	1.78073863995	2.2783603485	1.43219448171	2.42730988456	1.31652127278	1.50772939644	1.72258437019	2.07560079443	1.94627227017	1.75743395884	2.08642865494	2.12534838622	1.2043639508	1.69243544218	1.62375453707	4.86298155156	1.73727972856	6.32929930735	1.33341302727	1.51718615626	11.8651815744	1.60138742166	1.22770796318	1.79723513852	1.26346648807	1.18095727642	0.921500798779	0.746911392839	2.46317794705	1.39085738451	2.09966276249	1.46038851967
TTC31	4.47533836772	4.27965674615	3.35681980343	3.90520382107	3.80596382474	3.29814131301	5.19825529203	3.06469860933	5.33502425965	4.50106664405	4.64926201434	1.75595239822	2.37840470191	6.08078243486	3.27707618239	4.88804324887	4.8922844889	3.60911325699	2.87537361672	5.32391539629	4.05673758249	2.85628684168	5.07311734344	4.47210773515	4.23615229718	4.86798716847	6.03129806627	4.77726072431	4.91240255427	1.58288509043	4.72856571031	2.88294904506	2.81670901072	3.32753103	2.90682228831	4.39828052865	4.37246425336	3.14712866081	2.76911120995	7.75305200216	4.20613169203	4.02427074789	7.27772713757	2.30229349671	3.35537435113	2.41791340524	4.28435576288	4.46610527847	5.19935097273
TTC32	7.9907492758	5.10968164954	5.6699171445	3.59265734226	7.269433717	3.81222524826	5.28355369982	4.75858298677	3.31187057377	5.35715044186	4.8620982704	2.77454631469	10.7538015844	7.83641442878	4.76744106854	8.95247482611	5.50197460646	5.67481992128	2.5447689226	7.39868722301	2.73264078507	5.43279635038	9.55130830255	3.03462590076	6.84424382645	4.90269206218	5.25146044421	10.0831032112	10.726921485	8.08757682178	7.00896496267	1.55293914972	3.2209511921	7.76125830452	3.75818064695	8.83621449351	4.0099383213	5.91319951952	11.6860205971	7.74484072493	5.12231758891	5.66016913004	11.7905562611	2.59868097239	4.65894807227	2.45412433773	5.99409729638	4.28448415961	8.36346483686
TTC33	7.52466874207	4.85238505693	5.01325908434	3.32998701109	4.50860743551	5.43262436203	5.7421521661	8.88528316172	5.03627485414	6.59978120077	6.0295393001	8.91859170964	3.41957654371	6.39112249815	6.17782418883	4.37248593014	7.21398622474	6.20125771197	6.66302908676	7.79830517701	6.87560010556	11.8479430114	6.73862574787	6.42937993804	5.39349858967	3.98478031763	4.01450127867	5.27147314204	11.1992326745	7.82037347432	4.79625726427	5.70280483981	5.9657654735	11.0853775441	6.0081895425	6.85414666837	7.40276320639	9.09005363044	2.01207263386	8.99166325028	7.96735723328	2.31500674349	9.83926007834	7.59007786085	7.85546521992	5.05270847978	4.84921553345	5.5837288584	6.27266888963
TTC37	11.1186553503	10.2286675001	12.6100620438	10.1420772586	8.41931942607	8.61800032306	9.35369649138	10.8209270602	13.0783705622	10.2857026304	8.18281459002	10.4762988053	5.52445466579	9.57910658699	9.92413084738	8.58275100247	11.3319945169	8.77150938724	8.46444371374	10.0928144869	11.6927433973	11.3483222463	13.9464023893	12.0982274222	9.19035430423	10.1446916643	8.21934748637	8.58921908401	12.5515449114	7.39759273533	6.12787710427	12.8758452501	11.5393966012	13.3634582564	15.0844099955	12.3602791182	10.3034820185	11.1454569291	2.51735648755	10.4955995477	11.6219528094	3.19727676243	13.1303388905	6.62419801525	9.14986703216	8.78973193025	10.4978895598	16.1640544506	10.0893916467
TTC38	2.55480235622	5.40995216949	6.61223173834	7.41153763008	5.99758757199	3.44656193556	2.94892995372	4.47495961438	9.92436141282	3.53513456153	6.8968053163	3.43064940851	6.69194337268	4.94296632732	3.26043313654	6.47599738087	3.08552471548	2.81545537696	5.00280440285	3.20496869711	4.40667796306	1.60803019959	2.9883193721	0.84403259507	4.71409943543	12.2323629658	7.00305113104	3.05351366088	2.91719559473	2.53599957262	4.85452629274	7.06817346032	4.22574916803	3.03301426019	12.5244594151	2.92413071834	5.09244832109	4.45821018052	1.70973763266	2.05056418136	3.78327289238	3.28025015119	1.6517372254	2.23823864712	4.43621650828	3.31519247078	6.19723319962	5.88276779774	5.93737696558
TTC39A-AS1	0.0543372482922	0	0.0284993051335	0.0139019123251	0	0	0.0118931519192	0	0	0	0	0.0488802751806	0	0	0.0492722866271	0.0168398184184	0.011567702903	0	0.0150391640538	0.0212070200713	0	0.0543682606235	0.0436034551226	0	0	0.098126571512	0.0154055912988	0	0	0.0351913438107	0	0	0.0679831771155	0	0.184340414784	0	0.038561953467	0.0785571576887	0	0	0	0	0.0392129592105	0.043690223019	0.047521404335	0.0720804961461	0	0.0977286075858	0.014203073542
TTC39A	0.248237995029	0.103232192511	0.167397648931	0.145166732418	0.0698834687599	0.0229652023875	0.0776192674921	0.209656661887	0.196536323372	0.0451862666239	0.0155632214306	0.30784600994	0.0188923284399	0.0563515656714	0.233138123997	0.222004279944	0.129851851473	0.0247360921965	0.0471126472302	0.0802749815518	0.0306797845685	0.383214353986	0.17074371553	0.0392700191823	0.0341221600619	0.753124056697	0.0301628379093	0.134285151253	0.028587267234	0.167660703695	0.0366323117923	0.0827083192486	0.333397036049	0.066677769716	0.530957627663	0.0979529323957	0.04026721396	0.304198510144	0.0628732938046	0.0410196586804	0.105156632491	0.0508239246679	0.295159682933	0.345968822913	0.233640982661	0.244620970258	0.0356034781518	0.802051542277	0.0556168207702
TTC39B	0.87931566583	1.55504845317	1.07833265318	0.520442593882	0.61273323188	0.35097045676	0.670242629117	0.863449656405	0.94935414177	0.280682667749	1.04485786153	1.06419101727	0.418342123151	0.633813557883	0.63253822646	0.549517705026	0.705165577083	0.376227830413	0.46968314579	0.545556150187	0.664962426972	1.2810868782	0.45537656007	1.37346657727	0.586149839448	0.992052564643	0.368555552387	0.311391346475	0.153459860002	0.780254472746	0.82789878962	1.29648831757	2.1795443496	0.280578473001	1.92148507801	0.556552940521	0.697370775123	1.52681747488	0.45288511411	0.610926443595	0.917301685343	0.513178148708	0.908018127233	1.04376496316	1.04015613805	1.00049869967	0.936116164924	1.16655920278	0.354004162125
TTC39C-AS1	0.243819280587	0.118293731491	0.412059720653	0.37427963709	0.507169794209	0.0375940242616	0.213465336282	0.222449529511	0.491839898265	0.103557852664	0.275614659349	0.201055281205	1.40716629444	0.15374580574	0.147394698307	0.327438623494	0.138415989694	0.0314945321833	0.0674829564519	0.0792991998995	0.0370062672332	0.16263895834	0.0652183869764	0.0482137506012	0.0782011413707	1.20350978847	0.368678238769	0.476286898013	0.196548834157	0.0789543858079	0.321000226006	0.0160636326537	1.88840837849	0.0587738706413	1.2866975994	0.127550260527	0.115355464227	2.27165120699	0.180116210709	0.173174148809	0.150623683197	0.606657464735	0.351908711055	0.217827223702	0.23692842145	0.17968658974	0.0388552500387	0.10963068403	0.23368141316
TTC39C	1.0376942853	0.804806921165	1.76520974329	0.91227334842	0.676579181507	0.741365350872	1.50025129115	1.17823358061	2.35676705842	0.800397894074	1.52948588048	1.76378026342	1.02116084063	1.10966270574	1.26904928216	0.961921914863	1.24680783093	0.919988234278	0.874405620202	1.05815890341	1.38594082479	1.88370441728	0.714102624938	1.14533146305	0.782185484138	1.33122864454	1.08166197137	0.537191312896	1.25849040895	1.37901794693	0.819518619888	0.211795018622	1.70555950464	1.30266544257	2.93123143733	0.92784474436	1.07514245554	1.9097870169	0.725304597923	0.882934847506	1.43428708458	0.83847691264	1.39550418779	1.36172319102	1.25492296148	1.26421315001	0.54321131492	1.24192693317	0.359775629436
TTC3	32.9178697041	14.5793467729	26.6263022583	13.3045038354	15.9837835232	28.1191774505	45.0112721816	31.0961445207	20.8002477608	39.4202113787	35.6699475254	35.6395109635	14.1953664638	37.1152684146	36.1888007249	18.1904390748	39.403477965	36.2296765021	24.8551770997	50.6258234427	47.7401385635	34.6550187231	25.7946378509	40.6017253273	25.6136556188	5.6169198998	29.1137702416	19.2830325629	51.8316546759	32.6244761592	34.0613375727	28.0286339364	24.9664938981	52.591419201	19.398165563	32.3405432226	53.8950695886	18.8723889572	19.9818151647	50.9312319416	47.5986591763	33.1591109612	41.5454295378	25.1131776016	27.0167556164	28.0150320286	42.9272499082	17.0455846283	20.7535171096
TTC41P	0.160614471315	0.15464053552	0.173975092441	0.104517642781	0.189218577584	0.0944832304028	0.183416080078	0.163420920331	0.136790304566	0.0734086150727	0.075224134079	0.157833398412	0.142997103901	0.0891696568548	0.121105357595	0.0486944110441	0.191776783954	0.101479069229	0.0724793282605	0.147174511276	0.193166410056	0.117385354503	0.112075347657	0.0869961948851	0.1486642064	0.162680511963	0.258373565758	0.108606151183	0.130882692399	0.0915840982561	0.171852973302	0.0496885485208	0.277086640083	0.0858505851961	0.236908015845	0.065757099133	0.111506642538	0.532558622621	0.0862242478059	0.200875456096	0.0647102850987	0.103209287943	0.211659664355	0.112298369941	0.122145777141	0.113478360105	0.185290322357	0.0612287687375	0.0711878928186
TTC4	0.765600068462	0.829881626199	1.14869356911	1.0066687281	1.2922979701	0.69666725992	0.684023150866	0.618342837347	1.15729495767	0.809605426679	0.848747342875	0.825608220357	0.557890137442	0.509279167292	1.33583497468	1.21940911381	0.785541156142	1.18915745545	0.698223145869	0.64658863351	0.780069449953	0.877803083316	0.971902511751	0.684989764709	0.733642888076	0.945142227609	0.661859494847	0.746834808827	0.910577814044	0.634022895126	0.451861847878	0.472567751776	0.884962589026	1.42498168666	1.12834243492	0.957288754287	0.645760564674	1.38356668756	1.2755137125	0.779364333203	0.624156110535	0.522760882654	0.66119104798	0.817417192112	0.61468381844	0.765861232277	0.405022191005	1.0750562465	1.04323930935
TTC5	1.5759052424	1.11391479011	2.66384468468	1.57190591462	0.914577905045	1.56340783142	1.51848528472	1.54494120689	1.77168789319	1.52562431578	1.46310230269	1.65408484006	0.908953137082	1.38229598427	1.74024842447	1.55635666674	1.44780201441	1.88243516574	1.7554121386	1.94929771508	1.88164952901	1.98663697091	1.44578064593	1.84404720834	1.43350024748	1.43077337773	1.3985864071	1.51129024596	2.46261883863	1.1941813566	0.625683926434	1.97840229424	1.78171663543	2.35019782062	1.51181806744	1.93277087204	1.63630626533	3.18340908413	1.59209367704	1.80980304633	2.09642920795	0.939697097977	2.06222050155	1.17176232754	1.65746627913	1.44610582472	1.44086116987	1.58740260099	1.47898412191
TTC6	0.013236079698	0.00165130586957	0.00138843642599	0.00406366149055	0	0	0.00173824083784	0	0.0025294959485	0.0050596080389	0.0031684526434	0.0267903194612	0	0.00600934449417	0.00540103464822	0.0295346366807	0.00169067491299	0.00153875330665	0	0.0139477817692	0.00361608902398	0.0127138886701	0.00212428426264	0.00471123480938	0.00382073510943	0	0.00450320118817	0.00358005019345	0	0.0180018391913	0	0.00313933450019	0.0170332548947	0.00191437436965	0.00179614868131	0.04985459292	0.00375734219485	0.277469656159	0	0.0120870093783	0.00817682289281	0	0.003820773923	0.0127710686591	0.0231515991299	0.00351163602003	0.0246789624842	0	0.0103792344626
TTC7A	5.43380823652	10.7448441178	7.19342858251	8.96467086922	9.78847190819	4.68295002621	3.82524773048	4.74426040893	7.53260342105	4.87928641889	2.95831798244	3.75848096048	7.45124281332	3.20487988476	3.62182859692	7.44181358807	3.93823269339	4.84886853409	2.67376815613	2.60305871521	4.40742033297	2.49536937398	4.68757117288	3.47858961184	6.01758851937	9.40442011243	5.46157364446	5.56528668446	3.25058414869	2.78172658662	3.65790376761	2.3456602309	8.950895171	5.3691440564	13.7965682559	4.25292105692	3.37478782343	12.8704939087	5.74788548988	2.89987931949	3.10497063676	4.74170249026	5.24762954586	3.10650961376	3.59340870944	3.98434649647	3.22061320961	5.81955294098	8.56193730273
TTC7B	3.11790407764	1.34767895183	1.69152782828	1.51845251896	1.7185778037	1.65861359875	2.2106287085	2.77551077065	1.66961468568	1.74341334568	1.50219426637	5.15223795414	1.75680755281	2.05413157984	3.31232645675	1.85192712137	2.91049344448	2.55217292074	1.74981960736	2.2590920721	2.11317565685	4.12660415321	2.28987435838	2.31822192301	2.11260467982	1.75682550747	1.70747814661	1.46511399538	0.888422047518	4.45041435598	0.711407851756	2.22826406938	1.16960508977	1.1499575189	1.13189822251	1.85211758311	2.63442254963	1.06748421307	1.63883297106	1.63934185006	2.5375422679	1.31530343953	2.99057138064	5.14615279692	3.50680465869	3.0398935893	1.45678322075	1.22481842163	1.55216327166
TTC9C	8.10529597829	5.43532951478	5.93324713156	4.9871082995	5.24482665995	5.01116175224	4.62750589833	5.48575442301	6.10514553432	6.87808105959	5.86261284918	4.91207212463	3.96076919152	6.00395598711	7.30256270784	8.44196512492	5.62343610294	6.76444351013	6.55709816827	5.39854746511	6.04796197032	8.04157525682	9.55906331558	6.98762474182	4.83926586962	6.60704634729	5.7036636118	5.66661581962	8.4812880881	5.04975254296	6.49929504234	10.3974386463	5.46272735621	10.222929893	5.47122166068	5.74970843581	6.40835711155	5.17258131423	8.64779579308	7.03650914611	5.0792361909	4.90975626401	8.29596862304	6.03486347119	6.98660628496	5.89536349467	6.86986265975	7.03421607096	6.46038319676
TTC9	5.43470387874	1.72813669718	3.45346534759	1.64117710908	0.986536145608	2.07823542094	2.5183481325	4.34409350615	3.82281311765	2.34748501523	3.4250472026	5.68750625311	0.572106745864	2.62440583449	3.97596280467	8.75276111558	3.5874468895	5.19108913464	2.22986091889	3.82242207718	4.96368105467	7.31238411261	2.68612996512	9.02529003827	2.0359915235	1.54916219746	2.52957033344	0.797519485101	0.707945014884	4.81804371074	2.77643589119	7.07643816388	4.56563468242	3.47918331889	3.9206382993	2.14928912455	3.62204438601	4.30884830386	3.25184260053	4.07957209656	2.8069937419	3.29096034322	6.29173696883	8.29615670252	6.24456940208	5.33806941579	3.82433748103	1.51941571659	2.63153522942
TTF1	5.94812871383	5.57416042034	6.70886348598	4.94584637702	5.47412100431	5.23050980012	6.06652107866	6.16733190609	3.63777945283	7.91461423396	7.70023132796	4.59831876423	4.55928444715	5.72376745316	5.67928620959	5.19096961897	6.41933751271	7.30713310752	6.17358853861	8.25410202545	6.51232607408	7.19555727608	6.25921382136	6.44054227044	6.14559419147	3.57307689678	6.54651857234	7.56932072461	8.49103190548	5.06281389697	6.34386921109	6.38850420814	5.58512083557	11.351126519	5.30637406076	6.50857835785	8.82359866137	6.53913201441	6.46030148055	6.91542357407	6.51554274518	8.07822438298	8.57510374329	4.62210397739	5.50306238186	4.53882177775	4.58151136133	4.81040572997	6.2838461682
TTF2	0.445667552948	1.70056347538	1.96120156834	1.6519256942	1.00462560061	0.769290938468	0.493916840118	0.753313172454	2.33905355016	0.704294606311	0.582858352965	1.21593105315	0.401740326197	0.44909299359	0.626887126155	0.567968817222	0.574815189104	0.911112594258	0.595687387912	0.635083699296	1.5219513475	1.82066653968	1.03451099567	0.537795713538	0.836203399038	2.00459641489	0.575068434179	0.787937364785	1.94002444684	0.627253470907	0.348743621208	0.759260275039	1.91406789227	2.15699316291	2.77016512677	0.941674470316	0.709702559764	1.70193800497	0.34895794072	0.819910961107	0.744032896151	0.161626753133	0.538125102356	0.53314288123	0.6521430947	0.575334187046	0.402226831091	2.26977834829	0.698951370791
TTI1	6.48830499095	5.93999938816	9.19315004442	7.32776968429	5.87202750349	4.89618730179	6.35006156055	5.24651610703	8.9289970189	5.98329828359	6.89049317314	6.14787050252	2.98139839329	5.31158634316	7.501136351	6.85941936908	5.55771951787	7.58890250514	4.9934926909	6.39050988686	8.15760982769	6.87371643467	6.1226169394	6.5988180157	6.35479864449	4.81356073581	6.19955526603	5.78740891092	6.71624495041	4.71419438918	5.51745841606	5.59359072543	6.96866053024	8.95540226975	6.61190119967	5.62572683576	6.50186046226	7.25138047153	4.81551917512	8.56489856271	5.36063526944	4.40420587582	6.29780494532	4.791819584	5.12989970139	5.62764839327	5.24117765099	7.6923258358	6.16513596484
TTI2	2.90952669859	2.01114153267	3.92089776923	1.79055445364	1.70458062052	2.38614311831	2.11357816915	2.07913385338	2.12392823903	2.49491765052	3.73339705546	1.25561062151	1.42958030043	2.37416006596	2.76310510719	3.51419329591	2.27671681769	2.60845145327	2.78149018586	2.32326370737	2.96111055335	2.1212326746	2.63766822155	3.93097755257	1.97103643015	1.61887925441	2.30527049673	2.3112488611	3.61958814844	1.25283517831	2.70924869174	3.25768339559	3.22699492169	4.23088343458	1.75359459222	2.42873580875	2.56708257732	2.49731256799	2.35515627606	3.09258302113	2.08240670871	2.54511055035	3.26491692737	1.48374287781	2.18695258633	1.50906943668	2.1353637982	2.79679854185	2.14588189561
TTK	0.0676713724819	0.467354902425	3.62534729188	1.12784311112	0.79536717454	0.288428841741	0.171392292824	0.182574759076	3.11301680094	0.15243629972	0.581434586466	0.495698724238	0.0386263330104	0.359356897814	0.338594978631	0.368512156539	0.342665725524	0.132054874569	0.0521756191654	0.503697988408	1.21160975769	0.327909833433	0.733097968129	0.269543540706	0.27905801485	0.230446363706	0.267234356162	0.111128542115	0.537722813227	0.187830627372	0.475813932196	0.727995833375	0.378404972874	3.04811210728	0.377161803736	0.336817368463	1.39272178041	1.04822938082	0.137729645415	1.16530701676	0.749507336444	0.272769306551	0.655792996811	0.124369402412	0.0295914750442	0.109004893859	0.755662061957	0.355352016631	0.261536308128
TTL	2.88836852803	4.11511563137	3.24973235963	4.19412176259	4.29456629582	3.63624567397	3.35713771922	3.86540983175	5.24560444764	2.72530374277	3.88817173668	6.14326751627	2.3370739165	2.98615947815	4.62526521429	3.68347157577	3.96702650415	3.59665275321	3.51739968627	3.93946549375	4.39040477325	4.81181500767	2.88003241651	4.77401533731	2.56158322046	3.18450788762	3.42360378684	3.36392002365	2.43272701537	4.1508583724	3.46742273115	3.77902778335	3.09673360209	6.95611473579	3.42506646697	3.00331568756	3.33181781751	3.22084512972	3.01327956719	4.08683222852	3.98412982319	3.79448125274	3.24592340428	4.05432235496	3.3627525556	3.71675634519	2.17120133912	3.44259767138	3.02177160713
TTLL10	0.0112266662293	0.0140061560999	0.0176647988197	0.0344674346665	0	0.0311583239378	0.0147435269036	0.00460921292443	0.021454847198	0.0429149204294	0.0268743926467	0.0151487943877	0.0224283513638	0.0095569609401	0.00763514256382	0.0365325403882	0.0107550593057	0.00326287506895	0.0233044109482	0.0295758060797	0.0268372866227	0.0101097663427	0.0180178957341	0.00333000543082	0.0081017413771	0.0121644098796	0.0238722198417	0.00759137703967	0	0.0218127426511	0.00511631488415	0.00332842705505	0.162533020235	0.012178101018	0.0761734675344	0.0211430003248	0.00796731881591	3.10413338922	0.0106630154088	0.0102520401128	0.0173386802452	0.0452523696495	0.01215273552	0.0270806251733	0.0245460969217	0.0186157676664	0.0120763654381	0.0113578834457	0.0132052923168
TTLL11	1.65295907563	2.82380450792	2.05246056536	4.78647363898	2.70213179749	5.21752414482	2.50377931314	3.57313096461	0.963227048286	2.26774852705	1.91098028306	3.67937110692	1.48850972304	1.5812332069	2.45697267801	0.826623097943	2.97110313437	2.95524733077	2.35506927542	2.25793872316	3.33131255116	3.42432991191	1.89921108688	2.67061442899	3.20807185819	1.67569649707	2.64144660631	3.68338553192	1.82460517676	1.4294056863	1.35251774042	2.1384489442	4.07907304743	2.33186232359	2.52771470411	1.79232832287	2.99932365085	3.56650236663	0.868240931334	2.59009600518	1.79087132694	1.1609313016	2.56648355834	2.80414191974	2.88028553581	3.18109818852	0.691469568511	1.8538646877	2.42053319465
TTLL12	15.8936960691	4.37914955398	10.40313839	6.50195026126	6.19521839275	12.8818055165	18.7657983684	13.4359563953	9.34825686342	17.4128485076	21.1782438939	7.01737582756	13.4604100091	18.3659576978	19.4167242345	15.5071555577	15.1174660233	13.2329435203	13.3082415213	25.2561706568	14.266684647	13.9861938751	12.193011576	11.56776739	12.3820349063	5.12123893002	17.2697278418	8.18586299862	17.4407960944	11.8441941973	21.9020496048	8.67455278396	3.43558576925	14.1014224306	5.54630932613	12.0486923383	24.5333061315	3.56197732763	17.1697445189	20.6054649615	16.1937586463	28.6531329575	15.4163602689	13.287682149	16.329109882	9.34120291578	13.1010580224	6.0364594867	18.2386086224
TTLL13P	0.0794124076357	0.109688267463	0.0446260262341	0.0827202973767	0.240327255124	0.0944571537316	0.115462937212	0.149044605318	0.0704609182804	0.135518268879	0.101837900634	0.0688858619216	0.147316102326	0.0869164205232	0.115730524587	0.142391842362	0.101435295369	0.0362687545786	0.0423887048343	0.0431694926772	0.0658611027168	0.0647012954975	0.141105936012	0.0706648999714	0.106429308367	0.165945058968	0.23640594459	0.276161145061	0.116601177072	0.0551048464079	0.160272300675	0.0840850069071	0.0547469416355	0.123060615874	0.0692764695642	0.106825794824	0.0563572441409	0.114809145202	0.161625844786	0.108777508644	0.0735876340514	0.243881897868	0.188299919968	0.0729737946752	0.168667290903	0.0790077606399	0.18711660776	0.0344316769038	0.182368629063
TTLL1	8.22566729913	5.4547391352	10.2546985132	7.85786319083	5.78562134595	11.739577738	12.8382800983	11.097751382	7.27945546398	9.90465137909	13.1699831924	9.14417477215	11.2882283532	12.410213759	9.97487721632	12.3775457569	9.96532802989	10.2394504428	9.85616423577	14.113217294	14.0452960364	9.41300170875	10.2971965066	8.71593793673	7.80820958939	6.00581745338	13.1639500455	6.77723766055	13.5270698872	10.6095764734	15.2369152007	9.68728893686	8.73299799184	16.7290576005	9.76272738963	7.36431010199	10.9027952094	8.89164617764	14.4354396736	8.05471255942	11.296680551	22.5687260158	10.347124369	9.03560774652	8.09034021483	9.30010118638	13.6761927094	7.15248802157	9.63569316647
TTLL3	1.83430457816	2.46293728184	1.53550901582	3.24847923386	4.53208689621	1.07122295152	2.54913446512	2.14091736913	4.83583251637	3.26917603796	1.9156129954	1.11222550702	1.82373169224	4.99775179205	1.83710995747	2.99789384872	3.48313188113	0.835358662334	0.693269914446	2.17895839715	2.3262625145	1.10762073347	3.34488631792	2.18646839364	2.6135553285	3.60021231304	4.58608029253	2.81856367346	2.93067617254	1.17000268621	3.22894852743	1.41812507703	2.65983395737	0.999125558679	2.08783023042	2.49939688613	1.98523062708	3.09801690494	1.14186801125	7.02980115601	2.32834972706	2.0083786054	5.57081278988	2.30933634513	4.27853412507	1.29595377321	4.16525281457	2.66011565477	3.80947945977
TTLL4	5.34829833165	7.76653156633	4.67218757972	6.43714437736	5.39177256824	4.8079797449	8.00898933214	7.22708272875	4.22431912622	4.62942679843	4.7019276513	3.28582623272	6.0299199037	9.03054048372	4.98099860829	4.46107716417	6.85541661618	5.13448780601	4.93822742332	7.30239245291	5.19704267473	2.90477200597	4.43046281849	5.40927122133	5.93801821574	4.74337590083	7.14810615887	3.84822460266	2.75121479137	2.35024141801	8.01432545644	3.39840414799	6.30999642699	3.64276396864	5.91324072225	4.51276639126	4.35764960379	8.99176709777	3.6518607759	6.15430568286	6.23793507406	4.55588151768	5.70321578877	2.93404625264	4.15351708543	4.07841795771	6.17339139316	4.93975510067	4.4943071149
TTLL5	1.01770928368	1.36985110981	3.33705657858	2.27136348055	1.8223959465	2.63047373811	2.41117996071	2.59143546023	2.76217864274	2.01066950759	1.64248609615	1.75430813481	2.21159571228	2.07268298009	2.35620026447	1.89744088695	2.07898762737	2.39773116609	1.70803511006	1.74407425193	2.66206179324	2.04849641913	1.93886902201	2.03386610844	2.47284651511	1.78507161363	2.12567268103	1.74969976859	1.31569622937	1.82834609851	0.948979640664	1.28286821016	2.17117342741	2.0291424085	2.19277026185	1.75181849502	1.91958633616	3.93269325489	1.46191758123	1.868603562	1.74455309577	1.01988685088	2.21764107214	2.02252559448	1.87005598064	2.40085367111	1.84008720278	1.56509584412	2.10832155909
TTLL6	0.303970192853	0.56613160496	0.0523838512904	0.239973681383	0.0556225063691	0.141610058625	0.530354774575	0.19254519017	0.0954345025278	0.0248989892956	0.140331308395	0.210941834976	0.273268801939	0.438662694635	0.0885973135055	0.0444106021542	0.562988775426	0.224648020271	0.187492376032	0.757569511585	0.688082785604	0.143382020659	0.177715945991	0.927383972718	0.0877442274865	0.108218380181	0.557714443327	0.0352357853648	0.404312687463	0.0759337648088	0.759924834399	1.21532710976	0.929036731176	0.0251223607685	0.17678162595	0.0736022810013	0.0708797504509	0.329594823852	0.136105640767	0.17844523616	0.566031540892	0.505655007491	1.86771752982	0.181561149141	0.182291249276	0.146890349906	4.86104944268	0.105436455388	0.0953447840521
TTLL7	3.81030741107	4.98021241886	5.02534233093	12.0639458105	12.0014951416	14.9900903302	2.55572249552	12.0563256348	4.7481700356	3.89409399794	2.24635689093	18.417225804	4.77069147651	2.29465505696	5.6567136757	1.26479287238	7.7027208369	5.80003788621	6.85400166164	2.20607922111	6.55985490408	10.5022853965	4.24360366817	1.87432117781	5.7009229156	7.77036612054	6.78172744854	11.3167162548	3.31020326834	5.18223997199	1.20930796735	3.73566229935	8.42675251107	4.67748697016	5.42844259349	2.18241967917	4.40550902663	9.09161068249	1.16645631262	2.08387860463	4.08784869361	0.962789506321	5.4767594202	11.2048811499	7.61760494003	8.65395533364	2.49158415589	4.88634000142	8.00724102662
TTN-AS1	0.367567868576	0.0581568436462	0.0337233958295	0.189999981357	0.0485708266169	0.130120209616	0.239948687471	0.0466364243117	0.389109322052	0.264216925676	0.350799206102	0.137370754956	0.0310425909436	0.490180694158	0.0393553264495	0.24410154141	0.361366660031	0.0305224316571	0.0258041006942	0.268509993455	0.0541620244113	0.202652992755	0.0507362884901	0.264460537819	0.402910613349	0.189265413704	0.261593712926	0.236227672402	0.390035018636	0.133254798913	0.0166046142635	0.0120730013403	0.0402224471943	0.246438207867	0.146874940599	0.0554998640147	0.0235758032542	0.129365364241	0.112978453158	0.887585487253	0.0430310550348	0.0086390090795	0.0835216665823	0.115460873421	0.415182243168	0.152817119787	0.013832800113	0.112751766736	0.452937349329
TTPA	1.09323480602	3.26526208964	0.466486742545	0.618655465437	1.62489644407	1.50421732321	5.32304424009	5.11979371099	0.33640284377	2.55874374907	0.970280597847	1.47516537462	2.8225901816	1.82447811559	1.55630508181	0.310095141005	2.80466195777	0.990897872342	0.646186735786	1.13357691758	2.80953315745	1.05677879879	0.788062334161	0.241828925159	3.36968685432	0.371426940506	2.54528226002	0.225529675184	0.134433149859	3.8431628406	2.11953998603	0.0329610411337	0.884256936761	0.308195842952	2.38244875184	1.01198771793	0.677220431851	1.56713144459	0.404779491173	0.761436055846	2.91895121519	0.290454084623	0.809000498785	1.32598333336	1.39364292574	4.3629468443	1.02981050411	0.199957067342	0.675647758793
TTPAL	4.10994480297	4.97459831587	4.36398104827	3.69957438177	3.2353314456	3.5667677425	4.7949595604	3.88044950991	5.41338095863	3.87961176851	5.0771484873	4.97552140642	2.35399780205	4.49550858905	5.22270849401	4.02275147838	4.66174157255	3.66751234028	4.11962500426	5.36584272883	6.53269891276	4.49145123456	3.75192751153	7.67233818554	3.53736934624	3.15948614764	3.97946719087	2.5878868537	5.46362416275	3.14408977859	4.92312170104	4.32994716476	6.3383186185	6.94415006016	6.12728277734	4.01211843344	5.40310048231	5.90099866825	3.39326623465	8.00556400623	4.68199306901	4.55391335933	4.06801607338	3.57243450106	4.24843873399	4.41203789128	3.83965330323	4.52673249737	3.18836821318
TTR	0.010185629301	0	0.0213690141881	0.00781782644328	0.0100360336636	0	0	0.00836361093466	0.00973268091367	0.00973386627089	0.00609558963449	0.0206160939729	0.0101742969889	0.0231220107298	0	0.0473498805965	0	0.0355237452284	0.0169147339841	0	0.013913539038	0	0	0.0120848701461	0.198462836803	0	0	0	0	0.00989503500615	0.00928376879346	0	0.46423066248	0.0515612465405	0.532146862669	0.00959121609305	0.00722851773841	5.49268658037	0.0193484904542	0.00930137923718	0.00629235307931	0.0273707767338	0.00735055010819	0.00818982244658	0.00890798528876	0.0202674565786	0.00730435786508	0.0412187155326	0.0239615589531
TTTY14	0	0.0042626021536	0.781321487119	0	1.07728563883	0.777577666373	1.07239585156	0	0.783542412797	0.156727568311	1.43948506609	0.00461035012895	0	0.321878877216	1.23154095234	0	0	0.377346112289	0	0.464053335775	0.210023991174	0.734325692637	0	0.239173347765	1.44981149699	0	1.61578445621	0.00924137069078	0	0	1.94324557935	0	0	0	0	0.321730666412	0.00484951190045	0	2.07690125382	0.137283647982	0.721868303264	0.471308606965	1.26243371985	0	0	0.53482140693	1.8180454266	0	0
TTTY15	0	0	4.20717126684	0.00321501454604	1.67978398343	2.21463949472	2.36264530341	0	3.30204776513	0.35226132547	2.22600228101	0	0	2.10142932982	3.06238357909	0	0.0026751954859	3.70090554944	0	3.1805192231	1.02992839881	3.40488537504	0	2.75326916094	2.59962556538	0.00453863249007	1.59255445827	0	0	0.00406924887743	2.44343734603	0	0.00449202132774	0	0	3.61298423813	0	0	2.70534665356	0.837699746602	3.12850102929	1.74092781977	3.04401109061	0.00336799473437	0	2.30874483937	2.11471389613	0	0.00656932470414
TTYH1	47.1164009903	50.4150711946	55.8690034003	87.012525559	73.7372355556	62.5041582327	58.4010364442	63.4397354999	50.0211892912	135.501900849	57.8741100775	46.653767581	97.3529349161	62.4639451468	84.9237138966	83.7600321855	53.8629824197	51.7460243535	38.7812336072	59.5333200829	32.8284884647	44.9556378128	87.5341788112	14.1426569741	100.196999235	30.3984067913	93.004164966	101.787611772	53.6138900277	150.896688287	63.1068124215	30.6022133868	37.4574939333	35.399986803	23.5802652918	62.7728320875	27.6882573201	16.9751073705	187.349218449	34.5157891602	37.2629855397	55.2608198546	22.8924604911	62.7937915783	54.2506853015	116.010009592	42.8046459711	2.86817838855	96.6547327581
TTYH2	20.9268463066	17.862488648	31.7808874479	62.0138108567	58.4827633099	89.2315218502	44.3033074431	60.9974405881	17.2655477887	32.4299700246	29.4609373166	36.9391922612	32.1080710451	50.1459779934	19.9647592803	33.9665685447	46.5940056988	40.4252477073	52.1281544726	26.8816674936	54.8320381343	19.3319171441	47.0711534056	20.4318303748	43.2106662735	29.8850854049	67.7477601388	55.3158137854	17.2729736109	20.9098584473	45.3578257811	24.9587728539	14.7051813055	20.6992168579	19.0437126757	29.7949245376	29.176626856	12.7936262666	17.1462398712	47.0532964078	26.2679670233	12.1055827795	19.951816282	32.490585902	31.6483299091	48.1981245869	24.7697556367	13.9337675917	58.3134546654
TTYH3	19.7788352136	64.7527831545	119.140400404	41.6291120116	17.9654287015	13.2674427203	29.996395874	19.9088082445	171.435856176	17.7661783915	33.3293255677	39.0122336713	8.01167039967	27.6797687444	19.5716814042	29.7610833517	22.044270764	29.0896273826	17.1634625393	33.0607304787	33.3813496932	19.9823520796	22.1021733188	36.5306518236	16.014280193	70.2442928634	20.0511876976	14.3779021408	15.6938583956	27.7044528809	16.5727239316	26.8967876874	18.7787716648	30.3590679909	34.9749077993	22.123704027	22.5605694743	16.1561017077	11.8779006501	23.1139152636	29.4101636435	12.0978327042	16.4705091914	27.4801641778	24.1671010201	20.9080049859	17.1620482313	36.6466572348	14.7735462825
TUBA1A	138.306081062	352.759638117	357.104629571	387.598668936	383.133793475	703.058007256	281.577272565	410.80644803	367.120456679	397.003830816	485.348443905	298.819989156	493.410886641	258.321797273	410.356130347	288.552774453	243.414759487	437.457643472	335.061505661	295.367122991	494.642935025	285.366905816	320.686974565	477.270327184	432.296258099	320.670786059	416.20001237	612.130565546	410.040941952	275.891957423	553.993461462	270.424738238	862.02176317	1699.15273768	514.975028028	190.18291181	310.221045014	498.752398039	407.439821978	315.502927827	260.415892894	627.857882127	238.395909564	239.943009691	185.620605649	291.47084104	359.677824991	337.253375952	290.224757804
TUBA1B	63.0683450602	107.111002056	128.900932419	83.2770447144	65.60185945	82.0967762034	61.0940898259	96.4489811088	148.712485949	63.9226130059	49.5583990037	127.084448361	63.9446338634	52.1947093221	107.28090536	35.352687403	80.4558141069	66.3794410627	42.0520779514	41.1601498628	128.28775456	137.002844637	87.4440492747	92.2641660449	90.2267713234	51.3730325959	59.3423549248	60.1168539488	46.4353219986	85.0029383002	63.6084588219	53.2817750729	115.903159436	195.736405114	107.413230671	40.902006706	73.3737731437	150.840036813	44.0264912047	62.8242766336	56.6748791095	45.7308241946	62.8005087161	133.244577526	73.8535986331	98.7620040612	36.6387939387	99.8182470171	42.1180581551
TUBA3FP	0.727042172645	0.551114579646	0.579229120551	0.2401649286	0.326444424714	0.555539636276	1.59535382717	0.695226463041	0.536422475322	0.536487806987	0.550757433503	0.397383426333	0.57914805966	0.945341726212	0.557043175571	0.941209310519	0.881646545583	0.395862042981	0.435566708109	1.4654624032	1.03713718386	0.602223998214	0.553881727232	2.00911343046	0.71063051741	0.299153439637	1.04108487793	0.348489975338	0.767848054605	0.455965681699	1.88734580347	0.414728930866	0.616835776917	1.03823248246	0.72434157939	0.589287507182	1.26052425189	0.931362338003	0.926547316891	1.82369300078	0.858488885424	1.64045223433	2.09206436437	0.747378337554	0.812915698661	0.53105792566	0.71277169281	0.366218147075	0.635069320754
TUBA4A	24.9007223019	10.8719533273	3.28425088727	3.04861882384	8.82704221631	6.57733675344	12.9514645821	26.7064757555	1.44658084322	2.25051092682	1.43530438683	44.0299773871	4.62879878469	6.6823829747	30.1311991431	5.36780255605	12.3683331428	3.07523375507	5.02361171812	8.26560114338	1.06364213466	49.2869408733	19.1588671654	1.4195693144	4.91825555404	10.2419410549	3.89066149892	6.72919276662	1.39098816178	34.7804876757	0.939688556449	1.18080498927	8.74018943982	2.7742832709	6.01955738377	3.41315616496	6.99312218356	6.93480530186	5.16405470661	1.13967549128	15.369454195	5.48739003549	17.1318364942	77.68673627	21.5020354889	41.4750833183	2.29583184312	3.44380734617	2.68916168394
TUBA4B	0.0346194564198	0.00719841938243	0.0121050228965	0.00885721421338	0	0.00800686074602	0	0	0.022053300965	0	0.00690600431478	0.038928373482	0.0576348992618	0	0.0235443434274	0.0107290188255	0	0.0067077770578	0.00958178231164	0.00675572954306	0.00788167891801	0.0346392150583	0.0277807206255	0	0.0166554568561	0.0750223172394	0.00981524117161	0	0.0279076116626	0.0560529485619	0	0	0.569264166843	0.00834519504934	0.0704684004795	0.0108663777738	0.00818955633241	28.929185292	0	0	0.014257855309	0	0.00832781302664	0.0927866745381	0.0100923107573	0.0382700583466	0	0.0933975691892	0.00904909065086
TUBA8	0.589655899393	0.0720474592514	0.0765199689604	0.0233289437809	0.143751504428	0.0379605685794	0.127731341018	0.289508195699	0.110363415788	0.104567548838	0.0618448713781	0.401929843074	0.0242886540586	0.131095640895	0.289395179764	0.146947187802	0.16305981428	0.0388686295978	0.0151424266469	0.0711754422608	0.0498227745062	0.722588677144	0.180489482735	0.014424840883	0.100897943388	0.125147088018	0.0568750228614	0.0411051904249	0.029402251672	0.625982579853	0.0609475214145	0.0288360074223	0.0749690107117	0.0483567495608	0.0536195519411	0.0686900716403	0.11216610689	0.00878850560245	0.0230949023659	0.0222047757016	0.127682403243	0.0217803525927	0.166702643404	0.772272589913	0.510375444965	0.213694287897	0.0871868697656	0.0491998181007	0.0524355162186
TUBAL3	0.0738599748755	0.0383942390865	0.019369383133	0.0188967039614	0.0121291997503	0.0427062261147	0	0.0303239041619	0.129388360333	0.0470560431738	0	0.0498317822058	0.012296299976	0.00698611364235	0.016743808192	0.20601148272	0.03930960219	0	0.0204425567005	0.00720661249365	0.0084077086567	0.0665119166114	0.0197565525249	0.0292107039238	0.00888352787817	0.333455701857	0.0104703184467	0	0.0148850943184	0.0239175873953	0	0.0145984292303	0.039603738647	0.0445108011809	0.0668191284735	0.220240566648	0.00873613406316	0.053390904725	0.0467678195295	0	0.030418872617	0.0441058196831	0.275392161812	0.00989793335729	0.0107658798846	0.0163296934169	0	0.0332103332786	0
TUBB2A	68.9889658434	30.4432034591	52.5921259277	36.356776977	45.4602687572	26.1703061231	64.882894027	63.3937107143	48.1763873019	20.9312337081	42.6823457293	172.839733172	24.7331209574	39.6468947453	84.2497043053	58.6128845568	47.4656139911	52.9817907438	27.3060711312	119.100859624	25.9712319101	125.020416597	79.0149647661	70.7297954731	30.132412172	32.0224673902	24.1452091119	49.9688832896	11.8707377427	113.585370398	56.8062308555	36.1802584177	36.6414309756	95.3413938532	43.2353809187	24.1725247702	31.888093268	51.1668195618	36.0309897165	39.6279580318	76.3550339199	56.6871132883	62.2816835108	184.642387651	96.6955922896	106.698500451	25.0447060054	23.5114544758	22.7127459539
TUBB2B	134.727068984	110.219710618	164.701978787	127.403283462	127.132256938	90.5610401042	151.335815573	116.657349298	194.381001179	142.585923384	247.720250787	98.3503886864	120.298188672	167.306767433	135.762307373	129.809978215	93.1515163879	260.0663866	110.367667844	278.208043181	115.486347047	112.357159951	114.087400258	203.123293343	136.538649275	107.897741786	115.733879702	156.4445824	154.956911997	120.906598382	180.238599447	196.237714826	124.33188204	361.639742548	111.81061153	120.623548868	126.612743195	176.497392933	206.062913718	107.434431985	185.598928081	168.300440188	119.446141082	75.3471018754	121.241845501	75.2888776588	92.5936458673	26.916748069	187.753419954
TUBB3	2.55308201641	3.1072570362	1.49891334081	1.48023043531	0.605512650468	2.36077318697	2.18821645764	3.00303851979	4.20117872469	4.44042280094	3.43850422508	3.45850566443	1.07798858444	3.17286572824	4.93374639634	4.18068449131	2.22725543958	3.00292188586	1.36900525877	3.66787619335	4.61701634377	5.24305414512	3.02701156739	9.46679351139	3.11880009099	0.893239756838	3.02145028335	2.90544105124	4.68812597687	3.81986546519	4.59485152472	2.05006763242	3.25765037089	17.4549418306	0.867834170621	2.80398661215	4.74063652684	0.975137268917	1.47582030411	7.19507036093	2.70379144908	2.00045778297	3.56231883532	5.0617539644	3.02808962946	2.7571305024	2.49371766817	2.02522684651	2.22534910456
TUBB4A	91.6114718608	36.2611632782	31.2926262365	270.932845147	197.998736474	349.745337169	73.3716061535	249.702850826	10.7393085692	74.6289769797	135.411270859	324.159917463	270.1974695	59.1520974244	151.382397868	35.1540295017	99.1214234149	80.5709460215	114.710499198	62.6228801657	84.3127207284	183.404190006	119.362449737	18.4489698745	170.615390951	115.454670865	193.389107776	318.880177415	30.8558986553	161.357388023	45.1083754497	331.113746101	167.561612852	88.296690156	16.4171041784	45.6401034067	151.478792657	40.5110755242	118.842386269	52.8156814412	80.4617094606	32.6326756292	81.5642298242	588.937315359	283.40824075	208.240504841	91.6256121678	12.8305382242	174.217547264
TUBB4B	60.7068813867	133.167000802	61.4530611096	49.9987182942	85.0017536099	61.7632776661	66.2920006214	80.7117179107	37.1487071241	64.9680564096	52.920118934	79.0008981468	100.782792901	47.2689913885	97.4966093692	67.1352267099	50.9917604904	50.1639343736	38.2008730378	44.8570968917	54.9470405704	107.081336084	63.5227913005	77.0956752597	66.3493990634	38.0237815052	63.9589942073	108.92646473	40.3542874833	91.2328836756	74.2343697968	52.3778294044	288.040217444	143.304116332	177.799552305	34.3478531652	60.039969033	547.892945494	99.6036916414	47.7674820199	53.553152932	87.6701364852	68.589737999	106.46698184	57.8419157844	93.2076389856	57.7300114175	38.1298046465	51.1394076272
TUBB6	3.12888578532	6.85130415136	7.01824058968	7.81528569716	1.23952938288	1.40627857892	1.5108838339	2.39702470795	9.9709578404	1.47450459891	3.84791757731	2.66231874318	1.34252777246	1.05565149036	3.65622627267	6.13299069652	2.65409802488	2.09998227318	2.41943145318	0.701850887972	4.67428165891	1.54274330446	2.99829798405	1.58506559937	2.3277993381	8.51636629132	0.914531579652	8.73191459815	4.2969655393	3.62978581309	0.901614730199	1.41217552343	15.892116803	2.65536930859	7.02183102125	4.45993412056	0.950008426608	6.5676735048	4.65172816962	0.741315632607	1.92960348876	0.905320961413	7.033905121	2.15701860676	4.93212231772	2.10738719447	1.23755906114	10.4862534824	7.39438848508
TUBB	79.9147190618	86.6948913891	140.075292353	98.4290323292	100.633720703	138.461315158	105.299233686	103.493507847	171.862536502	147.362870586	123.501812456	103.903632423	96.892786496	113.273661886	215.577372896	170.770748657	87.3604287756	142.512692496	63.1215698754	127.954724285	188.191422402	154.921819658	125.956574305	130.934671484	120.08206063	79.8143128469	121.881819422	168.021118705	164.675779283	116.285714935	140.728933763	86.1791606509	89.6224077238	652.971036303	139.052506093	99.9397035928	194.574647341	160.156692135	155.854190199	165.606380322	114.551909406	165.285843642	99.0414828463	114.503607032	64.969158861	109.296606936	127.517644277	139.29879026	105.532041517
TUBBP5	0.0979352764205	0.0610910105111	0.0256830021188	0.0187921867934	0.016082817958	0.0339760152895	0.0321536098345	0.0871178633087	0.0545884252868	0.00779929624139	0.004884113671	0.115631049197	0.00815219297819	0.0324215436219	0.0222015981778	0.0303514131375	0.0781843636477	0.0142317659257	0.0135529929747	0.0238891763709	0.0278706861445	0.181283667834	0.163727329645	0	0.0294479777378	0.0176859395852	0	0.0220743360379	0.0197370203425	0.174425532265	0	0.00967845713721	0.0218803841222	0.0118038968323	0.0553746280399	0.0076849972604	0.0289593824586	0.0176985336828	0.0310060986409	0.0372638220546	0.0605012532803	0.0219309357827	0.0235586215119	0.413413902328	0.128476009065	0.227351240425	0.0292632183643	0.132106591228	0.00639976248833
TUB	31.0367701446	12.2106588801	11.1890623578	6.98024903463	11.5140822352	20.0931586761	35.8146824164	27.5640018283	8.27150029444	22.9547141939	32.0383964486	23.9100062095	11.1793561836	41.9847179956	19.8112305111	7.27678064875	31.3837665142	19.9509287297	35.3203739396	29.6873389093	28.4125168285	26.8697390911	15.6367793485	25.3755692466	24.7620185577	5.9188277945	27.1266106881	7.1781721309	17.5264035958	20.7694002628	44.1556995137	28.5459426904	20.9304069807	20.0445129415	17.7007494589	11.0998707232	35.1866371152	11.0939527533	15.0301071446	51.2573950556	41.3168296933	15.7584050666	40.7255107342	23.2185608788	35.1548484398	22.8810609845	22.7837689176	4.76800241065	18.3992809756
TUBE1	3.32651288536	1.42956293806	2.14593950358	2.40947473911	4.05328528491	1.22672271811	2.5615355646	2.5125280374	3.37876305847	3.29424019326	2.37826427323	1.64255740139	2.11480488843	3.40821356179	1.8413794752	3.01015678609	2.79957653815	2.18084617541	1.38894757144	2.62754765793	1.80589575753	1.79505548951	3.32400525448	2.52323007234	2.80144402149	2.95434578698	2.76188471478	3.71745368019	5.04716340937	1.85632446051	2.55750588785	1.21019994344	0.97353369267	1.72846426657	0.863625017767	4.07090384635	1.63090204919	2.23024367771	1.45312907091	5.06964118702	2.11579988777	1.3874768654	3.73376953646	1.91159711002	2.44010450832	1.50319827744	3.11620164037	1.78759750685	5.79451181149
TUBG1	9.30868506248	9.18529061564	16.5439865063	8.9062650322	14.0654949356	8.92384057823	8.75863798445	10.2969128504	15.4561351024	11.2645258258	12.9545412601	11.7741553931	8.3538236591	11.2637710059	12.3805356734	13.4001929608	8.50723704141	9.05548789941	6.02940110026	9.43193432501	13.3927998805	12.7805686921	11.5731033061	11.0498544	8.81108899054	10.0066474003	10.7519270199	11.6950216867	8.56961612575	8.97176380538	16.9522080239	8.9543592117	13.0246857074	25.0082616434	9.05665247901	8.73951530836	9.57699149605	14.997433536	17.264133994	12.6837827813	8.22325205307	10.4842789644	6.85019441235	14.733215436	8.56655931922	10.4912150642	13.1995442264	8.89738713818	9.05601164761
TUBG2	26.3572375638	16.9992127942	15.9180134041	19.8378784343	33.9712281277	19.3017105503	22.9064079574	27.8971531447	22.7742100079	22.3954596964	26.6825684285	22.938091876	28.9599068011	29.9661279911	25.29415586	21.766036353	30.1174743102	14.494591525	13.3856047108	32.5339557268	16.5022453314	30.0936403259	29.6787892549	16.0480361723	29.5366021279	21.8019400705	29.0262458845	24.1665244068	17.2822818384	30.9652341215	29.3725717958	14.2176535346	14.0342867606	10.8093035512	10.5643283884	19.9394739308	15.8378988032	12.1785321385	37.8352925357	25.665901057	14.901511065	32.9567849518	20.0754130309	46.0577119342	33.7212136597	24.6314986542	25.5034395311	8.98806161103	26.1907647898
TUBGCP2	10.8582063727	6.51852273309	6.01626243267	5.72745422307	8.60771974753	10.816052807	13.0568636906	11.4092996678	6.52031328818	10.0413512277	11.9584880343	7.40340889207	11.213791046	13.4373834217	11.074879437	13.6270471057	10.4388081166	10.5972942648	10.8996912995	16.2183255249	11.5052278089	8.76633071428	10.2570183838	13.7068011835	12.5195003239	6.92637184025	15.1324137577	11.192230407	11.6066295716	9.26339315352	15.2802728984	9.94401679938	5.97019456762	7.33447559271	6.49325320073	9.79671509406	14.1341591801	5.56874003502	9.7203817114	11.6565689423	9.85925971021	22.5507119489	13.3849821663	10.1479497272	13.7413189951	9.71572417573	10.2097053517	5.76020437598	14.9253469784
TUBGCP3	5.90728161759	4.5982525984	8.4276570785	4.62608232178	4.66077037715	4.33959067028	6.07320903224	5.30402581557	7.29997275864	8.50410176315	2.80248687671	4.19203414446	3.6406619899	6.12113038214	5.56052225774	5.09322156746	5.60068461094	6.05123162151	4.77394612762	6.88516716359	5.87310934544	5.08278280168	6.58129522827	6.22627361877	5.07597487675	4.2910718944	5.54516066206	5.4539660643	6.13184817967	4.53091311078	4.34880637829	5.15491682407	2.99320660043	5.09346731131	4.81959162091	6.33511993152	6.92664828314	3.52426404678	2.48764926564	6.80357699052	6.23231915064	1.87118971447	7.73815067273	4.01397746893	4.84616244212	3.90974860352	4.79746558861	5.19523201855	4.93663116016
TUBGCP4	2.15568071332	2.51511651993	3.55712453193	1.84009001899	1.98346020673	2.18720256263	3.005301862	2.74133052147	2.8189985826	2.75307128326	2.18647397838	2.13881286441	1.49621457361	2.45800883279	3.03991174664	2.2639583935	2.75982754977	3.33759435307	3.0665408822	2.57154719339	2.25855996911	3.44947170347	2.38807925533	3.97867385512	2.17905439821	1.07341035169	2.22786556743	2.1516460597	2.08194380439	1.83048226891	2.6582743491	2.08766685698	1.60739087694	4.52915870153	2.79487857664	2.54294639989	3.20310109084	1.53392150525	2.00228730738	4.05106414533	2.51409218313	1.02757163044	2.76245135476	1.65841375236	2.24396941922	2.31290789651	2.9113316081	1.04633954751	2.43306240174
TUBGCP5	5.14213114679	4.58869121835	3.52132275731	3.49832889363	3.78059928876	4.17473862952	5.65139152737	4.7918197231	3.84915210286	2.52070172367	4.56791141711	3.56610582475	3.46067765048	4.84369539329	3.97578598009	3.39582555058	4.02599989011	4.88166707371	4.14480568541	4.43250944861	3.54707185094	5.47052129124	3.58074247919	4.94156459196	3.76014036208	3.19120092233	4.89385076305	3.73351375907	3.40429781685	2.97070243998	5.26295677741	3.36102128584	2.51171948085	3.88415625386	4.14038777959	3.80607378366	5.59633673312	4.5444632582	2.3559848598	5.83143495631	4.62249001213	4.0948760787	4.04373300888	4.14830057215	3.95627306128	3.42421671979	1.44071524372	2.40812084364	3.61430291238
TUBGCP6	9.77276622957	6.80721819632	8.01392503726	8.02677867303	10.1284228652	6.28746732363	12.3635292485	10.7522566948	14.8833222329	12.3240444143	10.0156840197	6.8265350628	7.63699219401	17.1956595519	9.52416511142	11.9578173005	12.8947887754	8.92169767565	5.17228322762	12.3221695273	8.19061941037	8.60609473585	12.8594447116	8.27703663966	10.5964555235	12.1672915901	16.639224727	8.5138552312	14.4729113633	7.6594790501	13.5382921934	5.46022073376	4.3927820666	8.38919481619	5.93750830254	10.4032374619	9.35835268536	3.97645931494	6.08326831899	16.6631831975	9.57965623893	11.7138179347	14.2693182534	10.7880625239	14.2188359838	6.10585267692	14.0495965373	7.26113767521	18.0762252821
TUFM	99.9948928018	112.902589741	83.7402030828	80.0409794872	104.345662839	90.6282006708	87.2325877393	75.7295286864	96.0417566908	114.941886239	114.977016708	57.8445323749	118.322199637	97.0092232573	84.3772178675	131.361958512	64.3857426724	90.4268484046	100.143548486	121.159086091	82.7544218266	63.3135847387	96.7673245828	82.4063862968	73.8775927541	86.4560685569	99.5080992232	108.778245555	114.254143096	72.6766487718	159.194899097	78.2238220684	84.5752632806	100.504957874	76.2386174836	75.9240370291	83.92586649	74.8403421728	170.602353946	94.4734863627	81.6603877598	181.005409228	77.4161199708	78.8342716049	71.1889469728	75.1279363737	91.6138358661	61.7762065665	99.3756471845
TUFT1	1.35265840011	1.66262698075	1.6643750976	1.20467705953	1.42839311304	0.93457697343	0.996877982885	1.26534661461	1.79423905125	0.523610720742	1.0656687669	2.28345125635	0.678427265463	0.958758527428	0.85394285307	0.647382024003	1.2320468634	1.32039080092	0.469161420552	0.304056607268	0.857594955195	2.96041487944	0.554176902298	0.0372440241235	0.675477986718	2.3314245867	0.529137171175	0.725550069298	0.407179106622	1.52476161521	0.0260103527439	0.0812211730462	2.21567156572	2.91394929806	2.10277367833	0.913638766615	0.283530127176	3.23867649373	0.786026188083	1.38116367376	1.42092138893	0.19426805209	4.13116648305	2.8360565294	1.78695838773	1.5104376891	0.536173394262	4.34599344741	1.38741833914
TUG1	20.4293015447	16.3837402731	30.1676255637	21.709703532	20.4406673677	26.1951126601	44.389760014	27.3508164041	30.3397809171	25.6915362573	32.7155347673	16.0540474704	19.2056113871	32.1597930612	27.4662171033	23.965052243	38.3847681363	31.4374660197	30.3952951498	33.5277180607	41.6436842136	21.6419900553	26.3501805057	40.2759039052	24.0564548729	20.0210043212	31.3160088339	17.5022935785	31.4872794758	19.5235959767	29.2997246455	28.7441029957	15.4267240795	40.7279793536	20.5820473794	30.714910134	35.6258672582	14.4355629176	13.7836874354	40.7481128431	34.3090111657	22.8987767444	41.3297432112	12.95766388	20.5880613771	21.1658740726	44.3739396215	21.259223536	25.9946312093
TULP2	0.069166788972	0.12943657852	0.424961960059	0.189599741755	0.136301882194	0.0342793725689	0.0454169738913	0.121701740364	0.594818876965	0.0188854387559	0.00591326619453	0.299991778145	0.00986997649859	0.0897216594925	0.127679012378	0.0367468894772	0.170386066778	0.0344612046345	0.00820440110434	0.0404921539487	0.0539895005884	0.332190072409	0.0872198874639	0.0293085076199	0.042783704799	0.246245126689	0.0504258015191	0.0400885709832	0.0716876774583	0.326368293002	0	0.0117178463197	0.164243540529	0.021436719783	0.181015703732	0.0744346877507	0.0771353837059	0.03571311261	0.0375395265688	0	0.0610414430417	0.0265520972512	0.0499148293284	0.198621475183	0.267887773664	0.327687374593	0.0354293965197	0.0666430571819	0.0309931354792
TULP3	6.83970611098	5.69450415236	8.36805658095	8.38992864163	11.3189265012	5.91885470755	8.77671241448	7.22737192697	9.97286181645	6.52304598237	4.32224253198	4.67093978225	4.24660315468	6.33777330649	8.37101453183	15.8040504734	5.19480409168	26.0060579792	8.94339041727	6.18342304374	10.935037862	6.34513322842	6.00227169881	6.76529912201	7.44650763103	4.64413536365	7.10769717483	11.6494203044	5.75484605965	3.59604422772	5.58722655366	4.85599928716	6.00298140199	9.83712493699	8.10600996436	8.07198676092	7.26370137253	13.1023674757	7.40169477018	6.2141576066	6.9333561359	4.55595369621	7.62734996541	4.71066949907	6.12780616055	4.57348973037	4.23629104843	7.64000532808	13.384046006
TULP4	4.02850800531	2.68713919298	4.12187410415	7.24605919031	6.13153212662	7.50919443041	3.310097008	7.00188368037	4.23326620455	4.91559454342	3.74244047156	7.64696990719	3.02701774963	3.24531677754	4.61566617727	3.42384693294	5.39424632136	4.40160890647	3.71446663331	2.75287317688	4.87659010443	6.13706624616	3.17054795269	4.09564266483	4.52849060026	4.29082057	4.33671470615	5.25803676698	2.17854290472	4.34413864645	2.37452734103	4.77740934397	2.47598533591	3.31456882069	2.1710424131	3.26918845118	4.68989525919	3.90968028463	1.54863915874	3.59980714825	3.72523231655	1.72031365894	3.34537027886	6.38123832292	4.94601435327	4.86598013207	1.97031857568	3.2857495452	5.08887858671
TUNAR	4.25103301054	0.111151211764	0.113483719541	0.0244222784089	0.501628548614	1.55867656571	1.61714722447	2.86354840582	0.0243233072173	0.0608156739696	3.00485052949	3.65809410744	0.451328655071	0.769263912037	5.08536606911	0.3786683493	2.2394447539	0.177557443085	0.153236887791	7.41013402682	0.808445425717	7.56071481654	1.13368983319	4.36792829376	0.0642944691631	0.117221471914	0.330179294593	0.0516379522727	0.0153901090192	7.93184355972	0.620637828044	0.396210099826	0.365114283273	0.299136131915	0.259073015372	0.437448251186	8.36863871232	0.115004847968	0.495634002311	2.41752420537	2.13866189859	1.20845887892	3.71993207646	5.34713224967	2.09265427378	3.31343001428	1.25043970143	0.334786513824	0.0998053816466
TUSC1	3.51631550953	3.1488664716	6.42100085136	4.14768838572	4.88880045295	3.55489789603	3.11633037227	3.95898370993	5.42126453166	3.53558974292	3.04677294452	6.67324140841	5.17163680862	2.24653940776	3.79984897001	14.831990127	5.24234540597	9.84349938747	3.17940534024	1.81859498436	3.22674091236	5.19977832641	2.65724668665	0.767848620686	3.20697088084	6.41627271373	2.27522264944	11.1591577708	2.29549626065	12.4379963149	0.992951553805	0.543634975455	1.62518792288	5.54596773801	4.09105161333	8.52153842417	1.25538076193	7.38377305236	14.4143000848	0.256096161863	2.37883144111	17.3328778313	4.32789787237	6.52190843112	3.62237231017	4.86484804074	4.83442057774	3.34644279338	9.8114721283
TUSC2	22.8693117053	20.9336498062	18.1898848423	13.0764877253	20.9290803648	17.4571195433	18.0006759363	18.0985898754	14.2664233832	14.1275012845	18.6408958062	17.8872348974	20.8314755852	16.5444353493	23.2797321462	19.8427093968	17.1203349165	14.5178208718	17.8660893475	18.6176393949	12.4844549241	25.1724413972	21.7400496343	16.2572318377	16.6430864066	22.506923835	18.4109365879	15.8248217693	20.3562016789	21.4661639178	26.8814033499	15.0767674543	22.6457283114	12.6797989624	20.4541447759	14.8386756578	14.3822837105	20.3152096602	23.2064797329	16.2468033904	16.1794835362	28.354020127	20.3675739158	24.3795560455	17.3537660989	20.6477367364	16.8685158652	15.6601766821	16.6924957105
TUSC3	11.3780034206	0.771465284951	19.3389146081	1.8166504736	1.70180384704	5.17823277341	9.05329181291	5.44523445133	3.25997928715	1.89916920915	6.75301835561	11.2816946569	1.94250265794	5.42375210967	6.70554998098	10.7530319821	6.5966753755	5.6915656353	6.31008551063	12.6703772664	11.7557716426	10.3228545045	6.45766330221	18.8705678102	4.25627793099	1.57108392801	4.76988570824	2.90100158627	9.72042547527	9.99693861425	12.8543724563	5.38361660739	24.6733835364	16.3360746633	1.36865595103	4.30487781797	10.2477512116	0.829259851031	4.18822494497	9.38548592843	8.88631683489	7.94550619863	13.9784604122	11.2231007147	7.49293208733	8.48860569164	8.65487593132	6.67303737115	1.29753149844
TUSC8	0.132733867892	0.0517487570296	0.0348087464999	0.0127347352783	0.0653922073493	0.0230242262532	0.0435785056828	0.0953664812047	0.0158539097642	0	0.0297879676366	0.111940960028	0.0165732738807	0.094160662136	0.0677032244284	0.0154259805901	0.0317895043797	0.0289329454202	0.0413295168075	0.0291397809526	0.011332129059	0.179292992605	0.0266283968814	0.00984273719171	0.059867253092	0.0179776117523	0.0282243366824	0.0448767611206	0	0.0644734964568	0.136103947746	0.0196761437452	0.0088964920149	0.0479942551863	0.0225151411161	0.0312469453826	0.023549578779	0.0239872180649	0	0.0303026942765	0.0204996750245	0	0.0359207167581	0.0667034639296	0.0725526687874	0.0660287603377	0.0356949841998	0	0.0390318347864
TUT1	9.77078324175	3.13877889575	2.97754205162	2.7925134331	6.02105717716	3.72830585024	4.99519955861	4.06046139727	3.7821789335	4.72052691608	5.7532226744	1.5364596052	7.66927639816	5.29274267658	4.24071193025	6.61912123832	4.03432848698	3.75690728689	3.70078384748	5.93911377074	3.51077242435	3.55139019107	7.73188316004	4.37137611741	4.63290995099	4.10081567519	7.47122115599	7.36954033948	5.48774263894	2.62321208036	8.46580781102	3.84845994366	2.93935998817	4.24267099491	1.89099606809	4.03865620848	4.2982250426	2.97883404739	9.37807633851	7.2638052474	3.6176251594	15.0561622826	6.79291670468	2.67688419508	5.06451042888	2.74403256082	7.72232388699	2.78666588541	6.35655390083
TVP23A	2.01174375802	3.33334116242	1.69701372682	1.24491743331	1.91612416854	1.72153722311	0.429315534303	1.60025920297	4.02477962574	1.60610268019	1.58266369438	1.84364069156	2.26906666681	3.13014931734	2.91305483867	4.10707897085	2.3849532392	0.202203722958	2.25155736272	4.76735497806	4.48273361447	1.64302304324	2.67711948742	5.10191134652	2.54061159344	0.912783364815	0.556106548092	1.6323889991	1.03891250044	1.28254156155	3.57555714724	3.83704549966	2.7394423223	1.56393474683	1.90528146437	2.4784312619	0.342050831327	2.20254079239	1.17829046091	4.3401422631	1.31010818408	4.29097176255	2.38940898584	2.08934296334	1.90968076291	2.29337727039	0.231428226159	3.70869054896	1.92590557448
TVP23B	3.50010854327	2.13387085435	4.2913834267	2.40824662772	2.21356860881	2.24253292864	2.54868095041	2.65388132655	2.33065996145	1.75722854231	1.83026785796	1.84432566104	3.1605476433	2.624917196	2.56784093562	2.28179252298	2.93951867332	2.79828273729	2.8466556626	2.03579795492	2.35704418127	2.22820089511	2.55115668478	3.76748816068	2.28335459889	2.44648860088	2.18379906954	2.12419731519	3.4059188144	1.85601620617	2.70151812124	2.12464423341	3.87499139301	2.62126249411	3.83253638521	2.65587841862	2.23207182104	3.76105011789	2.22701224148	2.54114093308	2.32786364293	1.83645211694	3.45503943164	1.50580964713	1.85909592192	1.93835299411	2.70225603916	4.06943289054	2.03998488456
TVP23C-CDRT4	0.0357335687295	0.0534965516648	0.0487288732483	0.0932509934263	0.0211252513571	0.0297523259494	0.00938549024554	0.0352098028305	0.0546312318383	0.0273189427273	0	0.0916130310901	0.0142775249318	0.0324469675917	0.0194416319852	0	0.009128661897	0.0249251205622	0.0178022523155	0.00836776833296	0.0439307528197	0.0514857070573	0.0229398007361	0.00423965496084	0.0103148744753	0	0.0121573345606	0.0386603805844	0.00864171765723	0.0555425536154	0	0.00423764542398	0.118794165575	0.00516825447357	0.0484907947188	0.0269185825898	0.0101437320281	0.0723256836583	0	0	0.0353200729515	0	0.0361024274122	0.0747027104596	0.0312512948538	0.0900637692132	0.00512507899284	0.00964032599854	0.0112083667216
TVP23C	0.138460839745	0.259111310819	0.243494707116	0.390711519348	0.397244124002	0.200617899295	0.0615030226017	0.254136820356	0.241259460676	0.19458777743	0.0828618865456	0.343443515816	0.260342195186	0.272714225357	0.13017040065	0.113587441254	0.143047895513	0.0568118479347	0.155543972363	0.0786747278194	0.20860708599	0.180916764366	0.133984686204	0.0362379339846	0.293883774148	0.405953327532	0.173188892062	0.269863327268	0.315153187379	0.221546829775	0.059388789956	0.0990034044159	0.401784239928	0.111910063657	0.265260260523	0.203240251374	0.0924824672416	0.409186191067	0.239810922257	0.0780956465005	0.133336524709	0.0620118898083	0.161637717788	0.255404924703	0.203008641371	0.172869409463	0.259915528617	0.181278925	0.265052610317
TWF1	12.2769291351	18.2273388701	16.0697473044	12.866396636	13.5275804952	13.4785237542	15.4759609101	13.593618061	21.0092689809	16.0412878369	13.6196416335	11.3326158235	12.3082522798	13.9858086308	10.5774579575	7.01816991908	13.4850290656	13.9550934468	16.3774201658	20.3292856732	23.29073003	10.100876159	12.6252259187	14.8132293569	13.3280888182	10.7285284441	11.1076977507	9.89639866929	16.8462395655	14.0538940604	14.8377763909	16.1312902886	15.6709670514	19.2626627628	20.2844529374	16.7443972557	11.8565780588	17.3951559691	6.10026853927	16.274381018	15.6623773446	8.79343515069	11.0168070917	6.2912291468	8.32471388273	9.62140801673	16.4496201135	10.1861506159	7.50393310686
TWF2	12.0859862835	17.3793207183	13.8808178096	23.8150580889	14.5986489613	11.1979283725	10.8124269422	11.6477817707	21.6708865701	16.2928324706	13.4708353572	15.1867182815	18.4845612496	9.40011465406	14.5327717967	27.223320621	9.60206859757	13.4721142094	11.4357836446	12.616502704	12.1831570407	20.0479622647	15.5799479999	20.1416291314	17.4612558943	28.9784120104	12.1788631739	17.6249050673	17.4460976458	16.6569080809	10.6508800951	14.5126554551	23.3714747202	15.0759059714	24.807031887	13.0374967339	10.2478109453	22.9817012374	20.8607807731	8.56567787538	10.3299256067	27.0318983068	11.5417096587	19.4063635016	12.5332666943	14.6803943817	9.29369011864	28.0146367217	15.0819665852
TWIST1	0.359272647095	0.842112384929	5.29330084594	0.551508624123	0.933262272571	0.309711517632	0.221611599115	0.277126376484	0.343296023433	0.499400485744	0.710173671449	0.822669697777	0.130499246573	0.117392825504	0.414633684022	1.20453158621	0.43804779916	1.41121994909	0.352551146323	0.503512863661	0.780763068027	0.555556441806	0.594076521866	0.542517343214	0.345692895966	1.41557112115	0.527821473845	0.603661970666	0.1711383151	0.750927538541	0.138923174734	0.503527326359	0.618789747602	0.283432871504	3.98154743141	0.35880961139	0.146799710706	0.149527798591	0.434298900589	0.169012420266	0.497699439183	0.555856989183	1.72062530218	0.490213041751	0.38085690177	0.202189396305	0.523093342811	4.97111969283	0.32441412838
TWIST2	0.25928338358	0.0367587017452	0.0556328288708	0.217100790559	0.104512625324	0.008177400911	0.286334915268	0.125805987909	0.123876609095	0.0225257629464	0.0564247764675	0.69973233118	0.223677422673	0.0735736717883	0.176336016198	0.153405544995	0.150540286981	0.0685064770866	0.0782869370553	0.165590917107	0.0885450808372	0.297166837938	0.0945747642168	0.00699159287206	0.076545925519	0.65127201169	0.220534566814	0.510037055036	0.0427530344799	0.618265813467	0.0107420817829	0.0908476264189	0.315972320231	0.0340917659311	0.207911382979	0.133173882238	0.0334559511088	0.340776878579	0.19029621562	0.032287375531	0.138334601483	0.147794421334	0.127577838539	0.217954811532	0.164916311246	0.226694055948	0.0253552230684	0.349751848554	0.064692806751
TWISTNB	4.27494709723	5.54404359336	11.5593428801	5.35102934909	4.91055067198	4.48765614408	3.62517672011	4.51966019556	7.06910644872	4.36581071065	3.70495641638	4.0498598172	3.7225886843	3.07033489752	4.07104101409	4.8034813145	3.95743937159	3.74023769156	3.98639061714	3.45576271078	5.62776720669	4.7306126899	3.96370716091	5.03921548878	3.51260959891	5.73603206858	3.30166835866	3.74440826463	5.18930064497	3.56661672212	2.7153897219	5.44725941699	5.48709452161	4.52110806959	7.04478317695	4.06718433944	4.20885825564	6.73683149815	3.16620595368	5.3298322554	4.29663341284	2.85702426464	4.41977893318	3.20577148037	4.63949358196	3.42677206859	3.28010440914	5.45282597467	3.6214746045
TWSG1	5.10539797923	13.7194017657	9.94658950153	21.1825021066	15.8239262918	5.9905039269	5.64952337235	7.43766397029	22.8133865055	6.12850585288	7.73836547248	8.07421689161	8.52445501245	6.95884023274	6.89334843735	6.19899725621	7.50930931777	5.3260627068	8.38295551124	7.70437411231	10.2393796471	5.48881364288	6.1553265584	7.88996920352	8.2293917566	23.5224990389	4.93244307622	9.63113982535	11.4838217383	5.29426987297	5.66772096209	5.93612619693	9.37124172678	9.19582915414	23.523621447	7.29342455669	4.89466976798	20.7614375322	7.04845875183	5.55086598565	6.72411065375	4.02322646061	7.41553162298	4.22139827589	5.83112097303	5.52790498704	3.29257724229	21.5657233573	8.44131413935
TXLNA	7.89393256855	28.335526278	17.7941179783	17.830386249	14.4192059736	9.22091610873	6.07766865195	7.33660605834	21.4558047409	13.3301664832	8.53976220796	11.4886654693	5.80121746244	6.00113596276	13.6367932822	18.9531281803	7.06094126655	15.1244822388	6.56172019187	6.74155085143	9.70774175189	12.3397903441	14.002169139	10.8582191193	12.2196677483	17.7363460726	8.05706085178	18.2424077926	15.099319499	7.63501133762	5.62552908172	8.16552253828	20.5240832981	16.4357986887	20.2647829847	12.7876547241	7.38437353328	32.5350864903	13.5822023701	6.29765164825	7.10592732825	6.66679819047	8.81427611296	8.34199297472	9.82456687519	10.4399669236	4.40121556766	24.7191806063	14.6828385036
TXLNB	0.2824392274	0.752272005876	2.06920618245	0.375067230682	1.20151061638	0.239518176248	0.971446717221	0.360758436901	2.41606263171	0.0556961693916	0.112683833012	1.21895248112	3.12128760537	0.195908342987	0.128056048149	1.04204264266	0.191835954524	0.224110676551	0.454141935142	0.0971089938733	0.266393403754	0.433320653497	0.266219245144	0.0425528423374	0.145587652547	3.35662439692	0.122021519576	0.418343766873	0.146366576621	0.374552228454	0.187965760797	1.31053798337	3.48321178531	0.0389048023609	6.23578655156	0.160418285936	0.556780348992	10.5485698465	0.0809034965955	0.118724937288	0.37942876323	0.05220424495	0.249119180606	0.648848926829	0.294060948437	0.347904829383	0.157534152805	1.18529340997	0.186322921009
TXLNG	11.4537721218	6.39869435698	6.59822813627	5.66779095281	5.44718553413	5.75721293699	6.39340647711	6.8988332439	5.9132168576	5.69103804663	6.07342820267	4.86157079513	4.88771858606	6.60721566002	7.89422126851	6.38110559693	6.4846882535	19.1598116386	8.3359658503	8.6141156203	7.95170922567	6.53058868808	6.08498273992	9.05866827804	4.75596197084	5.88261315714	5.94315933958	5.99998271361	4.29054500064	7.13034225787	6.18778593647	7.66841085431	8.07603996767	8.28655789184	7.97010249495	5.84596018505	9.53019772137	11.8848114014	4.33169102093	8.68295847755	6.94700892935	4.02734590773	9.03212194197	4.1259113539	6.56230104778	4.62136181883	5.63362357431	4.79973458649	8.2889264573
TXLNGY	0.00194544892951	0	1.99889922828	0.00597280016217	2.26574773319	1.57121675066	2.35815371513	0.00159744454259	3.06352663713	0.325353432026	1.82787857545	0.00131255375474	0	2.54709515539	2.55883712876	0	0.00124248333897	1.69286086368	0	2.40198161703	0.863680153563	1.7986207665	0.00156114447745	2.18817621873	2.15363826261	0.0084317954039	2.03694767427	0	0	0	2.15265767075	0	0	0	0.00395998922152	2.86145337388	0	0	1.64821519835	1.20272957061	2.58995564605	1.71994669862	2.61134801936	0.0203352636278	0	1.2542272426	3.93565568751	0	0
TXN2	47.1386849798	31.2701936427	38.9486610903	43.0669986673	36.5209257812	62.1927479405	67.3146016933	50.8964197984	33.5394023894	55.3658419942	74.8221436455	27.7315326467	74.3069606286	65.9301013948	57.6187355762	66.0009985635	51.0748165572	57.7190996595	71.1895483609	84.5333958103	48.116496378	46.7269898927	50.4936234711	57.2605317262	41.71571222	36.6634186337	66.4407081089	35.3207036076	48.2132852026	42.4059641216	91.4013032269	48.6227746019	21.94117957	61.4399394241	34.5111753537	40.0465882019	60.355376279	27.0430141301	89.6158227821	51.4466726712	55.8603644616	183.623424705	66.8050336253	42.4945317286	45.1160949323	42.4227591793	77.9914045815	36.9924232334	48.4533073339
TXN	41.6308967319	53.7634059246	35.6190404727	39.9265843569	45.3161984513	34.2644841549	34.7046130442	35.488881113	36.5201891535	41.618082829	57.9123129289	56.2534495089	68.4170868293	30.5446469155	53.6202423299	64.5998733051	29.8558562779	26.0464745268	31.9279082416	46.667384712	38.4809929062	48.321729272	54.7764777719	27.4906615501	46.9806538675	69.0483860306	39.3821683038	63.8234388706	66.6038367942	64.9387839534	66.4033919632	39.4524083935	54.4136873393	81.2918457153	54.5472864869	50.2610126255	33.7946559938	77.1113024245	89.9607470677	32.2823995432	42.4685951463	95.2391022664	40.5472757193	46.594997975	30.5949902965	49.7359420867	51.7033406864	44.6795596815	24.7727969049
TXNDC12	12.9385720065	19.7589869726	23.9721604173	19.0192254006	17.2063290624	9.95465424718	8.86819589371	8.95188382675	18.4399313924	16.7115842849	9.81204712548	11.0577685658	11.9314148959	8.70967448263	14.5136067427	25.328831191	9.31868014969	19.1990364523	11.6595614504	11.0442071024	13.1264390191	14.748141066	18.2797856004	11.3324937629	15.5369672215	18.5778955995	8.96162343692	15.4529109027	21.2116530591	15.1283418371	9.19761899958	9.54110303311	18.217094264	26.7032631784	19.3656698351	16.9719290241	8.77114117228	29.7334585771	20.541463475	6.74843505892	9.76340224837	8.79315734864	11.9333568827	8.38837036525	7.90812897084	14.1465618588	9.7639122336	23.9383330115	15.6635720729
TXNDC15	16.4077023275	18.5739646351	11.666043955	16.9203779108	11.7180786242	10.4189499771	12.5238707264	11.3359604229	12.5046907772	11.1483273796	15.1526968906	13.5346464674	12.8663251475	13.4008202453	11.676193671	15.6769977717	12.1999564128	10.9790627106	12.5067173621	15.5120711925	12.710963979	12.1317202513	10.7241531526	22.6792293631	11.2156960708	11.8703592414	13.4300239168	12.6382931929	13.968817105	12.5989355453	15.0698737266	16.3719567679	19.3290440614	14.8022076934	16.4181007712	13.3165282215	13.446156446	13.3404924658	11.2118052685	14.2884484218	13.3174922054	15.0395651272	15.517681414	11.6141917626	11.6252608788	10.7461044534	13.6083336294	13.4678466935	11.8213057823
TXNDC17	4.96012152628	4.62286525681	4.57108569423	4.82168577933	7.71704948235	4.08279647577	3.84844040922	3.49650215022	7.84149292348	4.32648233318	5.66023340853	3.92660133386	5.8310068346	4.42158960416	3.83079658369	8.79361610978	3.9224417534	5.42976471612	6.00291571711	4.36596163083	5.49311779242	4.11199339103	4.52946638338	5.55188643287	4.74449879293	7.15534602895	5.22381453369	5.5372515241	6.91010607664	3.6480515079	7.75170650667	4.00240010869	6.90936271839	10.6848225286	6.63965204417	3.92159073731	2.68572863966	4.78631212383	5.91108655147	4.23573847419	4.35781701614	5.86279288988	3.22916232019	2.73719709056	2.76748550464	3.68173738591	7.20212967053	4.40661364994	5.3618779625
TXNDC5	0.484340952181	0.512986242354	0.870587617753	0.983584855883	0.258498212868	0.549595155916	0.612875508175	0.517840396655	1.00273901301	0.458037539009	0.477051099058	0.544624538598	0.070554470708	0.395127071209	0.384294633971	0.309588565096	0.521994241508	0.469223301459	0.544591201638	0.782706782505	0.868360875659	0.478559666658	0.461538646472	1.40071550983	0.429624984897	0.442797551922	0.424831917973	0.388914880566	0.457546152002	0.313681857391	0.280508640274	0.771823312637	0.343566419918	0.634843545523	0.948227708562	0.489331295813	0.80560816851	0.627287350188	0.220428129567	0.575903153704	0.529851413501	0.103940737815	0.611675683769	0.409720743519	0.542721085023	0.344673038824	0.0578887427064	1.48361694475	0.344195477672
TXNDC9	5.94205596168	6.58949854285	5.85382744316	5.46564346459	5.62245264049	6.52242970788	5.38294361007	5.94402363732	5.6853268922	4.67951127356	7.10263905411	5.73241864956	5.5821446629	5.51329401938	5.36679485044	7.21262100563	6.02876962712	5.96218000636	6.89169692765	7.96959211809	6.28088082129	6.417308217	5.4872842423	5.70716575654	5.40549421807	5.96146798802	6.6919240766	4.77266585606	6.52928107759	5.68853826205	6.50484931324	6.00273309195	6.24161577955	8.43502443583	8.98069493094	5.39545755102	5.460834551	7.93723927756	5.27046421315	5.18934715574	6.67640783269	8.13157978317	5.70050039489	4.72719110936	4.2893467572	6.39139329262	5.05593592607	6.29246775141	4.55475823392
TXNIP	145.555163127	65.1212982301	145.261076193	75.516368933	104.114333716	138.494036401	88.3833105155	114.875520522	62.2629964012	79.1569229303	98.5408211102	31.8102178347	92.2346444904	78.356585946	139.198912676	104.140177925	88.0353950408	165.775284243	205.72555007	69.7166539578	83.0041284191	58.8173451242	45.8114939948	120.164072731	96.1527472973	261.633505204	103.585121982	107.114007527	155.759294078	26.7098222182	62.1514745492	99.6192139179	150.275699831	123.452167029	104.099925737	102.2767517	131.596930183	79.4809754158	61.9645548075	118.522564491	75.9102966158	85.8706788807	198.418951017	34.6160027387	72.2218286177	39.6836371163	87.7774880523	138.223399726	180.250262062
TXNL1	8.86471149154	7.24667644421	5.81771600412	2.65994106103	7.22117672207	7.05059154458	8.69973430843	7.49292631627	6.0725554159	10.2089018623	8.03090427411	8.3493787693	6.81187374307	7.95265217286	7.6209373331	8.01419150928	7.48450650487	7.92109506608	9.42316641338	9.33219066541	5.83916184802	8.59495503334	8.03951793607	7.37513910706	8.13614939672	6.48905858338	8.08312476396	7.2513783581	8.80505897109	8.80021568243	8.9636768041	3.27576967748	4.38455474704	5.20643999686	4.31599790733	8.67021146043	9.20793324383	7.09482802185	8.14240239232	7.74807277959	8.65200052155	7.54733219511	11.0980749932	7.97833177142	6.70078159842	7.65464713249	5.42003912854	5.3473001718	7.67032096395
TXNL4B	6.91231506193	10.0783593757	7.08974007259	7.93672892477	8.2004716	4.95110927662	3.80069868577	6.15741701153	5.85770458016	4.7307726206	4.05728407058	5.14408614571	5.38421229006	6.86299936711	4.87194111585	6.56946284055	10.2160770293	5.86050652274	7.96567114918	3.30681666064	4.15838374248	5.55396651031	6.65062272383	4.17101668569	4.64061484482	5.34113143809	3.74731045737	5.06119262516	5.68194571619	9.62498795142	5.2120513037	2.91046166507	5.51090812369	6.51856611328	5.70384521949	3.33335907668	3.74107717016	5.52158518848	4.69516450915	3.95949151046	3.48086421949	4.71560779951	4.85732698777	4.34526143613	5.59950054062	4.51526325622	5.73307988604	5.22246110186	5.24517265674
TXNRD1	15.4715837085	13.0100355846	14.2599623929	9.35512486069	8.37155269288	10.9798649577	14.0697831103	11.3168346221	18.6552351156	12.357405877	14.4739266997	14.0380171692	7.71894548446	11.3270251279	14.9606799829	8.04355884872	10.7240228041	13.2260884128	15.8737793674	13.9368343823	18.4388470883	13.6085020719	10.564542557	20.7679700506	10.969840557	22.1016029916	10.352975334	11.0797766211	20.511424756	12.751133308	10.8206200445	18.8114405855	18.2760311857	26.3451363446	20.5742003508	11.4119872198	15.9581220998	22.3606250688	7.42105178777	18.1599737203	15.4486901739	6.57896687526	18.7563081989	9.0468114254	10.3537720174	11.2707261577	8.23432414282	12.6470003948	6.11657013607
TXNRD2	4.53081123497	3.50996201488	2.75507111577	2.7864607121	2.12867613262	3.69857232413	4.97733199703	3.20539248028	3.23256563237	3.69481066422	5.28520262108	1.95055740681	3.16947599878	5.27974766725	3.70350012838	4.6912223447	3.40440774002	3.42456168193	3.38225209238	5.99709114474	3.98458513311	3.29513209336	3.86663773146	4.6878984603	3.48141693535	3.36946801895	5.13582047809	2.08914913197	3.50630449456	3.5994881019	5.43801764569	3.47801030457	1.6951968368	3.84445586501	2.38126734232	3.09618890924	4.215769441	1.46394983263	5.32247449225	4.45796586286	3.49562621988	19.106650832	5.21491245222	3.7193587933	3.4064788734	2.38313134687	4.2723781552	2.58437167731	3.96795921139
TXNRD3	2.11513457061	3.03751753706	2.03282074318	1.53869971571	1.40846471072	1.5522463063	3.62858847325	1.77494751397	1.99886627071	1.43824837866	2.55246934797	1.31726502671	1.27115139699	2.58871367241	2.2999899802	1.68018857216	2.87613363988	1.7057195538	2.18083277241	1.21104389022	3.25042590573	1.46864815421	1.92579446504	4.01593496902	2.02120899612	1.20886577655	1.87317268127	1.21019982903	1.78469506286	1.87979427298	2.25622635982	2.63237772088	3.30581871596	2.59274189881	3.30000799872	2.0792467253	2.75882480743	2.9823121184	1.56189660557	3.2793259115	2.55947780286	3.69029305771	2.35250988738	1.01387163725	2.01244226959	1.4221752499	1.97102411134	2.531771317	1.28952273845
TYK2	12.0748281826	12.5427159626	12.5205488522	14.3670527006	14.9306204691	8.58894403578	11.2954354319	9.61433566634	18.6104723354	14.2968320182	12.9601892454	6.62754610179	9.03870093476	15.4078040143	9.42765151055	18.0534489404	11.5644612819	11.5092520078	7.4862707115	12.9919252309	10.6776931682	6.31911544799	17.480549836	9.700808787	13.3407504411	13.6818198842	17.5025850104	15.1542256105	12.2456482079	7.85408651751	10.3325440782	10.6573059692	11.5770485366	10.3438107376	10.3258466149	10.3916231138	8.8011552529	11.7450741122	10.770235941	15.317830758	10.1262643937	14.7996547218	11.2278518793	7.04712395706	12.5293542168	8.3448277528	13.0859755019	12.9532141357	19.6445136404
TYMP	3.23838534213	16.1193437887	5.5114541543	4.48417825779	1.54331662371	1.3756786125	0.438302954962	0.580660358922	21.7490457492	1.67369310921	2.29792808486	0.637625602173	1.65700077234	0.91516628494	0.498909488106	8.90966684249	0.886385165415	1.28309420023	1.30604070372	0.433334964921	4.51841660941	0.682432874941	1.26221304609	1.72508003047	2.8377685755	50.706924874	1.60768316339	2.39533899996	3.81192642633	0.789708886655	1.0300658882	1.47737934608	5.19155070458	0.908078823494	16.1924605668	2.74445961286	0.881762609903	13.1951473362	1.27425899682	1.08633666015	0.551177437319	3.06648048995	2.35608725597	0.632362381903	0.843872677438	1.13533058969	1.01897864221	23.1966393505	2.68452933407
TYMS	1.63984095636	5.08104075033	20.6841956805	10.4955047977	16.2193721516	5.65790065137	3.50096835178	4.620790073	21.0463668855	1.42153067753	6.64967132872	5.1630433821	3.22232754999	3.49369603643	4.26594271061	2.96593517659	3.00455862245	2.81791270069	3.41515669613	3.84003325544	9.41297106615	3.57205195271	5.06228464244	7.91533797371	4.64950901492	2.21373545331	7.99517755584	2.83573891586	1.59280151373	1.52341475181	5.48036658044	1.94468808234	3.18559967233	17.4900489872	5.35039968805	1.88166068954	12.2989629693	20.3782779827	2.22136728878	6.10448389614	6.41592521325	9.30276556	3.32388304775	4.39508313669	1.41063537079	2.8944745198	2.853170899	1.69224799451	2.65612425839
TYMSOS	1.20191469361	0.679011559451	1.4391954425	4.14259894772	6.36820269266	4.67323380791	2.32296653346	3.66834316857	1.2784813749	0.606810819043	5.98500089919	3.62613012709	2.67298379929	1.1969016461	1.48059182602	1.05421404238	1.50626662555	1.74000836515	3.0692530033	2.05779798756	1.05323779836	1.66095036205	0.655124042948	1.27804311916	2.8312058203	1.72003010802	6.48095547393	3.61892454996	0.082264547903	0.462643578315	1.40553976639	0.551315064549	0.668786495014	0.869182845846	0.738570448742	0.341667419183	5.24658556235	2.50811433477	0.646172178643	0.766229704968	2.64779767686	8.06429270612	1.47289660313	3.95680027283	1.24948184226	2.19604260219	1.0570737978	0.198836662411	2.34734894941
TYRO3	13.5105583809	5.76356426749	12.1708567464	16.2834667713	11.9831085539	17.22611603	8.29912725286	15.3379997299	13.2923496014	6.71945463873	16.6536593578	20.4108308865	9.03135764572	13.2255218418	14.7803737111	7.91731794332	10.7054445319	7.8497869802	16.6013601398	5.1297214234	7.27884029861	16.3190459692	5.76567683672	22.8881958486	8.30953753435	6.61508111285	12.6111957955	14.8064118227	2.19584584987	14.1879215839	7.36166985612	20.6974102113	9.05518527411	6.14651178546	7.65218367445	3.85414584213	11.8355707555	9.01057656512	5.47593481395	9.07457855303	12.2828433832	12.1507443012	11.5844360774	21.8533346122	19.2314832162	15.0935110076	7.07114430047	1.61623874814	9.46699411001
TYROBP	22.6702348684	84.376856125	57.5828198376	74.6578980474	32.4359407417	41.8046586008	12.7387851797	14.0063004037	89.819617849	53.2873372262	28.6966179513	22.4899385628	71.4207604802	19.2639426346	13.6254169862	147.587176392	16.754038499	53.7883552116	40.7271174556	9.38596521078	48.6179321947	16.1150641522	49.1907226995	14.5344346851	84.3007226231	208.091946185	30.1791287239	31.2528790353	74.8607990581	21.5256176958	20.0401766912	25.2785080738	90.4683586387	29.1533086448	128.684432629	47.6578962189	12.8500730229	122.897837363	53.9344077865	8.5349025166	17.8642123936	52.1978516899	21.9251025407	11.0271489605	12.2715599985	21.7858994904	39.7246737427	240.494587371	46.4808187478
TYSND1	5.08436835532	1.9371843816	1.79800010309	2.78639442971	2.44317491685	3.39748327438	4.39448988185	3.15882687019	2.71897483894	5.37879644428	7.01616687654	2.17968067205	3.2703824674	6.5961131264	4.67592606705	3.81841508929	5.67335812229	2.81266999758	3.07030570107	4.46197639858	4.51834689284	3.00322371315	3.41931902048	6.62365896638	3.80812510441	3.34925605347	6.61784255569	4.04356506275	4.50617169422	2.74094406919	7.17070061934	2.88345176351	2.17376309178	3.55497321532	1.62361252226	4.41588602205	5.54907377202	1.42697074705	5.64309646293	9.73002572185	4.07194360614	11.8858515883	6.25775819851	2.5434609754	4.79610229823	2.16836801941	4.89947629331	3.17265603179	2.59002021442
TYW1	5.37118344798	7.01686007156	10.7850650604	5.29732905211	5.50533463504	4.01102145332	4.40486270172	4.09268248521	10.0417523291	4.15965139488	4.19504433206	5.24379801451	4.46153384965	5.22784353228	4.32232584618	5.81904470899	3.92820753631	3.83319627351	4.18580529762	5.22629836878	6.47041264121	4.25271609408	4.92654777295	5.03268514598	4.41812324999	5.5978863091	4.54428508497	3.87048797756	5.96500448321	4.35012956576	4.4029335528	6.86225998559	4.60072593435	5.57949872645	6.59770614489	4.46301968405	4.449804907	4.85331101546	4.35574311365	6.40130005283	5.46228333086	4.01607865467	6.15505021395	3.43577368033	3.80672102952	4.03805192506	3.70083271574	4.65877799429	4.94360429361
TYW1B	1.01903188172	0.466151786772	2.96097108405	0.630928348745	0.896965117936	0.490222383895	1.84678965657	1.47267323883	3.32361792517	0.655715418069	1.67502612204	1.57212797889	0.705742702613	0.601449061791	0.669932202843	1.06744187235	1.51423290322	1.6269468249	0.417422199833	1.62266900538	0.821276749282	1.973971701	1.60820641878	0.398984324727	1.80414689686	0.59624090248	1.57747013224	0.900372734011	0.920043202411	2.03271596349	1.31271008984	3.06145819132	0.353342011585	0.530588423358	0.705246367721	1.60566907769	0.448374438686	0.456706913377	2.0389793191	2.04724556083	1.62417452867	0.57809354359	0.750101302615	1.31643728868	1.25957490205	1.6491787427	1.3300051909	0.421540860161	0.820395335705
TYW3	4.06609615586	3.7208342849	4.34320931238	4.0262178783	4.34181732187	3.38682577367	2.40544665878	3.34662209204	3.55081555669	3.79868981285	1.95127536125	4.77814749739	2.10263000209	2.23410042072	4.17731534797	2.57228226341	3.31038286747	3.80446921181	2.7391608817	1.89758724917	2.68216470427	5.56144904588	2.43176796685	2.09070740665	3.69902325836	3.40820622939	2.37767413056	3.44979406912	5.42689384988	3.75910793591	1.42037036745	2.23471717334	3.7742866271	3.86975516915	4.63931896694	4.01844111514	2.26970289285	7.2164007373	4.44944232589	2.29003946579	2.58595673087	2.00145444791	3.03468321116	3.49683950347	2.80123716588	3.87681992014	1.6126822707	3.65762969642	3.77879910045
TYW5	1.05437178311	1.1917636193	1.31283794101	1.01967665993	0.978630891971	0.932022696858	1.16588695172	1.03199118048	1.53943638889	1.12045926278	1.01715389846	1.08980753009	0.545556932681	1.19315446189	0.945095128531	0.984211658712	1.21074923016	1.33362060211	1.06457107012	1.32340210467	1.20262435571	1.14316934217	1.17268202352	1.24972191333	1.12763758533	1.00763349163	1.01338437504	1.41450730136	1.98124632975	0.856307052837	0.663100439017	0.962792555841	0.913612770683	1.01410498567	0.942892323074	1.31650680583	1.11042456477	0.64174721257	0.827185756939	1.21510166339	1.14508536291	0.742325401809	1.5476640679	0.8867722203	0.894452194717	0.956687286311	0.692601495379	0.864734302945	1.4882374506
U2AF1	0.101584052918	0.15903894457	0.0856654779096	0.0657388305466	0.0235510811566	0.0456071133962	0.0693189234338	0.0032710810945	0.119905893125	0.140858996049	0.053640859648	0.048378803675	0.0576992146642	0.284861424307	0.0650223912077	0.0351860064829	0.0826874227491	0.0347341155423	0.0198464994317	0.158586981628	0.142844790974	0.0896841448189	0.174222852634	0.089803461793	0.11355598154	0.164024675116	0.179582168117	0.088893303548	0.00963405312615	0.0445053954799	0.0816966640991	0.0685017365845	0.128163286694	0.0749024814112	0.0364898466846	0.0112536244979	0.100363337134	0.0604731755642	0.0208102487098	0.347414717669	0.059063858494	0.0428197968629	0.123619159748	0.102499548892	0.0975517381046	0.0118901682358	0.092845934724	0.0644839948542	0.190555347007
U2SURP	9.76870468748	7.75393172662	13.541414843	7.07304241147	8.47185219205	6.20060139871	11.0445191555	7.98366919626	10.2873194192	10.1211547296	6.86351605186	7.28782568728	6.16650706544	9.92522657041	9.06708237381	7.25921283474	9.85356452088	9.56871335543	5.92759493495	7.80036658043	9.22007420194	9.1308945969	9.91096573362	8.63301362065	9.41431347525	9.14806895331	8.46289904394	9.85106259967	13.6681581976	7.47480538579	7.16365260066	5.56571351367	7.39743551096	12.7078345378	8.01397873765	9.81723769834	10.9873866224	9.43016334467	4.57011153098	9.78599046542	9.97640525759	5.01612853125	10.7188930849	5.91295309837	7.59274185228	6.58359834389	12.4303581996	7.35123631299	9.75366629479
UACA	1.0734615422	2.21911392709	2.85824270303	3.48202134379	2.47125160355	1.47988939554	1.65610765824	2.02978188044	3.68110796852	2.25687070851	1.58862139723	1.66914109106	2.3890514776	1.55774564645	1.27724701445	1.53716659236	2.46167555001	1.46254714547	1.77264449425	1.7713619626	5.79274891818	1.07568029974	2.52304482895	1.71760448464	2.0257133344	3.08282713462	2.30904549572	1.48700700007	2.56934458888	1.43463027344	0.996702758187	1.95235827286	1.94086921472	1.97482372101	3.06859472636	5.3998381403	1.43533946133	2.47294931883	0.787067510183	1.23312544071	1.90144288752	0.60927085996	2.15894872352	1.23418641963	1.41786764955	1.2296876447	2.57129222629	2.64160488321	1.97933497257
UAP1	9.06070848611	6.87717342416	6.09989607961	4.27545486907	5.32993103487	5.2590561647	6.83329227194	6.19728726492	7.2548173763	5.46485364245	6.77508560162	8.57654702054	5.04313585329	5.11651011362	9.84096013081	11.6751828074	5.80728976488	7.00360232137	5.27755202606	6.85008961069	6.50073172054	10.1445068374	6.26316629402	10.0396263006	5.28391824646	5.64490732288	6.10723896199	5.78276956042	9.18069482399	9.5153932892	7.17845475309	6.03313961226	9.28508519507	9.3698694264	8.08337456508	7.78001665044	8.02059461012	12.959713956	7.63329191981	6.30408893579	7.15291337444	6.25857988161	8.86703467988	7.99987432428	8.06496901673	7.14585388439	5.2553845363	16.2788222121	5.6204252201
UAP1L1	10.8509246072	3.84691816179	3.77069057343	6.50198991737	7.00936879697	5.37195337257	5.33415180013	5.17737279469	5.1721857634	5.03668896263	6.54889474016	3.06686023347	7.28169986767	7.95080297331	4.73833291083	4.8144476662	5.32999811309	2.43526715822	5.34325016386	6.12923824904	3.23344273825	4.0393507953	8.46873243867	5.96240340366	6.50936427561	7.73983316339	10.2341882894	8.24384317928	4.52895688595	2.18153025414	7.66391720301	10.1479255124	5.60935020039	3.52358050609	3.12404721517	4.66699715513	5.36370519746	2.40764379844	6.02451489799	8.43214483619	5.9010194568	11.2581294421	9.25772219746	5.00578752341	7.32805301248	3.97090357212	7.08142631903	8.35552309283	7.89782296186
UBA1	61.1186415524	71.8769477756	54.232924709	57.625597074	42.1868830095	47.4528337326	57.6821674184	57.0577790386	59.0939868943	61.8416703857	53.4438003905	65.2807959087	47.9062930143	53.4990309663	57.3437791472	64.9891889175	49.9900302652	54.7918698934	56.7323948627	75.2730081595	65.677132914	58.701190549	65.8654948152	65.0799122503	54.3023161576	52.8039127359	52.9264366269	51.0350281731	36.3386845375	53.2219899102	63.8930847312	71.2063502627	80.1882025308	112.800994147	51.1956183294	48.1072184819	66.9395734128	64.9747182815	49.5524083442	79.1457321514	49.2637540676	56.5846353252	57.625456902	58.5760618682	56.2187490674	54.8946858426	52.6769353172	55.72564684	70.2685689118
UBA3	16.1067990608	16.1670678883	13.3616162548	12.1266997419	14.7654839746	15.233733133	13.0220397035	12.6369048543	14.731239817	13.2545791498	14.1167205121	13.9946156387	12.4812655561	12.4325463675	12.1748568237	14.6343189657	12.9204592674	14.9272576996	14.0765623234	14.8351575811	14.4138554664	15.0286477961	14.5471788215	12.8200237598	14.9845080851	17.5456236651	13.0624031134	13.8145775377	17.6575863308	13.217443628	14.6511844696	13.1751286004	16.7208765739	22.2393350748	18.1630290433	14.0247569	12.2569535368	17.0476621324	12.2620587029	11.179059492	13.8564373033	11.2454318295	14.1521791795	9.84311143805	9.89067100929	13.8223099561	15.8414444199	16.1532642682	15.0312932947
UBA52	72.7892911199	47.4733050087	63.2090055249	62.1175603531	68.0483823188	65.1841136586	58.8222588743	55.8012371721	49.5280264669	97.5453525204	65.7579370243	46.3107914537	72.1743292139	58.808734731	108.661777966	137.352465458	55.6434448352	73.7630907585	58.3174775163	88.1656939001	54.0296228369	61.602511988	85.6915230971	61.9949670814	77.6113229734	57.1037669988	79.0361787155	81.123031147	127.887531317	61.354849349	78.0474907826	46.0833016062	52.3555538617	78.1569726856	59.791388618	58.0673538562	94.9056720526	63.8975759647	133.455893878	56.8007818379	64.5146529527	206.285335976	75.5978985017	51.4469658681	50.6133415777	64.8992074898	67.4409834994	58.6513381501	88.5704061893
UBA5	10.2610405553	8.23904490432	7.63655307705	4.99168046634	8.35340669546	5.95885659219	8.56635842103	6.95339366887	7.21492460694	6.01988229136	7.11663795217	6.88572505713	5.33692919937	8.36788853553	7.37089807476	6.07370588635	8.34436850424	6.62591997237	6.57640372804	9.30008750426	7.25849175627	8.61056909529	7.58627308324	9.37212834615	6.20467122417	5.38517819553	7.45635131999	5.77873589595	8.51473617949	7.22819480033	9.60072103882	6.88975722205	7.49937137553	8.61848032352	7.34491921436	6.67960555201	7.27973465068	7.71499485674	5.5611506651	8.51167483695	8.32574167779	8.3431743031	9.59721716269	5.93303031866	6.48732020658	6.15213246319	9.07191831529	5.57806390905	6.70653862322
UBA6-AS1	2.32251531759	1.90443965574	2.23220530559	2.25797478281	1.87375358768	2.57284061394	2.12722515202	1.44741025885	1.04322991874	0.758805072884	2.41630375828	1.67141607502	2.20492619379	1.62223197791	2.10332564965	2.78314019962	2.01069708114	1.24616661064	2.0207403129	1.11562239399	2.10960947232	1.55876094964	1.87965435422	1.95010135436	1.39813821793	1.4410789087	2.2354383425	2.01878613004	2.84676160602	1.37303683235	3.37976144132	2.70248216753	1.95421540437	3.47683728264	1.55698157738	1.54396902089	2.09622087352	1.70756722822	1.13877753064	3.0163763897	2.04302151391	2.40396100099	2.60434539104	1.43967970647	1.02774661912	0.897939817789	1.62282523682	2.16624004489	1.75896467545
UBA6	3.41913364099	4.45404340175	4.96965192364	4.04047796761	3.36319409808	3.88496357332	3.57233580503	3.84244785672	7.43882032276	4.27215320661	4.07266381292	3.8756110662	2.58567137999	3.57426855896	3.66046713694	3.63611628557	3.89251988443	2.42747715781	3.90481265156	2.41876155428	5.42690823269	3.52646843838	4.62672122672	5.31318736878	4.6232748041	4.09282221705	3.35113385883	3.47976651137	5.13870382154	3.49838651042	3.41815259905	3.72757073478	4.5490926316	6.57072714338	3.55078467751	4.43743250489	4.38855629212	5.03972248879	2.06690689323	4.54025119905	3.47692743025	1.52264231123	3.08500890573	2.51411143675	3.12232364834	3.44023587725	3.6876324148	5.29506837819	3.37801319166
UBA7	4.69938491409	19.8699150152	7.11337221721	10.1031757835	11.5015396829	5.04471688755	4.19854691973	4.49054876304	23.7456407121	9.06567543677	3.68373715568	3.45642158838	7.98249822059	7.0032246252	3.22912353696	11.8308005356	5.90932730479	5.05279356841	2.2360738693	1.65924284959	5.73084591064	2.35054625494	10.9536804044	3.5447237414	11.6077980334	42.4607773206	9.00896607998	7.23129021669	11.2353281424	3.04196453618	5.43733690771	1.5823862172	12.0585382105	4.45493870019	12.1594641975	11.4136463338	2.39501547823	12.0040061325	5.92967588873	4.96736832586	4.17268291656	4.78954266456	3.51084106484	2.94846041471	2.93443539062	4.27007290928	11.4197246921	25.5468278377	9.76832710918
UBAC1	19.7038280608	28.4195626984	13.7325003555	15.4028055261	24.0411080832	20.1823689614	22.9393070144	20.474108338	10.6065051173	26.8816057957	22.0673010663	13.6897669113	30.7028827846	21.8542566502	21.5962301292	27.0093955016	18.6863096164	20.747210732	20.2347686451	25.6409530745	17.5528402517	17.4313367301	23.0554988801	15.9731071378	20.2994963783	13.597121335	27.6791777926	27.6318224523	20.6362970277	28.200055906	31.9906767958	14.6879407806	15.9712966347	20.8095212277	14.8714056452	16.4760769059	17.779765969	13.8941391072	28.6857933136	18.6378252049	18.7497019271	44.4627747887	18.2622258414	18.3640122049	19.9353593943	17.6470266133	15.1530779653	15.3389544007	23.1998028425
UBAC2-AS1	0.837343848424	0.974489580428	1.55350983567	0.489212298094	0.997443474439	0.988546649259	1.61664936991	0.913324259701	0.668746739143	1.31376965259	0.575900707641	0.42159582348	1.53550306318	0.751817858198	0.91795021173	2.27743567985	1.17332170711	1.48196800958	1.24525297394	2.01934897614	1.17795274011	0.930357289187	1.39401386791	0.563464747286	1.08227553642	1.35415776835	1.39252279294	1.09860642484	0.967169719596	0.789172342994	2.3807388955	0.333472306331	0.71703414863	1.12973490292	1.0090876882	0.812014775462	0.815977612757	0.596253706184	0.68847194972	1.94015951666	1.07317129901	0.817202887731	1.37991532689	0.412002174609	0.480920547391	0.737749915288	1.12925950014	1.27280336879	0.989820295146
UBAC2	11.7470842813	13.7825726017	13.0109430338	9.20821235473	12.3041838125	9.92893871795	13.1252390504	9.99715152129	10.9260475684	15.462837624	6.86026235094	7.21179452584	11.7676365467	12.1025805733	10.3926631258	19.2191900072	11.236725365	8.64781832108	11.554534526	11.890600619	10.7162648963	8.96617306021	10.9700028387	11.0193366698	12.3221035578	12.8793907103	12.8912435046	9.29262887785	13.0066749664	11.1269937356	15.3570276074	8.73031737619	8.79200703591	13.7875566967	14.1823817931	10.9755184163	9.85178184544	8.2030761895	8.86464562225	11.2278559287	10.4799789866	10.7806629517	10.0111602077	7.68616348962	7.78823818469	9.80712855179	8.6103208762	19.2965167525	10.2372285863
UBALD1	7.68154623477	3.61282681724	3.79472565929	4.71762297473	9.56937889688	5.30859513608	6.64626398807	6.11663060274	5.21861294653	7.87855209067	8.16922871718	5.46729051939	7.01932874082	7.4866390532	7.34125075752	8.08005105565	5.66366752525	5.25427831848	4.64651575116	10.1146469106	4.10194890351	7.67369164228	8.55911285315	5.5546708136	7.41473878141	6.78577101282	8.68715291161	8.71764875642	6.98111334836	8.84079681396	8.74060546955	4.71433662378	3.96143901084	6.1299896571	2.39850021937	5.07941157417	5.75958666026	3.74455784983	11.321398419	7.56200846907	4.74163317709	18.8449701187	6.01129572106	11.0594896139	10.00747288	6.26320224521	5.71475480575	3.64229443662	10.3734084397
UBALD2	19.5098842483	22.8188692684	33.5729004058	32.5865930778	37.1845490966	15.6562688507	16.1509532529	17.0818585206	25.162386871	24.5298413419	26.6609659262	18.8552057371	24.6924073151	22.9971042639	17.9425977715	30.7356954701	17.2743848374	25.8956999485	22.9799933169	16.086899581	18.0193338191	12.7552114615	21.3884855414	24.806381608	22.1322938125	39.6098908971	20.8580046974	29.9161425725	28.5208181437	21.2745675457	21.1054110327	22.8811652877	16.7484952711	29.9546248436	18.0679183678	16.4228519752	23.0412643317	27.0842522397	41.0615990115	17.6811921055	15.111374801	67.9938580605	18.9593021182	14.835355201	18.042883781	12.2459160703	15.2982438608	20.9092313765	41.4055872051
UBAP1	31.076149227	23.1354654056	30.8141916936	26.8549840281	23.2165572499	34.6533293605	37.2930372628	35.0828828384	13.435639472	34.7644682715	36.0434480043	25.868651289	29.4863055477	37.3568364069	30.8656036728	37.6674176177	35.9410699185	39.8264777062	37.9159352854	38.3629561278	31.2593754922	32.293860286	23.3163026983	46.1973131018	37.4249377333	34.9955744385	35.0501766519	35.7638645377	36.7562273513	39.4124134698	52.4208708239	37.0425978203	36.0104899156	26.6132906343	33.2857608299	35.8639859162	34.9283750349	33.2456611933	36.037945506	36.4791201671	32.229881926	30.7539442909	41.8103320758	28.1970268769	36.5912527598	46.8003770388	27.7136612776	26.7056905507	38.9386483929
UBAP2	3.59234928828	1.96921023243	4.66665612967	2.90919044913	2.23380075808	3.30651689222	4.4987688994	4.0208244604	2.25986125352	3.37925252467	3.82956078731	2.65283635057	2.30620335825	4.18622241051	5.08747260373	3.6286083068	4.62052954187	3.61305172396	3.24406746735	4.24393759631	4.55276553069	3.11361736105	3.59503413179	4.36355171253	3.87660697572	2.88092666945	3.62617625987	4.21291051618	9.19409198678	2.63358937111	3.69020545	3.31744562724	3.85914111105	4.79338670089	2.69191383288	3.86735223836	5.65336438158	2.30608128242	3.12897714582	4.9359500124	3.3880701837	1.91872357316	5.36835822112	3.00070637921	4.2351524123	4.76539256527	4.0599913683	2.97942524897	6.54573153913
UBAP2L	17.212878631	16.1177838732	25.6496481041	17.7126742191	17.343746897	18.0466573527	22.7599389353	18.4429960863	21.5888413401	19.0232725059	21.5024422549	18.4835486894	13.1214516833	21.6247973601	26.1651471477	19.7609422448	18.2730206395	22.2415851238	20.5602750938	25.7457350315	22.8680038478	25.078734455	23.6436456765	26.3339226115	21.0945390091	18.5835169301	19.4830117132	20.8408563858	27.2164119458	13.9477277315	19.1492189694	22.1024537954	17.4404491211	35.540631905	17.6136041976	24.7889434861	26.8031462735	23.4842345875	19.850969694	25.755824071	18.7066843226	10.4055815942	24.1049441551	17.7964841764	21.2739239051	18.62686319	20.7802594938	19.553888362	18.0177393121
UBASH3A	0.0429635182227	0.361802665291	0.0938912727087	0.109920005573	0.0141108386613	0.00993669292194	0.00940370860253	0.00587969154352	0.0889480760693	0.0205289790424	0.0128557582747	0.00483109804842	0.00715261965605	0.036573694908	0.0146095278854	0.0332873796623	0.0228659542988	0.00416225053279	0.0178368086125	0.00838401117023	0.0537973671343	0.0214940195671	0	0.00424788463725	0	0.581902315049	0	0.0387354249983	0.00865849226284	0.0139125920856	0.0195797116676	0.0169834847985	0.303321160622	0.0155348600174	0.476132227173	0.00674270869304	0.00508171111147	0.103522966349	0.0136021577991	0	0	0.0192418951286	0.00516750093339	0.00575751671835	0	0.0189975986823	0.010270054766	0.560224263285	0
UBASH3B	1.53761970557	1.70226361838	1.86414531548	1.20468532398	0.675232052062	0.36812188711	0.5886918822	0.895495748873	1.41291395034	0.429559374921	0.745264471402	2.00188350613	0.225724642862	0.698377227478	0.915422327532	0.895203326827	0.795340872754	1.60622638403	0.569018146063	0.782252153966	1.85041808475	1.95974078896	2.0006167829	2.86909180709	0.584946446702	2.66142870686	0.244434470132	0.803877207804	0.436601901999	1.62976420594	0.141043021203	0.709286660372	0.932470048419	0.589725882004	0.964952823553	0.878909197278	0.866347998629	1.42754161105	0.31728002924	0.363370028559	1.04093577889	0.407028043535	1.40920348254	0.924287492461	1.05474559405	1.14693126676	0.23251057514	2.86765570568	1.30012265133
UBB	317.445266243	262.512180075	249.039563358	294.67762632	458.620097432	290.923896258	237.197080571	330.621109289	365.601800157	237.11815931	402.552107717	365.87045791	461.842321405	392.972012645	348.161792034	319.934152263	355.494934817	75.2406511057	430.173401646	262.71489336	249.939746746	291.417378513	353.162916523	196.305165708	321.008521311	271.437516299	109.109696464	257.687982331	323.47225457	209.169423588	628.5062563	420.793427498	415.699351902	449.197272109	393.561152624	77.6453437455	314.771544032	400.766601195	290.886172317	424.050837677	357.588831863	664.04026993	338.718767805	438.939687759	556.816766948	328.800986073	271.857168851	91.0785707331	218.734675037
UBC	134.46392855	184.766454415	153.790185658	181.735584175	197.572690315	173.144284201	147.809995932	148.335001677	157.625476436	107.793317033	128.610536071	160.040491496	164.953488809	129.760813192	117.683563784	144.269532467	105.379749544	200.217536087	159.205624664	138.054768242	161.788998449	158.455857628	114.180714546	171.177804932	139.16389638	250.366589059	170.744333961	126.911077502	136.652627483	164.623661858	118.531718435	159.861484976	165.27707955	197.205796616	167.158437868	161.729123095	104.275208874	181.02227338	170.005325237	89.8646455451	127.956394581	137.28873823	129.998806399	139.810604139	159.365447364	154.242060519	121.856473543	235.815620098	145.648336226
UBD	0.162895105583	1.75281180848	0.405824511861	0.125027686191	0.0401256690911	0.282560421543	0.280774668399	0.0835976382752	1.78998954695	0.097293888715	0.450866147381	0.164852887592	0.691533955964	0.288892187878	0.0969354047397	0.738318368153	0.169056603788	0.473432066122	0.743905954778	0.011920413306	1.93309233018	0.0122241057004	0.065358383514	0.289903471876	0.426131472515	0.661880425323	0.190507781268	0.936260523176	0.615533569099	0.178028702498	0.185589968613	0.374281163036	0.709673249873	0.0294500167519	2.40392111099	0.0766944344809	0.057801542026	1.44245491815	0.0966979525231	0.0557826046432	0.125789174253	0.310059449042	0.690633885096	0.0654884422315	0.0534233266766	0.553722327186	0.0438059879692	6.74302667993	0.239505370768
UBE2A	11.6330253719	13.6155373877	10.0553139683	12.8248197722	13.6901238461	11.5091369093	10.6191014011	10.1583584588	14.7234082055	11.4137349194	11.9100981827	10.744006778	11.2764668569	11.3301654385	11.0897992827	17.8597126371	10.3767425523	10.956172322	12.3134438409	12.142120341	15.3118971798	9.32096632287	13.3982828024	13.5657282821	11.4889979074	13.7547266336	11.5501464405	11.8914230673	11.9055532268	12.7886650744	14.6102044459	15.2159654758	16.2857739421	18.1024078568	15.2566966086	11.6375445853	9.32748556098	15.4475592958	8.74594125443	11.7187629217	10.6281528758	11.750292782	11.7252545255	8.65537877117	9.35199500204	10.5372732228	14.0131724388	15.7429191273	12.9809308295
UBE2B	21.5549859525	11.6208430265	11.9896775871	9.3741891644	18.4750968122	11.5167025804	10.5103516608	15.0595087001	13.585302471	14.3132229604	12.1871859262	18.204464102	16.942649904	11.9808813371	15.8622627171	19.6403247386	14.4535829135	14.1751329247	17.0934745634	12.1936627923	10.6797827053	18.734268441	15.6671502613	13.7206919027	14.4922920727	17.4018037609	13.3169470119	17.381215486	22.3638252377	22.037662119	12.5295955267	11.0822127964	12.2321439745	18.7540140709	11.6955656505	16.2439965793	11.7938022217	18.6927922387	10.0926688265	12.2647093508	14.0347465176	18.31952174	19.9137570085	17.244906727	16.4220265192	13.8016226731	13.3692520949	15.8352489904	18.7537193157
UBE2C	0.292587349928	4.38031096206	14.154329852	7.97887609969	5.12138953935	1.38524917081	0.598967245098	0.862069766891	18.8796148818	1.10199325369	4.10967402335	2.5081738714	0.739250494824	2.97909398159	5.89934099265	4.0484442466	1.6817784922	0.64027453297	0.257232855775	2.71039238873	7.18236684344	3.11008434822	6.83651995051	1.81740095773	2.33502770411	0.745945072396	2.98633673693	1.4431054272	3.18413696456	1.4379194027	6.2434716766	4.19436937627	2.39019546664	43.8487047439	2.81434011585	1.7179016582	9.58821283108	3.6950574739	1.94528308751	7.41836347037	3.52996114784	4.27035907268	2.74492747287	0.525868117188	0.0752606999707	0.901828270729	8.56564893525	1.74121829029	2.3888332727
UBE2D1	4.66032570102	3.46550411032	3.20022289052	2.9531873029	3.97253907943	4.82389242897	4.13990178534	4.6712614454	4.75036073858	5.56399914512	6.16309575424	4.30510289387	5.04201209085	4.62661087503	5.8250344603	6.25139854721	4.63486596644	4.80519287112	5.02412482084	5.88774038827	5.83260066598	5.69849866038	5.12046655867	4.33153847556	5.26921130054	4.49922997324	4.22847685028	4.90293419682	6.70236598887	5.36622565389	5.13310655328	3.61794387573	4.03768030195	11.5155648119	4.88524308866	4.89056823936	3.9336511121	4.1949281832	4.38413426755	5.357370311	4.8754707599	3.71942631374	4.76983016233	3.6042219818	4.27010126591	4.5902552714	5.94644714599	6.71890484937	5.20286370695
UBE2D2	25.4446644155	21.4126053405	23.1619366746	20.4755777805	28.4930728761	28.3736034995	23.3041696403	23.0600840954	28.4466310563	26.3741843917	26.9942929838	25.1415681646	26.8276841521	23.7515133239	25.1823437924	34.362681845	20.3052091946	29.1861981928	22.8172792918	28.629638117	24.771403144	27.632683751	38.2393963306	22.1803093257	27.0941005089	27.5025710822	24.5855561422	26.6836262502	29.7136956016	32.4463596155	29.8292869445	18.611999682	22.1772583554	36.2837581461	22.7037719046	29.0295282228	23.3493278894	26.10038	28.4472758817	20.4904074753	22.7900871123	25.6795716407	24.6598346918	21.9102946356	19.8469661728	27.0076321837	27.8346729697	19.117636687	28.0402461934
UBE2D3	26.6484133942	19.143261604	19.7356258697	18.8001598019	20.6777089173	19.4584003759	18.9530728904	18.8040570576	19.7796426502	16.2949319934	10.429242093	19.9323169599	17.2100865809	18.0100927334	17.8258217126	21.9741216773	19.7274127896	13.5439938233	21.2580114851	11.9550179023	19.5460330008	22.9316392423	19.4439422143	25.3880311862	19.0532024942	24.7419216206	18.8817224447	19.2456991804	23.9964218342	21.3865964197	20.7847088438	19.875627287	21.3019092708	25.7283217036	22.1319051949	18.918785668	21.8024615136	26.8967230115	17.8424038804	19.6960109417	17.0355882672	16.1022423596	23.3142753923	16.2093113896	22.2253330567	18.4784306678	13.2493064685	25.2482474022	20.2744170547
UBE2D4	7.52807045853	10.6808292589	12.1727730119	8.78783740033	11.2164909803	7.05458286484	9.05988164092	7.4192699986	14.8891927955	9.07013968445	10.1317222945	5.4434041053	9.36795426939	9.52538288641	9.83710277507	18.4518817656	7.17734117195	9.03015663926	8.29401760527	9.73255081542	10.5719987912	9.82262009144	9.27815159186	6.78658922212	9.31988194221	10.2940499128	10.1457896712	9.2980307051	12.0898106758	7.0486850415	9.66091279027	8.50427731372	8.63464860447	15.9517456057	12.2390405765	9.37058963213	9.03860115671	7.84867068252	10.2635120635	9.6063334319	8.72386223355	12.030791133	3.96183733401	6.13606763986	5.25305952674	7.65635675585	11.723258799	7.09818553286	8.1533055575
UBE2E1-AS1	0.568981297456	0.479148259818	1.32798947203	0.174685211941	1.06518694568	0.355307018503	0.990066680201	0.490561256788	1.14172603633	0.67968160047	0.73208971704	0.0767759592169	1.56295771803	0.855700145802	0.735221048141	1.1638089418	0.654095611967	0.41341633666	0.755901633881	1.0659117132	0.641212063543	0.666088062929	1.30126609388	0.523183231139	0.759621562498	0.585681937626	1.11308367364	0.923376853494	0.825606156846	0.469836103036	0.777903454558	0.219295427268	0.94577257271	0.308600593277	0.984444158541	0.857242676409	0.444172903602	0.514121929604	2.08059689672	1.06515138866	0.562397254143	1.22317116386	0.903342926663	0.251621241569	0.398088473676	0.245302219746	0.65284810862	0.518068393105	0.646951825427
UBE2E1	28.8583464099	28.8213237689	36.4651174182	28.8035684193	32.4570519733	37.6085531168	34.6835571078	29.2358672232	39.4774318343	45.7575627372	36.6002322857	22.3459501338	30.8256640115	41.4383307898	32.2158767636	39.7574088806	32.2997359217	43.5853896412	33.6648409452	46.4640221706	35.3534630854	38.0300358758	51.2380598257	30.7111971583	38.2427494469	39.0314303155	33.7011893354	43.3606886529	75.9544235441	32.4347305218	44.9673747359	38.7956011216	32.291244564	39.3383101531	45.3605751042	56.7282397771	36.7344547393	24.9829139091	65.5214945579	50.4311160124	42.0473475864	37.7356494337	34.210981007	15.8281027125	21.8317824973	29.0312678746	40.532889291	53.564194613	37.975765898
UBE2E2	13.1894348476	8.0123640542	7.67295769593	4.66992155624	6.54115813387	11.6421711719	13.5657199474	9.97523073615	5.92356109606	12.9016272874	17.4573200152	13.7242420646	7.19175807423	13.2247643366	12.6527138576	10.3268411943	10.3276338456	9.25421231357	9.18331596305	12.878335389	7.69243195922	18.9614174502	14.3163257055	11.6503555763	9.37181801559	8.07950332545	9.68881822713	11.1996577864	28.1367200274	15.2628104224	15.7987740575	12.4305089828	10.2512152547	18.8709482724	8.3757287725	12.585236943	16.523172814	6.29423429769	15.8019162908	18.6994002024	14.5085479476	12.3349657407	13.4309615288	13.2522383696	12.9480586289	10.5148212661	15.6202733606	10.9612155529	7.9518124015
UBE2E3	17.0485781899	22.3143494935	22.7996294369	12.5711069945	21.2067940221	17.2994030247	20.9471088462	17.4283332746	22.3797907022	20.9738265277	23.9429799078	16.8014231438	13.4675215147	19.5872673653	26.4700402542	32.9196755998	19.4657553606	25.1295168909	14.5143665309	24.5682364544	17.8018256431	27.1562311464	21.3874482937	17.8116860517	19.2713271676	11.1561693337	20.718960565	17.7804655946	28.9149140482	29.6383557209	19.2847141909	14.5498365443	21.3726355676	53.0252009239	20.0234654992	17.2944853383	16.2887438168	17.1134640931	22.2454208974	19.2193182146	19.2612546972	24.3268296591	17.1493451965	15.3122793553	14.057139367	18.6899740111	13.5232802893	19.4672148414	14.7699543717
UBE2F	6.12610804826	9.11533230643	5.71670417431	6.17313137478	6.62791219502	6.14938618965	4.6364321813	4.81584335253	5.99840419579	4.52680134635	5.95713431373	6.2437804266	6.14015942402	4.57627039072	6.48920549138	9.25973058294	5.20667275391	5.92578763726	5.14736149323	4.72070868876	5.91413066379	6.01673193916	6.24866937551	5.13063475723	5.114392473	7.10183536275	5.05955533128	4.54854246952	6.71295275089	5.46426574342	5.6979317171	5.0012365321	6.28960573415	5.24975387104	7.51234312028	4.17030964123	4.50323180518	8.50184437464	4.67764822804	3.96797979532	5.35251932454	8.62164182193	5.01645212543	4.90894053852	4.11988224004	5.63591355807	4.40441403908	7.68241286641	4.69738338391
UBE2F-SCLY	0.0277100124833	0.0734621791498	0.025433808671	0.0319026044343	0.0273030374347	0.0480662250731	0.0500368538646	0.0284415126151	0.0198583245309	0.0595822293145	0.0538949332034	0.0233692082436	0.0276791829194	0.047177586212	0.0753812009494	0.0644076936064	0.0442432956104	0.0604014854313	0.0402644786592	0.0283888653662	0.0520462165297	0.0873363570654	0.0611494672673	0.0493153480328	0.0349947048121	0.00750614525119	0.0294610838296	0.0749491071485	0.0251299526614	0.0269194504768	0.0441988754671	0.0164306577503	0.0631469940263	0.0150291869527	0.0564041281668	0.0456625940505	0.0442466733678	0.010015320469	0.0263187917102	0.0569349213589	0.0213979393448	0.0124103699202	0.0449936489721	0.0278505229678	0.0484683618966	0.0275688157404	0.034775144753	0.0233615724706	0.0543228665676
UBE2G1	9.63062582734	11.5009109997	8.8056427595	11.6023847257	11.9683802968	15.7360973991	11.7733924123	11.3913615479	10.3299381673	11.8130728609	12.3819286535	9.89277432728	8.29017140369	11.0030104736	10.9106254522	9.36199669343	10.7816495845	10.6546543591	12.5555715195	11.4473522686	13.7881976387	10.9280946491	11.7938043908	10.0262861335	13.1187023331	8.52240190947	11.1527045545	10.6436524925	15.3304337783	14.3203959374	12.3735150415	12.7538908416	11.0390746219	19.282059459	10.5907324955	11.1164983768	10.7900859846	7.51506488782	8.99890021348	11.3861689446	11.4651940993	7.088982933	9.90246871858	8.28463781995	8.77656159569	11.8989140627	9.85422728527	8.7910693487	10.7371856529
UBE2G2	12.2230860425	13.3973049112	12.4996404167	13.253873967	16.1082700841	10.4889312215	17.6612275732	13.2517622881	16.371384984	19.0559905255	17.3227004137	10.2961985924	11.6468928956	20.8018720282	17.1818192339	16.7901651151	14.5107469781	14.0340006284	10.0322013027	19.7343894415	18.0348901316	13.0717782689	15.5590285245	13.7042582852	16.2471524342	13.7894024853	22.1815283564	17.9078200501	23.9740360652	11.0798288356	17.9427341668	9.91759939404	13.5690746046	19.6501330305	11.5721699804	16.2998667069	15.9031695264	11.2394792084	15.6755469743	22.7397521046	15.3333989787	19.176163273	15.4257631731	10.7145048209	13.4199811194	10.7003145297	23.1683316468	13.6631617483	15.7657230688
UBE2H	28.41465183	50.3944065658	50.4703135567	36.0918176746	29.8192353035	40.0266375868	30.5993308951	42.0034999509	57.4685527687	38.0743681672	39.1921514273	25.3289678883	31.7692184719	29.9621495493	51.6458703465	42.4957770675	32.3096148878	38.6810848115	35.7292940008	43.4011021798	38.4430245585	30.8055361892	37.5534757243	35.7711986168	31.4803820726	57.0626215872	30.4620647124	32.6722689737	29.1248760184	38.486133375	38.8228750883	37.1894230969	36.3445777237	58.1547711587	76.3754869112	35.5143825586	28.662873177	41.8184010676	28.6554851684	45.7012748016	36.6538967992	20.3931627198	32.6301797933	20.9342560267	23.3574690749	29.8453887658	30.4832931337	42.0960587731	36.4256619171
UBE2I	10.8551626325	8.31332580767	9.80846030376	6.98375829847	10.5335063417	8.23628597027	10.7240178541	7.99706633158	10.6084261144	11.0096312952	7.83603382529	7.55517400139	11.9714789645	9.49831548874	10.2082668579	12.9265222949	7.7009732237	10.2296739529	7.61582708318	9.81684768777	8.31524210323	9.21579483866	8.53283441963	10.6002140704	10.7281499014	7.7603103555	11.7750159687	10.5827090053	12.6365054345	10.0278568615	12.2033889078	6.1369117818	8.4028162149	14.2200968298	9.37921135521	9.07397218419	10.0957523538	10.4106509021	10.2819285582	10.3742850197	8.35314844572	11.5749843134	11.880131628	7.87686106124	7.94161107769	7.97039699102	8.41912860171	7.7686291664	10.0597204692
UBE2J1	15.3540597841	10.3372255529	13.3973794074	13.614269121	13.7814229418	16.2234601828	18.7342370625	14.4545733861	20.6413396558	18.7752076635	14.8883085971	13.8642975668	14.7443184587	17.6030131379	9.98599939972	20.8180979453	15.1769664234	20.5998210093	15.3534370093	17.6511811786	22.3690204955	14.2044165228	15.5378930354	20.1789006645	17.0336987871	13.8917489936	15.8723340315	17.3735830238	18.6532784982	18.4395176738	13.1481278155	13.2738889051	10.2329690832	16.4314206053	13.6733664755	20.8562871944	16.1689102343	18.4310962071	10.2660542122	19.4627848129	16.9625206085	12.9767340748	18.3519025648	9.83162412543	11.4743550859	13.1541808866	14.7550140158	15.4082476487	16.3730449415
UBE2J2	7.53436533182	7.35451753449	8.41829071402	7.51342895137	10.4274411064	4.91481231697	5.25572315863	4.87908957973	10.7406268446	11.3030473179	5.54903309175	5.79950149488	6.80341334198	5.90197911211	7.86176872929	12.9312865568	4.93790671299	7.69419040882	4.88698146596	5.6922756315	4.95346793174	7.36288861681	9.32912208867	4.77335571981	9.06423753738	7.87868071987	6.35245241548	12.8319726927	10.2066700028	9.07168913495	7.09844606478	3.65978779112	6.8658639364	11.8075442164	6.16065770533	8.22256869015	5.46698073742	9.78575665594	12.322397397	4.40955649421	4.1002438922	9.86229341703	4.78301013123	7.11179535318	5.96486408131	6.11579248119	4.94832576451	7.4925352234	10.8254970495
UBE2K	18.2595048012	15.6597283634	13.2664727254	9.34104608348	13.4176144546	11.0354874995	13.7381799994	16.1644042721	14.2378507671	13.2031721002	11.8971533604	25.3589236741	9.71604626454	13.0807166026	13.7554837607	14.8618573327	15.1140496415	15.7722155256	12.0743756531	9.74837991117	13.580855576	29.1313909829	17.8559571051	16.6299322062	13.3840806166	12.3591436438	10.5954751836	13.2457632084	17.849069923	23.1950072116	12.9157384475	12.2557278602	13.5174368271	24.5599551714	13.7749607984	16.3674002053	14.7103106105	15.993373601	9.1343079863	14.1502547353	14.9480659878	8.01716403713	18.3663731969	18.6074202523	14.3157301876	17.5520978395	9.94406227641	15.2923517173	13.2264165883
UBE2L3	26.0664000962	30.3758893597	20.3923839835	24.3756304573	21.342360376	28.6016081018	22.3757289191	26.4135690353	25.0174530848	27.3131273088	25.866764848	24.8817220982	35.6113278166	22.7656437937	29.5327533198	36.7652724965	22.308529042	27.6249923467	23.4296147764	25.2431337217	26.4607634671	25.4881012306	25.1886109793	23.4345878541	28.5908405598	26.7315189119	26.5265817934	21.057467197	21.2335986802	33.603038715	30.3760826968	22.9242352096	18.1358397187	32.8462528421	31.1308021453	20.3801321719	23.385369861	17.5252190163	28.7999961415	18.1527903187	22.0204699622	41.9188295113	21.8491175799	26.4721542895	21.4248976118	29.812140128	30.0491500287	25.7020635998	26.5316744345
UBE2L6	40.5694542289	61.1523517806	33.367795898	35.1361374135	28.4093572572	38.1866905462	41.7017537967	30.5328635124	85.1355387306	45.9522180628	51.1018166378	20.7103412081	46.4112620891	40.8905340085	39.6768732465	66.6522005877	29.0371246209	45.6588217325	50.4659172381	37.8521466061	47.2158702096	34.8126728591	43.7278152727	58.5271553822	35.9946559179	149.623628494	41.7728533295	45.0695044606	47.1557213434	25.8473132142	48.2349004218	57.7825829515	50.2050303656	66.4066711943	55.4701032747	39.8335689951	43.7552674369	41.8593441668	81.1509903982	47.9032080601	35.0202843874	65.0444603322	41.1278200471	26.0669486025	28.0003237866	41.2146893703	48.0289091362	110.557222159	39.2310742113
UBE2M	38.0050917799	28.5406123983	23.2174339154	30.6825606773	43.6999764735	22.8889604958	18.367209627	25.6482485165	29.7427486267	22.1451624394	22.3390343307	40.6557217244	27.1197414328	20.9922222428	37.7591346871	54.0137129784	25.6620296655	36.7415539264	20.134344128	26.3537356732	17.313203258	46.6481220196	46.861862817	19.2758100929	35.286236341	39.0708388604	24.3365768905	46.3786743072	43.4411925532	55.0876378054	30.0566147005	17.6037762034	23.5737991836	22.2651535852	18.9626920675	33.5903297622	23.1967595299	29.9454936852	70.4832801853	16.4587321408	20.4464497623	44.5994025876	25.4115823631	65.1306610957	39.9721538693	39.0301255327	17.848830743	15.9879278372	44.5610533791
UBE2MP1	0.965819889645	0.627571289795	0.379921645888	0.586862909752	1.22919515578	0.307143178217	0.317093054077	0.42957026417	0.845964625016	0.269203345175	0.52982865103	0.977427757157	0.80395444934	0.274058887177	0.711581404871	0.86054533903	0.668234648428	0.748539135818	0.233900016938	0.471181427767	0.577196842654	0.797256173782	1.48547722385	0.405842898243	1.45205301136	1.43892804465	0.581883188439	0.761925809717	1.16785743641	1.21192589658	0.293434612192	0.357926942129	0.496294850911	0.494733508689	0.682618142019	0.757880457098	0.514065896037	0.843608652779	1.18488396588	0.440986845434	0.52207081467	0.36046483541	0.435620328684	2.39443605283	1.33739632224	0.987590167499	0.144294269462	0.379986595131	1.38849246947
UBE2N	17.2999721021	16.5198706946	15.2215111489	11.3462001975	14.3533339526	13.4488439018	15.6044869044	15.0924394444	14.9990378163	13.7659755845	14.4986608844	19.0419197634	13.5812388054	13.9235306514	17.6074858158	11.1311011711	14.5168047083	17.1280267743	16.3111189261	16.8990959035	18.5243669143	19.9430619958	15.171623633	18.9402618941	13.4094281363	12.0159328661	12.5914623312	13.6318620275	17.3370817854	19.3685263683	18.8767763861	13.1909790428	15.7582659078	31.6011011267	17.458647698	12.6067593023	14.0764273246	20.0191222811	10.371903522	14.9243693722	16.1095661223	9.54751692385	17.6135889053	15.1791036675	13.0333572546	16.5491062523	17.2395860399	9.72025505013	8.59917373219
UBE2O	16.2033249023	8.29418075463	12.053550364	6.81940351754	7.96245605992	9.69313877485	12.1531106403	13.419986223	11.4731991596	11.1804598736	9.72757871734	15.1082797891	6.35045756124	11.7769382219	15.6550700051	10.4830835877	10.7852671964	11.7880890348	8.37680508305	13.5180728535	13.1993984844	16.5643356255	13.1699187755	11.7932507645	9.73360133573	8.54493219759	10.7392205559	8.31569434519	12.5753241867	14.6380439072	18.9361557089	10.5202795289	10.404601368	16.2385581321	6.98206980305	8.77850872471	16.7851587638	6.18273881298	10.0205942677	22.404225845	11.7951082102	10.834831081	16.209671151	18.0577119262	15.9025719494	13.3670525482	10.6633286771	7.49862077769	10.7188743828
UBE2Q1	24.7025671126	13.660572459	14.8394053107	11.9337476677	14.6384487178	14.6522280404	15.8956134144	16.4226666353	15.1769428641	13.2776298856	20.2521622077	17.1292589702	15.5467903788	18.658913921	24.140004188	20.6870592796	15.9294524852	16.9314029775	17.8257718818	20.9854650678	14.4158843388	25.9748526698	18.5294669227	18.9490313721	14.9591820327	16.6739519073	17.5407299838	15.7109431564	19.5403047194	16.5152866557	21.2838822139	17.3504103142	12.8775920141	23.0224497396	15.2810657757	17.1802629454	19.3126467765	19.1678394928	20.628064578	17.622870131	16.6110182132	19.0203458934	21.8689570918	18.7117563739	19.0034985707	17.157115568	18.8324654931	17.374794763	16.8013928954
UBE2Q2	13.3420796671	7.27246293715	11.0662535485	10.5139455548	9.24531562295	11.6613940328	14.1900925279	11.7763810738	13.9841115	12.4592907066	19.7138347375	9.63351929081	11.9153062079	13.4773485502	11.8209677526	13.5692563843	9.45684937843	5.67124788211	12.0610659973	18.4338113096	12.3699308513	13.508373038	11.7715971594	15.3185799827	11.154270147	12.1965214584	13.3226049787	10.2884285461	11.5613439534	13.4861415216	10.4534176163	16.8070177057	5.69364402983	9.22469021607	8.26903627801	14.5221070972	15.1529923607	8.44001352048	9.95440654684	14.2564185807	14.3157713687	16.773499331	16.8684133506	7.20729888765	8.44735318447	10.1870961014	13.1610458548	12.6299319916	9.85858490133
UBE2Q2L	0.177421823415	0.0276684736984	0.0697918855173	0.13617744979	0.0437040103227	0	0.11650045407	0.327789857814	0	0	0.159267129568	0.0598513990689	0.310142748493	0.176206866338	0.0301656985262	0.0824779884058	0.0566562442786	0.128912989949	0.147317502795	0.155801474111	0.121178838996	0.0798853881545	0.142373873506	0.184191342477	0.0640183692383	0.0480603889329	0.0754534371428	0	0.107268134607	0.043090002141	0.28299680785	0.15780346146	0.0951336300431	0.160381604255	0.0300953890269	0.167067836234	0.0314780942797	0.0320630750486	0.168514107243	0.283533626406	0.191809584548	0.357575337731	0.224066568528	0.10699289084	0.310333499519	0.235357024156	0.127233423975	0.149579607302	0.0695637509753
UBE2Q2P1	0.206028733108	0.399325614584	0.339616719507	0.310620853514	0.261003604201	0.127635961693	0.623275492764	0.42897705646	0.689033687264	0.534417735008	0.550437012789	0.188647312025	0.0881997899874	0.897813148512	0.380320462403	0.307852930461	0.634416206088	0.538914583114	0.250496076271	0.443690623055	0.397023854061	0.393150484633	0.537321743854	0.475795559873	0.838985416803	1.02848912766	0.469389109885	0.577161695715	0.471562559167	0.193002526212	0.221319739498	0.349042230799	0.268290752545	0.367160838837	0.24962764502	1.02545660252	0.381200977502	0.1436123039	0.0838648997813	0.981029579132	0.590933118808	0.131818922524	0.881474645587	0.473310749373	0.643519017037	0.248902963254	0.949809353507	0.620347606746	0.940509776111
UBE2Q2P2	0.703972493688	1.10154831244	0.888645718595	0.540323490466	0.67012030491	0.331151674628	1.95868351014	1.03852151777	1.42514256236	0.718359330791	1.23531477936	0.563506568592	0.560167722788	1.47617522788	0.705974916506	0.199681210744	1.62313267807	0.27048794581	0.891648120019	1.78820337007	1.14905955969	0.179078206151	0.67023172528	1.01927247632	0.818002909364	0.749845701616	1.29901939008	0.645451205767	0.966656480947	0.370922455088	0.52201305673	0.622593495024	0.358276840691	0.94914784448	0.518127409144	1.11230703205	0.999187680527	0.983256111707	0.249319119853	1.50363439211	1.45209530919	0.3633796454	1.42075632805	0.623596480575	0.834805478489	0.53814922801	1.24069735737	0.547227518595	0.860790479724
UBE2QL1	14.9093924359	1.8997224033	1.86352579377	0.393517184648	2.6622596031	3.52890934435	8.92474572422	12.6675809178	0.195961228866	2.80748648969	7.02326721223	16.4929770569	1.32642241497	6.65149870372	11.2834107053	3.8182035543	10.3996033915	4.28254506887	3.94632263265	9.27764635482	2.07653849379	20.9117382622	9.2693653097	4.49535614304	3.37803298427	3.92202609654	4.06863914411	1.35900596127	1.53748508152	18.3441136124	3.10758945475	4.72427082754	1.48177184793	2.04664313777	1.37756989883	3.31188668593	9.92229344157	0.559629520926	2.17184900529	3.96091381323	11.7317213634	10.0252977678	13.1570726406	26.7091547322	14.7834608643	19.1657870594	3.07005528147	1.48692593647	3.04747883906
UBE2R2	18.1683756848	15.161814351	23.7074214778	22.1658708445	18.9076633047	30.2130903039	26.5667563988	24.3510996376	14.4332982955	33.7544660656	30.1352234583	22.1153857051	23.3728794143	25.9944013816	30.766577033	29.7841880531	22.2529391063	27.3222524904	24.3038722245	32.964488637	30.1747650012	24.8730883174	19.3868843981	25.1810066744	28.5272294438	21.9046633219	26.4990989951	26.4216639028	44.0167617214	28.9154534122	30.0450939806	25.3751903046	28.6257151164	31.0027047455	22.3292351153	29.6233617685	31.8391460899	21.6650552174	34.4763012008	29.4820898792	25.1185762809	25.5032188214	27.3241737618	21.5392048977	22.3354254372	30.038068308	22.1979471369	21.8260836737	28.0594735854
UBE2T	6.02692771512	3.88917419028	9.8537841594	4.21114378533	5.42647869016	2.27833906847	2.51094030302	3.19113771541	13.3845107338	1.50941647597	6.70370053768	6.89859027352	2.05517933176	3.65626293143	8.55105498269	4.57938701542	3.59697993312	1.82412486003	1.67385189855	5.20732901861	5.86229657093	8.85840193092	5.58683769124	2.30549252053	2.3546437095	3.55791284906	4.22471942117	1.82688448674	2.81455469808	4.84550108583	6.97079407367	4.39930861264	3.90025551339	34.7174218608	5.33019011176	2.32879229658	8.53960795998	9.20908717127	3.00034225496	8.55921651095	6.18828405853	6.14313311051	5.62420612151	5.93216139214	3.18073624947	4.23181321615	8.33113110725	2.78937175299	1.79265459673
UBE2U	0	0	0.00631595046665	0	0	0.0167107278682	0	0	0.011506591744	0	0.0072065920978	0	0	0	0.0409485407089	0	0	0	0	0	0	0	0	0	0	0	0.0102424551508	0.0162855275666	0	0	0	0.00714036337217	0	0	0.024511859289	0	0	0	0	0	0	0	0	0	0	0	0	0.00812189597864	0
UBE2V1	1.44248214112	1.55603292401	1.61192022514	1.74888249962	1.27192457938	1.30366915619	1.72241375455	1.58806709884	1.65927059079	2.0238542421	1.63028429878	1.74806334043	0.858102066362	2.2264677478	1.55588136471	1.08486458266	1.66061121799	1.7810916224	1.28164392843	2.39355862279	2.20888550353	1.67680833562	1.64045405155	2.01122790024	1.92280992372	1.51817162591	1.6723476004	1.03752128362	1.60535958487	1.29422046696	1.66648081696	1.50906792952	1.21684363882	1.87701069305	1.43380979602	2.09368802075	1.93002923931	1.21872293958	0.746115621467	2.31148926783	1.79358966553	0.333306525893	1.710655172	1.31497475442	1.67937894346	1.5204476539	1.53847999632	2.03254408355	1.63186770618
UBE2V2	13.9983696918	9.04553859055	13.018070727	6.41619761865	9.88735421545	8.47131199987	10.7801718228	10.9881110331	9.26834540351	8.42417500619	9.57838126692	16.1400360041	8.33679831455	8.75431317627	13.001909237	10.6286734275	10.6178484538	10.4330262395	8.35989474925	10.6900267161	9.60205638076	18.0326006609	10.5394598277	11.080976178	9.28228074731	6.93035028066	7.92238246089	7.70296085901	12.7132225092	16.6358261384	11.7939081849	6.46464676888	9.6599769468	17.7675771631	9.33882791449	9.78039796664	10.0698690445	10.1431727208	10.1705635894	10.0508752521	11.6407122236	10.8491403119	13.2646807724	13.2436445975	10.4345235071	13.0247943493	11.5330569597	7.58830978924	8.18413949893
UBE2W	5.33976741793	3.82604463563	4.34592561134	2.62391024788	2.84539550771	2.85518135966	3.00261657093	3.99270965262	3.13165122462	3.31353229517	3.18829782303	5.04171000701	2.36410367776	3.04698308969	4.16805330386	3.32783711965	3.66222784284	2.24757316152	3.47743856709	3.29995463644	3.68197703023	5.67025430528	3.84531627468	3.63428073894	3.07327259467	3.39021367323	2.21599855301	2.94388590789	4.87276417076	4.95088007327	3.15143608528	3.4766295721	3.48726240365	4.42500432948	3.38515518217	4.09267953111	3.0672095771	5.34019862256	3.02034193084	3.37976716889	3.62514990227	2.40567648406	4.53176131443	3.85688380941	3.62226023182	3.53363068287	3.50449349495	4.22550707292	3.34330351215
UBE2Z	13.9425242195	10.7299091269	18.7438504815	16.0018622721	14.3708099537	17.4473128179	12.9419034101	15.9375053886	15.5613082639	11.7983274333	11.6133135573	17.5753222427	10.9871212747	10.5894327821	14.9244754132	14.2005361873	13.5361989932	14.4443543208	13.0398780271	13.4169587247	17.2218342291	18.525962599	13.2382707122	17.5830260267	13.3544454773	17.8208974764	11.8359661038	14.3342365868	13.9469271605	14.9762137408	19.3776250833	13.4387993377	18.7931087031	20.3964197064	18.5468523864	11.8681471198	14.7273817889	20.9553346037	11.3752661006	12.8867092818	12.6489159413	14.5495462247	16.1754240594	17.9913700626	14.730605562	16.9336167421	7.91273355291	24.0592441277	15.4917191698
UBE3A	7.99668250675	10.2369966435	8.03612099443	5.70891493706	6.2870778093	6.48952865076	7.4890528697	7.30610391243	7.00117332662	7.67975741026	6.90542441233	8.78384901176	4.37063966956	6.67765232174	9.25344723972	6.59707543605	7.89683602447	8.90723241279	6.30245274023	7.33222535415	6.8698725736	10.057741917	7.43293021459	9.80357872426	7.23829791112	5.37080769117	5.89281019418	6.01912323756	9.3555891969	8.94542365116	6.30618813746	6.75384553813	4.40381950016	8.51862133803	5.96185666413	8.37494620363	8.88573683217	9.13925444276	4.88836996665	8.54960154505	7.51647084864	4.59833158855	8.88370268571	6.70657919754	7.41312905476	6.91223736825	7.04044680906	4.14625619879	6.9462976359
UBE3B	4.65310922101	5.70534014778	4.26669055773	4.64912634892	5.47440370979	3.77978736544	5.11990400928	4.92261534492	4.74679018494	4.30235560371	3.52070351504	4.89729879486	3.22940748752	5.10893991376	4.69603112892	2.51176040496	5.50082404751	3.78020754004	4.93204874482	5.51471076022	5.84264117666	4.2232660615	4.49555252142	5.17384946657	4.22113314577	4.6200224566	5.00535368424	4.69675504297	3.85343093671	3.24436608829	3.07148491923	4.67712665244	5.33594202423	3.73642387314	4.56931527202	4.02842705826	4.78933908825	6.05520943382	2.48322174627	5.76022024777	4.22616776648	2.50904135014	5.43583834755	4.12864713609	4.8730713982	4.04468265669	4.8982186244	4.25796315431	4.38050252102
UBE3C	7.21615158871	9.96858196049	16.0003877547	6.53730038869	5.80214346241	6.22447970172	5.97257836266	8.11133739681	15.1530431477	5.15715859893	5.22214519114	8.25035956624	4.77903833863	5.53257617005	6.78023805246	6.47032215324	6.75203556408	5.77273767178	6.18707946881	6.73452153483	9.06039853258	8.55191275348	6.55736692089	8.46770467094	6.18114713556	8.64605354379	5.43738172736	4.8243102284	6.98402813451	7.92678912379	5.06528768944	7.47298659	7.29967204912	8.24261250855	10.523721035	6.2344298556	7.06499878872	7.71861847617	3.88977896993	7.86773303999	7.00718691056	2.87922264683	7.47184933253	6.65727482912	6.7434762612	7.48986715529	4.91320422504	8.47919421511	5.25014302785
UBE3D	0.900012017903	0.235363771181	0.459337721348	0.499494796671	0.716256371866	0.482763362697	0.525058290592	0.594055747772	0.466378683638	0.671534775656	0.619403998506	0.490446364437	0.636222945521	0.662037518745	0.520275737844	1.04597026663	0.669866606677	0.754546238478	0.675445220727	0.755887315502	0.602885571162	0.78761362179	0.708334514166	0.425078786776	0.579549465904	0.513849291308	0.600630128823	0.837968586248	1.30594004854	0.561591984425	0.567915753187	0.646552421268	0.644067619755	0.43807705948	0.401628002858	0.736663597257	0.739439831516	3.05276178106	0.591802358169	0.711241295517	0.643675047802	0.620130308025	0.791892444022	0.539962141105	0.578229111386	0.555623309412	0.737268342716	0.553322899542	0.852335461786
UBE4A	7.3508645798	10.6593594347	10.7772531975	9.70049481661	5.89978220007	9.5515176316	9.75083643837	10.1566172615	10.330133727	7.59093548048	6.14346633836	11.0339230603	2.95859149544	8.39312287916	7.10287060537	4.42169688345	9.56354560272	9.53566406909	9.75345591139	9.67476768312	12.8435242002	11.1477653861	9.63412240693	10.1491582445	7.19689230524	7.30842407108	6.83631547602	5.92647584656	7.12225505973	5.07793003181	6.66012010888	19.0692980801	9.84481531291	9.7360608909	11.0439643196	8.98513612173	11.8284491961	10.376788097	2.3432519565	10.2719221486	10.4462553231	2.57768535358	12.3026087858	7.60193492268	9.01327453215	8.8225241175	6.84278709424	11.0462083393	7.75959523311
UBE4B	5.49697144959	3.73902684315	6.94767974802	7.96923773443	5.73399679693	6.744834583	4.54886220534	6.31355777005	6.69135034248	8.3188619796	4.62613316029	9.55065849114	3.2286328031	4.51498105513	8.54876332151	7.22313091319	5.26992760959	11.2079958795	6.60378788276	4.59502549805	5.92062774857	8.85500530441	6.50865640974	4.13555628993	7.49283533535	4.86053330888	5.44681152605	8.95885283648	8.27706803537	5.97851120634	2.85100593435	5.12997247468	6.0925804941	8.25730171437	5.8981258612	7.42063604876	5.92819624912	4.1120472237	6.80317555118	3.79969493793	5.08553862888	2.99946391034	6.1805145377	8.23145882919	7.98414777632	8.00602577041	3.32992855633	7.29557492241	10.4121723855
UBFD1	8.32537342512	10.5980109493	11.7393638477	5.4636402575	6.44203906839	6.4144067849	8.50186359847	7.90940349581	11.9965223683	9.7058753351	7.77776657055	7.29407243589	4.14522980957	6.77383435026	12.6932247531	10.1088693382	8.15605057988	10.9892019624	6.4713772442	9.31483971194	9.08005806624	11.7058555276	7.9357411431	11.3402127583	6.86233615404	5.93501473343	6.78631400233	8.21337408208	15.1314591223	7.49910020553	8.51276143546	8.31536115583	11.2386548184	17.1816092512	8.79032226275	8.16596627794	10.1746557584	8.89725966299	7.17567244606	9.3238778048	8.66498121177	5.53892131357	11.1229165566	7.22885382314	7.18000874206	7.95592553163	5.69040749393	11.0120093855	6.99159684127
UBIAD1	2.8134904794	7.29993097697	7.9196028517	7.21377397611	3.6347168585	5.66299012179	4.4441071973	4.71340000146	5.06879630692	7.43347517754	4.5664098613	4.25185775796	4.27209561283	3.91265528861	6.69106890444	6.47474118723	4.38647203035	9.5314185821	5.18210767274	4.10753939466	5.47926501839	4.70635285586	5.41012314727	4.2656393239	6.55623935432	3.52039984688	4.44524972069	7.37423557332	9.28450874997	4.36638571872	2.77873685788	3.84784375016	4.76631747934	8.69909569009	5.23340575548	6.446905187	4.4415145058	5.03722139292	7.34244183577	3.71466191951	3.35509331011	3.30426099126	3.92246876045	3.05712921803	4.27363486431	5.81207270682	2.91087140993	4.17409517379	6.6938342192
UBL3	44.5696651857	38.8215256306	52.9435873294	42.7919697443	36.7865846286	52.9758928396	60.4244659209	56.6241776225	35.2935515318	46.3175724233	26.3947484911	39.6655795548	51.9484960134	59.6104647819	22.0227902334	34.5943800754	50.255368093	52.7122275366	68.837320711	74.7361025363	61.8544309387	33.1008009195	47.1294137762	49.798363407	52.6942221114	24.758927654	41.9711981549	33.1213529167	46.274308588	49.0414253587	77.5423887296	53.6365170646	33.5057596135	28.386702535	49.5025832452	51.5718289146	47.9575300353	45.6481355865	17.6271368188	60.40056197	53.0588263006	19.3009843668	48.8108736141	30.518697089	38.5683963284	37.5816756721	44.4998392462	29.7573411459	43.4101845567
UBL4A	15.6953382732	23.6496541945	13.6744506217	19.2876717368	20.3903469697	11.0302939858	13.5663782087	15.5274761911	18.6884200431	10.5436758305	14.8271439984	18.5270460961	11.8613849888	6.44290213374	21.4286111277	16.8381792573	12.9694006093	7.33774699441	15.0866146178	17.5394151249	5.14439880131	21.9018093368	13.3512453244	16.1905990931	8.86083603776	22.4501954749	14.6882882235	17.6979100695	13.6564571264	18.100848329	19.4602655001	15.9084689564	14.1738166588	22.8467071212	16.667821994	9.73141560312	13.5276212503	19.905049581	11.5901504083	13.3951850246	13.532911132	5.97028449827	16.3067761821	20.3475391325	16.0670891965	18.5095770988	10.0062315074	11.2442801392	12.6376572197
UBL4B	0.0599008727227	0.429703751876	0.109960783091	0.160916046047	0.545945292684	0.135076499216	0.275328880965	0.737785922639	0.128783518693	0.286220452052	0.116504946945	0.212172804751	0.26925402735	0.144477367789	0.366641818894	0.696152168716	0.172153716546	0.0522280773892	0.435199625562	0.315608669478	0.562542834277	0.224756476596	0.540765448171	0.266513086882	0.356627363412	3.22898828243	0.203795751742	0.425296882961	0.054323544488	0.130931799469	0.982747855447	0.195350293178	3.79805569997	0.29239801815	1.01607571884	1.45243328466	0.223179262488	0.162376263017	0.298690685013	0.505981185419	0.212777750035	0.080482676377	0.248560990431	0.0842864609167	0.091677513009	0.516495607477	0.182564468129	0.424206956676	0.810267087223
UBL5	50.6396890611	44.1080892328	35.5295273019	38.0055677062	64.3745813365	44.8785332646	42.6594979622	37.6376655192	42.1448974244	42.3471978136	63.7111407401	38.4110998675	80.5349191652	41.0786738256	47.6837210588	83.3787112538	39.8743331771	45.0859396466	53.7250186868	57.0169789087	32.9819650306	41.8514763417	62.2697683448	39.1662442999	52.0039513758	48.1257221908	58.3584860419	50.7508990736	54.5940087846	45.3756020733	91.392496964	31.7327288465	42.0939339527	62.0101062594	43.8162369068	41.5215268035	32.1797737671	49.6058278238	76.8815725076	41.4705003835	43.7247664502	116.325045151	44.6178087039	37.3809113514	34.8747716318	44.0107732138	85.0334872783	38.4062799636	55.528912975
UBL7-AS1	0.608344155637	1.29184265502	1.60213871463	1.14247704038	0.841723904074	1.22138807712	1.18137251385	1.24349286996	1.28626200295	0.977183404166	1.40203195667	0.689883626519	0.724029153207	1.26344886584	0.730627330912	0.818316696662	1.44663933673	0.669608748141	1.07472856572	1.4851859039	1.47634447223	0.769282272948	0.841317191996	1.19784384827	0.737914658989	0.546960952646	1.33210616411	0.787705254406	1.15818220424	0.754453019942	1.13255464355	1.18960124041	0.714851342592	1.99374030075	1.07143104864	0.962862744471	1.49727120142	0.804651931366	0.516333137367	1.72569413686	1.35133617999	1.03185694113	1.33573250881	0.707696446781	0.837673596727	0.764067309927	0.937490838435	1.14361045026	0.893182290301
UBL7	34.7441109506	24.0461347357	16.8557338532	23.8464775251	33.7710509601	33.0280754507	26.198727178	31.1707963776	18.4563900285	23.5754395997	35.8582971645	27.9011981784	39.948219362	25.388611763	32.6447588393	42.6957917546	25.7667789961	18.7078941347	33.8698569431	41.0996436642	18.3329440513	35.21743452	24.8938640753	28.3988710524	24.2766316462	22.9643246737	33.8761515479	29.0594288549	18.769874934	30.1825234413	30.6082655821	33.3495500986	16.6087925081	26.2805465803	19.4710940372	18.4534844985	32.8567346136	21.7711681498	33.9142239605	28.318100899	27.8398202018	76.8306415102	32.2505405494	34.4600356732	25.4362959599	31.4168227777	32.3510048594	21.9921381612	28.755052932
UBLCP1	13.6886141403	17.1911382015	18.5453157676	13.217227558	16.1443365397	14.5422424066	16.7221360372	15.3963919708	19.0073329892	13.9825643118	13.4437090452	18.0634810191	14.4830471288	13.1430831544	15.980819883	12.4192402254	13.1267923672	13.6059085961	12.9043333603	16.5600199109	15.4842533302	19.7327854672	11.6416445526	10.559123678	14.2654983814	17.6639709517	12.5926316499	11.5100339528	16.6621164827	16.7371004318	15.3865388601	12.8395367208	16.4669612301	20.2648030443	23.0090270591	14.4162966993	11.9743799899	18.0562080855	10.471788413	11.0349707165	15.8090950481	9.77942714901	13.8179766691	13.3606639426	10.1270077898	17.7141231161	12.2898168519	19.0338149803	13.8213632868
UBN1	5.13020047218	4.63071431422	6.37386576031	4.81373589227	4.00664730537	4.13068243422	4.9339904182	4.72684568725	6.12634304808	4.90266078446	4.17307445291	4.62080658205	2.42521401248	4.61104905632	5.16660346884	4.3221320969	5.37590966499	4.52422030235	3.76325928985	4.77931483304	5.06671669187	6.11624429893	5.60812535888	5.19312068779	4.14491427368	4.5855209001	4.37452133211	3.9170626626	4.8544068244	4.01573523286	4.08615675906	4.29741153766	4.81739580488	6.18267989681	4.80858220122	5.4182115593	5.18748391822	5.49344602772	2.89850275076	5.36793571209	4.13988192163	2.95609830232	5.50108000925	4.81385427436	5.64571252122	4.36755038091	2.53928215047	6.45758832271	4.16701999739
UBN2	2.40838539704	2.21852157529	3.74417607235	2.25388804689	2.76030859192	2.01406899179	2.92424778068	3.08669560718	4.4799573011	3.73697953266	2.56329588126	1.47543049344	1.83092702082	2.57721168619	7.69536984136	2.4815475418	3.12200766124	2.90899171551	2.08497735278	2.66092709459	2.67450002549	2.22027686624	2.4117257477	2.47042852365	2.62798023342	2.13974612604	2.57465168943	2.41128375205	3.02652138594	2.02211918445	2.11019169499	2.19053502053	1.91497506407	2.61200225167	2.17024745067	2.97502536932	2.63230712798	2.16470370158	1.31628892868	4.05816803375	2.54340091051	1.0514107658	3.63203034938	1.35868434668	2.42642407389	1.77838293957	2.9766747166	1.57151698371	2.67449612886
UBOX5-AS1	0.393093936338	0.0817359745959	0.0458163471444	0.117332963028	0.279731539184	0.0530340958934	0.143398437545	0.107592263805	0.292143679088	0.302614233247	0.130692809825	0.0589360594679	0.0981641471197	0.297449211539	0.141095701888	0.131976988354	0.0557897698964	0.0380824363005	0.0725322485396	0.115064038848	0.178988378862	0.0655530483294	0.262868387567	0.142508461323	0.32307642236	0.165638814546	0.287910512867	0.295340894597	0.132034531744	0.106077508971	0.348335982036	0.0453221091003	0.0468393501643	0.0315857604433	0.0592702481477	0.123384583543	0.0929900486171	0.0710386137362	0.186679046775	0.229340716771	0.080946916081	0.195614858881	0.212759805327	0.403866932469	0.171892913954	0.0362121223033	0.383693198027	0.0589168024025	0.402436766558
UBOX5	4.30708514527	3.37150688275	3.22192123246	3.65004713482	3.90781926492	3.63022751797	3.65329613538	3.62868799635	3.16924273829	3.28569963598	3.13111064349	3.86402805128	3.33171076673	3.486229952	3.76158238507	4.76018802987	2.76867036203	3.35622166875	2.88972236448	3.43491061947	3.70428595426	4.02442172991	3.03266417105	3.29225224979	3.61388963908	3.57859197822	3.42898288422	4.66870809503	3.37790480192	3.54432092537	4.49627539999	3.00815762676	2.91563091704	3.53363528355	2.94456513014	2.55572710073	3.68985317596	2.93785199891	4.2638817261	2.85389597892	2.77621327104	5.89996791601	3.89710714757	3.9288987861	3.01100619416	3.49813534339	2.94801293456	2.46070134986	4.40680783234
UBP1	8.46782918103	5.56365096525	6.17426739011	4.89627346216	6.04420641531	4.89352092344	7.63302977596	6.45218734979	10.0523306748	7.89287501055	6.56314384319	6.22868174995	3.2506201288	7.82104441219	8.88046638984	5.47137087995	8.01797311449	6.37343973144	4.74886875725	7.15715416188	7.34478476447	8.8003140494	8.38922732775	8.10144806696	6.11082227342	7.35681449059	7.03453708733	6.38832189624	8.46227982762	6.76781463135	5.47953811868	4.68348870689	6.62585020242	5.25609626592	7.33954383437	6.9870987223	5.75193153369	5.78505587412	4.80321319458	9.69384121339	7.18267655516	4.1458996003	8.67372444068	6.31629315442	7.16171259111	6.18201033904	7.58653733345	7.7852200898	6.35562510999
UBQLN1	23.2995962559	27.636416057	22.6563268993	18.7019885216	16.3447349079	23.6733722651	20.1715944628	23.702717822	11.8389878673	16.3103108669	17.0722151746	31.3975376913	11.329296278	16.2479785893	21.0382244509	12.9593582741	18.6523349881	21.2171653717	20.3429491437	26.5485609725	21.7144451404	29.1292932962	19.6528007825	24.5354336927	17.5772475811	13.6910792127	16.2624685995	19.5444316502	19.4191647399	24.8342994214	18.3935200784	23.2587971204	21.1428076564	25.1932210398	21.1073547902	20.0861748657	23.3726508631	21.017154226	9.51120897974	17.7894229766	21.5060745544	10.7638031223	26.9182391666	20.9496900984	20.4177869338	24.5216423226	10.6135460335	19.1881064929	15.249127813
UBQLN2	28.2919964423	17.0476847814	18.8703399057	14.9760667507	14.312019857	24.00509095	22.731249117	24.1290531363	16.8092970999	23.0768453526	23.3882399205	25.4883479358	14.3732991091	22.52968139	24.3440681478	19.1479961962	22.7642110729	24.3745268096	25.0555815173	23.4858321948	26.1171337314	32.9582812267	21.3301642688	24.8604877571	22.6825784472	13.8223269222	20.4990221287	16.9336145636	24.1629841638	25.848042029	19.8493253773	29.5367292196	23.6600880127	26.5254490718	17.2755643828	21.6201973423	30.5387819931	19.6797318108	14.0893031633	29.6727850784	24.2983617317	15.4761273661	30.1896215967	27.4772667036	28.4269520628	24.2000922042	23.8123067945	18.9088567577	19.4159171558
UBQLN3	0	0	0	0	0	0	0	0	0	0	0	0	0	0	0	0	0.00579333317521	0	0	0	0.00619551646096	0	0	0.00538123418596	0.00654614062498	0	0	0	0	0	0	0	0	0	0	0	0	0	0	0	0	0	0	0	0	0	0	0	0
UBQLN4	24.3992179767	13.1372453083	27.3274824927	15.6038534038	15.0374928514	21.5546714677	31.6265161563	26.5863383137	28.1679170204	23.4806682583	26.6143943323	18.3407729073	14.001826588	29.6372990742	34.1848850318	25.9218130103	25.7053091144	28.6471722762	28.0027761014	35.4342892316	29.7039707208	35.0384288856	26.6462910543	26.8360122912	20.1284202506	13.9514426196	27.5005694927	18.7562411531	28.9511246149	21.418742253	35.4417066489	19.1140493902	11.0355133508	32.9367073633	16.3884681523	21.5457518551	32.3548379412	14.4069532689	21.1413940243	41.518301227	24.7903183264	23.3684017396	25.0959096522	20.8023369705	24.2936493662	25.238315973	19.3800078002	10.6436420568	22.5298836104
UBR1	5.3973503981	4.91740791456	5.93999618706	3.17073102376	2.77875714706	3.2267358469	4.8864418646	4.21768609958	5.38953087553	3.54303614114	3.18735054218	5.58781354869	2.12001686983	3.8171469114	3.93753215322	3.38894560892	4.78974674007	4.65221634415	3.95953256198	4.46229409672	3.92239594927	5.30808149547	4.07354123885	6.83754965844	3.94005399607	3.04607887508	3.47386773398	3.05719770979	3.73900435371	3.64934731569	3.08253385227	5.1462212741	2.87732516895	3.99023551158	5.0129254128	4.55755016014	5.4236046221	4.24643585554	2.01370369354	5.2484156606	4.94706218805	1.92304794596	6.23432598381	3.36821049229	4.49220869086	4.11222570262	3.69310776292	3.91846139923	4.18170072896
UBR2	6.85032885529	3.4781931869	6.15629695675	6.04385638333	5.21277605566	4.89031700612	6.42167239889	5.76679015878	5.8949571155	6.26415476273	5.68936478496	5.20118475163	3.68645855249	6.82189097412	5.43190730441	4.57423950008	6.42184428927	6.86791537068	5.9395409117	4.91182652967	6.62824945685	5.508943961	5.79447170093	6.84731613318	5.93731992631	6.85281342532	5.89046376479	5.52605532322	8.32269066263	3.81391363746	3.52125683875	6.559024711	3.6543528492	9.14917907022	5.07098793964	6.26901738961	5.46566542807	6.98076617091	3.17472285779	5.92638430289	6.07409313222	2.74732107305	8.24656221013	4.4068443283	5.94287773938	4.59343561764	4.99153705899	8.66299432905	6.51641191482
UBR3	9.39618078071	5.48942463186	6.10141150644	5.39204105484	5.33342235244	7.4015920419	7.33242894393	9.44917322541	7.63537087023	6.67572015378	6.42475813792	13.0037974367	4.03155633507	7.55184791713	8.09551062819	4.78925573757	8.91578028598	8.01745536369	7.23389619541	9.4332273025	8.23228557118	10.9187308308	7.63007168163	9.74555789021	6.51093470919	5.30500153598	5.27933370809	5.40473983859	7.90162577416	8.88238540308	5.22633929608	10.2456572364	6.62919410469	8.13267495051	5.89929139807	7.09566801803	8.69278068317	4.90811662773	3.0479275353	8.53226063858	9.58475007299	3.83784184297	10.9331481877	8.47468470371	8.46185748692	8.25708359343	5.77922710563	6.06882950537	6.5454249747
UBR4	4.24817232109	10.2216166599	8.83909115304	6.91918036294	4.70635070432	5.54226950765	8.63759980049	7.8110075858	9.09390544217	11.5432087733	4.99767450972	8.94401964726	3.16466446461	7.34724942669	7.69867747052	7.05790469551	8.27291264417	10.5087936364	5.09962297749	5.84360447924	7.85658275796	8.53099108751	9.58633726881	6.81653528713	8.69866553326	6.69847489615	6.66812679379	7.53687879772	7.32563326416	4.98617771563	5.13109217003	5.49478900783	7.51947585487	9.02957206633	8.2625704443	9.32576893566	5.85842990583	6.55605617656	4.85788097578	6.2572920694	6.65017516431	2.80972661068	6.02918543128	6.43630495604	7.63534700839	8.74993151661	5.30301176571	9.05483471742	9.11945535291
UBR5-AS1	2.75374867686	2.38610332434	2.53863661708	1.59421581585	3.06520071379	1.83242533076	3.17822390543	2.77821042971	2.83784311577	4.37404404035	3.35220675174	1.54084948979	5.47320582125	3.29627090416	3.1000218806	4.28167578452	2.50901756775	2.52939876507	2.15383819055	3.40030928446	2.77306581366	1.90145315332	3.31088780299	1.35483710129	2.67227080732	2.53569060947	3.36543155447	3.05047639923	4.06849131687	7.39556176873	3.94049664992	1.47679693745	2.68603038022	2.84099497059	2.35945294099	3.16829431003	1.87423647635	4.00156707033	2.82973110679	2.65200687833	2.89142040518	4.90798511568	3.9948819668	1.35268393528	1.37266568553	1.61453169634	4.71116194435	2.7447318056	3.17643447102
UBR5	7.06204280218	11.298489428	17.6867696805	9.21137417123	6.82832325683	7.85051860563	13.3916381617	9.86139079734	13.2729489886	16.8534608029	8.6216098984	8.43250866917	4.16661604753	10.6795173603	12.4689367334	6.90240541328	11.3064257569	10.4497293287	8.31884262437	10.6006818928	16.008949385	8.91188406714	9.80154353371	12.7117705915	9.83867176058	9.47005630712	8.88264848831	8.51660780756	11.2494228288	17.6074113181	6.90544034586	11.2504220121	10.7042564727	12.2091498241	9.98151009438	10.7545466774	11.0295104616	14.3732382232	4.59803974187	13.1543382158	10.8330857748	4.02723380119	12.4010027029	5.1573762321	9.3360607854	7.91967168061	9.56345145191	9.87293081963	10.1537159474
UBTD1	8.52381343111	9.86530295998	4.89253663106	9.20107764349	7.61884377843	12.8096348946	13.5367074351	12.3469007528	6.92986848453	12.3860139011	16.7396039218	8.06167823349	20.2944304577	11.1105496978	7.65869245841	19.8424587259	8.18646198836	16.990626285	16.0402293478	11.6587022389	9.76494742178	8.38848084372	9.21372188577	15.6854459913	11.9279430839	13.7201423562	17.6559273783	17.5456035565	4.34552267578	12.1373624612	19.1803207456	16.0857319185	11.2000889567	5.30095985881	9.11091154383	11.3126763423	4.52996715734	9.99732694192	18.6315755782	5.34323891217	12.1825266863	17.6640446895	6.36662770332	8.23061313903	8.39637661432	15.5409098789	20.3103065216	15.0768002377	16.8373024397
UBTD2	6.67152547976	7.78370910233	15.554485036	6.73143987111	7.41257615614	8.95562887107	8.58093252848	6.40306246303	14.8511511723	12.9050307461	9.26517990933	4.97613343667	5.50541966899	7.41637443475	12.4808224527	7.74256182042	8.38466074257	11.4000713302	7.3210796404	10.0095721364	12.1540980543	10.2203040757	6.86556060546	12.5812961835	9.74516280329	5.07104804184	9.02786317897	8.44211950633	16.9855565372	9.49705735767	9.23427879666	8.71486865456	10.0487238329	27.1972510581	9.91771163018	9.51483212459	9.63581560656	9.15571258245	9.05588482195	15.5829379202	8.88908386427	7.22513051648	8.13395485984	3.67143463318	6.45039601203	6.50188930206	9.52534512526	9.30232904319	8.6176126835
UBTF	23.063904647	13.9388492394	26.5458305263	18.8246921976	20.2677176005	23.2608361481	29.2331259147	18.1611320475	30.0376113816	24.046324422	27.8798366742	16.0753685659	19.4372341985	25.5441785714	26.8894784912	33.3318932619	19.1185131156	30.5015581787	19.7339252509	28.5313055456	28.5198591096	23.3905893972	19.9504876812	34.4994286452	24.0376755051	18.9717096692	27.8252163898	19.1119620356	27.7355007562	20.6440484646	25.0576500219	20.5445867726	18.5630362885	29.7324513827	22.6412909436	20.7224978551	28.9286117171	21.1495984283	35.9297234475	32.5130316431	22.301940319	40.9013928107	29.7184885179	23.0796961241	24.8267409809	19.3009503712	23.6303789977	15.897204303	21.4563088062
UBXN10-AS1	1.51895693429	5.73920097178	0.136573140679	0.33310072277	6.15763797205	0.271008686662	0.227975398356	0.783981930083	0.16587541667	0.0829478094378	0.155831956185	1.87393556928	1.04041164032	0.320183177012	0.737876645322	0.121048577101	0.997816443353	0.025226502739	0.468455215997	0.431916308786	0.0296412944407	1.61535564623	0.41790919341	0.025745512576	0.56373822794	0.564285507707	0.812086110739	0.293458820269	0	1.34913951801	0.0791122728949	0.283066405213	5.39874023668	0.0627689572731	0.441694091895	0.245196618473	0.24639323993	1.81954807462	0.0412198723108	0.118893512249	0.321724311561	1.24395707906	0.469786628973	0.907271742327	0.455460047823	0.345421044276	0.404589814374	0.0585413521911	0.374348459906
UBXN10	1.33888826472	4.83019238267	0.245885586252	0.545840333542	5.46088316382	0.0716722548344	0.271311594167	0.93953481414	0.129073762568	0.0151869979585	0.00713285744521	2.43923189761	0.0793708395507	0.293113301519	0.978113704968	0.103426894095	0.327321764536	0.0392593392114	0.0758734060125	0.213981154595	0.0379893811356	3.37497004099	0.261427668109	0.0235688591164	0.134753438678	0.52949245944	0.0473090748411	0.171934946932	0	1.11928813675	0.00362118642761	0.0259134565892	21.1027856697	0.0632083737753	0.431307819046	0.127197671403	0.301689084164	5.22976897722	0.0150939758596	0.018140277403	0.620955063734	0.0177935433024	1.44789740073	1.12765372721	0.656701280585	1.08567985735	0.0199437421443	0.0482327780573	0.0685398364932
UBXN11	4.14059689084	7.31125889102	6.48301433841	3.62586934709	8.59072747296	1.61276286181	3.33057808536	3.01743045156	4.95007999651	3.53427496718	2.09498573749	4.23163005574	4.92088828287	2.59284914783	3.8879699258	7.9793245722	2.97799986203	2.41228432441	1.52367449081	1.66100468239	2.43595484798	4.67777857066	6.36591905905	1.69431086908	5.59923247726	6.26574038718	2.95351123183	5.52967748958	7.94253950252	6.49993995306	3.56383634945	1.34476236336	10.8915416968	4.23630414759	7.55668731452	4.62115353119	1.68963221451	32.896878587	10.7077030546	1.7788531871	2.4881654878	4.81730907271	3.99318634627	6.66611503377	4.0244891343	5.43961041824	3.67790878157	5.09026017713	6.82217946441
UBXN1	59.8615065883	21.8713055901	38.2051494504	35.6267799105	50.7740660684	54.6416447978	58.2657443249	51.6728029671	25.7598232973	81.7497836119	84.7527051277	21.9216740757	85.1955165722	63.4897676721	45.8536130859	66.2129023696	46.985121835	48.7792090877	57.7755740327	93.3328156356	43.8764909758	49.4244249913	81.4332869738	47.5425664459	53.9926299236	31.0669035444	80.692966134	62.8801585431	84.0214310018	41.5177105897	78.0891562377	63.8161685445	27.7808704194	54.8202059066	27.9593057948	50.820194869	76.676758848	35.5880885064	159.816380046	56.165445447	54.0235092996	198.850739654	54.7691056214	47.4783770188	56.4810033238	41.7857829026	73.3250820256	30.5399968836	68.6637493417
UBXN2A	3.14124127022	4.44441538642	3.83809410165	3.68685015554	3.63366086871	3.44219875065	3.14989541178	2.93837926531	5.04764627724	4.66418761698	3.29603602271	2.6746506937	2.93862635554	3.17492682341	4.05399118663	3.94884935498	3.51134563339	4.13400962665	2.94195235881	4.47037144117	5.50090582695	3.71180423732	3.42632116154	4.37165086582	4.08131518257	2.40030365767	3.33085712765	4.11336846098	5.13963019329	3.81374686439	3.38473883997	6.57724552285	5.15299446831	6.12667513302	4.34341078685	3.54224342056	3.58234796652	3.94641307595	4.24779047298	3.67595803997	2.79265488631	2.81946964884	3.7054727455	2.07591179455	2.49695848414	3.30330198973	2.71149138547	2.72798959462	4.12977677402
UBXN2B	9.29683771325	10.4535446272	14.8307281949	8.84076510127	9.48802712414	9.64452373159	10.1437420871	9.32309089819	11.2690649492	10.7328155839	10.109995688	10.0762606371	4.50788744808	8.53870546443	9.79681149249	8.32674970907	11.0830440512	14.0494303362	9.81288992345	10.9453522481	15.9949154211	12.0796389967	7.84587681895	14.333611124	9.31388288715	9.07227669464	7.79919063496	8.33009267183	12.1353893477	9.29887842307	10.5808628656	13.1945993156	11.8789295504	16.843508171	10.0665279474	10.0921836379	12.6942802899	12.3513568058	5.2496834038	12.9446138643	10.2486204629	7.77574144956	14.4288121113	6.73558955842	8.23841880566	8.54404400288	8.40734978192	12.7650015813	9.90170302322
UBXN4	23.0122994295	29.2093186583	30.684073461	28.9349975843	26.5351395069	24.2013443243	26.0447510371	24.5414701977	30.2342990983	23.9983979183	21.8274479474	23.0128278179	18.9299661934	23.2816473624	21.0596230152	20.9848316731	26.4740820108	25.6630811226	23.5295547165	24.2116466052	29.3114828547	20.9373320286	24.6126605751	29.8999982526	24.5775310761	25.4739804462	22.047938611	21.5361575072	27.6795957752	18.8309968414	17.1231179153	25.7858635069	30.9675644602	31.623914213	36.1074551718	29.6480699942	22.1294820552	36.5653090749	13.981858096	23.7900987372	25.0248900638	8.40414738035	26.4212705353	14.9069924185	20.2582606365	20.0275959347	23.8271840031	38.967102881	21.1281999156
UBXN7	5.90040307659	3.40303602772	13.9703521408	5.43602324681	3.77024212619	7.59221158803	8.8647368471	8.11083373846	6.29547228917	6.66528367946	6.4322258737	6.07183193647	4.03561494132	6.6448539634	6.77644057734	3.1201822584	9.06159198247	8.5242164702	7.81762946146	8.21907165936	9.02391156766	6.19484028399	5.56854469476	9.46826510766	6.24134591686	3.80621594783	6.16072202069	5.01840313262	8.15156595261	4.72657366678	5.94613756705	9.09066594582	7.78756725334	10.6787557843	8.489711736	6.32948652938	9.67828871225	7.5838444117	4.28411410464	9.53043486553	8.28922361058	4.55473545903	9.57572522467	4.0365597357	7.06838415817	5.15393528733	5.14787154589	5.55422161381	5.80895518789
UBXN8	3.50198526197	3.54498771469	5.62934362885	3.87078157268	4.29115779564	3.06474852993	4.67129882535	3.26535441476	3.69468541544	3.31378690362	3.89918971499	3.6949355169	3.31253224308	3.80306045645	3.5514413508	2.89131882638	3.9546657298	3.4633314267	3.90750860927	3.77809292174	4.07413464807	3.01521607533	3.67148230611	4.03252995859	3.21735587969	2.93719640241	4.64057402106	3.39616782052	4.00993428651	2.81389635057	4.87252414984	2.30087944147	3.39030736702	2.64197409374	3.8419285295	2.2351230453	3.32998510696	3.04372967453	2.86219927783	3.71315858741	3.51501561722	3.70381260009	3.77844552007	2.83239039426	3.25525805084	2.92056338338	3.57708050656	4.74245004493	3.79278134145
UCA1	0.00962739124447	0.00600546688799	0	0.0147787184526	0	0.0467595095154	0.0695379504556	0.015810462428	0.00919926734468	0.00920038773668	0.0460920966533	0.00649539976846	0.00961668001603	0.010927387846	0.0196424752909	0	0.00614864417029	0.00559613588381	0	0.0112722829609	0.0328774688229	0	0	0.00571127073238	0.0277904882557	0.0208631005459	0.00818861790654	0.0130199215604	0.0116413221333	0	0.0175499169971	0	0.0412976784615	0.0208865821287	0.0065322310241	0	0.00683234843217	0.00695931902969	0.0182880686199	0.043958018883	0.0297374581152	0.0258706819672	0.00694769264249	0.00774096745386	0	0.00638555649489	0.020712096095	0	0.022648311268
UCHL1-AS1	0.0754546788785	0	0.0527668952623	0	0	0	0.0165152632332	0	0.0480661718759	0.0240360129621	0.0150519503134	0.0678769275804	0	0	0.0171053222325	0	0	0.0146199049964	0.0208839300838	0	0	0.0754977437294	0.0201831144545	0	0	0	0.0213927642808	0	0	0	0	0.0298272451774	0.283211735574	0.0545661958113	0.102392721303	0.0236837642843	0.0178495102791	0.745430059568	0	0	0.0310756437303	0	0	0.0808931098928	0.0659899501107	0.0500467990287	0	0.0169636872827	0
UCHL1	188.114267781	23.9285617551	116.707793358	22.6682194314	51.1185814447	51.8320937473	82.0865032757	131.997359168	113.771491419	51.4054691241	44.8740720981	325.599256282	43.4133641131	35.162083487	147.795980696	111.800720427	63.4621314843	44.0877906326	49.3673411236	45.0559497399	31.0158088043	308.077906067	121.409305035	73.6948938594	41.7442970014	102.002889289	35.5146135852	64.3253503808	66.1109918744	263.648104121	40.8953595421	141.804631511	194.114867215	168.989738972	63.2423871979	50.5425229463	33.3630969167	120.893487261	36.4709167327	46.7123335725	113.274942891	142.618970462	177.975020555	340.012670293	172.898681673	195.264684781	48.0135703903	86.1535276648	41.6562952195
UCHL3	2.81169351076	1.72491510413	1.73673718265	1.55167234323	1.54547016031	1.64454615108	1.70891794673	1.24976933307	2.39800996068	2.20954676636	1.72437671201	2.45354605416	1.81048009851	1.65502315725	1.55662921901	3.24067056807	1.565690106	1.72215573816	1.62072452682	2.33983008224	2.15051092107	1.30434737093	2.06980222563	2.62604228275	2.03744761121	2.35415174409	1.51197993846	1.41414801578	2.38833487105	2.51702161063	1.55670527531	1.55007730843	1.26466552788	3.6717368786	2.01022980406	1.662960793	1.7810157028	1.39417992576	1.20284131326	1.47477884223	2.02407657431	1.85246757935	1.64339007637	1.27051015643	1.17869713164	1.65684241054	1.9663408059	2.49192559012	1.43040234716
UCHL5	7.68570642929	5.33732376023	5.0575734291	3.84853603417	5.62805429794	5.09753465724	5.53103876604	6.38727372457	4.89595200336	4.38530038021	5.87416992622	7.63796311343	5.30065598692	5.47435472916	7.08454631061	3.92658250327	6.11183169026	6.42986099462	5.58702348135	6.76567297084	5.49896964107	9.7986346535	6.09280987014	5.96290189559	4.98049169052	4.82090940247	4.26480701754	5.05995082203	6.74609636725	7.48257466693	6.27832669814	4.38976805169	3.77008248853	8.9125605681	5.75813664071	6.04506660946	6.35518669536	5.3876026407	4.03337162209	6.84249030488	6.40248767899	4.53002722897	7.73578691072	6.5163826612	5.85855230408	6.18423459468	6.61964312599	4.27604105916	4.07782374027
UCK1	18.9879304011	28.1524558282	22.6473629934	16.9438969215	28.2258481043	24.7554202235	30.5375081593	25.7534405026	13.9813907985	34.2849402748	30.2611397505	13.7607339716	39.5950557202	31.8044590888	21.481433837	26.3888600058	24.0170730548	24.0845530168	17.1471983081	25.1388789098	21.6239197669	20.4751678559	26.4104462268	19.4266558008	25.5216683488	12.7048210292	30.5286206697	32.9505782053	24.2145043859	23.4377230023	36.9924926489	24.2510594458	21.3781511624	29.9756798299	18.6602608168	21.8884503667	22.5737869133	23.4694671702	37.7819693445	21.4676213431	23.826509934	57.1681404983	25.319891401	19.3589731145	22.6624414978	19.5301675257	23.8676034554	14.5670615823	26.9317433508
UCK2	10.0641977843	4.23434127798	4.84899337694	4.23949063767	3.6928206804	6.09876515066	6.88380421325	5.19183899686	4.18537116506	6.01426867853	7.71686489955	4.20844988527	3.07938591812	6.20242804165	10.9686739474	5.50093755798	6.33973813365	6.29564789936	4.42853072754	8.84546188331	6.33681385236	8.11889057967	6.44353995034	9.10135879966	4.3832399517	2.2824914464	6.58451298937	4.48814772989	6.51258568929	4.19153594983	7.0798809582	6.81452774959	3.45005854992	10.0642162931	3.26759483613	5.45105182231	10.1462154107	3.52859930867	7.23452687871	7.05441878631	5.79434723505	5.34668163949	5.91530623942	4.45702356816	5.25757703961	4.45887644632	4.95717879546	2.78188401631	4.38784994422
UCKL1	11.1165361735	7.58739343158	6.75681112499	9.95347401041	13.661763945	6.11222830525	8.26273285621	8.46722498724	12.0035521117	11.0386240224	10.151639694	5.19865631957	9.73126331537	12.8924366568	8.99383313366	12.3549001377	9.28737666628	7.43037385212	5.06159808672	9.52633943607	7.06241034724	6.04953606769	10.7264031954	9.12524345356	12.251814083	10.0851509779	15.6213984526	20.5426839416	12.4430863576	6.82139134923	10.6839750007	5.76813624241	6.01796733213	9.97547777049	4.9382195319	9.56251033626	8.00034806922	6.51716044169	11.4647743305	13.7477317993	9.01433634541	21.6244107343	13.1050517156	6.87122941174	9.6660697408	4.48725053496	9.97896083596	7.67535894606	15.5970860168
UCN2	0.0149448835051	0.0186449269082	0.0391921571833	0.0917657629237	0.0441761670851	0	0.0294397670058	0.0368145710216	0.114242353142	0.0571281334413	0.0626063564688	0	0	0.00848145329436	0.0508193233105	0.069474200227	0.0381788870966	0.0260611405743	0.0124090874232	0.00874914872626	0.0918659969499	0.0179440957412	0.167897346441	0.0443288704042	0.0215699974679	0.113352423054	0.0127114331986	0.222323292601	0.0903558392452	0.0290370169728	0.0136216270008	0.0620310027997	0.104174857881	0.0756533347282	0.162242799453	0.168872755464	0	0.0324094688371	0.0283891085463	0.0682373297853	0.0830922006564	0	0.0970659746562	0.0240330643841	0.052281031823	0.0198249755324	0.0535866632033	0.120956473805	0.199226637246
UCN3	0	0	0	0	0.0181735842925	0.0127976324257	0	0.030290210935	0	0	0.0110380968965	0.0248882067795	0.0184239561307	0.0104675269408	0.0125439029705	0	0.0117797774563	0	0	0.0215958154393	0	0.0110730024136	0	0.0218836856896	0	0	0	0	0	0	0	0	0	0	0	0	0	0	0.0350368914642	0	0.0683664162068	0	0	0.103812824362	0.0483926300812	0.061168309924	0.0132269747007	0	0.0144634632236
UCN	5.45678113751	0.885704386353	3.65053992381	1.75223550015	8.01009300138	1.79649783486	4.57026152365	3.01759082523	1.91539160381	6.78450479081	5.91475380867	0.957961166606	7.5920604131	6.39901646946	3.80577282576	9.70672552229	4.26739107849	2.39508984495	1.68752662715	5.34598299177	1.88250183184	3.05865576105	5.9874034125	2.80771816394	7.59451122168	3.28811649617	10.9401789258	6.89019162156	7.70920566646	4.21924292662	9.26210666628	1.33716102908	2.50793788484	3.04014930793	0.906722966002	6.50156568227	4.14916918185	1.87163663369	10.6300606556	6.22882362917	2.99264312452	22.2195965525	5.12333342541	3.55929683528	3.48183451653	2.40056763475	6.88800946677	2.14062529333	8.92914182409
UCP1	0.0908346339441	0.0283308516597	0.0317611955067	0.0232395853095	0	0.0210084253227	0.00994078771903	0.0124310031197	0.0723293968037	0.014467641181	0.0181199949053	0	0	0.0257750321387	0	0	0.00966876398598	0.0263998284477	0	0	0.0206799728656	0.00908864767194	0.0121485230642	0.0359239710362	0	0	0.0128766296629	0.0204738711816	0	0	0	0.0269302076841	0	0.0547403697149	0.0308158668764	0.0427668520592	0.010743891276	0.0109435529749	0	0.055299308023	0.0467622545874	0	0.0109252704412	0.0121726977951	0.0397203530078	0	0.0325698419442	0.0510535048178	0.0237430312836
UEVLD	5.03268342315	9.6383115586	7.85772264789	6.08061326639	5.37397665716	6.3823405664	6.36941147534	5.60876943007	7.45491945164	4.67523333177	5.53606092758	4.97944648422	4.26540474845	5.43893838649	3.83481784374	2.73506132232	5.0929648897	5.76907018123	6.89128038507	7.26700168491	9.86789058805	4.36334521221	5.31062938298	6.95913109018	5.60126487102	4.67031949216	4.58096081688	5.74774883913	5.60502747417	3.36077014341	5.80151886253	8.71680282816	8.02671675387	5.96999365426	10.2604376248	5.85759827449	5.08965111232	7.98378126643	3.70889161139	5.91514086872	6.80565049819	3.56608547959	5.23929218525	2.86550824092	3.28174862201	4.58645866179	5.73592614581	5.09421220853	4.09750044254
UFC1	44.4127434412	42.1725698928	32.115408259	31.8396830707	42.2164211375	37.6365200573	42.2517663177	32.0324974743	30.6448267307	32.1089000597	37.6227270999	34.2327762378	42.856358113	34.7389324172	54.6503762134	65.3454713247	35.6314957146	52.0221738211	42.307866803	50.1889030051	31.0983322123	42.4455353735	41.6223038243	39.9160736601	39.2009614865	31.1324801218	40.242480171	38.6730718658	52.4322538033	33.6995651045	50.4074596834	24.9955987247	38.093206077	43.1192925352	44.1612512511	31.0884296562	36.0431377659	82.7343096081	58.1760311304	32.9576580394	36.8829900626	86.7303122455	46.34484347	31.4294988797	28.0226100664	44.8933432413	41.125770415	38.311376211	42.2607893769
UFL1	11.9956149546	6.01356811596	10.0025759025	12.137591505	10.6759297549	11.8316776187	11.3283280812	13.9659293776	9.12780733866	8.78407981968	10.607662186	11.2153201469	11.4221221749	11.8166133608	5.50505721904	6.07056347337	13.6281047319	10.7992107231	12.5393760064	10.7136940309	12.3927254622	7.69913981438	9.84121368376	14.9266117856	10.1768474107	10.345234308	8.75128546302	11.4350021201	9.48128365979	6.11091986741	7.32899651706	13.6126316215	7.15369686535	5.57162654447	6.4715628745	11.9705540142	13.4201261861	18.4668972548	4.34429665478	10.8117396158	11.9230788873	4.64299991237	15.2689451919	7.19857786911	10.8278376538	7.05719773981	9.81226464247	13.3691346436	8.66469468995
UFM1	26.7853204505	21.0280778955	15.8076709463	17.844909624	19.9519578536	16.391016026	18.8748880632	18.1533893103	22.2012624091	16.3826655943	11.160014717	20.3410825559	17.4518843239	18.0073950457	12.2564981649	11.5429845796	18.697103643	17.1315125914	19.1998713128	18.1736031524	19.1947336277	16.1501079475	18.2840040592	21.205501181	15.9069723317	18.0659572318	18.2929127044	14.0442346226	19.0128851909	19.9169915624	19.9572533694	16.592170891	13.2843791206	18.6835052933	23.9109514128	19.9475450752	17.9694303116	18.9459773887	9.28773462456	16.6741232206	20.9717336068	5.49252329081	23.5253534266	15.8145845237	15.4918259876	15.4743819373	20.8854594589	14.4749571867	14.7895677801
UFSP1	2.40000424385	0.98420316733	2.20285894077	1.53507260794	2.25527612305	0.585915701418	1.57591427478	1.24080382144	2.73919268642	0.913175432214	2.1544237316	0.719658991213	2.5971118883	1.45031999782	2.13095219137	2.19005558169	1.02186021307	0.581273331184	0.959486586982	2.06851485232	0.925844046235	1.33409667634	0.909456000719	2.38611271675	1.28293840361	1.68549135083	1.8712225142	0.571007222572	0.886739142858	0.841942300869	2.41030313353	0.948722015281	1.19155826786	0.546392429275	0.934830467584	0.627762426813	1.35627604209	1.1083973263	2.99713167947	2.45546139254	0.617768821145	5.79240932805	0.914102898545	0.947001668022	1.26326142782	0.589574071556	1.05178353042	0.80935182698	0.923570543195
UFSP2	12.8136388631	10.2866629536	11.4709651923	9.71274275778	9.65336883024	11.033298635	14.4027823136	10.0248508251	10.5707553827	9.46920381203	12.1883451815	8.89209717946	8.59387123076	9.29543492735	11.3125165947	7.52538241462	12.4278558276	8.03111703163	11.1218755165	8.10250766968	12.5622172027	9.79011087187	8.58359335763	12.4550513159	8.97703970669	7.3300301927	10.9460797774	8.84745103439	16.090760196	7.70852403278	7.58778013278	8.57943544132	11.2960752107	7.86203196222	9.21252215255	7.83906197354	11.7707924815	11.9089939266	10.4392550404	12.4643665934	11.4312777908	14.5572835904	12.0958654373	7.03924221289	8.97203886007	10.2197927088	6.48364326213	8.05180410396	9.56117612021
UGCG	6.49853081219	16.6576322242	11.3269886155	6.80997902347	4.86729148116	3.12134670821	3.76011210929	5.07615365919	7.7539119476	3.4878520391	3.95505894431	7.56515199788	3.14265184531	4.25686989436	5.228483587	5.72534851781	4.83034688152	5.04863492844	3.92645036947	4.03465050309	6.11233678601	8.06469679583	7.46622166775	5.90646129901	4.01823813826	9.56687082053	2.97375647702	11.0391386856	8.21169530045	6.68585967131	3.5363957393	3.73386697376	12.7422633421	7.57124195026	10.6571261392	4.89994759234	5.23812540869	9.49221257683	3.91745091994	3.31098465748	5.11081551275	2.69782349189	9.94705747275	4.87041376269	5.11714051563	4.87331835164	3.1779132282	10.5191769703	5.07709868305
UGDH-AS1	1.15153893373	2.10541498371	1.98685252559	1.37148575306	1.2128764544	1.19022114271	1.48098119384	1.40854371625	1.67705581386	0.956265919353	1.33550278919	0.851932158867	0.650490593205	1.09069602569	0.626520019193	1.26998937727	1.59261576804	1.80034136878	0.817672928146	0.650896482563	1.63266419433	1.04889581529	1.03877500443	1.76671305352	1.08890950619	0.6109549765	1.59413322061	1.35325897312	0.624191235374	0.840943059365	1.31740243454	1.22904945683	1.02625360741	1.14288149868	0.953754949774	0.972164561939	1.13283867175	1.05055752573	0.678863343763	1.7477815561	0.937063903516	1.21642331433	1.78812219596	0.785420722533	1.3196411504	0.958676633469	0.740368874527	1.48905506165	0.902993398246
UGDH	4.65101770096	4.2563141568	7.51624961983	3.73781008814	3.46129279084	4.79128171706	6.244525142	4.2728292607	8.7628968574	9.44374652173	6.73910608047	2.54358088569	2.50328956476	4.76667110629	3.47942129367	10.3272840439	4.95536942387	5.66782452886	4.31164096207	2.74525792309	7.72483643029	6.70128798729	7.55671772039	8.47539728091	5.71380167659	2.8161962143	6.44585935859	6.38615725908	10.5333330379	4.50237791716	5.10200817521	10.5608357338	9.68504451628	10.0310069729	4.56282554361	7.38347938519	5.91412303001	5.20131246002	4.85406031558	8.52947053638	3.80282908443	2.98976396242	5.22026437555	2.57378077706	7.39348464528	2.83808860483	2.35829274515	6.17788554013	5.39349516107
UGGT1	5.76688539932	7.7262768308	10.1367860649	7.28533457606	4.34282849601	5.37886216148	6.75768074648	5.84505788596	8.52375142044	6.08327788803	6.83585868597	5.51580030767	3.39160535274	5.660156783	5.00562408782	4.27376459237	5.81297609182	5.64318800102	6.34456335361	6.25896168323	9.85026521441	5.09890832793	4.40859400899	10.3755164295	4.90619656125	4.14811253804	5.61003518742	4.21997351907	5.36965907602	3.32503779408	6.03662402692	12.2670951987	7.70698501753	12.057098688	7.60341215692	5.32750093983	6.95899701834	7.97506625777	3.53980965308	8.66249602685	5.9601491052	4.78475858052	5.07654353723	4.57888217421	5.70870148495	4.57137313817	3.18594220123	9.56136732	3.82480798544
UGGT2	1.64184040371	2.31827318261	2.20784343134	2.90885860463	2.29221034731	1.53953743792	2.53159669611	2.16650922152	3.06999249213	4.0679221653	1.45186486018	1.78366956514	1.80768286245	3.17486455239	1.72305869456	3.60649884354	2.93300964464	1.58246309041	1.66160753827	2.88507196662	2.78731432828	1.74302362914	3.18433533703	3.59878883754	2.15958257443	2.39281394635	3.07848950618	2.30552432561	3.8817870709	1.60009481585	2.80169378805	1.74022306382	1.33318977246	2.46947760448	1.73149946061	2.89447649393	1.96554010097	1.15460124892	0.909240340166	3.41056303417	2.63128474748	1.0454291796	2.26559737243	1.48462197656	1.79372137568	1.38471310912	2.65573953464	4.45594796459	2.53174877046
UGP2	16.650293748	16.8102144286	11.9429479155	18.7954967644	14.5422251401	6.88530357943	7.61466788124	12.9919121821	13.1779016068	5.65673409905	7.68435087406	19.3265834816	6.37562491137	7.38770492634	15.4814359063	9.73308836112	15.9834985014	12.5109471228	8.24244830392	8.64431115922	8.23233899965	21.7266116643	9.54370763857	6.54185744955	8.11048177769	17.1475027954	7.32446089256	6.06490598342	5.24142329044	17.4763030839	7.85513613988	6.08007382988	10.4280556467	12.3095288842	15.8754173346	7.42536149152	5.99281849036	17.0463992593	5.72889587914	4.7394486923	10.0944408225	7.80202410499	10.673089295	21.1913793103	14.1206639769	17.9238687371	5.25413313745	15.9140542349	5.53419535078
UGT1A1	0	0	0	0	0	0	0	0	0	0	0	0	0	0	0	0	0	0	0	0	0	0	0	0	0	0	0	0	0	0	0	0	0	0	0	0	0	0.0107451138007	0	0	0	0	0	0	0	0	0	0	0
UGT1A5	0	0	0	0	0	0	0	0	0	0	0	0	0	0	0	0	0	0	0	0	0	0	0	0	0	0	0	0	0	0	0	0	0	0	0.00640409344325	0	0	0	0	0	0	0	0	0	0	0	0	0	0
UGT2A3	0	0	0	0	0	0	0	0	0	0	0	0	0	0	0	0.0201615853435	0	0	0	0.00423170779346	0	0	0	0	0.00521638900227	0	0	0.0293267142398	0	0	0	0	0	0	0.00490450657231	0	0	0.0052251712767	0	0	0	0.00647471128267	0	0	0	0	0	0	0
UGT2B10	0	0	0	0	0	0	0	0	0	0	0	0.00773325948611	0	0	0	0	0	0	0	0	0	0	0.0183957956706	0	0	0	0	0	0	0	0	0	0	0	0	0	0	0	0	0	0	0	0	0	0	0	0	0	0
UGT2B15	0	0.0315074586387	0	0	0.0696750835495	0	0	0	0	0	0	0.00681557465435	0	0	0	0	0	0	0	0	0	0	0	0	0.0291603525787	0	0	0.0136617068313	0	0	0	0	0.00541666834682	0	0	0	0	0	0	0	0	0	0	0	0	0	0	0	0.00792156817359
UGT2B17	0	0.345662761447	0.0838376284861	0.0163583407427	0.818992532392	0.00739391377509	0.00699731903958	0.0175003626009	0	0	0	0.143793202385	0.0106445581882	0	0	0	0	0	0	0	0	0	0.0085513436302	0	0	0	0	0	0	0	0	0	0.0514257501834	0.0462380860028	0.0506129965676	0	0	0	0	0	0	0	0	0	0	0	0	0.0359365546672	0.133701730329
UGT2B4	0.0088924758823	0	0	0.184282722079	0	0	0	0	0	0	0	0	0	0	0	0	0	0	0	0	0	0	0	0	0.0449208846423	0	0	0	0	0.00863877503751	0	0	0	0	0	0	0	0	0	0	0	0.00796527358278	0	0	0	0	0	0	0
UGT2B7	0	0	0.0359721198335	0	0	0	0	0	0.0187243166228	0	0.0117270617758	0	0	0	0	0.00910945467342	0	0	0	0	0	0.0058820729953	0	0	0	0	0	0.0265009293204	0	0.0285549947787	0	0	0	0.00708547326456	0	0	0.0139066569682	0.0141650946873	0	0	0	0	0.00707071508858	0	0	0	0	0	0
UGT3A1	0	0	0	0	0	0	0	0	0.0024925298321	0	0	0	0	0.00148038094625	0.00177403459806	0	0	0	0	0	0	0	0.00209323991985	0	0.00188244939599	0	0	0	0	0	0	0	0	0	0	0	0.00185121615151	0	0	0	0	0.00233654283412	0	0	0	0	0	0	0
UGT3A2	0.0164316053979	0.0102498651637	0.00861820115642	0.0315295784359	0	0.022802017685	0.0539474077402	0.0134922988575	0.0706540611094	0	0.0147502408416	0.0221721218525	0	0.0279755731157	0.0167624538581	0.0229156549078	0.0262355845351	0.0047756185586	0.0341088687337	0.0144292753492	0.0168341427224	0.0246614753088	0	0.00974774418243	0	0.0356082168932	0.0209639560881	0	0.0198688935296	0.00798140722656	0	0.0974312388868	0.00881063129019	0	0.0947658445119	0	0.0233222999934	0.0415725022809	0	0.0375128008211	0.01522637332	0.0515140911777	0.0296450359783	0.0198179111096	0.00718524574331	0.0326957558614	0.0058917481963	0	0.0128850451881
UGT8	10.4849727858	9.24355482216	9.03696246675	67.3379521553	37.4904142792	108.810650942	19.0737759004	47.8351984053	5.11737485978	22.4570735109	35.2326468888	34.4610829091	29.9660804247	22.1147947345	20.748293562	8.39946776967	36.3877049868	25.8651911899	58.1333237611	13.8922815301	51.5890991279	22.7803636802	19.8664727865	22.6949515008	43.1249546938	15.9132355935	51.5811915944	35.7550126694	20.8400253414	6.62582830964	16.9709209964	75.948202249	70.0634131455	18.0975366776	4.76830344619	26.3193705877	47.4001551535	12.7512304347	19.7829070936	37.473089462	18.8556874663	14.1044620052	15.1195512817	25.9846090518	29.7956070123	32.0444360872	15.3488077565	3.03707402365	32.4850799877
UHMK1	13.434186276	10.7125591094	9.44291155515	8.52530337835	7.68456036664	7.33476246489	6.05952617265	9.5214653971	11.3728534382	6.77604477033	7.60274889416	17.5218789974	4.71060267067	5.33497447066	10.8149445078	7.60723406993	8.66398427574	9.00558318414	8.10764489664	7.65313096133	8.56404511605	15.0854388496	7.53206064923	10.0500222988	7.60969377736	10.183199047	5.12278731764	6.88914100068	8.80245491415	7.31613802953	3.39063599179	14.561863686	10.5073324646	5.92048535993	10.6516780292	8.69644463506	8.81363489167	23.9524903014	3.9879758357	5.84977683241	9.0489747084	4.18554020437	11.3395090534	13.2270645966	11.8642022353	11.5429880116	5.43499051296	23.4059988744	6.75024188866
UHRF1BP1	2.91522517912	2.348008449	4.95373993714	2.4861524474	1.76966836147	2.96820340273	4.15115175171	3.02474108792	4.29471342736	4.34647191198	3.37025138587	2.92087271328	1.50619746325	3.36845608579	3.33474368432	2.21193428383	3.98905019391	3.83186706572	2.66542012785	4.02796396163	5.38129503442	3.85297568846	2.85562143387	6.45643823251	3.28060220623	3.03528422822	2.69806199489	2.25070001537	3.69522917153	2.23960155657	2.5939850722	3.96580739876	2.20876515154	7.93357681045	3.72560139764	4.15235573411	4.91931638559	2.69187766521	1.57220447567	4.47362639298	3.69432572034	1.71282644844	4.62351975822	1.90933212349	2.92075018052	2.85962466257	1.99285706835	6.07487653097	2.5662866721
UHRF1BP1L	9.34044376347	6.06437238501	4.59540956956	4.46272398199	4.0874083173	7.08434839721	8.4880864385	7.88387896465	5.56538849816	5.16963195353	6.44867776968	10.2223719925	3.98331723842	6.45518590061	6.37964400167	2.66248321339	7.77080724457	7.35255705813	8.08614661684	8.58218227827	11.4063428571	9.244685026	5.92485452976	13.3405805809	6.41703838364	4.16497461534	5.35232993633	4.93601639014	5.47322848213	9.11621229546	4.51894181525	10.7316769075	6.18509512689	5.98534644421	7.74713812147	5.55064956903	9.97867483351	7.18477004062	3.73034860148	6.99595591274	8.6098697073	4.31511713489	10.965569761	7.34078073117	7.83235010443	7.50217856782	4.82456701144	4.70450021557	3.57826429934
UHRF1	3.96206725866	2.94110766561	16.5906502993	3.37451426088	5.34928591887	2.12522782207	6.69470029138	5.2491257667	9.75449006396	6.24478508196	10.6712330346	1.7356440413	1.76182437635	13.4423797868	7.63020383604	4.61960896285	11.4102427465	6.53153135639	5.83662210808	4.62137858089	8.03011184262	1.70969739891	11.7648139113	5.32609353167	4.30592279773	1.34244015828	3.59681181992	4.8578984883	11.007065796	2.59527439717	4.94440173192	4.36701015495	2.62731997595	10.154297088	1.88851052157	3.20828694958	4.71074422494	3.75964326709	1.7324363826	5.21698723526	4.19898688461	2.59716840596	4.62573189967	2.79486087746	14.0785400788	1.61213271636	7.70326666533	0.992301520814	5.52900669936
UHRF2	3.90943326638	1.74826594209	3.85630833508	2.47483191496	3.12426614937	2.58094403714	3.23079108556	3.05986403437	3.54581906292	3.48441009764	3.06338069731	2.30038390719	1.71850430609	3.66864710726	2.51459790972	4.68244062386	4.05303200955	3.67715888548	2.70507847279	2.77072635629	3.21422319664	2.56535533285	1.58111576325	6.40427087606	3.43477364709	3.25193772903	3.75222054494	2.83062466862	2.78993398229	2.50158336252	2.44467212068	2.93996381339	2.76985942185	1.84443533941	2.51176499117	3.49848285405	2.96288554131	2.5017829288	2.18932002516	4.338252736	3.47794068131	2.09668501653	5.33659423392	2.00589467781	3.19657739986	3.10657806304	2.55231672317	3.74743740032	4.41646712488
UIMC1	4.50700663316	5.24119360783	5.97215698309	4.3698119506	6.15271125531	4.18360248025	4.69216088145	3.99608353589	4.58773810148	5.0837257886	5.23232345816	2.86432327021	3.57826740298	4.6411410863	5.97152249449	3.35227163089	4.85309928373	4.89209971453	3.91290550749	5.04190972822	5.0943121087	4.5198598584	2.96456263124	5.79070307126	4.70178380657	3.65880627518	4.59219903938	5.4951541909	8.48815985976	4.5009275754	5.90437312488	3.82725284817	4.84583791373	8.93354979041	4.70587353867	5.2687004978	5.25684838706	5.2059906311	5.80670490736	5.48054183391	4.67990407628	3.77769277287	5.59838153295	2.89160008775	4.64422202172	3.0513164098	4.8196539171	3.9155010967	5.13103489588
ULBP1	0.0422661473031	0.0659129616908	1.28575222829	0.113542607921	0.0138817957677	0.0146631052618	0.0416298169341	0.0115685083138	0.181739695062	0.518357809774	0.0421569582296	0.232881374703	0	0.00799556481791	0.0287447808362	0.130988275667	0.031492721398	0.0163787605307	0.0467927650509	0.0866032064084	0.0240564292883	0.0338322161588	0.0339168823423	0.00417893425007	0.0508357196848	0.786174350728	0	0.0857400372396	0.051107701307	0.0958073694962	0.012841266447	0.0292386744578	0.75166013661	0	0.334574137081	0.0663326307135	0.0149976789105	0.188408833425	0	0.012865625132	0.0435177697051	0.00630985548935	0.19317769721	0.101953123862	0.049285937702	0.0327061618944	0.0353617401291	0.161538358847	0.0441913580353
ULBP2	1.21413607328	0.17398937167	1.41989495776	0.151117599952	0.113163905157	0.147993377199	0.377071984865	0.35027968168	0.407618240371	0.470386020904	0.618591642233	0.885569996601	0.295001817956	0.158293216896	0.323593642233	1.3423919299	0.157180129142	0.219352762882	0.885515790061	0.826051947123	0.44824492705	0.541748079541	0.342319984224	2.89078783534	0.248646586823	0.799997059666	0.251194504232	0.288455445276	0.138876054182	0.525991894185	0.44863520211	0.700464883039	0.747793350311	0.320358985045	0.278309842928	0.509841745601	0.209589505426	0.415108677334	0.0779174754578	0.58433208763	0.78046168242	0.44089472085	1.17220296006	0.738771767146	1.00444302615	0.576768645095	0.317682713345	1.99188144223	0.244452899554
ULBP3	0.0896087954293	0.44717630366	1.75070731447	0.429861762684	0.110365896513	0.0777184155408	0.191229363753	0.0919743247015	1.07029937376	0.0214085945411	0.0536263816832	0.453428868452	0	0.0635679773732	0.060942038723	0	0.143074220116	0.0260435554592	0.241813927286	0.0524594707028	0.26011135911	0.363122751217	0.143814904615	0.0398690629972	0.0646663284411	0.534015131281	0.0571628519245	0	0.0812653833535	0.0870522715318	0	0	0.63663945186	0.0324009799689	0.227999986707	0.126569104677	0.0476950477092	2.62339560808	0	0.0409147714219	0.11071484406	0	0.226334448777	0.450315895152	0.117552947566	0.267456577805	0.0160651514583	0.19642164222	0
ULK1	11.7474445371	5.76181054051	4.70269001888	5.12011012393	8.77147759228	4.74763903238	7.70799115253	8.04553867738	9.98522914386	9.16628898103	6.54451202426	10.251664354	3.90855220754	8.89079378173	11.3271048117	18.6037407021	9.70809735157	5.17292516536	4.57755544265	8.29088561187	6.40011182843	11.3594333909	9.12803104822	5.75741131391	7.57689964484	7.50544968962	9.44498416256	7.86876962866	8.19294921558	13.0656328692	8.3712077563	5.88233420928	6.79503956827	8.49955044463	5.62567790544	6.87875134907	7.24472394596	5.02402003934	4.91842798157	9.80840221191	7.67594541585	7.79419923095	10.3419747328	13.1415152607	11.2585377555	7.32476039342	6.27968357241	8.1527374054	8.54576234001
ULK2	6.10056278715	3.08729625058	4.9121513897	8.38792493607	7.65051954429	8.0272866602	6.84812109829	7.75673124889	5.57143724644	5.73328382332	6.36515675956	9.41519117789	3.30631678444	3.43153671975	6.79611152707	4.84612438206	8.10546345177	6.06612431148	5.10091530532	4.43105850465	11.7321164887	5.93845018197	6.02323353887	4.51680339804	6.4893182888	4.70725216274	4.10059496332	8.0222214287	2.88217043173	8.63964830594	6.73479089981	7.23465998439	5.22318713269	5.491470692	6.84740270958	4.31952592128	6.37207387981	8.65073687077	3.08187957226	0.28542656654	5.48570512243	4.5721868029	6.83503033242	6.67707163096	7.00889296391	7.43043023569	4.86991326987	3.35475313593	6.58944981002
ULK4	0.346517307268	0.749193632779	0.478182443462	0.617140098775	0.477336276903	0.177404480502	0.492621258076	0.265194733221	0.520771656987	0.270062635379	0.565746507598	0.360896021699	0.289003233423	0.370396758142	0.18532715743	0.272124708213	0.255685092074	0.275731541565	0.215092734835	0.30330648223	0.742181248399	0.506944570146	0.410350112392	0.223526930892	0.240353508036	0.532207261791	0.211749021123	0.222937708421	0.23187623899	0.349704283981	0.150251991157	0.245364114455	0.894739092955	0.155705940522	2.82821178221	0.231257792617	0.205327699942	4.86380132217	0.249236437228	0.251919069882	0.303435074211	0.397776972956	0.842459742913	0.246158999856	0.323647320804	0.502065471332	0.246083250245	0.426580395811	0.269087687881
ULK4P3	0.0744229067621	0.00928484759616	0.171749679267	0	0	0.0826208952837	0.156378551663	0.0855540591306	0	0	0	0.1104654773	0.0148680210873	0.0422361544349	0.0101228537758	0.0415163243589	0.00950620911063	0	0.0247180342619	0.00871384617592	0.0406645868588	0.0536150755738	0	0.0176600019015	0.118156297495	0.112895049457	0.0886210006523	0	0	0.0433797802321	0	0	0	0.0107640108303	0.0908933370005	0.0140159465839	0.0105632609587	0.0860765269631	0	0.0407771965348	0.0183904280314	0.0133325931053	0.0859327256764	0.0598402292415	0.0130175198604	0	0.0106740885278	0.0100390348411	0.035015781846
UMAD1	5.35092521278	7.8855773731	13.1558916889	5.28455990274	7.349317604	5.33108475012	5.16389329519	6.10413042004	7.78864303252	3.34350489691	3.79941932057	4.81354328922	5.72497571737	3.83307918068	3.99114545908	5.70555254368	4.65614872235	4.85764778016	5.32331318991	5.1187376578	5.92500160303	6.56704859967	4.58917048187	5.57913745053	4.90113920064	9.73070528928	3.98367147307	3.87127502039	4.9695915261	4.7378119063	4.04154709417	6.31977889084	7.54076088602	6.39070757292	12.3390586212	3.69971229057	5.47928162254	8.69624858062	3.25786818348	4.67567413487	5.41306366698	3.00539714843	7.10199837072	4.5932881109	4.27065983134	5.19129189887	5.70224606708	5.89298134039	3.74118321761
UMOD	0	0	0.00681062889862	0.0199332788046	0	0	0	0	0.00620390602095	0	0	0	0	0	0.00441557159419	0	0	0	0	0.00380096487638	0	0	0	0	0	0	0	0	0	0	0	0	0	0	0.00440527988396	0	0	0	0	0.00592898125034	0	0	0	0	0	0	0	0	0
UMODL1-AS1	0.330811732402	0.760941180901	0.0650652048073	0	1.51771923003	0.308434298537	0.128974872143	0.492339720009	0	0.197587028553	0	0.927640775806	0.154895474242	0.469351978662	1.01241776427	0.0096115170982	1.36669627283	0	0.0171675464491	0.10893732216	0.155336442608	1.27848958274	0.174210161195	0.00613274704051	0	0.224027408478	0	0	0.0750025210213	0.893820684299	0.310943379921	0.140986324706	0.437910185653	0.0448559106155	0.266543095155	0.778765532749	0.146731144751	3.19840031027	0.00981883927068	0.0377616012749	0.229910414147	0.0277798682123	0.641595564277	1.1720244133	0.361645063661	0.747390465955	0.00741353089249	0.00697246371263	0.11349191133
UMODL1	0.0273702050343	0.0417346117424	0.102082699271	0.0280101184852	0.113865820794	0.00633023862772	0.0119813945962	0.0324627157589	0.0871768987033	0.0494062591251	0.0109197990732	0.0512947377977	0.0334152543178	0.0327919228153	0.04343313477	0.0226196846466	0.0757479506668	0.0141418152205	0	0.00712145603934	0.0186938089424	0.0803317569992	0.019523100544	0.00360819219943	0.00219463906636	0.12521586905	0.00258664915734	0.00411277819008	0.0147092055974	0.0709049004727	0.00554372893328	0.00721296393408	0.370159098512	0.00879696845542	0.177454455166	0.0229092746031	0.0172658082391	0.58915349717	0.0346613930396	0	0.0187871437776	0.00817212116552	0.0570611953851	0.056240606768	0.0478739951339	0.0524443877336	0.026170436341	0.00820447639942	0.0166931974551
UMPS	3.51318737072	3.53771682085	5.39309835177	2.90943417943	2.86019941207	3.12249398095	3.38838550166	2.87994801422	3.59973072394	3.25689719904	3.88161180214	1.91710451482	2.14407300531	3.25337200973	3.29097462284	3.46998467622	3.34975278714	4.30151979808	3.32445493699	3.99375840081	3.57432007062	2.71397404454	3.07462945303	4.58751811896	2.66806837791	2.49662274537	3.5321347817	2.83964678201	3.98678956733	1.76180060344	3.3219012701	3.43900777488	4.35162299073	3.11716323241	3.71526564959	3.25866597119	3.65591130708	3.73229592641	2.75154476837	3.78423036811	3.38990621593	4.73208191042	3.5216331361	1.89259351447	2.6664154007	2.22559350107	2.26807973625	3.15736321789	2.97017207564
UNC119B	12.6963330055	25.6331765124	17.9996564185	14.4211132932	14.7725527912	11.9487269139	20.1985325271	14.280420524	14.859340141	15.162444427	10.8311458594	8.94250756007	12.9247864721	13.7216281938	16.539117957	17.1241212315	14.5438869306	15.5921638565	13.9487768935	13.3864956454	19.0832878846	12.0777788021	14.7080707174	18.6047134199	14.5428908914	8.19408815931	15.2960529482	14.9289478226	20.3391533319	13.7248002123	14.7176238959	14.3972294354	39.980841965	17.8670417176	32.3246955552	11.9754594845	12.605361954	52.7751673075	16.1823902559	11.8081054177	12.1730384969	12.1777441653	15.5422960388	7.88594929242	10.8913692187	11.8403950836	7.76661475014	16.9050409259	13.0931231661
UNC119	7.8554481079	3.89050142406	5.88811872211	4.06482915927	5.18840237992	4.5430596856	6.98046843646	5.27715960401	5.40688193934	4.78470398434	8.47488203993	4.46415222226	5.13916280214	7.80900371776	6.23770526028	9.2537954749	6.04241938786	3.3543672821	3.5766581039	15.9088050709	5.50381266139	5.82757779133	6.58422942835	4.29138734973	5.09266252132	4.67202651004	8.14260004562	2.97693600437	4.20657177556	6.52437083119	32.1605736902	4.99571457449	5.54746588804	10.2784779557	4.79989176383	4.51949773363	4.79987533042	3.31970374688	4.13637560305	10.3030224207	5.22347150347	9.26713759288	6.86504111325	5.910181855	5.23938927868	4.94117798418	18.8468913305	3.91540956859	3.64181429687
UNC13A	17.341428226	5.00041637864	5.58792477286	3.51886296091	3.58737799487	7.27170379115	16.5766687793	18.266537374	3.78080532679	6.17002951826	14.9129513931	27.3681467413	2.40612593893	14.2205228623	15.5481733269	4.5947707442	20.243983652	10.2120753701	8.84465178107	19.1437945748	8.62522005475	28.2998678993	11.3253018614	20.6417230816	4.36146984349	1.1766435096	9.37922907114	2.27499958222	5.47444025398	14.0711881889	11.7154619642	8.47264052395	2.85105347876	11.7197090393	2.66726492923	5.37682718582	16.7893035062	0.986229870155	2.84108245682	15.54927747	19.6670846551	10.1391587491	11.8206865044	34.9547715073	27.5125700297	20.1203906584	6.77372135252	0.715107944897	3.09190394907
UNC13B	6.16946497987	10.9982412236	6.70426579763	9.71628258631	6.14128595016	6.82360428328	9.27800962495	8.57089289378	5.78995677134	8.69077331112	9.58353616938	8.40131662931	6.21256800068	6.41962056046	5.5906079534	5.03527062923	8.96874663884	4.70850374085	7.54552724739	9.37499825881	11.2085359456	5.66580024058	9.65261934259	11.8403367954	10.3122673935	8.10124221815	6.90396107706	8.12700090413	13.0490223076	7.14030616162	7.33448368183	15.5878252889	15.9377390479	5.59019179668	10.5306473294	10.7804127246	8.55786796275	11.5735237051	8.72622895741	11.5600966287	8.40545361228	5.44254650541	7.01289438785	7.9959493467	7.60049383707	11.0550868043	6.54552895991	10.7265098226	7.05804801698
UNC13C	1.83060441111	0.824885262235	0.286400685885	0.0618576730476	0.755195685247	0.313830623503	1.31218841116	2.18651340583	0.0471482105047	0.0172897826762	0.0403562731148	3.70632134845	0.034501277736	0.480711276615	4.68683541173	0.230907109623	4.84356577402	0.516265055682	0.136567277058	0.331231054966	0.144913484525	4.46013987389	1.28948758887	0.019514321786	0.154301538697	0.306526496347	0.0545589410804	0.0422622570916	0.0357985578152	4.11279773277	0.196384444977	0.00390101445435	0.0573244276297	0.00713654637942	0.366037936599	0.331435423201	1.03884494691	0.316256238649	0.0468651294015	0.0961255415972	1.40116352752	0.0854486754074	0.854601818925	4.32844562008	3.15593164593	2.49164158192	0.147435996515	0.0110931446896	0.154769911882
UNC45A	6.97829988284	10.604431485	7.58174005626	9.40940682646	8.49005482259	4.6431954189	5.27995036031	5.11192756964	8.7214011088	7.52918969916	5.62828114891	4.81765048276	5.03329310991	5.67910103963	7.04854254404	6.85301553665	5.71424467377	2.90323469505	4.74765428963	4.08701815262	5.35286672945	6.23443411436	8.52762157798	5.85763632688	5.87308771346	8.62307728368	4.46412039269	10.4074164755	7.36368276109	4.99837703283	6.07522747535	5.87061287583	5.08240760697	4.06449508339	7.39864112638	5.75662666483	5.99351227519	8.10216117416	10.2951826186	8.36456610385	4.54621167254	11.7028480773	6.54844215975	6.45591317149	6.25528635298	5.33138355582	4.9280976959	7.854246035	6.98829482082
UNC50	21.5378557229	19.1001181338	17.5119837873	15.3350311667	20.2435799922	15.1436737421	19.375736449	15.6069293114	17.0046476755	14.2750204336	18.8409919402	14.9731023387	17.2507714802	18.3514992501	13.9119196532	21.0396540289	18.7821420285	15.8655471262	15.9219832158	19.9882345591	15.6525972737	15.0275042622	18.44609951	20.2075720054	15.0486085854	20.6805577718	19.7204832632	15.8388805415	15.2419360862	15.8805594303	19.0790066374	13.4417884814	19.4091056093	14.549028018	18.0951967925	17.9350880817	13.9607183176	24.687978287	20.465943866	16.5320629051	16.1013640322	20.2345238101	19.6113797598	11.1008562733	13.8624269488	13.85750232	10.6408935484	21.2674432096	15.8073329904
UNC5A	16.8083554027	1.48968942527	1.38579724931	0.308095227741	3.44947646764	4.94982807871	9.41536825133	11.9450239541	0.674868473814	8.38589785566	10.864771408	19.7425871684	0.908509131514	9.11511092557	11.4484712235	3.27853790781	11.1015478451	7.82091079406	6.91912027018	5.37813144825	5.9933799138	19.7575307529	6.0182377646	14.791080672	6.32156412016	1.65716766697	5.13858519796	4.39784017152	6.23619159279	18.4118751802	7.7202572368	9.38503724521	1.97253772541	9.68228457661	1.14803960249	6.31088587697	11.5859548539	0.466467689407	4.09728937371	8.32418350914	11.9154690505	8.84777323279	15.2870467196	29.3421371338	22.2366134918	14.8893439804	10.5706483765	0.603153325605	3.4903564143
UNC5B-AS1	0.438284603387	0.156227082042	0.0820984226146	0.0961139284937	0.246770027168	0.0434431652358	0.123338882421	0.128529890813	0.0598277669743	0.0299175267421	0.206086108958	1.0349551334	0.156356063344	0.0532999957381	0.170327395356	0.087319341332	0.0399879291301	0	0.0519882842255	0.0916371235049	0.021381980431	0.39468127415	0.0502436795472	0.0371434552015	0.0903682213576	0.373130798943	0.0266274859507	0	0.0378548791859	0.395367530253	0.114136518179	0.167066323766	0.151076779535	0.0226394400349	0.0849652001381	0.117916337031	0.0222172122285	0.384711549699	0.0297342784703	0.0285882561279	0.193398631419	0.140209094396	0.0677768545336	0.251718305183	0.109516560297	0.0415286969781	0.0224503106659	0.0211146319784	0
UNC5B	5.45488466396	10.4623959156	7.60395566254	20.631112563	7.98564455244	17.3752974668	6.39250048538	11.9203779973	12.1125909984	7.7111998784	5.32461917239	13.8131184769	9.67924255719	3.97340651364	5.8001569765	5.66721799065	6.14111947376	10.9679420591	8.56702100171	4.64999797429	20.0978895188	7.42753887966	5.57940233988	12.8576649994	8.43107698644	7.79305423979	10.2425090506	17.2219703978	3.79092737865	3.55484014301	8.71998577581	8.21855928513	10.4158739612	8.56808653577	13.5116682664	9.02399541484	8.85143673011	10.7816952509	3.86271357145	3.93838017992	5.42054438687	3.02846315088	5.71572587381	10.1274247769	6.40330488956	9.20824035844	2.54524038824	20.0888145752	11.1301645658
UNC5C	0.832720237095	0.735230454437	0.526928191342	4.50420137837	2.91457688757	5.35668051107	0.387648855301	3.34056944931	0.540356440406	0.669094215764	0.495862097361	4.32684444675	1.25596721063	0.304474251118	1.53273932787	0.29851474091	1.93944637352	1.3292962192	2.3993554114	0.197666892837	1.62135245192	2.09293735841	0.731389978172	0.0811037859903	2.26620833107	1.74170669576	2.19881978884	2.69493245485	0.0951810186438	0.782802377687	0.0264324580472	0.270217813119	1.31507886681	0.4149448102	1.52635588667	0.438875557164	1.1613457694	1.21287546129	0.322660750592	0.0964723211233	0.667988193915	0.109472006636	0.92233822205	2.64657120789	2.01994506469	2.50878803379	0.218365777932	0.223536468825	1.93784688357
UNC5CL	1.87032643649	0.409442238176	0.259123146377	0.682559070318	1.5021023752	0.489705322413	0.764673540007	0.683847874426	0.923925012972	1.51083510047	0.891213690747	0.238088712814	1.4311465923	1.13754246857	0.748794207932	1.17458807436	0.806854654848	0.447175155376	0.304734898161	0.764392702093	0.636304828363	0.457608773217	2.61093299486	0.464749192259	1.01865963807	1.00945207214	1.50677097396	1.51763875865	1.63857548476	0.706217104605	1.79478400992	0.259466597079	0.29139982997	1.03100414194	0.320847940477	0.850682145722	0.530931861872	0.510187322999	1.05915092819	0.812085150632	0.606054327343	0.53736387294	1.38029783143	0.41994254753	0.629597993403	0.491531061889	1.64493626699	0.556945549306	1.48324291222
UNC5D	0.839005428359	2.55426620926	2.81416936604	0.0879563299029	0.760145112235	0.274032144027	1.73471341106	2.57421984943	0.312856740021	0.154491828876	0.361269073719	4.41112170823	0.784925941663	0.321690639341	1.27341026827	0.272068316322	1.05077008966	0.86594821902	0.101948179403	0.57383851306	0.443057329163	3.51232032921	0.39575026937	0.0776935586612	0.534585344974	0.339244315261	0.135761773321	0.0276745559055	0.0173209871571	2.22652925264	0.0484943018947	0.0121338645322	0.144837785311	0.174622589159	0.504011509076	0.262062953915	0.299164129381	0.071003584834	0.0427595199082	0.497075131649	1.10615041015	0.0714864156762	1.03816937923	1.67664731655	1.1149633336	1.87305327726	0.641293041146	0.0745298095111	0.0786290345367
UNC79	6.22097586355	2.61279900209	3.03646852094	1.4092292865	0.686683501438	6.20766481029	9.59139123521	4.67533871973	0.512121955926	3.01732351641	7.36331834205	3.80692302213	0.955872478227	9.0345473476	4.92613595436	1.78927074408	7.45478316316	7.75652966499	7.46540834508	14.2280750005	6.10698786325	5.23412408505	2.33635719851	11.3683937071	2.31170367133	0.622887682826	5.40862695428	0.588465493342	0.868372111506	2.36962641759	3.57427769496	8.0466103253	1.3505888736	4.18028313386	0.624083077175	3.55773180292	16.4783232527	0.55876051581	1.64978314159	15.3983868686	7.40649834651	4.72308895466	11.9211595262	4.17569548006	6.89168599094	3.08202637584	6.7520677374	0.262460629579	1.76710162042
UNC80	5.65919233811	2.64975992916	2.08387862305	1.06826429219	1.12450114461	1.82215744684	6.21017805631	4.25711314346	1.416676662	2.98636664943	4.78917449517	6.54294388218	0.986157128442	4.78816794718	3.06400039325	1.58360050446	5.93454153498	3.27951085223	3.28278290319	5.44930447325	3.96491177132	6.74384830767	3.70200534063	10.3048091862	1.80311536575	0.643824037703	2.22196815999	1.0258410936	2.40701049331	3.20999035837	7.63555852468	16.0979770306	2.43299145983	2.59731087481	1.56352093906	2.51728234699	9.8504679283	1.66823889781	0.92677290019	7.85784990424	6.7379508755	4.13024044976	10.1229285193	5.82835318832	7.10234342411	3.35031328839	8.09690307153	0.382154226332	1.31130993813
UNC93A	0	0	0	0	0	0.00568994402033	0.00538474681186	0	0.00783590797533	0	0	0	0	0	0	0	0	0	0	0	0	0	0	0.00486484305807	0	0	0	0	0	0	0.00747448298933	0.0145876115725	0	0	0	0	0	0	0	0	0	0	0	0	0	0	0	0	0.00643058757627
UNC93B1	3.43104702905	12.0165397812	6.62233458917	9.88261400271	6.77360424701	3.03853595136	2.15461810749	1.97723022902	11.0097002706	4.97792061007	2.19890836708	3.28288635084	5.70789531535	2.06754308909	1.17095283648	7.55154793	2.12354725508	4.80099879071	2.9213957664	1.65438067542	4.56323884906	1.58792097747	5.44147687783	1.25825024822	10.43079907	37.1898821011	3.18359062578	4.63165361258	4.64663307328	2.6362264134	1.09169585145	2.23788406602	8.11821947134	2.15640028242	10.9626780531	5.35140928733	1.8018547355	11.2059453231	4.42009938539	0.381679003529	1.41819848727	4.02881427514	1.44511027864	2.12675008196	1.29847192326	1.87435700534	3.23889391769	13.556414987	5.85060947535
UNCX	0	0	0	0	0	0	0	0	0.010326716614	0	0	0	0.0107952867953	0	0	0.0200959551829	0	0	0	0	0	0.00648808735174	0	0	0	0	0	0	0	0	0	0	0.0173846489471	0	0	0	0	0	0	0	0	0	0	0	0.00945168556273	0.00716816131921	0	0	0.0254240564478
UNG	16.3392056224	27.8336545942	19.4232330866	16.7168031599	26.3194845991	11.0975963302	12.7500148286	10.7756215917	13.3469292221	13.0931194566	10.3045171027	13.013225999	14.0042162845	12.7274036181	23.0276152544	9.4674416925	13.728236166	12.3543038248	12.8580575843	10.9989751092	14.8049432233	12.6923265687	15.5124571461	7.6776187503	12.5254420844	21.1326791131	11.5579263443	10.4245901452	17.7762354077	14.3401915656	12.3698063778	10.1586926037	23.8190594594	24.0621264355	17.474705331	10.0676757254	15.8238307565	20.6989694764	9.58976234622	10.8815121807	9.91273085787	11.9015181633	12.0837832247	10.6695711521	8.99609001743	14.4459198318	10.672267238	12.6251598285	9.36434588144
UNKL	4.03740594715	3.94999767775	2.88746309169	2.28276672262	3.67545828045	2.65174321199	4.75332812416	4.31435430372	5.18427080383	3.97970174584	2.50809599617	3.07864527416	2.13003944377	4.77533775089	2.62929847692	3.16335112617	5.2419538112	3.35114598435	3.07278578431	3.69670563725	2.44487282088	3.40966911792	3.64513403086	4.2838760217	4.12635720976	3.20977855348	5.49143752225	3.86641981293	3.13918177672	3.11883871515	3.0823066291	3.5130397229	3.26549930042	2.0952720185	3.07005095524	3.01473397733	3.78541095494	1.51369460696	1.71958482526	5.42382239561	3.61081232114	3.42330962585	7.42155049785	3.56689608126	5.30291270652	2.43106077232	2.45689201806	1.9501675831	5.91971369089
UPB1	0.0293243562843	0.0467468088674	0.0273427751101	0.0400132768703	0.0834706064958	0.0384324601037	0.0385104916258	0.0267541977933	0.0342470590136	0.0467062227439	0.0409480408937	0.0197845306358	0.0748566449591	0.0221893696375	0.0509659534794	0.212053300089	0.0499422332902	0.0871211179532	0.0405811684243	0.0400570108252	0.0467331463948	0.0489018213469	0.0653655995875	0.0328593543403	0.0188106381569	0.0811996295868	0.0304846103693	0.13659896801	0.0275789484898	0.0284877373201	0.0475162775521	0.0386397405507	0.0104824852182	0.0141375687661	0.0840083566506	0.113520295171	0.0416217051112	0.00942115380495	0.0371361134318	0.0327294079061	0.046295526947	0.0233482301752	0.119919036455	0.0340577497856	0.0598407320303	0.0367388053128	0.0490681234296	0.0153829403299	0.16352038504
UPF1	14.5282427441	19.1333351046	16.9865225809	18.9911567191	14.2641504621	14.6393010176	14.1548864489	15.1267904563	17.9865850796	17.1230320434	12.6203952516	11.5521795142	13.7125649304	13.6900646534	13.2341093525	13.7084698484	12.651480988	14.8312476231	13.4008779638	17.8466814334	13.7600403453	12.3003030998	17.6330952868	13.9271847112	18.6526339912	18.365852911	16.1856659537	14.7088385343	13.6493337881	13.4961995287	14.3068566114	12.7440026476	14.9301197958	18.8964851063	14.7783652779	14.5237655155	12.3048712395	14.7306789174	13.6863875796	13.3469027362	12.0754170021	11.1415070028	14.0132981315	13.3701260772	15.7512383864	13.11164061	10.1546253214	16.3028135865	16.748690413
UPF2	8.16978530086	4.67310026797	5.46824425607	5.03948794123	5.04404662585	6.72948311231	9.3067115615	8.1085038077	4.6444976238	7.16636209019	6.91665915923	7.46393360105	3.90066284217	6.33368680589	9.56276138407	6.12539413352	8.48718405551	16.4489526435	7.07295501368	6.5379813758	7.05684640606	12.7588885922	7.84906489654	8.59933250056	7.60225722388	5.0798594194	7.3823510033	8.4841697669	9.50268353006	8.01315717261	5.20565721172	5.8931283191	5.1643337782	8.5532003783	6.92396248151	7.21308169547	8.07187132633	5.81897580715	7.42146143273	7.13884478731	8.25119903017	4.79694103269	11.6725988964	8.37091653269	10.4389113992	8.95091435298	4.78106088571	9.3293961038	8.04037291835
UPF3A	8.49366251271	6.38422227897	5.50267664523	9.88620092116	12.218996175	4.66408516472	11.4791952305	8.20228684883	8.86342874183	17.4944862743	6.49893771534	5.31396847453	10.2346799961	10.0170533282	11.4485933556	11.2339035509	9.46300625592	8.62158999014	5.69611725736	10.6834184694	6.22020406987	9.71477550636	13.0377604349	6.84490750934	12.3889907572	8.16855086563	12.6645757551	9.19972047991	15.5934360365	6.80595833712	10.6110775173	5.15682683774	4.97169636195	6.02307946557	8.77327516416	11.8146367862	6.66183801517	5.51333241157	7.40800802892	13.5691443511	9.66747555578	7.76604376428	11.3707572397	7.9979348499	8.61543081625	6.81880411252	10.0178521486	7.7588590482	12.2383150354
UPF3B	8.07155384858	9.15892070425	9.7970049078	7.22885159999	9.59875443786	6.51662926522	7.97013161737	7.46783548932	11.5313234149	8.6161176769	8.00709043931	7.40451193399	8.03636806333	9.38975628857	10.4613474477	10.3419772076	7.84139433358	10.4815072344	6.17920093289	6.90622402868	6.83881228314	8.13740991283	10.7577355684	6.19936888163	8.22294579685	9.29532735285	7.95124504712	7.47433006314	10.2464378496	8.56338457404	7.87496880013	4.93640318448	8.50120094457	15.3989785835	10.8879077018	8.72865085911	5.36204648572	8.97639419911	7.82412131789	7.37881979618	7.84957745938	8.30308174808	10.5327981224	8.31111983268	10.4547965738	7.07628650562	8.30304915229	7.04820764379	9.70326375097
UPK1A-AS1	0	0.0173667526736	0	0	0.0822954760415	0	0.0365620921892	0	0	0	0	0	0.0556194902059	0.0158000406653	0	0	0.0177807961604	0	0.0231168031116	0.0488961859003	0	0.0167139659074	0	0.0165159891997	0.0200912995282	0	0	0	0	0	0	0	0.0149282016955	0	0	0	0.019757948485	0.0201251250934	0	0.0762713097449	0.0171990984168	0.0498756376039	0.0401830072581	0.0223855146873	0	0.0184659048827	0.0798609793249	0	0
UPK1A	0.145827490658	0.0404291899722	0.0169966573319	0	0.0159650813697	0.0112424296566	0.0531970411611	0	0.0309650301983	0.170328408106	0	0.0109318624214	0.0161850273476	0.0367819394698	0.0330586022648	0.225969159304	0.0413930686603	0.0376735472822	0	0.113828602608	0.0331999857205	0.0097273813297	0.0260045984186	0.028836481875	0.0701577589676	0.122895269797	0.0275631516356	0.26295285213	0.058777597916	0.0787039204552	0.0295367929549	0	0.0695046579671	0.0351524541098	0.0439754000715	0.0457724287779	0.0114989524492	0.0351379380291	0.0615582280484	0.0591856429938	0.0200194483768	0.043540774409	0.0701584716768	0.0260563457927	0.0425118273041	0.0429879776918	0.13943516522	0.0218565809791	0.114352417873
UPK1B	0.029302787914	0	0.0102459990801	0	0	0	0.0064136944595	0	0.0279997117724	0	0.0292270879871	0.0593099367207	0	0.0110865245622	0.0132856871709	0	0.006238187532	0.0283881650416	0	0	0	0	0.0156762054015	0.00579444457799	0.00704880102602	0.0211669321073	0.00830786962363	0.0264190641372	0	0	0	0.202709433244	0.0157121628613	0.0211907556549	0.159056654451	0	0.0207955459562	0.00706066833595	0	0	0	0	0.0140977452649	0	0	0	0.00700457618748	0.0395270383285	0.0153187606958
UPK3A	0.0421186916671	0.696239889535	0.309271241499	0.274784326015	1.43175335815	0.029223898974	0.0138281937633	0.0345844463578	0.120737101572	0.100626505265	0.0378088951734	0.170499608765	0.73625704804	0.0119515055461	0.0286444977442	0.176217243544	0.0806987608802	0.0612060722972	0.0699442758277	0.0123287243231	0.158218517424	0.063214095606	0.0168992775641	0.0249861301879	0.455925303281	1.11810139848	0.179121147166	0	0.20371759912	0.0204585262306	0	0	0.44038905192	0.0609175417874	0.542976942652	0.495759100147	0	0.502362185372	0.160016250265	0	0.0260195684897	0.282952891735	0.136778980462	0.0677316238874	0.0368354938772	0.572689029164	0.015102159506	0.284073164771	0.0330278893784
UPK3B	0.058245717029	0.103808784778	0.0567343309963	0.0319325880851	0.0983833134632	0.0346402080696	0.049173264965	0.0204971352192	0.079507953479	0.0238552910601	0.074693888773	0.0336832873707	0.0498693549402	0.122777007727	0.0452712287656	0.278502741301	0.0478276678675	0.0145099808987	0.00690896935103	0.0876822581746	0.0511479479258	0.0499533943473	0.0534169645712	0.0394893576353	0.0300236524905	0.216380157091	0.176932636909	0.191299847499	0.110675712567	0.0808342521367	0.0455044276425	0.00986766005869	0.0981557322005	0.0421212739596	0.0564571395655	0.0940227634745	0.0236204045798	0.0781929202408	0.20547951385	0.106378405697	0.0514033204562	0.0894386433724	0.144114995956	0.0735944834363	0.058216697842	0.0386326167941	0.149176406399	0.106628891491	0.247945083834
UPP1	3.19161586867	9.921302903	3.64722197622	4.1755853111	4.6837579269	0.714676610883	1.14311457118	1.81463313052	5.24915782182	1.49267999221	2.01999343685	1.86294508251	1.37183400685	2.06103021172	1.80553272383	5.72792240084	2.26999425747	1.66124539885	1.03192257543	1.299429227	1.73398658215	1.88122496763	1.92473799368	1.40568136175	1.2388610464	12.1299192461	1.75217816771	2.85790549589	1.45014706073	2.97371852879	0.709625161394	1.56845561925	3.50566491377	4.92037586525	4.60338465623	3.42884194131	0.573118643349	3.77177909783	3.11864312487	1.13048845381	1.90296732024	2.88915282653	4.23310905661	2.78786959897	2.79973092539	1.9501157492	1.87610923655	3.48005763839	1.98702767643
UPP2	0.688627077219	0.55562449668	0.0942202255613	0.241292441046	0.5531358087	0.233707186672	0.525896917835	0.712951870503	0.0500655425694	0.965667345247	0.300122756333	1.64125814068	0.179441980576	0.560722444173	0.407242030831	1.07171178509	0.473262618128	0.495998941239	0.254816434705	0.473252905129	0.260727111397	0.606637264461	1.32142406438	0.0621653567103	0.561768226241	0.251419058642	0.331056101958	0.334048829566	0.190068106619	1.54156413476	0.341116496249	0.0843272809209	0.569917040717	0.0378906285872	0.487551408841	0.465185332984	0.355903661161	0.741267500693	0.469212344262	0.136705424974	0.578004871549	0.140797052722	0.523962226024	0.908782249117	0.608794669942	0.938314013578	0.246915456029	0.0757256246639	0.387387990298
UPRT	5.170982595	5.39555804834	4.62294038139	4.52215182997	4.18410591995	3.51719710277	3.88415606801	3.64125863134	5.23300241492	4.64962844726	4.11672173101	4.7626777292	3.04435494577	3.30810904522	4.90744126123	4.3706034918	3.74284185654	5.10977323798	4.00734896277	4.1647434518	6.53913186596	4.63772617905	4.73420848216	5.18236662878	4.35358902875	5.74722292761	3.66516740245	6.63289649268	6.9726945466	5.1452360645	3.6419649876	5.39825625285	7.8853403515	10.6971634653	6.35789329303	4.5962431615	4.20351228264	11.6045745651	4.94113187941	4.38580280053	4.20120702779	3.42473493182	5.11693259239	3.95617418152	3.84400219123	5.13424058378	5.82080529129	6.46265444286	6.80729936359
UQCC1	8.80504849998	10.0770441549	5.72219710846	7.75262217422	7.24799628345	5.32360374512	7.1852840322	6.70207763626	5.66928519714	5.91324195031	5.72444624067	8.77435895159	4.62908010126	7.26954466103	7.61290248105	6.82098558317	6.61557304267	6.70213350489	6.93979586423	6.55325688206	5.76195820199	8.18180915589	6.97927455302	7.57184559704	5.19073624409	6.40042209973	7.48639502117	5.23448841132	7.16637181441	5.77019730823	7.78746125949	5.42220790833	6.49918256739	7.52394516744	5.94769555414	5.89726429109	6.47109229037	7.09619863512	6.00101048729	7.7485892678	7.20559043123	6.15054419841	10.2543989099	7.61506887053	7.35236892298	6.93108563998	7.49619580648	8.78910099105	5.49705438001
UQCC2	9.70016643804	4.10163142399	9.62070251602	7.19160837483	9.98558809367	8.23044153188	10.6869849249	8.39133802615	8.57871996578	10.5104374019	13.0310277629	6.73557995375	11.3679227719	13.1691266643	8.86660524747	11.8668393948	9.20073724798	8.26147789955	8.32471132399	12.6645709736	6.56716817138	8.50134542314	10.1854782248	11.5676910536	7.88920932339	8.41343795213	13.7869955717	7.22625916475	10.0284267583	7.19940293822	16.624206596	5.27310581409	3.93572534463	18.0746887042	7.68975378497	8.77849910986	9.35285407874	8.5166748188	13.8488749498	12.3107652095	11.1392497296	24.1424571466	6.66297504228	8.39535572579	6.93121995362	9.01048731727	8.8822985578	7.1886383404	6.02227886496
UQCC3	7.11627613643	4.81905660146	5.8527684745	5.08652304686	7.38462908032	4.75828568422	5.07276158759	5.25973470949	6.80863939233	7.83265303132	8.44566312995	3.36893741477	9.71752281656	5.56813067793	6.06375826663	14.425376096	4.36215278614	6.84587111026	5.01214322011	6.80295203622	5.2323435933	6.25592313178	8.01399260173	5.86971919747	7.17367473961	5.15045831941	7.90550958929	9.02477654694	8.45982355505	5.34409466086	10.2298305168	5.92713881232	5.02827651103	7.30219183089	4.10823395564	5.1626260495	4.68344948606	4.56365326243	24.5462792577	5.69776581639	4.83525612538	30.0855856894	5.02895027763	5.95937314164	4.89980424675	4.92815574533	8.91579729199	3.60439447217	10.1039172611
UQCR10	67.421657681	74.8811626355	46.5420252181	50.2151901889	58.3791446196	54.9707534348	50.5614360416	47.6441717846	60.4105507864	46.4903330097	79.0803225037	68.8599247264	92.1764697493	52.3698424791	67.2044426222	93.7946451575	49.3953252843	59.1417892213	59.148430657	72.0967992359	40.6997773666	58.9833285492	60.6064771027	50.5277468968	58.3531703498	88.8937769808	61.5549914093	31.0073104247	51.9621696547	65.2555434372	88.7639701881	51.6748609886	33.3032103301	70.7222669977	67.9411587054	46.1937855017	43.2401182752	38.9730787867	72.9845400654	45.7514429342	60.9337596756	127.778314271	55.4540955165	49.2095603483	36.9471526486	62.1695881049	84.7828729122	59.0844358122	53.1543399209
UQCR11	26.4962501687	28.5631005444	23.8704579749	27.0262223799	36.762854474	25.8808466071	24.0467146561	23.8350585907	21.7488813405	22.6955387106	31.7503082835	24.6799372667	27.3404314129	21.9277900489	29.1956280016	48.8099827351	25.931939661	24.9534795015	31.2620103	27.1860293104	22.2293172018	25.1729343574	30.1881592153	24.2155038021	23.6952639478	24.2162692777	27.8577352214	26.4399439182	27.4601687043	33.9472291902	44.2675646938	19.5731069795	21.8323388269	21.4456226823	23.2001310509	21.6943721268	19.0447885034	24.233513601	35.7307880594	19.0843156552	26.1006513198	73.6062155542	24.4009490169	21.5113244345	16.6663228099	26.0984789009	29.5383987319	22.7980600636	25.8365462996
UQCRB	25.4209130244	14.7203741877	13.6436778408	14.0748855992	22.5760251853	18.831686475	17.5672761513	18.308819007	11.3136339583	26.1571199752	25.898340778	17.9610105745	24.0476719835	20.6613789621	29.5057388698	25.3632591432	20.2949256976	22.1739790581	23.3681611658	26.0283482222	15.8966429895	23.9847045178	19.0920836375	14.2546927206	20.2407072415	15.1051650459	23.431760062	16.3143771733	35.6312722826	43.9156890806	25.7989885748	15.1773549985	14.9109455241	21.3936183323	12.8596404648	24.3514440951	23.18220535	20.32089709	28.5524518499	20.7736276241	24.8216184503	44.5855856739	25.1124768926	15.422398382	15.043308579	20.0251761551	28.1275054798	9.28104895983	23.6822647649
UQCRC1	51.913565221	48.6131149785	35.0808538719	42.1396089571	51.3128569109	47.2911274866	47.6692965026	48.0356317912	41.6773517748	44.5584302593	62.4546164819	44.2680904145	63.4225901463	53.4853104019	52.2006226705	35.560450969	40.9176175894	40.4055139497	53.4241392653	67.3340974835	39.5725020567	53.7047460697	45.072462173	44.8074550809	39.4724188042	44.5625995699	53.1899748335	47.18393421	44.9833530098	49.974002826	83.8115810209	45.6703422419	37.8995948316	37.5124047743	26.735595969	38.8109270544	44.7927834217	35.3165160665	73.4800270738	42.8597150122	46.1409928911	126.464564984	48.2143933627	52.6140185772	42.5364638452	45.0982078334	47.165854903	28.5090596162	43.0739455435
UQCRC2	43.4139928112	39.0987619666	21.6219863289	21.9702816567	27.31785471	32.7454544229	33.8166238722	31.6000578944	21.8139526893	35.4879729504	39.9631156182	37.8088928522	19.5787641918	35.7424812964	34.86325005	26.8499526425	33.1703359677	35.4794296342	36.4633339202	52.0559742142	33.2360897239	45.5680474255	34.3307155491	34.6841946507	27.567019064	25.8944529919	31.9534169795	26.2091295535	41.3173126803	30.886586457	50.2465292062	32.5646967762	25.1894732628	38.5563463567	21.4224597822	37.660499214	41.799536335	25.4605399421	29.0288402655	37.8164323215	44.9302462347	39.6321309693	53.0771543025	31.6256861797	28.5179800501	33.0104861975	35.3561064972	21.4206140384	29.3527627423
UQCRFS1	15.3946363345	18.8961263867	9.21682016872	14.7002381415	16.3421053805	11.9100843927	10.7066431688	11.7831099689	10.7540970677	15.6005136907	14.03092996	18.8262274361	10.2241027345	11.6429021961	18.0372300325	17.8423860941	11.2516366425	15.8717895808	10.8045942048	11.1303900581	11.0104400797	19.3673981785	15.9364710114	8.85297419925	13.6559840185	16.3285551734	12.1675887038	11.6974796974	14.7949613242	20.8150874342	20.678695998	8.48243935946	14.2722414774	22.3163963991	11.6121694525	15.2519352708	9.07196865452	12.9284961881	22.8974907957	8.28251552384	12.2803789917	21.7025763639	12.0657429168	14.3908260534	9.56433333518	18.3599982685	9.70612531993	10.9372092325	14.5741763522
UQCRH	57.5813518192	53.3729770368	38.3466921664	38.4042895095	64.7588828923	33.2556658517	34.093696537	40.2851200262	40.2554189461	65.6333378946	44.7607372443	59.4983693322	35.6283719834	36.0951255702	83.5060449737	74.5815703986	43.4211967315	61.0837905633	34.9022681525	48.7010178856	29.9120238771	83.5948767444	69.2785403649	27.7431668721	45.5808515597	50.9109366177	32.7041883943	44.8991995012	89.395076879	68.5373415304	53.2423349075	20.1893165795	38.4358783994	80.9739609924	34.5148798058	62.3031024204	43.8093917911	66.2023708391	117.547775496	32.7294924346	50.5853213098	79.7387641768	56.6533312878	59.9114595144	45.0381409506	59.7225135076	42.014432991	32.3688357962	54.4228893173
UQCRQ	43.8758022218	45.5466684996	39.5973966336	34.611020684	65.0841487475	42.29478412	36.8766081487	34.8172805041	44.5395777437	45.5795958844	64.0779521737	40.2336799269	67.6779997214	38.6132277775	49.8313362841	79.7267703707	37.05828359	34.4886737106	49.440434481	42.6576039207	34.701458082	42.4354763695	41.1450338688	39.1141148432	48.8943339409	51.7277688153	50.9264054907	44.0044690763	56.544954285	46.655641272	76.8160284252	36.4654282753	42.6019640749	74.3543499372	43.3694387757	43.8921935921	35.3740430612	46.48760341	44.7005993001	38.1856561047	40.2674475892	140.03152796	38.3042059846	34.468598089	29.2591309594	38.8352280724	59.3165118167	35.9408904906	46.5031784951
URAHP	0.851283556578	0.365815059522	0.198439606115	0.718728867207	0.7828620926	0.19032376428	0.478236853283	0.434936362144	0.768237106051	0.542351061709	0.209440812907	0.178684561494	0.576339140499	0.783722529926	0.501756118819	0.255029694492	0.567845682507	0.109961678606	0.125660570761	0.276869428709	0.258411284868	0.176032346063	0.470594326767	0.325449684614	0.573374778845	1.1171165019	0.635566227694	0.38375384189	0.526118111489	0.25728782475	1.19834808238	0.213124589473	0.309377410778	0.198365999587	0.115519993265	0.498776027321	0.281930726459	0.546990579462	0.134757274862	0.509616208488	0.327223872443	0.228756530164	0.484643129206	0.448714771969	0.330889778333	0.250946912509	0.610475755416	0.248800746812	0.756550384005
URB1-AS1	8.15019491713	8.6893324433	10.6448162717	4.86543510587	9.34266571571	9.99786157735	11.5078195217	6.34235463622	8.85666935938	8.27232215061	17.453741663	6.54101607778	16.7611442055	10.4297380349	7.20934784441	19.4391487535	8.35215990039	9.67623074373	8.89037196924	8.49799235699	6.27603580847	7.38733157416	6.66844272517	8.23205793809	5.28575253834	7.90746659115	10.8740115911	7.52822518712	10.756889845	8.38341658983	14.2502052566	4.21673256732	12.3820540814	17.8744236451	5.76487860492	5.91894604881	4.80111015352	11.3016744906	16.7215778035	5.81304861936	10.6786532174	9.42370463211	7.13103313823	7.70966823527	5.24107907016	5.38811105467	15.0892563372	10.3831647406	10.1923033258
URB1	9.04955792682	7.2231204938	10.2980390288	7.32827402862	3.02930070957	5.9788537702	6.72461286228	6.12252880657	7.64881635698	4.54924695204	4.4564594677	5.62346220017	2.71801980855	5.11494091957	5.65674095739	5.32366593561	5.2615859658	6.26381480626	4.26213662186	5.94567978686	8.34135664269	5.21255236211	3.81226822886	6.3869582612	5.21363174858	5.777390471	4.97538094807	6.40913448948	6.54548547554	3.33194259291	5.49357804247	8.1771570925	12.4550515613	5.56951953663	10.1183055963	3.94794154	9.25514473124	11.0534716595	3.20440359766	7.34336789557	5.59410392799	2.84383827046	6.89862050922	4.92854382479	4.80168387822	4.52926224011	4.75021619998	10.5919954964	6.21193188831
URB2	2.62974413795	3.67423590996	5.53063185837	2.46570025098	2.11505270286	2.67170036709	2.89893645714	2.43492713799	4.40180726814	2.9466445619	3.29763374704	2.43863782475	1.35577720835	2.73156927	4.76839717651	2.51012913423	2.76071971579	3.2458576612	2.76234433316	2.94301914119	3.69298620255	2.94271358928	2.59861382304	3.76555471472	2.61374381415	1.87828745483	2.54103689042	2.31441743804	4.35278753448	1.60162543702	2.52128348461	3.30231989599	3.24731298304	5.03574184129	3.2532709318	2.83747361604	2.95253089208	3.99653594392	1.730534016	3.57354154381	2.57242739202	1.45693627443	2.23315003801	1.56286404949	2.94823288747	1.87633102663	1.60548714747	2.71396382042	1.96091879332
URGCP	9.81444051334	9.52000800247	8.67910971525	7.17276889697	8.96284969399	6.54885742061	8.02958177487	6.83792807775	8.92422452444	7.27477713385	7.93051314185	6.93627647946	5.80248733312	8.25691358839	9.70254073441	11.5637721165	7.35130326465	7.35454040771	7.01550689374	9.31681539642	6.80943438072	9.90376123924	8.2817273012	8.31244674047	7.38043496119	9.88688745879	8.85982835376	6.81993800852	6.43278646461	7.52154973387	8.78570586153	7.59280524746	6.48112738283	9.34608129328	8.35461836347	7.16284144654	7.13159744023	5.31272459363	7.59266889355	9.2515247948	6.5886714776	9.27471878236	8.36172200939	9.40508959413	8.79101877745	8.84385955284	9.56396423568	6.23813060207	7.98205840127
URGCP-MRPS24	0.306247920983	0.590469590902	0.248236714819	0.25642470734	0.246886428125	0.15453744816	0.164529414852	0.137163219328	0.292629272804	0.133029505702	0.149951505008	0.262969732009	0.0834292353088	0.158000406653	0.151473545304	0.155307608357	0.177807961604	0.210379513408	0.0693504093348	0.0325974572669	0.0760606800742	0.100283795444	0.178728460075	0.0165159891997	0.120547797169	0.0904986191605	0.0947201638598	0.338861883028	0	0.270464290168	0.203005077617	0.0825408042645	0.0895692101727	0.30200158688	0.264460865084	0.0262159906543	0.0790317939399	0.0805005003737	0.0793288108623	0.0508475398299	0.137592787334	0.199502550416	0.140640525403	0.179084117499	0.0243484931226	0.0738636195308	0.0399304896624	0.0563322445613	0.152821498212
URI1	10.7284922158	12.184957436	10.8543213233	13.3947330959	14.1400656579	10.689509912	8.1710420185	8.87962663714	11.8243490711	12.9472337863	8.65897247702	11.4581052125	7.79422886384	7.53384450068	15.5597971677	13.5016406285	9.12108688899	15.5087263193	7.95742325667	9.94950068454	11.6773167252	11.4823284233	9.81571142143	7.83171667535	14.8316843303	9.00654519849	8.93108525875	13.4895974937	26.3790945094	16.8428997783	10.4210612343	8.13484300173	16.0299947703	18.3928529052	15.8746417843	13.5555542177	9.91554754367	16.326415109	14.5359238961	9.13851605934	8.88310319564	10.8617239065	9.48896343109	8.51492311755	7.80411339306	12.1399726736	7.12386546103	9.75599393796	12.9404328547
URM1	14.4042582748	19.4293794418	14.6648893813	16.1714735926	19.2368007885	15.2143826035	15.6110806584	14.4197888519	8.23424751221	21.4682473325	22.3615323521	8.59743632831	17.2608655668	17.9357869785	11.0045015447	18.338447701	15.3922425428	15.024355883	15.4273995623	21.5987536455	13.8727307226	11.265838374	14.5995771224	18.9599061865	16.5013806615	10.6152212516	18.834170269	25.9824846093	22.4727593336	12.0381447682	24.5285718485	24.8165385295	18.9967459718	21.1273051186	14.3705823821	12.3254390891	14.7921846363	12.7052515921	24.4447863168	15.3399590782	17.2605822686	37.87986818	16.3602927221	13.1274292576	15.2617845617	13.6218081202	12.4387549838	12.1489235416	16.6123206168
UROC1	0.0598378949352	0.0663577933337	0.115075896547	0.0255153752797	0.111367113117	0.0276788685687	0.0305599343696	0.0218373404158	0.0317649678964	0.0317688365975	0.115387735655	0.0941998814723	0.0597713205802	0.0603714380484	0.0497385158337	0.135993294791	0.0552011199512	0.0270527530123	0.0110410684733	0.0272461474452	0.063574299281	0.10776968405	0.186734732712	0.015776763489	0.0335860864748	0.151284114037	0.0678604958864	0.0449576444389	0.0321578847515	0.0645896998148	0.1272593035	0.0197116069061	0.256680764508	0.0384646058387	0.117289749845	0.0688671788141	0.0094368092794	0.0576730830253	0	0.151786550634	0.065717191908	0.0535987063767	0.095961221899	0.181760427155	0.0407027228078	0.158754640355	0.11442982018	0.0358739436677	0.0364953713062
UROD	15.8617428575	25.6950302779	20.8980857199	22.9877298999	27.7853355449	18.2564299707	15.5379776427	17.5491565967	19.440022719	24.4102738517	18.3608948788	17.895887337	23.4088146877	14.6862138647	21.5696466347	39.2954151546	15.3412562525	24.9258319739	18.2704225748	14.5704917097	15.6109118551	22.5039354418	26.9043414275	13.9158568009	23.7281840096	27.3633840678	18.4048395421	25.825788984	29.9201554501	25.6721579193	17.6137708131	13.3090234706	25.3274806324	32.771741664	20.9616350915	21.5655822296	12.1695849586	23.9331890833	39.268306967	11.127664109	14.5384428412	37.6808469711	16.8845320886	19.9139475619	14.8506131652	25.7462212335	15.6595008595	25.4772649194	27.7053904886
UROS	7.92310096886	4.13594325865	2.59330663333	3.18127988189	6.05366661485	6.30191407361	6.69023543144	6.67269225987	2.60424154472	5.31737537996	7.14826025118	7.14613361601	7.14881669765	7.14558801311	9.22693473957	7.63282070996	6.30075346343	5.28719851926	6.39891414267	8.37955349637	6.08960605161	8.92107615803	6.0745614505	6.82304528078	4.70064729931	4.26357072792	6.99691205905	5.96583272011	5.74911503944	7.87831575198	9.90005004629	6.52149390117	3.374755613	3.99489499405	3.22822994877	6.27478927298	6.33930341881	2.34103404556	6.91138680938	6.81234947576	6.87677845994	15.2086533296	8.00681049712	10.6864632515	7.30515270893	6.79545577659	7.78446188316	3.5865060236	4.49384135083
USB1	3.75182756587	7.45537987415	5.37947803364	5.00702981174	3.96058802513	5.62259683778	4.72842077362	4.29010537454	5.6730295634	4.60653896333	9.20228709684	3.64424777308	3.92152735936	5.15511453839	5.6258608023	7.14076760455	4.25696785316	5.77352695898	4.5605550792	6.88557687183	6.21875433275	5.22661790879	5.71193128053	7.01231133457	4.19558112091	5.56826561341	4.96550260089	6.43564246933	5.30410750385	4.13128067472	5.42845156735	5.51001063967	6.66699990021	11.4066346493	2.79274650384	4.55416006071	5.45441296561	6.430762749	4.74365173	5.73465198526	4.92833766195	4.97258296543	4.21301693158	6.1173395699	5.55066101839	4.81708766646	6.89435051549	7.19399908932	4.8236043593
USE1	14.4035356846	8.92798251184	8.48090551908	10.0489266995	14.4162648909	13.8915641485	14.6769126652	12.0064365516	9.79592932711	14.6434786661	16.4876748048	7.68452818127	20.5990591375	13.6512741313	11.5356435544	14.7374526387	12.4494464174	12.674994558	13.6000688582	20.4942600652	8.46953350242	11.9757868967	14.5099240929	12.5576888264	12.5428470529	6.87599648377	17.8498901963	12.6330943886	11.7688499201	11.6221765297	17.5596051866	8.47039777074	6.68821508704	6.94628495697	6.62850014829	5.31545116969	12.231356727	7.18034826168	24.7059808095	12.288434343	11.7384377313	50.9054638604	15.4865326502	15.5197640699	13.6080633169	11.1235238384	17.4654828421	5.47750554068	16.3066474715
USF11	28.7658042903	26.809329688	22.9192648155	18.7262210692	28.0259075579	24.0875985657	27.0324317202	25.8530062338	34.2405630545	27.9336335571	35.4107440677	16.7547919441	26.509675234	30.9025054771	35.8725553956	41.7379224795	23.6180503828	22.1291288025	18.0710363502	27.7509926309	20.7147729398	28.7992865858	31.6674448195	23.0959069773	26.0580112539	29.5156829935	35.2819432273	25.7427202619	37.5100043833	21.4098652162	37.6182921602	20.0511612743	25.4479507802	44.4004387834	20.9770659002	26.1948921687	21.786183094	37.6289009522	37.7246530012	33.0779462954	23.0678121807	69.7798815157	29.8189822878	18.1697837161	20.4342852363	22.1462798807	38.4646765996	25.7726047575	36.8595416365
USF21	21.5746746603	27.5294943739	21.5858371863	34.9985808277	39.6706738223	22.4341049195	18.7948498094	20.9009795567	28.4223272389	42.5468493743	22.3401095184	24.0820540397	33.9444277371	25.2133807249	31.8045694944	43.2550663648	21.945782492	31.0674162104	17.0678051536	23.1518305744	18.1880946005	25.8453536143	30.023931536	17.8657844317	47.4339271881	26.2922063625	26.6873870398	35.8564958859	38.664248915	31.0370881092	22.7931053203	17.0516433779	26.6117503116	21.1194978877	25.3073232418	39.1455510128	20.4718599798	26.2640807347	73.6793564119	18.9262049215	16.8237711611	30.1867462125	17.4855114565	33.1815303717	25.9084290935	28.7026612286	18.0775777008	29.1325979466	39.9941628864
USF3	1.8253829531	2.43609853998	3.16539916462	1.77943870602	1.26995493673	1.66896478774	2.18562161734	2.07564453154	1.94433928046	1.9830672974	1.80202676659	2.11091414612	0.968806661	1.71893585518	2.03142199219	0.892753081374	2.60324678681	2.87315506665	2.07349546035	1.86939465136	2.25028301331	1.97698794003	1.56434563045	2.48401655731	1.98581831252	1.28831088581	1.47995946808	1.20925198831	1.61110288662	1.51192648799	1.2584656105	2.55926361372	2.67369438613	2.49913017939	2.27811010156	2.09054301366	1.97459395412	3.14329462357	0.872224259773	1.93615202798	2.22944784253	0.49066038886	1.93816906078	1.51564175909	1.9853025414	1.74395134889	1.65101297254	2.18520149297	1.71818110212
USH1G	0.0124414685054	0.00388042956029	0.127245632757	0.0238731546673	0.00612937075633	0.00431623353312	0.118456862763	0.00510796137184	0	0.041613782981	0.0483963776236	0.0209849972845	0.0124276263951	0.0564858114849	0.0211532933735	0.0347019529633	0.0357564914355	0.0289275242201	0.0103304432118	0.0182089506234	0.0127462564627	0.0224074247831	0.0249594445193	0.0147613394196	0.0314244187394	0.00674034122472	0.0687839301216	0.0084128160954	0.0225661042027	0.0241730309931	0.0113398704824	0.0147543427522	0.0233489158053	0.00899723670862	0.00422079795515	0.0410039314197	0.00882943734995	0.332760289276	0.00590841340037	0.0738489775354	0.0192148443527	0.0668653151688	0.00448924828136	0.0050018224217	0.0870468894097	0.00825204855635	0.0312272589898	0.0209781405407	0.0390245213454
USHBP1	0.808349255464	0.464220849727	0.713347244937	1.04719143164	1.05775528288	0.578675553163	0.556061732513	0.762084147583	1.12795283336	0.923726040174	1.42055507885	0.672342281695	1.38419983452	1.07284565979	0.651555771684	0.664071324427	0.988818420676	0.619036441125	1.01566522193	1.11421888354	0.756583300999	0.492989324851	1.70232382552	0.593713907404	1.15126058079	0.834161185306	1.21138853041	0.775071527621	0.630943912908	0.548454543193	0.892707473565	0.314468501812	0.279784788878	0.541268544601	0.319214667379	1.75996683926	0.63740859895	0.173134409499	0.544341270284	0.386662378968	0.993459806521	1.25657693349	1.15744531776	0.997290900707	0.635883834883	0.414171512992	1.23911832558	0.39519654856	0.98267703757
USMG5	60.0410861241	25.5375390553	16.223763677	24.1579629976	54.0593300247	39.8978304444	34.1972617665	37.1375526052	25.1528457549	43.1513348073	59.4729710733	65.4853618914	64.3812631828	41.2919459188	50.1029745819	68.7698803785	43.4303866394	41.0177877998	51.879589344	48.9585312599	30.6718080403	55.5623038707	46.1631430293	39.9170124271	46.6193099894	54.3470410332	50.1248190067	46.4658382365	54.6891294404	59.1901159922	80.4698676892	31.5823360852	21.7666646024	31.3704989133	23.9646097386	51.291965234	37.7996177143	25.7987071298	67.8186244355	39.0958410157	46.0293265463	104.426421973	53.2899166745	55.5297869291	44.5557088543	45.9538848631	66.2644919637	37.6193378643	50.7735205636
USO1	15.2974987153	17.8570568309	16.6413538428	15.055310479	13.1477247131	11.5948558124	11.2801983628	13.0047204664	17.1064446569	11.0921903933	11.0400215864	15.284440153	8.28355202843	11.3098571384	12.1064521258	10.1635424741	14.2897840912	8.99576647802	13.446920422	7.2102157999	16.6327200766	13.4787497558	12.844695926	17.4916853009	12.5190516385	13.5173929216	10.8899801293	11.0192891539	15.703372206	10.7040899913	10.5045338026	16.9913879677	17.8432682127	13.64075607	20.7392127403	14.5365039722	13.1706665471	19.2879453311	8.5179051306	13.30425658	11.5960647542	4.82675613849	17.5080506848	10.7058187286	11.8935330601	12.2261959313	10.0499637765	19.0374869607	12.0411168546
USP10	19.0243368731	17.440876557	20.5407830646	13.2115099375	13.4333643328	17.003755725	19.1081888029	16.7117583211	17.928691566	19.578734619	16.4900437916	14.2895421336	13.6184316298	18.5116453229	17.8008422008	17.2059014275	15.3037455066	19.9576228191	17.7740610381	21.7241242385	18.0583886131	17.7054759821	16.7198619604	21.3498322515	18.0371094112	13.0785905298	18.7182268334	14.9928994596	22.4353424413	19.1076396411	20.2490376075	16.5295633278	15.7740841767	26.1110465071	10.3288464566	17.9100138711	20.3861564024	14.1329215576	13.7845318808	22.2875630822	17.7647772036	12.305658187	18.3358192646	12.5447182381	14.6615483622	15.4313096954	19.0449699861	12.5668116735	14.7371962872
USP11	108.818564028	32.5105511169	51.731386253	39.1317170402	45.8930429232	58.44697431	69.5309821432	71.2478189874	47.5523956755	57.2528796435	71.1206223491	80.3130009926	54.8333859289	75.3661939737	66.5472026861	59.0985389408	55.2632307811	79.6372779055	68.0877159358	129.417504268	61.1912429671	94.6398104944	57.6419636194	96.7434176322	60.0767987038	39.1388064021	62.5508349503	57.576186113	36.1806216056	72.7694207954	99.5434039976	79.6381219254	63.7408005171	92.0782720243	38.0841069464	53.9534939187	113.747960619	57.9977153124	92.9538239514	128.456215145	67.7825314603	84.3856457593	130.422361872	122.136774398	104.823451441	70.2090070271	79.1931534423	26.7055893656	78.9904379812
USP12-AS1	0	0	0	0	0	0	0	0	0	0.0789242216666	0	0	0	0	0.0561667297186	0.0767845451763	0	0	0	0	0.112813881826	0	0	0	0	0	0	0	0.0998634312852	0	0	0	0	0	0.0560358176284	0.0777675842171	0	0	0	0	0	0	0	0	0	0	0.0592252598538	0	0
USP12-AS2	1.18996626188	1.6825208773	1.24824913524	0.487115035448	0.547161677624	0.770610124559	0.989731904155	1.23766453283	0.833836099927	0.833937654025	0.712135283643	1.23102958264	1.90182772962	0.225108106253	1.02509314597	1.84392993793	1.26664273723	1.01448516391	0.395222762876	1.11462273235	1.6254903403	0.571509801995	1.40052005677	0.611801965515	0.915990430105	1.03148963774	1.28203232536	1.07286020313	0.38370465354	0.539474471249	0.43384149652	0.0940787661509	1.7440313056	0.516325293698	2.69132600796	0.672313308716	0.450396245034	1.3189530908	0.979525997924	0.724440755641	0.931155489554	0.35529688078	0.572499834591	1.21194695108	0.41628068887	0.736650614138	1.36536513039	0.321033221693	0.933126659589
USP12	10.2507977219	7.3936233341	7.29595011875	7.97575857644	7.97188910217	9.55425170354	7.74929849033	9.77449655659	6.60731754765	6.81984275382	4.892883452	15.0421543111	4.28130892031	7.54387312152	7.68715485983	5.01879750181	10.7888702862	9.33152373117	8.25677029407	10.2612340386	8.9945780499	10.773317305	7.16257744143	12.4781239172	7.62195063845	5.53504884677	6.74751257748	5.31242373308	4.83235203276	12.1892450618	5.41328963348	7.84407745166	4.04811450557	5.61984550662	7.57673287875	8.6054809361	10.9272674746	6.11644971246	2.95807133709	7.7462727798	10.4385450116	2.46149952573	13.5038109204	10.0646911473	9.08421421659	10.181609424	4.67768968626	5.19248834829	7.70419546341
USP13	3.26755712072	1.66365877226	4.76727641889	2.92864207738	2.52449173276	3.49357169536	3.18392359147	3.47332537238	2.80150607455	3.43088454214	3.86228764865	3.28205854805	1.78651252338	2.93636454799	3.52774977378	1.53605481132	3.1118710683	3.91605587957	3.41863007153	3.77824420352	4.1643560288	3.72021393888	2.79043514154	4.15530742726	3.10556977584	1.36391283853	2.74800702876	2.59961399955	3.71326314139	1.91581008571	2.64838644357	5.37554811545	3.40851172077	5.19818442308	2.02132613807	3.42752334685	6.09691898025	2.25585007045	1.98763787122	4.16451291781	4.12466577399	3.22282896683	4.63285316383	2.13810840698	3.09162395021	2.31859783304	2.81527693748	1.97920404514	2.71652629172
USP15	2.45293117508	1.86855812601	1.7444760574	1.37528845123	1.42408723141	1.31996591936	1.38238996028	1.68469604541	2.31662215137	1.89535189245	1.68828652706	1.9094886425	1.0212970635	1.61912987534	1.88836837796	1.39993196826	2.02084636226	1.87635917375	1.44709782708	1.7162767734	2.34019378181	2.16441899069	2.04886987396	2.1313434121	1.66405065721	3.60510090495	1.41158311967	1.39659679157	2.80341717761	2.06625636284	1.42642874779	1.70724036358	1.66730284834	2.88172160005	1.75481163937	2.05755294042	1.65828182838	2.11425746404	0.972184422748	2.13173165232	1.87446080896	1.0056742434	2.52777044847	1.29408979592	1.75746640917	1.37595621458	1.83589155491	3.76852794585	1.60976602734
USP16	12.2250538148	10.710153234	11.56386417	9.02215066183	10.7126481067	10.1491023852	10.766072125	10.0382205891	9.70541607467	7.52233493123	8.93515915264	9.05574057002	8.52277844192	9.62483035672	8.18724288716	7.83520610757	10.518633737	11.5911659845	8.29488870346	9.45072934873	12.1117015229	9.86418992676	8.67157906592	12.1317250172	9.7591529139	9.58190288486	9.5715149775	10.0038843989	8.59211353009	8.34549059731	8.84323488798	8.19615400322	8.79985242514	9.60533708914	12.0267390248	8.44795795785	8.99309362286	12.5405083363	5.35706317329	9.14043466582	9.61980552597	7.48942612455	14.3737877333	6.76979008186	8.98501730274	8.55711783509	8.78639078115	8.76439300941	8.4067927441
USP18	1.3099130725	7.52908684075	3.55513548916	1.33255934985	1.31116136558	1.7672634726	2.23223680037	2.09996953218	8.67223012728	1.3809699885	4.25555187065	1.21343159404	1.93152983014	2.48388661836	2.50288867161	2.71605943078	3.05422130383	2.15734586833	3.84994123029	1.41199507241	1.44851116656	1.20455958619	1.76860583965	1.39998026816	1.47046796265	29.5693292407	2.26367399586	0.463965424624	1.09366639918	1.56542800169	1.87617597861	3.06986658679	2.11270164953	2.21032819482	3.08957652254	1.34115294604	1.77807615781	1.87875463237	1.36263720678	1.18670133175	1.16245385941	2.15110649783	0.937807972352	1.42104382808	1.94570649833	2.12379589929	2.57953964102	4.09486997102	1.94023724597
USP19	15.9347923252	16.4662179108	18.9717750874	14.2165598301	13.866593857	13.5457055129	15.8926916979	14.9934165731	18.4330540131	14.9253952274	15.4529504484	11.3162954503	9.86425876661	15.5593733211	15.2785657468	12.5746047621	15.4331322723	15.9500076775	14.0391318091	18.2978469046	13.4790049628	14.7645184512	15.799388482	15.7443400515	14.2724826702	15.5668362883	16.289707189	13.7416150628	15.8170710858	11.1542805106	16.1255273327	14.0720477248	16.0447822117	9.57963156149	13.4820358568	15.0266892933	16.1186902036	16.9682089867	13.9609571362	18.1487388564	12.7451891599	15.7296891229	16.2821110696	12.2597312037	15.5572468438	12.7643352302	10.7486767713	14.0502309716	16.5081845469
USP1	9.16382885559	11.3257259229	18.0843277776	11.4170800158	13.4850297523	8.32161320293	7.33660448053	7.80170105716	18.3113736273	9.9333066376	5.62702138761	9.38781057973	5.74630355885	6.37333167429	13.8803891842	10.4942841016	8.09745715642	15.2014088883	7.94951232127	7.2978962519	10.0957706519	11.9909473006	9.97007031264	7.24117453289	10.6633759263	7.88715739543	6.89345823066	10.7710332371	13.20905295	12.0346140767	5.94372009448	4.87647121718	9.08120013483	19.0811445977	13.4816682733	10.5553031759	9.54318644804	24.8192644928	7.86542461441	7.7471826959	6.94729802974	5.73885723182	9.17973872707	5.94051066926	6.24801867152	9.10508157292	5.07856255925	8.06457593116	9.98701626673
USP20	13.3537880277	16.204775054	9.24954644031	8.55407000078	15.2235451252	10.789787976	12.0300276433	12.8874670325	5.89539738227	21.1938338818	10.7841866799	9.33950132326	11.4007614064	12.3721959436	13.8530493011	14.5922623601	11.1836409192	11.0688648587	9.81972151739	13.9760638588	8.85228319374	14.0240648573	14.5473425712	8.98019893104	13.7073173059	8.42263321434	14.563353866	25.4328497084	17.3154977931	11.8278036433	16.1104026181	9.76751787555	12.2505484627	16.1249483409	9.85759449862	11.6760400253	11.2009960754	7.95481930144	14.6100220121	14.8120513667	9.77759866634	17.2329090712	14.5898487551	14.2346086077	11.8996259008	12.4920291261	9.20545690815	8.52799371975	17.1392432158
USP21	13.6010867496	7.89732776632	10.0944023918	8.7648676367	10.7129513359	8.2824209854	9.43283036909	8.82150085733	10.7768341577	11.1546512864	10.4093593899	6.74441310177	7.53013127297	11.7367562967	16.7563082188	17.1066337985	9.982140854	10.4387053868	6.9527286043	10.664798549	8.83167250326	10.5340613822	13.4671348604	9.35928725373	9.31875466057	8.56322747083	13.5540553286	12.4773014554	11.9525171895	7.66619677304	10.2958401804	7.14776172955	7.86990679817	11.328429345	6.63503383207	9.73979075743	8.20849848901	15.8251974959	12.2312633857	13.1989487323	8.48949599762	10.3183537968	11.7037278884	6.95027410716	8.90712383641	8.58436451494	11.3813830129	6.61133121577	12.2101755418
USP22	54.1207772511	28.231674259	87.6911702385	40.6637306538	36.0727495977	42.9743293788	55.0746185392	47.5682669199	47.9862498628	49.6356377662	45.1303811299	62.5063949995	28.7433200434	51.0541018764	54.5482896918	38.8290692782	45.2767027987	51.9023807051	43.269490816	63.5217691205	58.1167473108	60.2294561955	40.0512679689	60.995309367	42.4817218924	27.2229630069	40.4690265306	38.3744822998	57.0137462064	50.599605938	47.067851407	64.935595134	69.0267394264	77.9356172128	57.9108445672	42.3385553534	75.19006575	64.9637885137	32.9165625448	62.9365461589	50.6160523279	33.5299010458	58.5698613093	55.4101167872	52.1002675445	48.5306927079	33.1272767665	18.2982570401	39.3368808826
USP24	6.12694398519	8.76412847341	9.53941457551	6.91684731958	5.44089918535	4.15802816428	5.88760388566	5.85210600743	7.50009635093	8.10441472926	4.63509562536	7.91286820259	2.86839658653	5.98547995927	7.96347130159	7.57887333092	6.77930820808	15.709380117	5.9632289325	6.84838943996	6.94522263633	7.24190246684	7.56532360525	7.55088088902	7.35601026732	5.39331730664	4.25779595471	6.56537662675	6.6405599413	4.88329189706	3.34274354297	8.15485239262	7.99472905567	9.67227921424	7.01753372136	8.76177906307	7.29567479243	8.05713199119	4.38469878488	5.31537676091	7.00714891084	2.67546926863	5.89223499472	4.1207950634	5.83952065073	5.89573064426	4.38157658688	9.93247942091	7.24309682036
USP25	5.27941621257	3.36736961018	3.68012502302	3.0336734239	3.21144866751	3.54924495856	4.26918393464	4.65330122737	4.26064249337	4.01511718508	3.60477182041	5.98233210125	2.21567914199	3.87123212899	4.84502840542	2.41478217339	4.58241323723	3.47498864203	3.33587613865	4.32468419624	6.25513533853	5.76481199416	3.53497329681	4.88417681375	4.0957435445	5.19618014335	2.40404025752	2.16183456629	5.60036879966	5.43663301716	2.2125749951	2.59862677018	4.68921664263	4.35190347572	6.97992974771	4.25732541061	5.52164321556	5.41360205384	1.55321410709	7.86979911964	5.12464098986	1.7714522047	4.96353624328	4.34049492632	4.07035032512	4.26919304851	2.76341140877	5.65597914011	2.12320608028
USP27X-AS1	1.47555816474	1.86626717352	1.05679354374	1.25751265961	0.992653707563	1.10853974667	1.43663807068	0.994354510695	0.952925669559	0.933591896569	1.55294604612	0.858214026878	1.14863836842	1.18391339192	1.12808617059	0.879897932862	1.24134482436	1.18895117047	1.54627498882	1.38213218812	1.2649677931	1.19130232864	0.824770212741	1.62995727895	1.07218259138	1.26802088226	1.31563041389	1.03216550577	0.57833553125	0.949049867845	1.0202755194	1.24904160495	2.28627982794	1.32464144314	1.28426364926	1.197799573	1.15549933209	2.73646183684	0.985865635682	1.70058720279	1.28245966953	0.720101016026	1.46875819633	0.760953116509	1.11247425474	0.857200039762	1.37195654826	1.41387458878	1.06929879833
USP27X	6.43372668085	1.56101766201	2.55852929129	1.67415558067	2.05754407345	3.96540848882	4.71309528907	5.22037554388	1.91456852682	4.03158671196	6.7493451153	5.21340435365	2.55035970274	4.62522351608	6.06017130522	3.32490572168	5.59381945516	6.12316021027	4.78048954187	5.81057769116	4.399999941	8.85163462616	3.04612382859	6.27421485049	2.79428688741	2.10691017488	5.08392751145	2.26382518493	1.78899729842	4.58291305429	4.81608804149	7.04825323015	3.85322089217	5.02559248816	2.75915400261	3.61426184372	5.63384542925	4.8157318052	4.7295788554	5.65902236875	5.95398888279	3.69552184202	9.09067632689	7.09684090152	6.31433248118	5.33271774524	5.26249688626	1.95581335729	3.43410570657
USP28	3.15417005838	3.62365083609	4.64632857426	3.30019584768	3.04301876526	2.21267685654	2.88686454782	2.50732398263	5.68759220701	3.86122850647	2.82331319114	2.767774001	1.58886084345	3.34067672186	3.71381998769	3.30677027462	3.56668344872	3.23043915823	2.3779708464	3.19462491024	4.45132528719	3.33177523228	5.5684079928	2.73670431984	3.50787977006	3.14086700893	3.295061759	3.2136280811	3.7952643929	1.95882071457	3.82025543697	3.47433426252	3.4738413468	3.43967081039	3.83645957698	4.38044037583	2.46091657017	3.16408560974	3.14284408483	3.76742127817	3.16309734714	1.49064405621	2.39074489415	1.75817687702	2.52498003431	2.84674897174	2.83920862783	3.5447254503	3.97865367082
USP2-AS1	0.195212440946	0.707434414872	0.499745270124	0.221181118311	0.490022726409	0.0967481661751	0.189221495591	0.270970807609	0.1954139201	0.0755100281211	0.122387970629	0.351215349765	0.366776783114	0.182005718332	0.221270022999	0.103712346614	0.246380897657	0.0999630631424	0.131215285197	0.0870725863996	0.126980765769	0.245549990525	0.160379893103	0.124078016299	0.107333611927	0.3474941729	0.0711594679144	0.0691433843641	0.2585292694	0.19415837378	0.199109741841	0.0440957173559	1.54018789899	0.443679777785	1.28668215934	0.0481433931693	0.122045370577	2.76513386639	0.256044481931	0.186754193957	0.324460522107	0.0999188539985	0.181127310121	0.179384972799	0.203244981441	0.200383375643	0.249984822147	0.0438875739862	0.17859127206
USP30-AS1	0.134959588238	0.862910523469	0.58397509086	0.388448251401	0.166221807553	0.0702309096533	0.0221546214104	0.0831133836632	2.0633283537	0.0967302960669	0.161533125314	0.204872433855	0	0.210627066491	0.0229461639704	0.282323663057	0.0430967467912	0.137284473747	0.140075140806	0.138265891532	0.230442990316	0.0405109844402	0.162449457804	0.460358022128	0.0730453496568	5.70306846966	0.0860928318619	0.273775606714	0.0815957304403	0	0.0307524841283	0.140042553577	0.524648917818	0.0731985553566	0.915707263684	0.222396323158	0.215500185076	0.560957183435	0.0961378119445	0.0616216374463	0.145903937027	0.0906656979308	0.170440880634	0.135643934271	0.059015402538	0.134271899833	0.0725870562843	3.80027969978	0.0264575546774
USP30	8.52145615876	6.35344129918	7.68187346101	6.67946413298	7.22413247475	7.97316176365	6.81528790685	7.59880228364	5.50659544132	6.49997449653	5.7703344321	6.46463295082	6.21714336578	6.47253973562	7.05878520419	3.81509283702	7.00868083434	7.7443643978	8.30672045132	8.28673704803	8.31953496117	6.39409284458	6.28125249219	6.94226367834	7.34707718425	6.17884389184	7.0756515783	6.73852315785	7.79187582838	6.39823176484	6.37227403935	7.04631637387	7.0699062014	8.31007209795	5.86666092377	5.6700822708	8.3447416468	5.56164788548	4.11026746213	7.23849634557	6.00985399722	4.9496349649	10.7252241651	5.18472060914	5.8730841415	6.1780588625	7.0320624991	3.4798188191	5.82707160994
USP31	1.76632305898	1.71189039523	1.73787815652	3.79430467967	1.85289801741	3.48114345287	1.2057777607	3.10942866019	1.99928396026	1.56477104606	1.78894878219	3.86091329602	0.859181577403	1.28568442744	2.7206814265	0.760318432189	2.15029706483	2.56411015815	2.3857418007	1.36939430513	2.15113363416	3.13696674852	1.16023096157	1.83344385057	1.80633606281	1.18743195274	1.67781080797	1.68133808567	1.00888907479	1.95032729171	0.765513446968	1.38699048058	1.22165411253	1.8340998429	1.18971077361	1.28688946718	1.94367605648	1.85730771879	0.734733847797	1.44647012489	1.67374549788	0.493288193253	1.61495262069	2.87006626728	2.8543476909	2.57154282879	0.717208680616	1.0745409636	1.90792060432
USP32	5.24579479069	8.94978971291	11.7943366744	7.69340253472	4.08606854577	9.98858923873	7.85236345499	8.91481333825	6.59972402495	5.65408849593	5.31365871488	12.042618584	2.21230018684	5.8844913541	5.99195798373	2.22101896012	8.70199730386	7.76078474591	8.69008472252	7.26154072721	11.9260056851	9.38956336198	4.92410735626	13.3079899048	5.77113835153	5.65304204948	5.11727059336	4.19946950847	4.20690961875	4.41683356955	5.3432153674	14.06322879	8.07416476537	8.14442396865	8.70071861586	5.896417457	12.0070237656	6.43486277334	1.60207372188	14.3372850871	8.04175949243	1.12996778192	8.23044365685	7.6234584699	8.55404478598	7.63266926463	3.52037082943	7.8403515804	4.39331192386
USP33	10.4588023428	14.3753558845	13.4881276245	10.3750908122	11.909766081	8.38450263173	7.8318348039	10.2534859739	13.4574164474	11.0069512957	5.92017269798	15.3667948016	5.15806855073	6.55105588939	12.6766311719	9.22124893502	8.78426076053	15.6383531919	8.94452869052	8.92489684027	9.31322787253	18.7482353096	11.4556533525	6.72073989824	10.8146255214	10.1988202452	6.06567432671	8.48918082502	14.14769475	14.2320397199	5.68640903397	6.86173231496	12.3465485319	15.6243258107	15.6623269272	12.6803654536	8.3737372998	18.8186937834	5.28440193029	5.81406117288	8.82102675718	3.83729875741	11.6366922146	10.4417359457	9.27280578717	14.5297282931	6.54350942695	10.3879166969	10.3138416847
USP34	4.72585663244	5.81208919752	6.47077889234	5.09128603754	3.34734862356	5.92426235061	9.6117100762	6.52162864292	5.84707411856	7.12914112017	5.63079966371	6.95853664417	1.36250873366	6.92052241858	5.11002272954	2.09926616498	8.99851513094	8.01956437251	7.65532863319	7.16111282501	9.29626221221	6.48581643168	4.90942427624	10.0861756421	5.14559519264	2.79846695581	5.42697545729	4.31858047616	5.69968123564	3.91245808019	4.04808225171	8.58688950322	5.65862442187	8.8468386516	6.96899455092	6.70614442534	8.93403196087	5.24871034898	1.30714184872	8.25314484451	8.43556707337	0.997567787264	7.48890429145	3.85091370703	6.27115087088	6.10056444046	4.05894804332	6.01816405062	4.68352873667
USP37	0.77669315668	1.11314528668	2.09681669053	1.36234251471	0.537578144626	1.30097783238	1.5800609216	1.5180971164	1.64821956004	0.799165089745	0.818411317791	1.25860920829	0.145170461654	0.904556579985	0.751824023032	0.090819007793	1.44400544318	1.54136918727	1.8278946426	1.25808991558	1.06096051964	1.12708623061	0.736064497004	2.14690970263	0.864823392019	0.591163477261	0.632249446819	0.55741381512	0.708697125702	0.474477047256	0.386534560463	1.55255787707	1.15996465833	1.16298242956	1.66502982757	1.05218118358	2.16761071221	1.79628114646	0.0814636012515	1.80579920112	1.41001133964	0.0661563556915	1.58867779718	0.590023372049	1.3356157538	0.908635820184	0.309246383745	0.964136370855	0.575424758606
USP38	5.68469820754	6.59389081655	7.62832986677	4.96096355753	4.94866676947	5.71727284995	5.98918481437	5.36565005314	6.45310115911	5.14735523508	3.23701015446	3.93698383343	4.26445852446	6.34584579197	4.51174565811	4.06702699718	5.7744659697	3.67940221084	8.55761073915	3.86045654187	6.83344699883	3.87007619995	5.10458879301	8.31619400187	5.59768580301	5.35571223332	5.08173618289	4.48203986288	5.70187233987	4.86533546969	5.66063704253	7.825179879	5.25651178629	6.09246606988	5.55614525201	5.94177499754	6.60819265356	6.63648420073	3.17748205368	7.27285676446	4.90250504814	2.35757982117	5.97311346621	2.50709427784	4.6783063985	4.06081539724	3.46309952739	5.50575891752	5.39384836284
USP39	11.9963774881	14.8755992264	12.1374540661	9.97279289426	15.1642741809	12.0346966465	14.0590357236	10.6368306517	13.6463170154	13.2412157237	13.5339580773	7.94634091962	10.5788565921	13.7433967081	12.5045445705	14.1944158908	11.0703677815	13.702165616	13.2625638581	16.0329257335	12.7454565964	11.0315346921	12.7096421953	13.8378872819	11.0377339358	13.1015757777	12.2900131638	11.4974670787	16.7338968556	10.217760371	15.7223631406	12.9114536614	14.2342971784	20.6596748527	13.3455992219	12.0926232094	13.2512740885	12.2870457878	11.1015170778	15.1793801975	11.9087654142	13.123400941	15.0512408436	7.245582753	9.82546720069	9.13438506698	10.0608011008	10.980725268	11.2735961827
USP3-AS1	0.586314502544	0.51812729003	0.131334822093	0.154693299233	0.463366222027	0.114415919038	0.200516441021	0.150448067558	0.402673559093	0.180933342606	0.255849928064	0.333765686943	0.189120079487	0.329276509727	0.33228882041	0.27255971003	0.315947673496	0.259156373336	0.182561508017	0.27531089219	0.0667419874823	0.230993096708	0.357771322449	0.159417577871	0.326150979925	0.443378306621	0.280514392557	0.272566884389	0.347097069666	0.195795547808	0.306167115715	0.126749331052	0.56326774278	0.154584145602	0.725187595688	0.224289953156	0.112692272402	0.406167673657	0.110215387056	0.356942994833	0.350887235498	0.651005062847	0.4187115926	0.186607725912	0.309798294118	0.31596875325	0.692007285665	0.177126359486	0.340035062542
USP40	4.68843144409	9.51046978988	7.16855650457	5.84920879953	7.0634457	4.27116876894	6.40111259053	4.86806961456	6.75496240089	4.4510830505	4.05642979189	2.59952955327	5.03782513018	5.14287775743	3.78892398535	4.94872781044	5.31601505308	4.46276039258	4.78901209372	4.47665181893	5.92268054359	2.67400220819	4.76504513112	5.52754943711	6.11610566408	5.11082048936	7.18441858769	6.20292619285	4.75342244544	3.56372563686	4.38116356861	4.22263467975	8.63063796899	2.98488138136	7.86368508472	4.21647991689	4.27960713517	8.88422485191	3.49095118331	5.36203129399	4.33796314982	4.40097037073	4.79421474508	2.90391732819	3.97407398443	4.16928223673	5.63306189456	6.02421312106	5.98891306535
USP42	2.96384385323	3.4262623726	8.04008705583	2.88260240858	3.21943812241	2.34961056866	3.24084017315	2.62383812483	7.91297510532	3.72068779834	2.3955417303	2.094663557	1.87574214	3.15979588705	3.79296975567	4.13485644378	3.06021028601	3.42922771608	2.19848250407	3.72124727013	3.88186952194	2.9386044867	3.08911242725	3.65945230437	2.94291230371	3.11984775896	3.25295856859	2.52684974568	3.80333944886	2.70598145515	3.08937229129	2.73911285464	2.70518772636	4.54471392564	3.6312350824	3.50112479262	3.02290744782	3.30984602931	2.75856068542	4.3184638704	2.43226673043	1.69044347658	3.20493858901	1.87225455702	3.04643649776	2.27305314593	2.45761379478	2.82011706228	3.31072599921
USP45	1.57526051744	0.869448536378	1.03095672895	0.911548270285	1.36521969695	0.78206870618	1.46579884436	1.20543827892	1.45004494165	1.26894385162	1.19772468622	0.910702486304	1.15884876221	1.51337738903	0.70299453736	0.986611306595	1.23079726695	0.762247089965	1.05916362338	1.18292815908	1.18480498869	0.985306040136	1.42953908664	1.06659523843	1.22804980181	1.41194032453	1.13641254846	1.37190449351	1.83165236257	0.790531073933	0.834407980731	1.06608968727	0.798958244759	0.765413287826	0.613686512474	1.34095231789	0.981357251263	1.29569709861	0.919114579212	1.40838085495	1.21940347377	0.696886742412	1.26774118756	0.92618642031	0.949700105928	0.87706740748	1.55549616776	1.03092695487	1.4723952873
USP46-AS1	1.58397226653	1.87073731805	1.83878531964	1.24817417778	1.47747078409	1.46537775867	3.82750680733	1.69948893414	2.76472217622	1.2311576105	2.19919335113	2.37957854895	0.991518249782	2.52898647081	1.6230469874	1.06033009331	2.40091647391	1.60818954961	1.6133234538	1.34767779554	2.9137844974	2.01596265317	1.13549277503	2.59346733077	1.96609086176	2.24260414084	1.81430237527	0.599798466618	1.35349253624	1.41567925927	1.63621995706	2.34178027977	1.47216569201	1.2523844433	1.461636556	1.55119616458	2.99762768045	1.96940095797	0.541600803168	4.2429554944	2.061430107	0.813453564642	2.33189889687	1.37549162051	1.51457849872	1.49885705997	1.24192205205	1.85176128353	0.844622089013
USP46	12.7011850324	9.69417120096	5.4144503563	5.57063050155	6.0702257998	9.28972918753	12.4195075851	10.653376644	13.7657807659	10.8142380983	11.5775611364	11.7627967535	6.05715709238	11.5763781181	9.96140918634	5.90093147698	11.9417378371	11.0562355219	10.7995938547	6.98515766402	8.58164837434	11.6529163003	7.44545744208	9.89809141226	10.1169843546	3.89437368445	8.77417617461	5.98521720388	5.34847797011	17.3592304341	8.52011764373	11.4343682656	8.92256790537	6.63075862763	9.0102226439	8.43298182721	11.6454793047	11.3559127273	5.79481972989	14.8625556991	10.9959755662	3.51733153852	9.12114158359	11.1445068567	10.1962625767	13.3073486361	7.15030939186	3.95927172509	6.92922674569
USP47	18.0907292468	15.3792649524	14.0713297054	11.9760427093	13.4625899201	14.3441754946	15.5650213444	14.0581543599	12.9836388272	13.3359158492	11.0721272364	15.5070614064	13.731279726	14.1427002284	13.2678923515	9.18441704374	14.6184103317	18.0472363008	15.4477446339	12.1306625603	16.5572317865	14.5832573104	12.7820362055	16.0909222864	13.1367982916	13.936203384	13.1853664198	12.6056843195	12.4534478081	9.3866112936	11.5693722652	18.0216653762	11.9455649245	16.9471121717	17.1145178765	13.5607486341	17.8726740099	14.2099652081	12.1464154474	16.3354443349	13.6659306961	9.42771580191	16.060067259	9.98281004304	12.1454311955	12.9094846454	9.48814352969	6.61848339029	16.3357545196
USP48	4.8708801163	5.83984259918	5.30258125329	6.92798294868	7.13701168551	4.75090374646	3.47994351492	4.248348001	7.76083689108	5.64817199192	2.8061894437	6.43576478983	2.70510313032	3.41503479766	6.86460698307	5.54705072702	3.92799823612	6.44291839355	3.63609519555	3.74794387776	4.24366456768	6.30171248239	6.7756778802	3.05684926143	5.8074475656	5.46712859618	4.1905219803	6.17440818664	7.38621357384	4.78851657466	2.89742347671	2.58416945688	5.06732831533	7.02299173045	6.30780277006	6.33129838528	4.35981383638	5.76836901277	4.25445332595	3.72016385175	3.73614509964	2.25456578113	4.90097715617	4.80469468551	4.21301743194	5.79981464887	2.82617427215	4.84292998375	6.51335574548
USP49	2.43404270101	0.654866991897	2.17377769238	1.04688362857	1.55559624546	2.52132459731	4.27978355197	2.70257133368	3.12366298908	5.26032358396	3.40330371484	1.16498958938	1.0688964934	3.79671895594	3.3300323681	1.77311060149	3.71870348486	2.84971011483	2.21288196071	3.86909371748	3.5089962016	3.41771600915	3.62996667767	4.20080200344	2.67940410996	0.786155480245	3.46828795212	2.91626214139	5.90113233214	2.01808065608	3.79606343776	3.18816407293	0.750914106802	9.62328982978	0.88832240952	4.30154932087	4.55218899636	0.966912657862	1.9557264936	8.55410569681	3.77107674416	1.92428348177	4.54274765737	1.43890628402	2.44067948436	1.32407183097	2.94890925751	1.5159052919	2.36003035111
USP4	7.63483354347	14.0615928402	13.3433127488	12.1843132076	10.4145363659	9.77147954728	8.50966361086	8.31058948465	14.0792956251	9.86591883301	6.82873464104	9.05080065132	5.04327785479	9.83340764841	9.22736962166	7.00260292402	8.68437955973	7.96197523224	9.03023771228	9.49969403587	10.9058953344	8.18327969335	8.87390226388	9.57308551039	9.12684769342	12.5042753442	7.4833232325	7.76301922596	8.78180328758	6.87454102185	8.01007307872	9.2630639776	11.7395992389	8.06914316553	12.1737498233	8.91383051508	10.5605626396	12.9384547093	7.36200909096	10.8328969345	8.66515321798	3.87936813781	9.57069441155	8.42921025566	8.41547764439	7.79765053735	6.1306104094	9.68675200759	9.14332404057
USP51	3.23939760468	0.485595211755	1.17219855824	1.78092108688	1.10847729926	1.47752107515	2.73058348133	2.17330716988	0.422310454966	2.03501637314	1.87249404125	1.4841435765	2.32274790702	2.13483394926	1.78295911521	1.55492624228	1.70000872752	2.48435544673	2.11009675237	1.98169906142	2.48692276366	1.90856651541	1.31787905954	2.80063506442	1.79043704646	1.61622278671	1.982095192	1.8202837102	1.15385657387	0.936774886572	1.05743327317	3.93392057792	2.83031184153	1.786928382	2.50804469153	1.88223317516	3.122266958	5.85957607468	1.93191845378	2.73803098666	2.42625538796	2.07837791417	4.11007335301	1.72432465245	1.95898461686	1.44572070835	2.53194369356	2.09338136869	1.83131665051
USP53	1.14834233741	5.30195332847	1.95745311044	4.28328505129	3.1717847197	1.2992541974	1.02402924228	1.51780571614	1.76449106933	1.39300260561	0.670599024839	3.0153260063	1.53188642774	1.48840349605	1.26845626356	0.876513253271	2.34688654124	1.71396670325	2.46063377054	0.657091087342	3.17395012162	1.65344481229	2.48655970079	0.76913372298	2.10517308969	3.75285278033	0.567132027127	0.711373649	2.76816417459	2.77275690011	0.374773704484	2.71485339201	5.17222838258	0.905448774455	6.00578294691	5.45895902466	1.29866763322	6.93533704161	0.48729132731	0.316286590327	1.50120063704	0.255492649031	2.16667952044	1.19139643022	1.26671252631	1.45821155909	1.46371140956	4.15112074472	2.30495559524
USP54	19.299704233	6.53115516015	6.76502930732	20.6583470991	18.7039820147	30.3052463115	17.1071558005	30.5963659413	5.02564265809	10.3999156527	33.2565378004	17.1591843835	12.7070595726	28.8528155739	11.1872913542	11.8230737514	34.9910736291	29.7554009992	35.3025929515	22.8850160451	12.8378824267	13.2736130007	24.6090347309	17.8788191423	15.4949864091	16.3138100942	21.1367178033	19.9268364179	10.9189485565	8.28790233957	14.6491391103	46.2959795593	16.3599369462	13.5136648173	4.47144349588	10.8465556153	24.1534055496	6.79531268986	6.29026187879	11.4742629046	15.0394598886	6.01780444586	30.4437365452	12.9473263486	35.3574958635	13.5613582128	40.0786524632	7.2251233929	33.0512519679
USP5	56.2926624083	36.1378986051	29.9845270804	32.0311365966	36.2538211215	44.3623868163	41.5085383211	41.545722703	33.5511652377	34.4153523636	46.6257717379	46.5365522912	31.1817324947	38.9365119303	37.1323689537	107.328443033	33.932566008	81.1064456641	37.8815943125	51.6081059808	41.2099633705	52.5603254216	38.758059083	44.8211604171	32.5348442786	32.5215188976	42.5868242343	43.5699205432	39.4076381254	37.2860854856	56.8941688386	39.4140952164	32.0764043003	57.0832282501	31.2685858709	28.92637903	42.5633940242	28.2023908898	41.7630748015	46.6582289791	36.5608523267	72.1368438878	42.6879952908	59.4025503128	47.0669464749	42.8197806164	25.4943037249	38.8416703611	33.8347532939
USP6NL	1.09872043318	2.65593189705	2.02306537603	2.27991753679	1.2561040939	1.65552811523	1.83995987172	1.57273634301	1.82571579755	1.88551199273	1.54356150094	1.66972844807	1.31544088977	1.50268933438	1.53049394925	1.45911180918	1.86127451147	2.6307181817	1.91516902838	2.37672578029	2.75687831479	1.77299024705	1.92593696019	2.35940709251	2.63510507406	1.5467986773	1.48065283604	1.74934683312	2.54216490913	1.66237842227	1.4091142481	2.02838708579	1.79999298897	2.85814880224	2.12754608072	2.68409324679	1.84150841155	2.00979174887	1.24634823037	1.80315966789	1.69736645223	0.801286780305	1.56555848303	1.02628647659	1.41886291831	1.4998769362	1.85635868	2.1390347265	1.83313855813
USP7	18.7060187718	14.617394577	15.9701799482	12.3174118188	12.9333707165	18.0686060921	18.6824537299	17.6495878348	15.5413754677	16.9022425496	16.2758255455	19.8705893856	11.3220978747	19.1906849799	19.8353909037	15.9559614562	18.0665629402	18.8890126545	15.5020660886	21.118317299	20.2237392918	20.2440440162	15.9669735371	21.7441837153	17.0288701505	12.08586403	16.0829346865	12.9512226444	22.1119617096	18.8118112647	17.0598682137	14.8532120306	16.0229583414	23.9900449926	15.5301837601	17.7111403596	22.2653657848	17.5193140977	12.4539463874	19.8213045174	17.4017365584	12.5884507083	19.3581095406	17.1756506213	18.1571042719	17.0955025552	13.9224323992	14.1506400408	15.0083159855
USP8	3.48638954907	5.16232802722	4.77026641399	3.82498531878	3.36755926974	3.23081467081	3.88703632354	3.34969608208	3.8908470386	3.22107495959	3.27115731661	3.63718248405	2.03851670236	3.14893072678	2.94650136154	3.04501188331	3.62451178634	4.36538646869	3.82089203502	3.85164962605	3.78164550756	3.7173612638	3.91297576692	4.54490190124	3.26741828352	2.50871783872	2.79388112569	2.8890031948	2.86838702848	3.11292748061	3.18551571432	3.73008929176	2.94239781095	3.02377643897	6.36605333299	4.04130692892	3.31747146032	6.44506180392	2.14611358055	3.14944818145	3.78418498351	1.69255522068	4.02124061345	2.43333874441	3.68495844932	3.57780821455	3.05234919833	2.64725248316	3.16109258729
USP9X	11.1285112983	15.468854684	14.1928662418	12.2039115255	8.65959186228	12.61834458	14.3190005523	14.5072797968	12.3392562587	10.236497553	10.2734466087	14.8077878325	7.08138649046	11.8664959475	9.64915613114	8.32150446021	13.5252296552	13.5381870006	13.3075597457	11.3723731153	18.0447589676	11.8943175046	9.72652069507	15.8160647154	10.4024279011	10.421114987	9.87934463683	7.45640146421	5.67778180555	12.8315372455	8.2908098107	15.6356119728	17.7185789752	14.8229958081	15.6349964813	10.9030130793	13.0097642489	15.6190256943	6.02267150223	12.7884184806	12.6469545752	5.27517386443	12.9754245923	10.4150603213	12.0562186273	12.357733503	8.81154111775	14.4191098905	11.3606867555
USPL1	13.0424946073	5.37984722846	7.21892311106	4.2428907673	7.6212033876	6.5863483485	8.63214944937	7.57462133353	7.38258884953	7.02029796735	3.13245036609	4.2045286692	5.69003663682	8.02680602484	4.02971353182	9.50414379314	9.27579900536	6.27335131235	6.70209121705	8.28015167576	6.02617637397	4.82242758776	6.93810804318	9.69201751769	5.70026429962	6.18154129101	8.45959644919	4.54978554945	7.46241912315	4.2836002343	10.0730376812	5.73870377263	2.79040858911	7.16760254052	5.85173569784	6.35214732383	6.90213570549	2.9626343907	2.3872941462	11.8905111616	6.61920306767	3.34616869163	9.99504281951	3.60791162133	8.90990941358	4.59174091589	7.16966550605	3.56234122948	7.42674142815
UST	20.396851028	6.46000952919	12.3897548946	7.64708155008	9.70213704504	18.2111739791	25.4454493565	15.6927588539	9.26519441928	37.1765428624	14.35750881	3.71114089256	8.53728092105	14.7605205671	9.59307556559	17.6108038371	15.0279291099	15.0732085596	18.6879823182	23.2825891896	24.7611018346	15.5648120713	34.6503779725	34.3031449185	18.9969775628	6.8587957421	17.7488212369	21.5951734616	31.9307357742	9.8344265614	53.2348616856	78.6864037624	33.6504828974	28.6902831234	31.8025554107	38.4450349996	33.876438084	12.6263658759	22.2061560628	65.7562156888	19.714339348	18.1658319585	23.9468663553	7.23871896371	9.06128931435	8.01421485973	40.6392492908	17.8953331369	15.2717435484
UTP14A	4.76568822474	4.22608687001	4.95933932179	3.40843460392	4.55695844946	3.03986825517	4.38456599426	3.26840788411	5.52661010226	4.46633464251	4.75445700429	3.02896844926	2.9698317345	4.64085119078	5.23731735474	4.72287890986	4.09510834594	4.624282747	4.25833911784	4.70806742266	5.0710764585	4.06723543513	3.4114253646	6.25829504134	3.6111247388	3.83761088493	4.99775173363	4.26983660536	7.30149022184	2.47795451754	2.35943110916	4.22266798621	4.08277367485	4.01033279255	4.0309043894	3.71244598755	6.40678189355	5.14786124316	3.08105182095	4.90090286485	4.17859818166	5.94718469579	6.12412332235	3.41821386799	4.47101960329	3.80389959635	4.33024031062	3.24348025206	4.06831351159
UTP14C	11.0086406756	6.87706444314	9.53010784428	6.77497590506	4.76477261538	7.32166230585	9.92552683891	8.36555472921	8.48795217449	6.4002133701	4.77938216135	6.33886286613	3.63080893471	7.95827387381	4.5982967156	3.65860512198	9.76385677817	7.07382344845	8.70862528507	9.12578462514	9.09101556299	5.626022496	6.80056699296	12.3940266537	6.55774347869	6.18963742605	8.43050573996	3.54061330846	7.07688373891	5.49895139277	7.71333929272	9.74863776726	4.61494460987	7.62235837358	7.35805317924	6.73614403381	10.3012561691	4.62129873313	2.23566925458	11.1642491752	9.2564838438	2.65703461153	12.3009495116	4.77019163492	6.77444306074	6.40159718835	3.9214427436	4.93551562857	6.12754860825
UTP15	2.96582288925	2.64948068968	2.91824889191	2.00761560439	2.34609156505	1.47230474608	1.93595150218	1.52673013825	2.73690501212	2.04456311493	1.87757661495	1.29461199005	1.45502909357	2.01103697467	2.11466271244	2.45467593939	1.71301557314	1.7300567849	2.37246203363	2.15240685442	2.17153783098	1.92555675575	1.77864294822	2.79388298552	1.55910200729	1.79458146158	1.80780872777	1.69055679185	3.02734230389	0.99668722402	1.85427603081	1.78557658205	2.86324608931	2.88418443208	2.38057812414	2.16627197573	1.91095089322	3.46516065829	0.811485668464	2.26708353606	1.71537946692	2.10142844247	2.12767783804	1.06424157866	2.04258087417	1.05440579802	2.14192869856	2.36638204372	1.50469441795
UTP18	16.2685574943	11.2492326676	15.6702746732	7.93528921377	11.9100093754	9.470530192	10.794584842	9.79839899486	14.9233009926	13.3237776814	13.6887005393	8.53937149919	8.67774427678	10.4790677643	12.0764455059	15.5112118258	9.60564873941	14.440017301	10.536368695	16.505203156	13.1836765053	11.0852107956	10.5613839342	15.5574427041	11.9985152177	12.0571699442	11.1390181673	9.41656615778	15.5505089096	11.6399540624	20.3515667841	9.62232848832	11.950790795	14.6472434475	11.2204259537	13.1055384813	11.7994381217	13.7003952469	12.9331325934	10.1913718475	11.6330947092	14.57226457	14.9337244615	7.4168368453	8.61499081636	9.71139650391	8.51659672018	15.1310354952	11.2582194442
UTP20	3.02280396178	3.82903632122	5.35270249187	2.87598446264	2.39969634573	2.10042546556	3.0070168827	2.42043684746	4.65010483224	2.34643663649	2.02967081001	2.2911848779	1.56375717039	2.3645917802	2.7615607617	1.24405670521	2.27040403486	2.74534512898	1.84255265025	2.55814757109	4.71126256531	2.06260076883	2.13154950978	3.5798950313	2.3949314083	1.99532121116	2.75135192646	2.09326541968	2.76604967772	1.58733182268	1.82536732208	2.09873828497	3.5056775888	4.12766634183	3.4143164809	2.34947478096	2.90364379903	3.57849378644	1.45124873663	2.97008423807	2.54123370697	1.35677755786	2.60369772139	1.4398392525	2.37714795012	1.72520995428	1.96029465436	2.24575933475	1.53061071305
UTP23	5.53755739279	4.68455918605	7.4930598794	3.35428368719	3.1184375789	3.8685303197	4.77621915835	4.19056878625	3.74498810579	4.78047557115	3.32908329855	3.38919373356	3.33820195239	3.98212468159	6.58053340904	2.78582283211	4.50287151965	4.20358456531	5.01786920246	4.63084679127	5.99558955125	3.96452279867	3.80112760266	5.68259149722	3.47613528405	2.63931330861	3.64898970932	5.47134190418	4.62193515291	7.65995346704	4.52101333307	5.14264414567	4.50809236368	4.62628249635	4.80952051166	3.81754141137	5.36246597462	3.82622618208	2.36559057753	5.20306261527	4.37378443364	2.86134405717	5.39521140768	2.48378196902	3.95102052148	3.28995129233	3.9046271089	3.22891449024	3.36085501106
UTP3	15.9941109318	12.8741421466	11.866315115	11.5548832486	13.6867341039	13.112480112	11.5047570332	12.0985502432	11.722302872	12.0910536984	17.0411603027	11.2231045333	12.6701359672	12.9670087718	11.3639410413	14.8107868288	12.8469468756	7.94397539218	13.360073671	7.73198949303	13.1189538043	13.15299621	13.6143041987	17.0952439005	12.1200546336	16.3004471371	15.4382900937	12.2301405298	12.7684525755	10.4449707891	17.5558262311	15.9792307787	11.9079953322	14.7243619815	14.1120516615	12.8388166677	13.070697831	16.1847071491	15.4649086781	16.9943736684	10.4544881513	13.0448972274	13.1218453405	11.7956436365	17.7883184379	12.0672416915	10.7423707699	12.6236674142	13.6973810905
UTP6	6.65373786377	3.44629071078	6.75645324949	4.40111266592	6.10970545424	3.76190869444	4.51550341349	3.61228375988	7.48252431894	6.11923351392	5.00667539229	3.02131254393	4.21951441803	5.03999250656	5.46564107105	7.92183176439	4.45111218859	5.26987508845	3.37924653486	5.63701005793	5.58042174454	4.43126105893	6.05806350137	3.99199140811	6.54504452702	5.87841146924	5.99793409697	5.57817444965	9.4564011865	3.60031999284	5.4265499745	3.40206321428	5.29364447145	6.56869839147	5.8137899246	5.60302784445	4.38594292265	6.47172540126	5.6287173543	7.06946353766	4.15710208315	6.75298734678	6.81256163634	3.13438853092	4.34858424729	3.36169651191	5.64268892813	6.36929911839	7.89503276244
UTRN	2.61738799353	6.10064268194	8.98077815586	8.36494742326	3.15685761663	4.70052727551	7.38116012822	6.50853751809	9.33057737432	6.31335407022	3.14454247658	5.94188042709	3.59244436304	4.81058982579	2.68606500748	2.33344257913	6.94590657569	6.91992819073	5.95103346496	2.53134188366	8.39491631992	3.32463030563	3.95502804856	3.85886520048	6.3752524675	7.97926523437	4.61359483414	5.96442392716	3.63589323305	3.42022318624	1.79993422031	4.13022790246	5.6495331593	1.9508922012	7.22909626435	11.6396198112	4.84972807631	6.94581402413	2.8343319348	1.61650888744	5.35078154782	1.59375612315	5.52002505879	4.72208820759	4.55031221771	7.07984234666	2.1063169244	6.10348915044	4.84650805472
UTS2B	0.051740351231	0.0322750949038	0.147747306734	0.0529500369701	0.0793029132764	0.0717997039988	0.0943729327611	0.0755288376562	0.0878924285731	0.0549394581991	0.0928920362196	0.120239128857	0.022970127124	0.0326260579973	0.0390978793885	0.0855200336925	0.0697607600007	0.0467836959886	0.0525081670678	0.0942362855534	0.157060365348	0.103539762829	0.0691992495581	0.0954924466454	0.0580821204544	0.155728143361	0.0391181975421	0.0310990126415	0.0973214530343	0.0726038555555	0.110037979572	0.562456623345	0.169541719255	0.207871222138	0.288649957197	0.0703746138734	0.101997201595	0.386480811372	0.0436823581891	0.0682479641743	0.0923390556559	0.036046483541	0.443917858755	0.083204341604	0.0653614743954	0.0533832522973	0.0742084814376	0.193870711802	0.0721294789334
UTS2	0.0123581085824	0.015417720129	0	0.00948528021287	0.0487064235645	0	0	0	0.011808551438	0.165339854658	0	0	0	0.0140268367716	0.00840462510585	0.0459592587543	0.0157852964238	0.00718342624057	0.0102612275119	0.0144695580833	0	0.0296763883783	0.00991688482408	0	0.0178364970686	0.013390359619	0.0105112409643	0	0	0.0120055338182	0	0	0.0066264211881	0	0.0503102148222	0	0	0	0.0117376520818	0.0112852580025	0.0381722033539	0.022139102119	0.169448443505	0.0298098562419	0.0108079575837	0	0.00886229460682	0.0416751669702	0.0193815252578
UTY	0	0	2.60694068118	0.0073933791149	1.95755069629	1.56395394849	2.22326241902	0.00593214880677	2.13308999943	0.354407624483	1.39792675307	0	0	2.30419981575	1.88506569283	0.00223895747005	0.00153799727424	2.47483766616	0	1.8609385081	0.8848850363	1.81148584802	0	1.96146015353	2.21228357285	0	2.0257372004	0	0.00291191378353	0	1.31256995906	0	0	0	0	2.36286198435	0	0	1.08644479026	0.527783190053	1.92654790529	0.731244353848	2.90745327269	0.00193629465525	0.00631826309405	1.43433730332	1.83229073974	0	0.00566515804646
UVRAG	4.82251062656	3.47337787532	3.38831253772	4.86483327308	4.3396871308	5.35759825983	3.43658915792	4.72950743157	3.42607682282	3.39985467981	3.21759134343	4.82169824666	2.90281726946	3.39337712161	3.99303712316	3.06146944448	3.95230820447	4.06705870984	3.88272765613	3.78402748488	5.10010389374	4.86361409541	4.46824667356	3.54094020021	4.74500383451	5.46696003531	3.71059382463	3.84998383632	4.43247738709	4.3836547282	3.84289858339	5.34918208695	3.28460389981	3.55550766241	3.97427331992	3.9734436276	4.50554011351	3.5389265745	2.13133735229	3.89155386205	3.29131770718	1.96320544411	4.65452640236	3.90278691085	3.81533834141	4.30335238331	3.4733302583	4.25374072793	4.45926422814
UVSSA	1.6847369084	2.60261748688	1.26613592361	1.8723834114	2.45378203244	0.831600942299	2.27560500601	1.85919225739	3.40060492623	2.6716504216	1.97078664895	0.85058545775	1.28755923304	4.06027749994	0.684387656321	1.45861216469	3.03837018527	0.956287425668	0.809752384858	1.42979191874	1.59858567259	1.34742742014	1.97346007999	1.85130950201	1.54626028208	3.36913760987	3.09432811161	2.83654372327	1.2441733651	0.807351450076	2.83409866501	1.04254412007	2.19473163011	1.46364702668	1.30037448357	3.20477930198	1.46042276694	1.59381737809	1.08198216552	5.93450209354	1.79167159714	0.744408223318	2.22761659777	1.14552082055	3.15448255344	0.646837300345	2.59268975359	2.10289060333	3.20523644772
UXS1	6.42917269556	4.6257803485	4.77539275108	5.02653401647	3.10216329914	4.63798007261	5.18799845288	3.88687713152	4.64359053031	3.90024781028	5.15079754365	5.68782171167	4.05468697076	4.6091101113	4.72392347662	7.4718152034	4.08996288614	4.86922149835	4.55848347732	5.86896957817	6.21213664182	5.263578422	4.86073080787	7.74762866275	4.23024414245	4.1114181161	4.60789724945	3.68246317993	4.27955257487	4.57103135769	5.74501768139	4.56900902205	8.26005904321	6.86463410554	7.64672283481	5.41296934758	4.43292066757	7.74800122482	4.68754993874	4.82345714226	4.77581714239	5.27044448584	4.41223494904	4.19381764374	3.30748432849	4.56946349402	3.70423093284	13.6186790673	3.27945590735
UXT-AS1	0.358145185616	0.509368542009	0.420769028888	0.32986673517	0.409346752996	0.228617899644	0.301016059966	0.270553340391	0.383284943373	0.205356227249	0.377224282287	0.135314522296	0.0858592130363	0.317074602478	0.321513629535	0.239746696395	0.283629593121	0.44966853426	0.321166458764	0.41094949768	0.244612624025	0.283812877398	0.344876518833	0.450421491863	0.196426588592	0.388060421967	0.389916014336	0.309983685876	0.242516242189	0.180922229054	0.391720962878	0.220856753935	0.975550734098	0.528356174328	0.349924639792	0.256305850378	0.315168052047	1.01485339549	0.244918076255	0.497121093289	0.30975075304	0.166817059753	0.392857168048	0.138225119817	0.576326468281	0.171033720952	0.133553919308	0.434797421614	0.303311461777
UXT	25.0002051081	20.4488273365	21.1534544724	22.2909502982	28.15955217	26.2789034621	20.1924669761	19.7385928056	20.0431683079	37.2664554952	32.0646502604	13.9958620586	28.5830707984	19.341766595	32.3941500686	40.3287504017	19.8104962144	25.8241861707	27.6628907517	25.5501256517	23.3019205758	22.7482051195	22.5193546055	27.2111219644	27.3577067361	20.3934961544	29.4727924181	32.2205035841	25.1054898757	17.2983998941	30.641844459	19.5012112717	20.3081790667	27.9816739818	20.2852364681	27.1629721349	27.7883703389	26.5413646938	47.7606668519	23.0574980393	22.3194623465	79.3820126476	29.8766154629	14.7039334265	16.6006576562	18.5187919474	27.0966760884	22.1458685658	31.7660938057
VAC14-AS1	0.63394576004	0.654339733436	0.377947100622	0.518080415303	2.54797171906	0.205690362499	1.35960807066	0.483095472156	1.49041779186	0.122037370572	0.300232596401	0.486173913598	1.98627938339	0.540955235267	0.334986570158	0.360426939855	0.533039177703	0.2094324738	0.215853684938	0.157529747899	0.118369727233	0.481891223936	0.340363916537	0.332787142775	0.536478683158	0.489229605126	1.56718639133	0.27138742744	0.0661777859083	0.797515761859	0.74409225145	0.359672447513	0.740980808862	0.0758582185054	0.495119690894	0.206140985652	0.055023423403	1.99787379276	0.311888257007	0.433141829089	0.941041953969	0.294135740413	0.181022253489	0.517062491011	0.594312951337	1.29168110468	0.706456180181	0.258387752717	0.389825054533
VAC14	6.76891804304	7.67735955341	8.16369413894	6.64458663846	6.44288258992	7.53569627078	7.45110566344	7.25779220447	7.03266870482	7.24565552656	8.58666841704	5.87501217549	8.98134468508	7.20483572565	7.6791239741	8.76987872695	5.50671858661	6.78719726785	6.53084603326	8.44052979942	7.84896176026	6.36764537059	7.24738668574	7.09342378333	7.51151444204	6.59247885771	8.37554121704	8.11252654109	7.2955811337	6.90316308707	8.15866822519	7.60861452863	6.35412700114	8.96039000203	3.64733859837	6.44189230964	6.70741288147	5.57932373859	8.86252157941	6.55006137929	6.17412511756	10.6961275925	6.06215481568	6.59949370921	6.03446039678	6.81868487233	6.64161624772	7.86085298169	6.57671638511
VAMP1	20.4455482575	5.97384760158	3.01567228231	8.22833221157	12.5062687886	7.61852352673	7.84724116486	22.7836536329	4.32434431223	3.55088450709	4.65450030025	9.19751328749	6.78701490089	4.82091017318	23.9245166152	16.1349638288	12.0351156492	14.5186274423	6.98666630803	5.43273502364	3.11631016804	42.913761086	14.7397623125	3.45860038077	6.48272717334	6.99367261926	9.03945876618	10.7105911659	3.45382419218	7.99414626592	2.50761596836	2.90340737414	6.05993251283	3.0268488656	3.20487310923	4.23238129568	8.66987609889	5.1931255056	3.81099595982	5.45947052477	8.74249869817	4.83455840006	30.294676303	18.0152119149	14.9016858663	15.2421860103	5.46665691819	4.64103739445	10.2343142564
VAMP2	155.001334875	40.3804101998	52.8821815634	69.974697151	86.5592026407	96.9173945464	89.8911425474	131.812468712	38.4476425736	56.5037533598	77.0505099149	217.185398083	57.3284960532	76.5423493876	158.753302245	77.3069996275	102.120721896	90.0743620442	60.0767019813	106.141979066	57.378217345	220.692934519	118.599636717	81.3848110149	72.1796534851	67.4625944231	70.215922693	89.835036456	63.4770838981	207.97243175	104.448535077	61.6923812064	44.8206465525	72.5318541939	47.6445739663	56.1795122493	118.316254475	41.5016967278	134.907041821	66.8452214402	94.1272500247	141.163125469	158.402908564	367.741364734	192.871581481	166.605406007	45.645204983	38.357035575	101.258405075
VAMP3	28.7012101717	28.0583485573	48.2981510237	68.426491843	50.6805955009	60.193385905	18.6670344863	35.2617564255	46.4131135301	31.3136996694	17.4689881318	38.8580654544	42.8637344589	16.2428711529	26.9257604197	43.5871365561	24.5787617446	41.2255894978	41.5499408971	18.9198122218	35.793473977	24.6109514515	34.8401506731	17.3737435083	47.6052423137	59.4774303481	31.6352477704	56.5578080673	29.5464052659	27.0176186902	17.8858230443	28.492367886	55.8136254042	21.4168364487	66.7140517625	41.4266794058	23.3450899366	50.357766138	40.536160081	11.9367363204	19.9649751676	17.2827216195	24.6362235885	20.6465008452	17.8631925821	38.0786026735	17.6091289276	52.4050094753	49.1506211112
VAMP4	14.303675871	7.97510636925	6.20826712276	5.92724294442	7.73161132103	8.49272618195	11.9135263477	11.8119492846	7.11256359955	6.87153223445	8.9605640245	10.6519016416	13.4349530846	10.3356429999	10.6206179831	6.37012564398	10.6887951596	8.73578289169	12.4822671239	11.2646519378	8.06692510827	10.9592460407	8.04570379191	24.7333581157	8.79591173832	6.61960824315	9.73576035843	6.72458127826	7.29392126686	10.4404511003	10.6909678802	7.40784119033	5.24038041335	8.66854021872	8.28165720274	9.94213115628	8.73522302611	7.11122211905	4.36416097207	9.63385441473	11.9160847942	8.21613878578	13.6723480559	7.58221985264	8.70860976301	9.61809129876	12.0388800939	6.58871060855	7.72767785028
VAMP5	15.5933527665	45.1115713954	20.6377190359	33.8310759716	59.6466356267	18.3385853661	18.171225891	18.3738422375	48.3408357152	15.7798332716	19.1812203944	15.0787890158	47.0249546955	14.0333877668	14.3542684541	44.1465195292	17.932877329	17.7038302555	20.3749639733	8.79653727784	27.0039792687	12.2168070586	20.6020557801	41.4747947831	17.0257204739	86.646074158	16.4120899303	37.0596567311	13.8882110176	16.1198698363	11.0351478089	11.3933521139	51.9203401788	10.3189406682	77.178357405	17.7625340342	9.35933295999	39.8717061672	64.9401724575	5.84886399088	16.043986807	40.7162416652	16.5773303753	15.6235312855	12.9992412916	19.4304609399	18.953818692	36.6001391648	26.4050918339
VAMP7	17.9174920004	20.1844057353	14.0941228005	17.4467592287	18.8645484647	20.0846532737	18.3261832107	16.1979373212	16.4466688441	13.7283756374	19.5581667394	17.8164845832	13.8936110124	15.6742090704	13.1901467906	15.0151069654	16.8812558822	23.0682037532	23.7596010564	24.4623016281	23.4492980508	14.3039774711	16.0163267459	22.5335499215	18.2603696843	21.0147159127	14.1527533922	13.8945654249	16.688239036	17.3740601246	18.9104139372	24.673294046	27.7051638867	17.2784087504	27.9179814244	18.0831356908	19.7772841601	33.702679961	6.10091203449	16.8015657412	20.2202583817	9.65632177198	24.2076628596	12.3447678014	11.7942293036	16.9372229144	29.7450706655	26.7215920198	16.2888856912
VAMP8	7.109507521	23.2898678657	13.6724888613	17.4514496847	9.07577785274	12.7666078623	4.66831440725	5.37880715392	23.7340075352	15.0839334678	12.3091504785	6.09383972055	20.2328536417	7.90456882922	4.33334829889	37.7060204107	5.71140725152	13.5542763656	12.6046120239	5.47093991129	15.6667714435	4.71105920871	14.9803560618	5.35818728399	18.0215912632	87.9102672398	9.85017946442	9.91712958679	17.5448952831	5.71212384947	8.37511288964	7.74182719271	22.4891096693	8.92460447047	39.5918522371	13.3892214087	4.47427724328	38.705799299	17.7307905289	4.40986845434	5.38644491326	21.3074769376	8.05090903754	3.99072675471	3.44125369466	6.39116159448	7.82395594416	60.1042288966	16.8302117511
VANGL1	0.468948081487	1.83742236381	1.65125095547	1.18853219709	1.07814157092	1.13034925994	0.553303235224	0.318879510395	1.24392834124	1.36078526706	0.684064799939	0.57016019945	0.265929536735	0.55860693319	0.674397431827	0.835665303848	0.886018132221	1.39416653076	1.03225887918	0.551930131951	1.35623150673	0.617311942107	0.61738681602	0.712873980971	0.884819767019	0.976540220107	1.32539765811	0.706865937854	0.543419280902	0.339304047978	0.607746731139	0.808120198185	2.60486576605	1.71683003197	5.48866566984	1.23964721643	0.804271908755	5.77160472022	1.0601540101	0.715958835075	1.15880396484	0.310663249233	0.567559480689	0.351530640872	0.275552826329	0.694977840407	0.367821410789	2.27989560972	0.587987182916
VANGL2	16.8611534105	14.9002347468	43.4892102507	15.2256971944	15.5312676549	24.8360345233	39.1885547302	30.6237435948	28.4998194832	28.0913474636	29.6937208871	9.90494701268	24.0919102752	29.2196898109	33.6345730885	19.9848027236	24.8460654392	27.9475637086	22.4560911126	25.3811493815	29.9793384166	20.6455507924	18.3664829692	28.7659818969	33.1087120993	11.8293897304	29.563999009	27.976517442	29.6602619365	16.9035622968	34.0042771392	21.4088124355	34.1236046857	40.6476604013	33.9667719522	20.111862336	23.2848532893	28.6222807891	26.2737318688	40.7530891173	23.3930928264	20.1151528659	30.6533136154	11.4544037667	24.7835514506	21.1573623899	27.830149241	8.90371211907	28.8619221181
VAPA	17.6675733285	14.1633542754	16.4632713218	14.1753704298	15.2346036408	17.0156803656	18.3356122473	17.8452177049	13.0650976073	15.4186572038	20.8943369535	17.317415394	16.1311971455	19.7867978959	15.0678882955	13.8175728048	17.7006029737	19.0491947324	27.470876328	20.4822130371	16.1592211307	17.4204053124	16.8596282743	18.230878558	16.0115734373	17.5162438881	14.9670117506	14.0013945919	16.9366362017	17.4639680049	15.4698455849	10.3986614391	7.45241462923	18.1132823824	12.7169231643	16.9768731096	21.0068903195	16.2809466849	12.6274372469	15.0619465379	18.5394988596	17.3807465778	23.9416394842	13.1061818232	15.7626364783	16.2102199916	12.2783734848	11.6220106428	16.7513201335
VAPB	10.2564187029	9.82959842019	9.36703368311	11.3275644749	10.2685472779	10.5606764017	10.8001864262	11.3629069042	8.98512734695	11.4860578371	9.97589514882	15.7723279241	6.45613019178	10.4024571937	11.3766148811	6.34358584827	12.1539258909	13.1620856931	11.0874826843	10.1958363794	10.0570937818	15.303652991	9.16162761745	12.0274473186	11.3022813043	5.1589342744	9.12202828879	7.58712343011	7.96707341432	14.0143301333	7.6863720481	10.0367200636	9.81724237752	10.210021717	12.8511490665	9.73860277489	11.9413139452	9.62084599618	5.75551694643	8.53157828665	11.6387606995	6.97874905248	12.5669365675	11.9523104403	11.221055387	15.0756624402	6.72082765519	9.97929570776	7.44748795031
VARS2	10.9776077952	6.79215177185	4.11416886498	6.77273259336	10.2148967394	5.95162621616	11.3146756547	6.69052244375	9.08751062029	9.30394001741	9.84334834034	4.03549546005	5.05350273983	11.8651796857	6.56594921111	14.2376797629	8.64742754175	10.1318987439	5.09263336731	9.10459946362	9.01870066647	5.34303823852	6.04021748205	7.45257619897	8.57807879237	7.17647193987	14.050143624	7.57177946133	8.43642673927	6.01687000066	9.94353617486	7.61837553906	3.19175130568	8.78364179795	5.85736140092	7.67008574582	5.72299923322	5.38997446527	7.29354608534	12.1084766967	7.98093746012	12.4050593748	9.56889966785	6.52622016791	9.03924837454	6.19850458803	9.46931143345	5.26934536217	12.065897658
VARS	18.6464836654	8.57319555762	13.8365368376	12.9373559948	11.128294437	16.0213478261	17.6523476618	13.7180136351	18.8571789049	21.903009503	22.795004247	9.61885603899	13.4521238645	17.7622622918	17.7805338011	20.9877251737	13.0292358446	13.4579098504	11.7411577324	29.4819637315	19.6414886304	14.1572733375	16.4526403018	30.9847942422	18.0765198267	11.247664264	21.3734858154	17.1691506726	26.3364879318	12.2802396218	23.6735768363	17.5159160694	8.81555602884	25.7213375877	9.35976001998	16.9996537326	24.1102531609	8.66934193559	19.4768472135	30.3859830829	15.3034641902	42.3440964523	11.5809627369	13.3129759116	14.7987066106	9.32582856384	13.400550195	17.2822620381	14.1223909286
VASH1	6.47797720892	13.8447901889	18.0808176916	21.508204036	10.0153164006	14.7714044646	17.7096860851	11.9800532821	37.4744634144	19.4145331152	27.8848607171	10.2936582084	6.05933371115	21.5751475007	17.9627455825	21.1985808678	17.0533203999	18.4177524796	5.63885383806	16.7797692401	19.7949323658	9.37816205651	11.6750408239	15.1556808151	12.6291986843	13.1713627793	18.8980165742	8.20827157906	9.6936028947	8.12522231543	7.9769919519	12.6335035572	11.7748314617	15.5063555483	20.4499881033	15.418123264	14.0551579064	18.5659850384	9.57667848511	20.9766043544	12.5061543273	16.2123245375	10.1530846934	8.17839045204	16.2311054569	8.68134672375	9.23243647825	22.8558422133	10.6560710899
VASH2	0.431169593592	0.367729424045	0.569831362881	0.334677140454	0.096008369584	0.346491038601	0.766180250722	0.300035107215	0.858906412698	0.193219280954	0.844075470357	0.167637932523	0.145996570703	0.529482212413	0.405889002127	0.165332692255	0.258257942911	0.556476771293	0.523868076678	0.906995726573	0.44256416507	0.299797335875	0.205252011401	0.446537015941	0.165245742213	0.0554286611962	0.625725405599	0.115303542633	0.153169357076	0.246114764595	0.284198171614	0.127108841434	0.154128835687	0.625375286941	0.788399161605	0.142217277058	0.682862620845	0.18841555867	0.106429474401	0.738537291587	0.773505127235	0.421124172119	0.898313107174	0.229164500181	0.534736964577	0.200348767702	0.426244573229	0.0920064394991	0.124163562783
VASN	2.05084705719	8.56637047104	5.99052820911	7.66464050832	5.48704939865	0.886621433913	0.683682458007	0.848471339805	18.0438285129	0.512585536583	0.320993837046	3.92747610903	0.945491690243	0.299924863164	0.917323196558	1.17338606456	0.86648113577	0.229250113986	0.753190921054	0.31862678517	0.867372304535	2.42927308832	0.531694875436	0.505368080073	0.700152432063	22.2300537191	0.61723385466	1.16274952379	0.143068778962	1.64750922299	0.32352577743	0.266595619761	17.8441753199	0.359366820596	9.01270025856	1.67862688555	0.330273190908	20.3899218213	0.404559972716	0.460998365386	0.867371495709	0.48044849766	2.02078567773	2.91111412579	2.3868638643	1.47013215298	0.130101390499	0.946967917304	1.83705569954
VASP	6.89017232436	10.4785757762	7.26632824845	8.04353605899	5.92294321735	5.539835997	3.28929374919	4.12337167463	12.8210273286	7.84157401496	5.32992026758	4.53668951126	6.01682099686	3.74982220317	3.78720669523	19.8182169164	4.70275147768	7.79933970963	6.04259495498	4.08767225866	10.6167856586	3.80067508561	6.29358943588	6.23876471227	8.26351634596	14.9114129963	5.34290377218	7.76374198539	11.2672351486	6.28756244237	4.19046790668	3.77209870974	8.62821868113	8.69866886775	11.4602505954	9.31250084017	2.87019728742	13.3380789494	8.37732950588	3.63713116062	3.98693346388	4.63569189887	10.5834408467	2.83182044796	7.37513895822	4.22351807262	5.65516530108	13.2532516672	7.94305605972
VAT1	30.7439561059	26.5523064474	50.7487612218	53.9534686548	31.6877543431	47.9445149659	31.2628602457	29.5894091396	56.6271950507	42.321507656	59.8081356433	21.89394437	52.6037890553	30.3459615648	37.0921168556	58.4020487157	23.4586142317	39.202893151	51.6270317307	56.5932500227	53.5811481246	25.6453392662	32.3414087659	45.687585102	46.0837081249	89.160656142	37.0920346896	79.4189591862	43.7571263129	22.1283592057	50.1257937126	109.092914946	74.2414520248	85.5486563171	76.9539355304	36.7661858993	48.5853371021	47.0752888609	55.404524	54.0427216762	34.083616923	52.8285360539	32.0093635024	25.6958661845	26.8267399205	31.1387057066	42.7706184495	112.350486337	48.176841682
VAT1L	63.0884042007	10.4558807639	10.2337420219	2.6445153828	6.25202928815	26.1743600388	35.2076509423	16.3729682603	1.74325560267	5.41446487784	28.7614864165	18.3584365019	10.0790663561	26.2879907914	6.33107793144	25.8857276263	16.9375944454	35.1166089324	43.2192857363	25.9118464292	21.3802076442	26.1705072274	32.9248702396	85.3701780533	10.9611224297	4.38831895013	16.049796003	12.133745478	5.50535485771	9.97393457582	64.5731696898	138.396687254	47.732735477	6.0163066915	14.8905466784	4.80110033343	48.3718708341	7.59172548801	3.78571198562	35.3036423296	28.6223429708	31.3796968394	49.9297905052	27.3636538183	25.8468347661	10.0956543428	54.2123720147	9.56232021831	2.65985081473
VAV1	1.16707910591	4.67595277386	2.12759063406	4.48281613807	1.2309912148	2.3579749222	0.793346442886	0.810553379725	5.10428133213	3.06588976486	0.750744430031	1.71702611231	2.26479850973	0.895757706152	0.737773805372	6.39097121705	0.876710963295	2.88091935112	0.845253421091	0.59896407978	3.41670140309	0.845715027551	2.33927219238	1.1162967195	5.81394605268	6.12783913712	1.7054580026	1.18201531788	2.56754565119	0.794147238065	0.613878159362	0.817010162908	3.56726804417	1.52067094049	7.99892097382	3.14199104717	0.627573025746	5.83488382935	2.44647841443	0.35212364255	1.47690515847	1.77762333467	1.03516747095	0.905326372738	0.773382798974	1.00938367875	0.866435973425	11.4431005503	2.30205923364
VAV2	4.81075589612	24.1043925176	10.1356643483	10.7812779869	8.5820769753	4.41903463908	13.1368716878	7.09437041752	7.45541685985	13.1071991276	10.3131025702	5.90010815416	5.20617809987	9.83085370764	12.0379081516	9.22436173868	9.42630977439	13.2481760715	3.37994757217	12.9780132698	10.8442691361	7.91363044726	11.8063760118	13.7310306618	10.4122576372	5.20414841915	10.4001514657	11.2050448597	10.6450691765	6.93646655901	6.81685477109	4.04205892056	9.38447133457	15.3638125144	7.69381046307	8.21270581567	10.7868592777	5.90758489872	8.95716095405	10.4367662865	8.97594975189	9.28472914228	9.90074080364	8.53178861256	7.05193553453	6.68136217374	3.26274687442	12.8709066382	7.34016940367
VAV3-AS1	0	0.156132437203	0.168785868529	0.109777944176	0	0	0	0	0	0	0	0.0964970860593	0	0	0	0	0	0.0623530681593	0	0	0	0.0214662405434	0.0286932806461	0.0212119732047	0	0	0	0	0	0	0	0	0.019172730772	0	0	0	0	0.0516945862658	0	0	0	0	0	0	0	0	0	0.0482327780573	0
VAV3	0.246568996033	10.631684271	6.46135023076	5.07704874151	2.05155796827	0.0485785524618	0.117930472709	0.21745963565	3.05703761825	0.107634793295	0.189458739194	3.62078739256	0.021284724453	0.231492000011	0.575525516566	0.458489590617	0.423819252174	0.693616067607	0.242645360126	0.197810659917	0.914799404826	0.553726265658	0.205189907918	1.31284055808	0.059312301523	1.10164114728	0.0699067637619	0.333455752037	0.217169656922	0.251363284391	0.0749123915392	0.359190426039	0.749192056069	0.396244689704	1.31360102367	0.126122315099	0.0972136717165	0.723948163087	0.0346947625557	0.0444767368063	0.43816187529	0.0299932919025	0.349287101668	0.357349290298	0.247587104803	0.244303083509	0.0938676790751	1.19695366848	0.0238703835351
VAX2	7.85377732843	0.782412331654	2.11527623728	0.681302786066	0.703493585516	7.24343763799	10.5928063255	7.09852545714	4.01962267336	11.1382925977	24.1240639059	0.872280656089	11.7193708744	16.514417395	6.49614504313	7.87607263215	6.79057441506	9.08549980947	16.4711756853	14.4712674339	6.57664605249	4.43692407089	7.23143218501	16.117992738	6.29433964471	1.81904591521	14.3284893035	6.81121247881	12.1800301509	6.24249031017	21.3168605588	19.1653702666	6.4875205389	22.536901333	1.13908554823	7.30459324605	9.94219278734	0.404520278142	12.9028622097	13.3394996437	13.7448086986	56.5037271862	10.4164023959	2.38941461479	7.1555275168	2.905361399	17.07628957	2.25157083863	3.57110094588
VBP1	46.66873135	31.3829183045	33.0025813609	30.8699196582	42.4926858899	41.0488182186	33.9281449359	34.5290392641	38.0327753244	37.6600729554	45.5789166595	43.2152014644	38.750564619	35.373809081	34.8643424087	42.1354620908	35.262279315	44.4937754875	44.3236061406	46.9500304734	44.1600939897	31.3358286342	42.7922032608	45.4352162052	34.3830035158	22.5441567617	33.4159642495	32.676886852	38.8719148573	39.7966490784	60.2809645277	44.73081696	34.5451754824	60.3519791636	30.6007768085	37.9447234801	42.8260876555	41.9490680431	27.4704507803	46.7437679304	43.4048822815	63.6422280516	44.7996723883	28.3791308621	31.5295490737	32.7726346332	52.3520774675	25.2474811359	34.5833016584
VCAM1	0.526897939466	11.3415173182	10.1098893922	3.25215117959	4.85990906787	1.33540512268	4.07483882795	2.59587458236	17.4010825703	12.6896161539	2.43717675895	0.755409946224	5.90273218405	0.903297910909	1.20939067819	15.0569301343	1.47222875796	7.44196427056	2.62801249459	0.317028998349	5.09816543827	0.694144902505	2.82757125364	0.777089715014	7.83710145724	16.2867592644	2.95346756591	11.6682991595	4.18551430102	9.8854049729	0.403539292473	0.731159516433	12.3387917123	1.33361983613	29.8415509134	5.49554166795	0.932223059573	13.7909174704	9.37637955071	0.738440941513	1.86258644253	0.550619123688	0.747278383862	0.864963853177	1.93282516575	6.49199123346	1.05745825182	9.45681397042	4.1059115635
VCAN	13.8313057826	11.2595539412	32.8810587256	12.5105812689	22.4111872323	19.2246653859	38.925999949	28.6097588039	30.0645138379	59.3490989276	29.5289000893	12.5879183261	13.8412594706	27.2089356483	19.167279962	32.863329733	25.9925543262	23.4773336771	18.6603850553	28.6548265705	40.8194260952	15.6188241718	50.7278106503	26.5853360221	39.2211942718	11.6183422121	20.7689973747	19.6941716105	48.3639587528	19.956429496	24.161835505	64.6191147466	37.4866560999	28.6665501981	23.133441413	41.9335650391	21.9997049568	35.6064091209	15.5337857281	35.7207224345	20.6837104389	14.5079136423	21.8552304025	6.51813782255	15.5302786147	15.5979808959	36.4686715583	25.734294493	73.0781814682
VCL	3.29386758051	4.89143835561	11.5088020599	7.7697943811	2.2589663422	5.32705292084	6.20492588055	5.91495792398	7.57321214048	4.9809777702	2.20452623765	2.96207521038	1.79224232977	3.17168580524	4.4230062996	10.5856932217	6.09313468824	3.91682354676	4.55584021612	2.87886570908	12.0639949713	3.80462689016	6.01518216535	5.33644801353	5.98492306043	8.40766770152	3.49495080185	7.81572000924	4.41413956317	4.5082569744	2.18655332706	3.4162822729	6.92691267703	5.14046476099	7.60498914827	10.2581607706	3.56375690816	7.62504977256	6.09288456847	3.41449982737	4.6594805281	1.18651805811	16.1517833638	2.86930904806	5.98805522742	6.83478729623	2.74017590377	22.1201592712	8.55301356042
VCP	42.341572971	38.0429607463	46.1210610282	47.0688227452	38.3189256156	56.8113214067	43.1058696222	44.469460835	37.6468259018	48.3789514005	48.2964439712	47.1054394	41.5057377282	42.3744277445	45.8528325206	49.7995359859	36.3869050752	51.0101873911	46.4380568752	54.9537651501	58.7808453813	46.1083241366	43.6157177591	57.1881311759	50.0589801763	46.7823608486	44.7515542838	42.7414838944	44.7713582235	44.3205077538	63.7224044569	40.3324908823	69.4572329885	62.5349876586	55.9583690802	44.2244430576	47.1833652739	63.0828855584	49.1611786043	60.2231276988	43.5971052081	60.0709544166	50.3796485556	46.2486050719	39.0131096499	57.0262322398	29.6548870082	73.6162886421	42.2573563253
VCPIP1	4.69293393371	3.77035135179	4.65773204026	2.67757095771	3.05123183475	2.73870878585	3.15899675974	4.09475392242	3.31850939204	3.45720162299	3.08027519911	3.44860125321	2.68631732117	3.45548415004	3.46566009649	2.7259672025	3.57018964305	3.50301276266	4.19795982638	3.50850544132	4.04459666448	4.55616961112	3.12454587801	4.54578431765	3.16977534757	4.43363130502	2.74942853425	3.04084969464	3.54799443294	3.49930518091	3.21008670373	3.75555678063	3.99059120126	3.68999645623	3.59957138538	3.49667839138	3.96718023269	3.77054603044	2.08698925016	3.47436452563	3.67068929503	1.85652805242	4.63502016053	2.89089941108	3.38193516198	2.79521087957	3.20097577247	4.13066297212	3.41117768726
VCPKMT	3.70505115817	1.29667527809	2.07883593208	1.50454545438	2.27103476706	1.25547576498	1.90950196798	2.69737644823	3.01542135194	3.12900933704	1.62429221484	2.44885421451	1.99032518784	2.06599947795	4.35831957223	4.07559661783	2.73772346137	1.25837897604	0.760154730057	1.80332940603	1.45653426405	5.34090510579	4.03623003222	1.38649921011	2.59603054196	2.27567695626	2.40015364116	3.68515733132	4.62336099877	4.25852934541	1.14857161159	0.900478000392	1.19545475037	3.0610175441	0.913479265475	2.62676572053	1.45992490886	1.99312187786	2.29146385051	3.09817400533	1.92290941934	2.17068240302	3.16345857505	3.38609504281	2.50558435068	2.80749148031	2.6724281731	2.14295533751	3.43744790191
VDAC1	62.4184895484	73.3280247044	38.2724313737	43.7298167323	49.7323035733	42.4057622281	38.7068062533	48.7535453273	44.3041543263	47.9875237224	53.9502253495	75.9723724619	52.4375032156	48.1314296006	56.7223950067	56.0811207349	37.853195721	46.6013978372	42.2928965635	54.7057577066	49.504429082	69.4416932902	50.5824709469	56.0535076572	43.0901207098	48.8210437323	37.6572169625	45.2351509359	60.4651449353	62.7994481345	69.7562399008	52.8610830118	57.2721897534	73.3152534012	51.1728369785	47.8311702646	46.3827679057	66.4410676228	58.5137133957	45.2611024453	56.46119267	39.2186424704	49.2312028958	57.823100816	41.8964205546	58.3131441708	58.3960687671	47.5356520119	34.3995387729
VDAC2	29.8373832639	12.8932934246	9.42002005694	12.186749754	15.9762970229	19.3933701138	18.713014216	20.6427733949	9.912479025	23.1194646079	24.9218128301	19.9510626826	20.8027124051	23.3269967198	20.1536637043	21.5027146971	18.0159341386	22.5908819929	25.9513303952	29.1875810508	19.4751797382	25.7338612868	20.751697134	26.4647840946	20.6733928738	16.3217636948	23.094196584	20.1281401372	27.1799505507	23.7456548834	36.0442175628	24.6185029067	10.6798688946	31.8423123468	9.63102483642	24.2698683343	28.8203610327	11.7435123743	26.971094165	24.7304393378	23.8931797709	33.1291027719	32.7252003079	19.2003101302	18.2067213846	19.1047650974	24.1089335825	15.0125332123	23.0596821512
VDAC3	42.6037472015	26.3296225945	21.9017054095	20.4766272387	29.4110040355	29.0421916366	30.3022743854	26.8822005739	21.061583469	24.3705734481	34.4911535878	32.2619620259	27.4089341635	30.9846795558	35.5877835564	32.8426640852	25.9672649179	27.5005020976	28.4941645231	38.7115820597	28.0298498566	40.9288627897	30.8232976964	23.0165374225	23.9410765209	25.7076871821	29.4880968578	20.6985166755	26.4651764117	31.7223355271	38.7865485779	23.4652390714	30.0117450886	43.9670466905	23.3224605313	26.8400914825	26.1692801068	33.0584492759	36.9376511922	29.2335716158	29.9105791631	40.3391251101	36.9290280123	34.5787783918	27.8492576042	32.7025531643	45.1763720436	20.2129813981	22.7657950263
VDR	0.0975210278068	0.238463817554	0.155492155232	0.0718567650106	0.084558093994	0.0243592580539	0.0409825354818	0.016015268383	0.301917230465	0.0223669630666	0.0256790410704	0.134222616752	0.011689503361	0.0154965150339	0.0928522955164	0.105176151764	0.0498263410205	0.00906980359314	0.0421064787026	0.0570915106785	0.189163072206	0.112408343149	0.0438237522169	0.0647948395461	0.0900815403593	1.14120130436	0.0033178767302	0.0263771586777	0.0424516383962	0.117476073867	0.0213327066495	0.0531991048987	0.736254487567	0.0451352389274	0.550521786725	0.0477515444858	0.0193783897284	1.59036016732	0.0222299628606	0.0676817138818	0.0433766475757	0	0.188610141135	0.0501839525595	0.286568976159	0.0543335005317	0.0391634076439	0.631429459657	0.0152944623443
VEGFA	1.85889040502	2.05792589396	4.65844916513	3.94949755176	2.23054899168	0.691715978938	2.1662678587	1.61074824139	9.81321309873	3.01643551485	2.86006873503	3.00707347659	1.77562457117	1.96976066526	1.78262325631	1.26056268913	2.83576653614	1.26863209984	1.14614875105	2.65686443981	8.02625701492	1.33050974882	5.02889758032	6.78938656845	1.25071158833	4.75288638776	1.89808713084	1.39593750788	9.04291707946	1.23370399588	1.29448970956	4.34889543572	4.18925828093	8.4417092454	1.72123269017	2.65449848964	2.24331645783	1.81824808376	0.987665958536	3.02807300202	2.48053880714	0.903972170569	2.7560207892	2.44669285607	4.20916286313	0.983711549245	1.43204388278	5.22393640663	1.55268499938
VEGFB	46.4872450929	57.6211992785	36.3514386028	51.5581707071	63.7028240094	34.590882207	39.6306456449	35.1601710621	70.0863896454	52.4890516848	66.005676121	33.0457394093	103.345872758	56.6018816014	50.3899543016	79.0897712886	31.9586506056	45.9411352502	46.2717601701	59.5625169903	40.6252645981	36.1474401123	69.9179662515	42.5180891281	63.6318764622	79.707610672	66.8218569568	59.9818432171	49.4040230517	52.1195190621	98.8442562994	88.5125913847	33.4375775238	57.1971458522	43.9641429383	58.5591419205	41.053180457	34.2461242742	147.576747503	34.8900514684	37.860392043	134.082419797	30.4774455633	50.2909060934	39.8792858378	46.0745840499	64.0442409973	56.1854890374	46.6088612931
VEGFC	0.237796563738	0.502057031836	0.287819428703	1.20040140631	0.54971337612	0.463253140699	0.474438471063	0.405538361279	0.603011974443	0.716710204688	0.968798256532	0.635574867343	0.219260304365	0.321811572064	0.615791600369	0.705783232604	0.811928462687	0.356194049004	0.630314980711	0.310551395574	0.868293951612	0.400824384891	0.418340917783	0.732470471427	0.693025300876	0.525228556244	0.51342634274	0.210271733201	0.376014704905	0.932934157924	0.216741474914	0.385042619563	0.662053407836	0.244721120608	0.788113673058	1.12820840773	0.279101433454	2.99494294443	0.45171529491	0.400897132213	0.6610636939	0.204809565574	0.52802464083	0.44123514487	0.55191594638	0.606627867014	0.196764912903	1.78272931807	0.179299130871
VENTX	0.212893998347	0.886921431198	0.127612141067	0.192582795061	0.569368219676	0.10551122577	0.234651764797	0.137351695068	0.406853478194	0.181653138154	0.10920549317	0.087207045397	0.182277546054	0.0992455319704	0.0620515983425	3.02559068014	0.0437037432249	0.238659527802	0.063132457828	0.111280395599	0.0986685479664	0.164326246743	0.445401330317	0.0451055012495	0.0987655431979	3.08941953936	0.271616821649	0.0308479556861	0.606796417923	0.21420660288	0.38115754976	0.0991850681268	1.12930743262	0	0.918286720765	1.25293703187	0.048563421989	0.577102307514	0.368302603506	0.208298492776	0.554258819127	0.211127634618	0.318247761022	0.177292353527	0.0797954738542	0.146249205452	0.0436203906309	1.94356887067	0.614113381807
VENTXP7	0	0	0	0	0	0.0198926928897	0	0	0	0	0	0	0	0	0	0	0	0	0	0.0167843125176	0	0	0	0.0850402293636	0	0	0	0.038773056564	0	0	0	0	0	0	0	0	0	0	0	0	0	0	0.0206900846957	0.023052440643	0	0	0	0	0.044964134374
VEPH1	1.29679814295	0.054771250803	1.3372873517	0.0440644379984	1.1246880972	9.6726200769	14.9059700212	12.5643831932	0.771229574988	4.46334898007	2.10185305566	0.0524042193403	0.782610525906	11.4973501589	0.31924367035	0.979618024025	11.9293162851	0.337636377824	3.19102882867	4.36924798177	7.08107639698	0.687289804985	0.528444070855	0.182308397719	2.61985457115	0.0695240383694	13.6208650646	2.18307571575	0.106171557704	11.5186465915	2.74563283379	0.30437078997	0.117701376657	0.244218555152	0.513265517832	0.524699812951	2.9670385228	3.03438308521	1.31829378015	2.04462736735	3.84704520858	2.72851090703	0.0926097535297	0.0597379694662	2.36868412115	1.32378899597	3.94024189893	0.116162692286	2.86003178789
VEZF1	18.8626970357	20.9613664793	32.6027023371	20.4078941085	14.9857164026	21.1024180353	18.9765853865	17.0532716154	24.1150713889	21.973994085	17.6995984837	13.0606095499	10.6021186185	15.467992182	19.3053041198	18.1279668407	18.1897218999	25.7650754791	18.9801045992	18.6568856199	23.5694445068	12.9495303619	17.5550782284	20.1456408786	18.0110137416	14.9955456719	17.6492700192	18.1071200105	24.0941413316	15.3747636033	19.9354715348	15.3865601827	16.5880335903	22.9910310455	21.537554128	17.587978896	23.1281405405	27.7002909964	14.2272742665	32.6648611509	16.4619316859	18.6230382349	21.4931446653	7.4366338315	15.1964481354	13.0489074425	10.5643494251	12.2359528689	21.9380679712
VEZT	6.68019909112	6.14886566911	6.55533919788	4.44248411697	4.80893337017	5.02961422363	5.51828939367	5.72598095031	6.93377994297	6.19792624751	5.36211764275	8.1101960564	3.53709661379	5.74333372674	5.6501279978	3.12539491637	5.76922571136	5.1876371357	5.7523935225	5.70413624656	8.08073068759	7.15894832307	5.94269068281	7.9632925452	4.95939859732	5.79219065593	4.74886631732	4.08811561063	6.32639455747	6.63202715492	3.95087070272	8.67588966839	6.28971318197	7.83945354857	6.51843031539	5.66441428766	7.35244096355	5.98906900133	3.92979728173	6.38185399484	6.25345430874	3.11974761627	7.96904471708	5.69235493641	6.24014592756	5.2371305297	5.27628959968	5.03397468542	3.60917663997
VGF	52.8450638584	0.791426811465	92.9641852818	4.49833801504	3.4357752553	1.83445352375	9.4972535936	4.98713088324	4.36435152329	0.649256799834	9.06724142989	31.1525978794	3.73657453479	9.65304185634	4.17511563367	32.5644846305	5.94390841765	4.47723776977	5.6751153201	13.7673323426	20.5679232049	8.73227453656	5.59633575938	1474.05560924	1.91387460521	1.09977242072	1.97724839093	1.19554081512	0.534476175133	12.2856703405	6.56538241036	10.2070068445	3.61216658517	13.1706868095	0.394323053932	17.7046648571	54.5582427796	0.591696540283	1.47714705138	39.085802457	18.7299708306	15.9689654711	29.6771718989	33.559272491	50.0606009109	11.3469024622	2.60039191971	3.85898791468	1.0334101682
VGLL2	0.0198416606643	0	2.632904877	0.0533020878659	0.0391004951161	0.0137670631204	0	0.0162923590865	1.22287580263	0	0	0.00669337699134	0	0	0	0.0737902576683	0	0	0	0	0.0406554733252	0.00595589551608	0.00796106710888	0	0.014318765688	0	0	0.026833527268	0.0119961450401	0	0	0	0.0904323827494	0.0143487979423	0.00673133084913	0	0.00704059571742	0.0358571816434	0.0094227408689	0	0.0183863064653	0	0	0.00797690908849	0.0173528032564	0	0	0.0401471397815	0
VGLL3	0.0841427672996	0.114517933649	0.0862579625335	0.0660502988385	0.0753699711457	0.0570552819394	0.0489721646936	0.040826619197	0.0950193548057	0.0402053923402	0.0217443070018	0.0877344769831	0.0191020799696	0.080310730287	0.0442190462412	0.0408933762283	0.223504331207	0.0233433423479	0.0603385711078	0.0537376433949	0.282122429202	0.0677353180306	0.0460371713839	0.0192857779535	0.0414012004276	0.182342128808	0.0130123605095	0.0336207357592	0.0138742351397	0.0928888503039	0.0156871147653	0.0249462358145	0.0399904003428	0.0124464106568	0.221877436519	0.120649277882	0.04342856484	0.0926183504493	0.0127142685458	0.0419116580247	0.0519806862467	0.00513881958205	0.529940748909	0.0430535300622	0.234144399909	0.0380518257692	0.0137138151381	0.0232162438705	0.0404886995374
VGLL4	7.7852225911	10.0077026771	13.1663178038	6.21586192634	5.22285663752	5.06933273886	11.8836565402	7.02806864514	10.9046917808	9.50901625607	4.96048123051	5.46801534822	2.75477384854	6.97854494867	6.84649600731	6.40447244825	7.44935669969	9.95573538856	6.82635314752	8.72702273976	7.7504561272	7.97956782788	8.18929798977	7.29112058801	6.89699995627	4.52223119348	6.06798174739	5.8187668009	8.00636735175	5.42395925104	8.72781699126	5.51946819181	9.06849415232	6.86704759977	16.0886475426	6.44887179569	5.36371963662	8.64464458241	3.4769508499	10.6878784211	6.31016235059	1.40294694509	6.47597641394	4.21268239281	6.30910437412	4.7664940826	2.26402053431	10.9945971756	5.79180725175
VHL	14.9884907809	11.3159460244	16.8826510325	10.5283706016	9.78345340028	10.0716425518	15.8063574171	9.99512253546	17.6853392709	16.3921842969	12.1075844714	10.7716962359	5.83024408105	14.2008537818	11.2653955089	12.4065453578	11.6998102986	13.3357963696	6.88351784276	15.6824680169	15.5440552181	12.0417915638	12.3944347773	12.4352109045	12.7500111676	8.79477739136	11.6001286837	10.7993960348	17.7173324094	16.673805711	13.5081436193	8.99957298355	14.606021126	13.6391744447	13.4919564885	13.3618480067	14.0074381448	12.2132233156	6.30713944611	18.6670998214	13.5856547943	10.2257191559	13.3529573336	9.57622350533	11.7392043539	7.6799404741	8.4542125502	10.9205397818	8.51535109895
VIL1	0.00959539268976	0.0159613507231	0.011742921778	0.00736479921731	0.00945446581691	0.00221924261718	0	0.0026263188672	0.00916869174512	0.0152830140221	0.0019141208491	0	0	0.00544553424665	0.0174019463174	0.0029737367207	0.00817094390029	0.00371835734014	0.00265575989505	0.00561740864028	0.00655363879975	0.00192017382896	0.0128331941618	0	0.0184654140173	0.0935719104181	0	0.0259532945093	0.0077350865851	0.00310721258213	0.00874579317407	0.00189653004018	0.0171501739131	0.0161911255394	0.0195315595549	0.00301180817488	0	0.00924825112674	0.00607576152558	0.00584158875214	0.00987953991427	0.00572993235478	0.00923280080063	0.0102869850731	0.00559452370881	0.00212144427482	0.0045873900696	0.0129433914527	0.0150486900593
VILL	0.987730797426	2.54555939474	0.792318235841	1.0755305919	2.52566798383	0.407880069899	0.435374573683	1.95324152046	1.49572188951	0.333148938153	1.82241093294	1.09068454046	1.84353359677	2.78336649043	1.77117740522	1.72226928569	3.90282435302	0.321836574474	0.269594897314	1.39258995174	0.996754893507	1.1141396499	0.534808900615	0.131788718637	0.633871813328	1.29242816446	0.677327422505	0.587008270192	0.281023961047	1.08240009393	2.43603742093	0.859260478736	1.72630959971	0.150767623592	2.23316058629	0.527801244829	0.33229415677	1.5737592996	0.392785410794	4.4256439257	1.90446286036	0.704119852986	2.24200518145	2.10776765956	1.86516375359	0.983831247943	0.286761465098	0.772219736091	0.509213961548
VIM-AS1	0.23333374593	0.311895369928	0.209796089597	0.289958159278	0.153271192828	0.0308376684957	0.25535647971	0.0456177875528	0.339744829324	0.180511422647	0.0864429275024	0.0974538217268	0.277469218836	0.113503304177	0.392941538834	0.661148854851	0.120636275154	0.0904202959619	0.166064986208	0.0910666916116	0.258022111246	0.153421117779	0.160492235421	0.131829431865	0.144330570406	0.939059466892	0.189012375172	0.646139751857	0.403063246754	0.107941320624	0.0303819722714	0.0922368625968	0.327678523661	0.136598107319	0.497571055327	0.240642263612	0.0315413033043	1.69472344819	0.517110747514	0.0304396040398	0.0411845880764	0.0298577800415	0.304700966182	0.107207736003	0.155478329578	0.125284490206	0.039840285243	0.644483862225	0.304952537847
VIM	37.4016102784	136.138603819	304.730573722	370.433766193	135.751733207	17.3181737647	93.7018490222	43.5446947774	308.862280943	63.7532853777	21.1691356794	121.755212912	85.1665462129	25.6685264873	72.0679438094	516.014846447	33.6068865483	90.8878122095	60.5118288678	13.8213218812	189.412349013	27.0328452883	43.0130827827	14.4948013613	79.6731105081	587.516397634	64.9399011032	466.372913731	161.043973008	71.5128011021	12.3398415024	46.6542570086	272.582107712	62.0191432034	482.877061877	122.926225761	32.7280567525	465.112617248	312.550242188	8.19467247268	24.6669885182	30.171596435	40.5189784744	44.9374666908	19.7898078785	72.024114148	21.5403880443	730.223426919	282.945541216
VIPAS39	6.07993858135	3.79633923397	5.96301618017	6.05044333137	4.01933777641	7.56012775612	8.28739931704	8.00743654705	6.84555948254	8.18590492868	9.54982088189	4.97494709805	4.56535161929	8.64484579499	7.85020872231	6.87798342691	7.76987107345	6.28826051766	6.09279475787	11.1585198476	8.65702281695	6.52692808036	8.02255584886	8.45734862373	6.76943577096	7.68466759075	9.32875053598	5.2574795627	5.12814259967	4.49241551956	5.32321755034	8.02356931435	3.48810865976	6.08187877751	3.49123616992	7.60905825634	9.64134413947	3.39907643915	7.16288709393	9.83518023116	6.96800875331	8.7726117251	13.5692686776	5.45694629821	7.20323316499	6.04697165061	10.0689673716	6.73883051176	7.59537321762
VIPR1-AS1	0.068141997217	0.0239097778294	0.0290385454012	0.0196130115774	0.0125889750727	0.0236400368072	0.0279650406874	0.0454615442165	0.0122084562009	0.0284898672016	0.00764617064215	0.0574674776513	0.0127624094806	0.0604244387577	0.0144820892482	0.00791928347402	0.0625595262253	0.0173289618584	0.0141449747729	0.0124663163975	0.0232704408924	0.0178974832162	0.0717690889202	0.00505299650327	0.00922027119008	0.0646045559141	0.00724480760713	0.0460770439368	0.0257488931926	0.0041373698419	0.0155271345686	0.0429301123585	0.0411049771526	0.00923960983527	0.017338001683	0.0641653648495	0.0362691607748	0.00615719624755	0	0.0116674410712	0.0657748857098	0.00762961937562	0.0583956440864	0.147248185412	0.111739765437	0.0508460840622	0.0519203932834	0.0229794801751	0.0434154370384
VIPR1	1.67858729466	0.226245229338	0.366309730653	0.25537421338	0.561156178046	0.307808710564	0.625898058394	1.3512453253	0.105974712641	0.25494319274	0.285220596945	2.07693838265	0.176654400603	0.63451585302	1.28225053658	0.504423715792	1.37643445142	0.444299388028	0.736707219424	0.38079295371	0.198585432825	2.45273601676	1.01265442079	0.140477613988	0.259576107123	0.682048775228	0.20906038333	0.255385479286	0.137731471318	2.2888003927	0.122943300578	0.536761151026	0.531999138021	0.179916709194	0.246090126497	0.736685669125	0.574355856216	0.346684170082	0.105338433167	0.117702000886	0.827729903695	0.128876918402	1.21785694093	3.40552981328	2.09718873591	2.5308968104	0.743748631599	0.224405874021	0.862636674388
VIPR2	0.593388001905	0.193006413522	0.444608079575	0.380622752349	4.30569867612	3.26141118961	14.2133733076	2.11602239546	2.21130163376	5.0631203099	9.77321807937	0.583362027922	2.68844400069	7.21862466855	5.84004919606	8.99658430847	10.4488566023	1.00026803086	0.362489357103	2.62028124518	6.9187617376	12.7786943213	22.9479924238	14.3396391598	0.767736186205	1.94263552562	12.4807238505	10.3922186513	41.2623764945	3.38875388917	8.00841327773	2.25937669521	5.15443189372	21.5539608242	8.51821689133	8.98005616295	27.0265239131	0.772092600769	15.3539682931	33.588441762	10.2536532312	22.3958279442	2.80792421745	0.494157450322	9.7897308345	1.6164739122	9.00305608505	0.674649286645	2.68219413745
VIP	4.31768440249	0.18304162619	0.271163211765	0.117973172648	1.50069749082	0.407197395364	0.68813596805	3.16670387048	0.20027571615	0.0934733837415	0.2257792547	7.48531673595	0.223320680372	2.21245455794	4.3238453421	0.714522850946	3.09665361918	0.211176405504	0.336463318017	0.376290723564	0.104979584477	11.8783116801	1.28947675681	0.041446374412	0.695775401277	1.96823070081	0.332776333258	0.0755878779481	0.202753027155	7.01798486259	0.0127358772653	0.0165706917652	0.179816974968	0.0505242553808	0.730022179659	1.8157552618	0.763562384159	0.0909061048254	0.0398146493911	0.20416057659	3.84992697326	0.137677541302	1.7142466638	2.94361038777	1.73529128069	3.66083066969	0.240490449103	0.122515519264	0.0986145219792
VIT	0.220737137851	0.107921963043	0.0657097186285	0.242687669447	0.246886428125	0.0496727511942	0.0626778723244	0.210643515397	0.0114011404989	0.0228050581204	0.032132465359	0.692308069984	0.0834292353088	0.047400121996	0.186637046892	0.188587810147	0.186698359684	0.156050737967	0.143654419336	0.115255295336	0.501185552632	0.300851386333	0.124471606123	0.0849393730269	0.0818002909364	0.24563910915	0.0152228834775	0.0322725602883	0.0793523976897	0.283987504676	0.0435010880608	1.08246369021	3.42602228911	0.034514467072	0.615276298359	0.235943915889	0.127015383118	0.0905630629204	0.0453307490642	0.501211464038	0.232187828627	0.0855010930352	0.133464988393	0.532455456491	0.240006575066	0.332386287889	0.0770088014919	0.828888741402	0.0935641825787
VKORC1	5.91974270563	6.29519023602	6.28915884473	7.92417885541	10.1825157816	6.70780514728	4.45753814039	4.95205548011	6.19704802899	5.62822277046	7.20020451137	4.66866863823	11.2410518282	4.34562414666	7.11069260125	14.5578731475	4.39362580431	5.220193554	8.22851627692	5.09192070103	6.65813010451	5.13674105579	5.70691148646	4.47661703608	5.05203108425	8.13269083506	6.28093902628	9.63150331608	7.45124315222	4.36711566655	8.00131634511	6.89443635219	6.80333544361	14.3915954752	5.59304467619	5.05109510487	7.77850863279	7.66747976802	8.52015325063	4.75085668527	4.78658523328	12.4599745823	5.19059548799	3.35460883837	2.72111913556	5.67516843512	8.54108799933	13.3473481425	7.34329369692
VKORC1L1	12.3667732945	11.225004565	14.9108744513	10.7561775177	8.58061823555	9.72351051569	10.8600384289	10.5520229652	15.5311016934	7.57287205472	9.73837455296	17.102362265	5.9703737141	7.7550906496	10.8831489071	11.2467035324	10.198623398	11.6136421111	10.0378809972	10.7960772556	13.4334004719	12.0194353374	7.8071940815	16.3977398686	7.45964850131	6.5291248226	8.28149118693	7.78384720967	7.07762389417	13.0600690554	7.68095813783	13.6112150937	8.71534682947	10.4192851266	9.6205301053	7.30290216691	14.1898008889	5.7743483815	7.09171866558	12.112062415	10.9775672879	10.667290442	15.9944070164	10.2452721246	9.04685411994	10.4721307948	6.7240297902	6.40749439832	8.06756728107
VLDLR-AS1	0.264391821326	0.203211010646	0.297151457962	0.315266191751	0.320983954654	0.491376671636	0.331714416817	0.24035747585	0.16691921462	0.239129617012	1.29123130077	0.468246552463	0.212221337683	0.434062977237	0.218340973206	0.0702329628234	0.449279908101	0.29913423363	0.258732649161	0.655060784017	0.296665856475	0.325954422586	0.147756930051	0.613378050258	0.241905589136	0.158584930973	0.389523540745	0.185164503062	0.0456713303489	0.431139001797	0.623971051683	0.526303268147	0.32403878083	0.153642018923	0.150560400778	0.257853952447	0.666767542676	0.204771430665	0.112106094702	0.49150091028	0.507498140784	0.575144404622	0.507666182248	0.315082804318	0.313808864008	0.272439059559	0.514633145351	0.398038737434	0.151792318814
VLDLR	0.936147566769	1.84353686307	2.10073151928	2.93777074964	1.96155615878	3.47628589116	1.28387205346	2.13870490315	1.5874858179	1.34986701771	6.05340154887	3.08923967221	1.04163709573	2.29727414261	1.1556670003	1.02461612805	1.96619735505	1.72614755812	2.83765627145	2.9830390745	2.40053541325	2.33340494165	0.722693379759	2.6263234737	1.44863239178	1.11706053365	2.18715187229	1.52885163737	0.26365057948	1.81427411092	1.75836111841	5.60710050685	3.91403733499	0.76953975404	2.20946366816	1.16047655386	1.91908515698	1.77829044634	0.774345689925	2.15342516297	2.02778641067	1.33104506362	1.5461357563	1.66931364584	1.8716584201	2.4695255995	2.32672385034	5.5290830917	1.10578356801
VMA21	23.2597527495	17.0278307563	17.5346386304	13.8724813046	20.5874802214	14.6357421681	22.3335235558	15.4136798569	18.9178818571	17.7485419965	19.8672781016	12.6033996046	18.9237722042	22.0586381005	15.6831933087	19.5753247996	14.2740744326	17.3731058176	20.6836340231	23.6374632877	18.6855030222	12.8636688051	17.9453921308	22.1869475699	17.5639013498	13.2091848296	18.560327117	13.6569497015	23.8298502074	20.4497525702	29.4253058703	14.1463693961	18.2583389967	16.9459598595	18.0246462773	18.9284686486	21.3215876553	26.9664267924	9.20875667609	23.6814280554	19.6468139117	24.0398083862	25.6145435389	9.80217390339	10.8776857282	11.1575594802	24.6675699644	12.4122791833	14.9883264222
VMAC	2.43526014766	3.20969025233	1.93135264381	2.98460612114	3.26060225727	1.51255070018	2.19871348315	2.4108535234	3.07759978932	2.43985792623	1.84523287959	1.14613836012	1.55957889518	2.775241393	1.3022507964	1.60682050882	2.51483092811	1.64386367449	1.46761957643	2.22473307232	2.21994095587	1.23797542513	2.29303103349	1.44467277312	2.58650968971	2.21308069571	2.848065974	2.2177362664	2.05415622365	0.686840105112	1.87953070697	1.60119639151	2.47467726864	2.07354771897	2.19200981009	2.03423991368	1.70734446147	1.81005589377	0.690167693439	2.95915085945	1.9593924077	1.68877935312	2.91959676072	1.36592358586	3.22903796105	1.44589509882	1.33795484994	2.43060889299	2.50255131198
VMP1	10.9066705294	11.369058256	11.5247904326	6.29317620569	7.88958494503	9.01977725505	6.35469885702	6.97428165022	12.7365625477	6.25742634731	8.62427131141	7.79681735228	6.20170183231	7.40476125002	6.77327230378	15.4217917539	7.06377863889	7.465199147	10.0977244361	7.74339258624	14.8897359517	8.93012988177	11.4769430129	18.0132223675	7.05555833527	17.2410599528	7.68159848243	16.7885092409	12.7199673849	6.59731857823	11.7990647317	9.713952277	11.490398301	10.3914571472	11.0699422117	10.1978535769	6.69320502853	14.6646426452	6.47442846895	16.015210528	7.00073683598	5.63291455855	13.5569715747	6.2915563637	7.63534383236	7.0090604755	7.68832248363	26.8946556271	8.9716971124
VN1R2	0.0151598441582	0.0189131073637	0.0954141119811	0.0814499712526	0.0597487702767	0.0736302139562	0.0995440523645	0	0.0144856956338	0.0434623796027	0.0181448168161	0.03068409055	0.106000843492	0.0516206808039	0.0618603434161	0.0281893946675	0.0580920532089	0.0616839827247	0.0377627228912	0.0177499852926	0.0103541507978	0.0364043914969	0.0486606595066	0	0.0656407525683	0.0328522384624	0.154731226579	0.123011505483	0.12831766924	0.250364717919	0.0414526635374	0.00898903279319	0.0650297005363	0.0548153565227	0.0205720535951	0.028550291192	0	0.0438341765733	0.0431961675586	0.0415312953748	0.00936526249408	0.0271583095172	0.120342602216	0.0243787454471	0.0397747644503	0.0301651939351	0.195686748996	0.0102246882252	0.11887777992
VNN1	0.256536190907	0.546750775978	0.291526053671	0.393800983262	0.189576346129	0.0988870502953	0.0514706207654	0.0526616674337	0.435783451393	0.197488425883	0.183375981924	0.0721165038684	0.370140007262	0.0808823717253	0.334396383115	0.165633114192	0.177493105265	0.153259532094	0.390514700343	0.0333740869635	0.282288953495	0.136897389789	0.0857749873789	0.0422737006237	0.133704816886	1.44386963055	0.0727326435305	0.346935218296	0.137866836237	0.0138454031348	0.0129901027612	0.638030318605	0.374454666482	0.0876057404311	0.720419275447	0.530101510961	0.0505716968627	0.236952937755	0.027072936096	0.00650737188744	0.0572288094454	0.0765958761657	0.354835618664	0.0114594231658	0.0872500735527	0.0708969464669	0.0664329701644	1.49953315529	0.134110669942
VNN2	1.44585646222	1.11690051803	0.277762692114	0.400024491226	0.281611180833	0.256633115107	0.132473360989	0.151853697054	0.763071015729	0.281165666248	0.166011635815	0.362972708064	0.268697271333	0.0763298584364	0.531674732816	0.515824168279	1.45491212639	0.273630428494	0.237313782038	0.0442906963055	0.269844978254	0.358306040882	0.202367725635	0.259312948543	0.0909945867354	4.45395501858	0.100098312169	0.0227366499563	0.101646029565	0.065330531161	0.122589469583	0.378816209165	0.779776004627	0.0303951464198	3.06854095288	0.672823991062	0.167038333944	0.808177023073	0.0239522995198	0.0230291269454	0.498532165275	0.135533682892	1.04341519416	0.0202770423582	0.235254715169	0.111510781479	0.0663106973221	3.28836535855	0.177978051062
VNN3	0.132362861891	0.0107695541151	0.00301838714449	0	0.00567038511467	0.011979063113	0	0.00945092384868	0.0219959600888	0.00549965975212	0.0206641439559	0.00776543113244	0.0114970085059	0.00326599904549	0.0821909399002	0.0214022445213	0.172745566441	0.0133806722796	0.00955686868109	0.00336908197181	0.0117917785996	0.0241844046476	0.00461808131043	0.0102419745817	0.004153037734	0.236952962805	0.00489486026187	0	0.0278350489698	0.0111814410132	0	0.00682474668646	0.0185146963306	0	0.031237855693	0.0108381240615	0.0040841313171	0.004160029758	0.0163979211221	0	0.0213311751035	0.010309706681	0.0913677583131	0.00925454195341	0.0100660696997	0	0	0.0388144690815	0
VOPP1	10.2414299913	12.0022424189	15.9219482956	12.8519499223	7.87521986009	10.7677618687	9.5941240596	9.59190012943	19.9702219692	11.2738042005	14.8977267509	18.5046879713	12.8555523874	12.8865326074	12.3614972226	15.4375299447	8.33017372242	8.29878574444	14.3041683683	10.1601789416	12.4791838944	9.65605445378	11.4401083496	10.4596184509	10.8478971522	26.8256533306	10.6762815565	8.98430415074	14.6490196085	10.1055775174	18.8046509957	6.53997382514	10.1908354069	19.4555683002	18.6096162155	10.9881363066	8.00312941863	13.5267741662	25.442897023	13.5386551486	12.7938494758	18.6391366654	8.55512630339	7.64080966784	9.05061269527	9.20124644136	13.2654424123	12.7378189951	11.8749239442
VPREB3	0.435410605988	0.927982464583	0.171276151835	0.306343451596	0.536269700435	0.251756703457	0.381204764465	0.2383492008	0.173353406766	0.242724327617	1.12914302679	0.734406101689	0.217463088756	0.411837125539	0.320794895639	0.0337348493561	0.115866663504	0.105455052433	0.241021094737	0.254901428136	0.0991282633754	0.30496137795	0.087349872393	0.150674557207	0.183291937499	0.746984504055	0.185170156398	0.147210490168	0.131623276645	0.21149420723	0.0992145717452	0.494838887205	0.700401856596	0	1.45252188253	0.0683334838367	0.0772503395684	0.209829173105	0.689250323886	0.198805545073	0.134491310571	0.0650018555657	0.209478628001	0.204221949565	0.253862977475	0.288794643575	0.728567786792	0.048944409209	0.0284527145383
VPS11	13.5453092065	13.1334192825	13.1023050545	11.6101419517	10.053157954	16.0149143204	12.909584534	12.5129799769	10.8412937386	10.9464568529	10.6849226433	11.3962454202	11.3444410426	14.9171562193	13.6409370444	16.5023207473	12.7549444067	13.4252654597	13.714169655	14.5083517842	14.7075918007	16.9024967265	16.5012934266	10.9762965907	12.7088438611	17.7054489101	16.1485492158	12.0450761486	13.6422204416	9.7080746266	25.3169317991	19.9337090303	10.9939495757	13.645952184	14.0286290788	11.2411877854	13.0244918208	11.8662091692	13.9079910454	11.052044621	11.2751925967	8.74647449793	12.5467307579	13.7774373013	11.6561764143	15.4160295158	11.868673896	17.0458205917	13.4424264597
VPS13A-AS1	0	0	0	0	0	0	0.0280027584686	0	0	0	0.0255216113213	0.0575449867733	0	0	0	0	0	0	0	0.0249662606235	0	0.0512046354388	0.0342218510981	0	0.0307756900288	0	0	0	0	0	0	0.0252870672024	0.0457337971017	0	0	0	0	0	0	0	0	0	0	0	0	0	0	0.028763092117	0
VPS13A	1.47950350742	3.77910031589	2.25495130843	1.16585252969	1.28500090957	1.07977647323	2.01205559913	1.79527542529	1.08175066553	0.763496882325	1.65013973806	2.53022708257	0.696235062337	1.8714669379	1.16569603362	0.58894004684	2.58413181037	1.06129680715	1.72167301606	2.10376348264	2.88328955014	1.91524123744	1.42205211646	2.64866712713	0.909510328466	0.826478773914	1.36745905011	0.705486860849	1.64322714818	1.26375363627	1.56826096521	2.38812910734	2.26064020491	2.03206573798	2.33265044827	1.62948426165	2.09138706494	2.15243474345	0.358071618054	2.15169235131	2.79409981863	0.47806746962	2.33074275351	1.85666429787	2.05110375072	1.98224576545	2.06303081339	1.71854348288	0.620476556593
VPS13B	2.58328605474	4.5575881967	7.38357733275	3.57933824033	2.10959697064	3.39095917325	5.82084977654	4.30760286162	4.25487412349	3.44050304706	3.3526337379	3.38929851117	1.60697104801	3.85788107064	2.65646186381	2.07555295339	4.77702533025	4.51863165626	3.71383141447	5.16408192594	6.58545298634	3.28533517413	3.17481984154	4.57546551119	2.8388696138	2.46765198692	3.29302163354	2.65914139185	2.79545918129	4.93298809208	2.64540536356	4.66751064459	4.88745894202	3.42796010377	3.95294545031	3.62947028546	4.40894436239	3.46961563045	1.41229106656	4.36014003823	4.84487058139	1.20262765439	4.04956299007	2.15589138892	3.28060112515	3.37062417068	3.09452337039	3.72843904502	3.06920296404
VPS13C	4.54274883594	6.84367284577	4.43456410742	5.41076452579	3.39778659993	4.02041881344	4.32360408569	6.01721292206	6.7249109763	6.0619553668	3.99840413905	5.97411315639	2.77989093767	6.21305484931	4.26962965261	3.24406617382	7.05372478641	6.40566149162	5.18183614821	5.78283903739	6.2340361842	5.02063175992	5.89170106021	7.27996662735	5.3236336974	4.98407135657	4.46652803009	4.77235243223	5.19992336071	2.74774316359	3.11123425989	5.15298955385	3.41065234092	3.98550819981	6.32586315266	6.97064860182	6.01026243967	5.62997513397	1.95809586142	6.8132142545	7.81505315843	1.64203955536	6.0486512642	3.90375700711	5.84013838174	4.22509665599	5.8409852264	8.44575829138	5.26935524099
VPS13D	6.7572944072	8.20064514258	7.80659111199	6.68309214684	3.50274666642	7.95200637206	12.1149431948	12.1136639406	5.70581444381	15.7441346813	3.85735262468	9.35591731654	5.84987981304	11.3716142949	6.02844076833	7.59801539164	9.59913903447	13.6712576725	10.4734426931	4.40048579096	8.62041616946	8.44187166982	12.1311172395	5.31228300767	13.3792221032	5.77904394567	10.1992939164	9.42099103552	3.85752240926	13.0259292443	2.96816225175	4.2735055169	5.32613156101	6.96104381877	9.84472886716	11.1312627591	5.91652028875	7.9969405328	5.6610573473	3.58248128379	8.78250490771	3.82589955658	5.17161805581	7.47571434889	7.80933258344	14.7683755697	3.25247628409	8.169680618	11.1723264739
VPS16	11.1456400018	12.1730920933	11.5086418115	14.3924465085	10.2558657613	10.924399903	13.3237524357	13.1281591984	15.1011223936	13.7636898006	14.8207122657	10.1742752566	10.4957400502	16.6497155632	13.4731362107	19.2202398849	12.3750694205	12.5825056319	10.751374993	16.5473763009	17.9346572882	12.7069615094	15.6967512962	16.1512529221	10.4173149156	14.4719774606	15.3895628893	13.9965201774	13.4373905761	9.61961241316	19.2261166646	9.45676177658	11.6280218391	17.6380956528	10.8257068599	12.490158306	12.2055842702	8.60851627621	16.603987031	19.9174907337	11.4824688338	20.6742227539	11.4620117002	10.7921604399	10.5704234791	13.2795600784	16.0375102286	13.9961514051	14.3172807772
VPS18	10.6758400681	12.0641242066	11.6058498999	12.6120867881	9.36642027701	12.5770162876	11.6834576451	12.9045724532	10.8487807246	12.2866826842	12.990550588	9.18693846693	14.6991227179	10.7431106335	12.1157559242	15.9584417033	9.85207171595	10.9749305099	14.0160106117	13.3767115638	10.0581279535	11.5154849502	12.3086591406	13.0037411136	11.4675967262	11.603112042	12.7952928686	12.2939604463	9.90159856199	9.71276743493	15.1414325311	14.9520760883	8.15131797665	12.8752323855	12.2432933341	9.88810319766	11.2307760896	11.1707864332	16.9516597625	12.1900352371	9.55340041733	22.6948624764	9.52684122129	13.2341847012	12.9939410779	12.2113036003	8.80056059364	11.3370555166	11.852252649
VPS25	11.2600310034	7.67286828189	25.3083550646	10.9603162528	13.5712223469	13.7665047641	17.1088234426	10.6746533711	11.6566465073	12.4851289958	24.5244106254	8.32988817586	14.4847242459	15.1578846865	13.9443952988	18.0102558476	12.4481475249	13.1759157109	16.5507752062	18.0995211926	17.2865217941	11.5686159992	13.1583159826	17.5597461294	11.1821370213	12.4200319994	15.3408544921	12.0777103483	14.6842446139	9.6329277124	20.3078966736	13.0202625163	15.2298395479	26.1197454004	10.6884825715	11.2531376523	11.8721518119	13.849794646	18.3637617491	15.2850369783	12.9623180146	30.0104968732	15.799995227	8.40965308836	9.05046858756	11.1080022381	18.4473380934	17.2007837438	10.95228305
VPS26A	14.5527700062	7.23440946015	8.32636444905	10.0737507222	9.78773684197	15.9860916461	13.8118559366	15.3957537768	10.2512403368	13.9310438774	13.5355243738	14.710919867	12.8435387871	12.7266335967	15.3862493434	17.5189378276	14.4410489186	19.1412900334	15.3002760028	15.1891578212	16.2662111618	17.2869290977	12.9235340891	16.1061471283	14.8704076835	12.9631339039	13.6558445494	14.5339905258	17.3868256487	14.8915058703	13.0661741148	13.8565751397	8.55222647229	19.9166869813	11.5549156797	14.9487402642	16.8707663045	11.4128088428	12.9022247165	13.2383673737	14.3674948169	12.9408392594	18.450425104	11.7112347484	12.4286934368	14.3056634172	11.9766267416	19.6681701169	17.7212923873
VPS26B	27.29202214	24.0502200624	20.3434572507	14.1423684467	17.7884153149	19.9834941496	23.8435259877	20.6943393912	19.3809803996	18.3392962204	18.057325381	20.5900675985	18.2551480181	20.7161125499	24.6002132295	15.4995579728	18.2741906267	25.310318699	16.8300703006	26.1947947383	24.4932284391	26.171433192	27.6129164455	21.6386208151	17.4951893831	13.2728516227	22.1011706723	18.4500181199	15.4272442152	22.9380251348	43.1976439832	22.879424803	20.7940316569	34.5650435701	22.1314425474	16.6045727942	22.106410608	16.5251397366	22.439175283	21.7333232395	20.1144689608	19.1313806213	21.9991737689	20.8188394253	16.5503839914	24.976824006	18.2863996371	15.8813396646	17.9076548825
VPS28	29.4857158867	24.6532781022	28.9186106436	23.6184232298	33.5774931227	29.1578214821	31.2570965551	28.4883894196	26.5416070332	45.7491611427	40.2713353154	18.8593044739	44.6809043824	36.9498979652	49.8867260295	49.5537995705	26.7187480812	24.9356851364	25.6139269203	42.6782360621	29.4961158004	25.3342304095	29.6694459996	28.632848928	31.6739417023	27.7681170375	43.1805766896	34.6661370518	34.8797608805	65.3842936467	57.619825555	23.1071328094	24.0066396212	32.8317952276	20.9545114872	24.9835121762	27.02251995	21.4840382562	64.5946787021	37.2919958373	26.5919782858	102.420693702	30.9919572834	27.9436437665	26.0490761233	26.0500073296	42.7025280334	20.813710658	37.2864935171
VPS29	15.3575689397	13.6904745274	9.96737236138	10.3748789738	16.0624827848	11.1149290903	11.3425038003	12.5368079516	15.3003412014	12.5816663303	16.306545138	13.1006063839	13.6122683041	13.585943718	13.7025830144	13.4518105784	12.4628651431	15.365697721	12.362558176	14.7532172992	14.0107041577	15.7042830868	14.364896434	11.6867468765	12.6746003745	19.3440446156	12.5699645668	13.0320940315	15.7529820039	14.5310330172	15.2228914644	10.9414249609	14.200108993	21.0755912782	15.3917529488	12.8126878273	11.1777624631	17.8480590088	10.4947001589	12.7779978441	14.4823532556	15.7196795087	15.9478734676	11.6500186044	11.1283457029	11.3429020433	15.7932796644	12.487302509	10.7671947959
VPS33A	4.51354108465	3.02968319563	3.66177905627	2.81333637493	3.07375021526	3.58578054124	3.8308753793	3.78326421384	3.26686816542	3.3401835674	3.83918533264	2.82541535993	3.46786636478	3.61408646961	3.55460480357	4.29736893648	3.29871254145	3.50040302922	4.54938501332	4.12674213884	4.24127543206	3.40030145717	3.15329719225	3.57067934362	2.82305135316	2.64878250949	3.39969657338	3.01233027679	4.05247975675	2.86235994599	3.75547281117	4.20761106989	3.98429784153	4.2148081453	3.39299773376	2.65840990354	3.33228725443	2.8787174261	2.77340548981	3.16229628179	3.4282920458	4.05343711099	4.50464458156	2.81742271369	2.89765469964	2.91388894053	3.70186929173	6.36945746414	2.89499391174
VPS33B	8.26967231657	4.58727707989	4.80320791371	4.27667453387	4.98459924114	5.91778855339	6.50237033977	5.66242726851	4.53873094553	7.06462275296	7.27325846348	5.75803428033	6.13335887542	7.65809697821	6.64464172305	8.60675899899	5.58453058868	6.24676618672	5.45105971678	7.09561413562	4.87574173808	8.22029670708	7.72954927642	5.12510246109	6.01161528382	5.43363905197	7.03380439136	7.84877997262	5.30998655763	4.75378741716	7.5022570652	5.22407992055	2.62679792346	5.78086138276	3.68702271624	6.50394420186	5.91970199324	3.86826775069	8.62997411389	6.52906745234	6.20955186085	9.4631003962	7.73157316497	7.01302130681	6.14195594151	6.14366454809	6.10049700552	5.19802557273	7.535997887
VPS35	15.9638626063	13.3639865063	15.3717398696	12.1428612086	9.66618834536	12.3482097643	12.7475501855	14.1016134582	14.7824343573	10.2444337091	10.200004468	17.0655413957	8.69766707381	10.6071226458	13.5911829	12.0217790607	11.3196242261	15.7378853613	13.7102260739	14.0890895794	15.6762034566	19.9771389276	11.7209295021	15.3170061021	11.2774675059	11.2752743798	9.61494087036	10.1272690131	12.7066340778	15.8994404561	12.6061867004	11.845703638	17.1416032313	19.3510317127	13.062672782	11.8138013202	13.4142930142	27.437298678	10.3047986752	13.7680959269	14.1551424987	9.98916833523	18.109446761	14.8691060642	12.400207482	16.1102735427	10.2478137083	15.3528951542	8.75386511432
VPS36	9.32408726292	7.82798488408	8.30848320913	8.04318984275	5.26755546148	6.25884923193	8.87693927885	8.19357219913	8.58547105634	8.18714382377	5.58235922843	8.80973361456	4.20987725765	8.82449438998	6.73268408099	3.87812559271	8.99409299759	7.68172621345	5.3784861903	13.1421346396	8.4444425858	10.9231007066	10.0036920122	9.57284562102	7.40019392733	6.46330047369	6.37469317957	4.61201847387	8.52386149928	7.98948815258	6.54007941762	5.63391713326	3.45002600779	6.51476704295	7.88865333415	8.83563874547	12.3696406752	4.71662454819	2.2579884809	9.75672267426	8.95802204519	3.14299139532	13.6880794527	8.36250895215	9.13719057464	7.34019719087	7.13040901927	6.05205379136	5.77817159208
VPS37A	7.17768564804	5.27108079194	6.70102234764	4.50746555871	4.65805253063	5.54840750155	5.24865971857	5.9312376483	4.81030150501	4.69864371312	5.10186565869	5.76713753793	4.84280639332	5.32881059002	5.0722928403	4.04345785038	6.04060875808	5.201962187	5.623884757	6.46919459548	6.96133489898	6.03857307334	6.38029185354	6.25930184434	4.87606421754	4.9668187469	4.51215780574	5.30795371461	5.32979847267	5.75581817514	6.68192005965	5.88103230385	5.0522632613	6.64403491136	5.32611195362	6.73423259933	5.45273070494	5.02813672256	3.93855150805	4.98146991771	5.92361135707	3.34030393249	7.80743273835	3.93233045113	4.50256900166	4.65903436083	7.92448643477	6.33297655654	5.22680224632
VPS37B	7.85989407085	6.43131431299	12.1956855121	7.81916596671	7.17296382558	8.65242919318	10.9568354147	8.03532691225	11.6492441014	13.5906634689	19.6115812623	6.25110814323	9.3738414797	15.4496688581	11.2117585966	3.63308403674	8.74786497205	5.24518869397	8.44955461828	7.13064586385	12.9839624765	6.67616668286	7.97207592871	7.45949521271	6.49850433876	4.08497966649	7.43791160724	7.88419786302	6.88304464367	9.5355359013	11.491479579	7.84617383806	10.8133042108	21.2383770103	6.12257904837	8.23445455486	15.1297162619	10.4522016014	13.6274850489	16.8641849166	7.18921158163	14.3304905547	10.0564168828	7.42292461113	11.6083782557	5.57573856831	10.9610803953	9.15543282323	8.97983538964
VPS37C	6.7238502734	4.83927194576	4.63762379472	5.89007876528	4.63151042121	7.15891801754	5.07569090034	5.78267663305	5.52760976573	5.34667755001	6.88710348782	4.69482082431	6.26972810145	5.99186617914	4.91112807208	6.27740802868	5.56148281117	6.27031480959	6.79423858726	6.84849116886	7.28749188245	6.49280596073	7.97008764124	8.18648787387	6.46163590055	6.30439433705	7.09764379362	6.92384962004	6.27858540756	4.2840928871	6.71944884516	10.2804571711	4.5643542146	4.61589597159	5.86293137534	5.91567801235	6.90181064123	6.52099791947	7.0816989717	6.26772970131	5.66267285753	7.16924505982	5.95751134692	5.8332920356	7.23934193437	5.47549053077	6.0443266208	7.16621544985	6.22805492144
VPS37D	6.96942601794	2.69168645451	9.05993961828	3.63583740942	5.17712438148	5.21350044206	6.70361238248	5.91273859212	8.46745035187	13.5677823722	10.0524070629	3.99497046091	5.12607487917	8.2967704313	8.9612531922	20.223896959	5.88554194678	8.2209542044	5.37998808948	9.42725079878	6.29412652616	8.45797601337	7.8647117579	5.64453737897	8.43816045777	3.09732358935	8.82234441338	9.3332899332	12.0320080543	14.9561263335	12.5806029535	6.59427927206	3.13120407702	14.9134178466	2.28127120771	8.43410016678	8.58796364176	2.57802109822	13.9113266478	9.75789619291	5.97890798561	22.6299202944	9.28305312971	5.82271191996	6.97615774356	4.24341043015	7.55548222755	1.59746604964	9.55335762741
VPS39	17.8412892291	16.8789182211	18.6206376865	14.3709795545	16.5272150571	13.8442379408	19.0601241447	16.5163956011	16.3517043122	16.3410361909	15.489274874	15.9661093814	13.7802546669	17.5394352546	16.784264712	18.2381401755	15.5520135888	16.5092573347	14.3080669755	19.0422666614	12.8171100248	17.2258486196	17.6654678288	16.1966517379	15.8081538517	14.6723350814	16.984533476	14.9377354337	13.218312986	13.5924817276	16.7203987633	17.5290228326	14.6438260649	19.1597846596	22.555161146	14.5672443976	16.0253304974	19.5502316469	13.1533036881	16.3674268329	16.5768509299	14.3269022774	20.2269180547	14.9141950825	14.3196769884	15.3692517672	15.0135821046	13.0356819344	17.9524231336
VPS41	16.1524534646	19.9178464938	22.4942142716	12.1318946871	13.1224414309	11.9317703062	13.8925522085	13.3586003975	21.7591080643	11.3607982302	11.8584902538	16.602134398	6.65728080262	13.2534107293	12.0270960977	15.9038992602	13.3891719971	13.9358561151	15.6215330777	14.3161902273	15.3592896892	17.3994184831	12.7954891483	13.77317267	11.1609473932	14.9592442535	9.72532998918	9.23960794759	13.400569001	14.9253747513	11.6319684512	22.6073771446	13.5398655424	14.6826737409	22.7294953034	12.3965576626	14.8860476803	13.5916571177	9.12189803407	15.3253904938	16.2323133057	11.6320491401	19.8241405997	16.5737030562	13.5233859219	16.1783554031	10.2404353804	10.1248923321	11.1510131024
VPS45	9.59631208222	8.3871264932	11.7032625605	8.06543131404	9.53547246111	7.50690888313	9.35087769061	8.18445175696	12.715812892	10.4508676481	12.2303946832	9.34082778235	7.26601757592	10.4387755094	10.3099584491	12.9016674112	8.90311893085	11.873174586	8.31435213288	11.3890164335	8.94422036257	12.3115094227	10.7241892466	10.0080643689	8.85098426119	8.82383214862	9.64730995017	9.42629845803	10.7019406834	9.01693044802	11.2240379248	8.34762755003	8.37501437517	18.2400856229	9.544880951	10.7902957765	8.96249508141	12.9513471708	10.0410740054	11.0193894346	10.2888071915	13.6011867312	11.1059299595	7.32946865075	7.09737966569	9.99167052939	11.6622121874	10.7252113693	10.7817704133
VPS4A	17.7613482792	14.6977860167	19.6181174407	13.6474362263	18.6659057294	15.9096916124	15.7176371867	15.5297430667	14.0695703949	17.7980105293	19.2635231763	12.0990922693	20.1591223695	16.7857040487	18.6658585789	20.9920008628	13.8390570708	17.3264697013	14.8449015537	19.6007734416	14.293220378	18.1058236292	17.7611407199	15.1055324606	16.7190971511	9.5590164048	18.141667786	23.0646211194	16.7802267236	19.9622680536	22.5254407271	13.0082560626	13.0149433374	19.3710315919	7.87960447886	15.0670511156	15.8377728807	11.2391369897	27.7551502117	15.3068582137	13.2126841057	33.9936776265	16.8206812512	16.949032549	16.2981598594	14.4810310013	17.560383555	9.42810025751	17.9714270023
VPS4B	15.2804905194	11.5955976345	10.2797004624	10.5590227258	9.34497075972	14.7343309133	9.82143376071	11.3298726417	11.3122036763	9.16654992594	11.3026019299	11.5275944541	8.10056305241	10.1885546121	8.34089603775	8.34099036607	11.3904851584	12.9579453675	13.5608577938	13.4469610481	13.1691840462	10.8117668063	9.53709456502	14.3565092584	10.6866390456	10.6988663034	10.4140868917	9.55907252415	9.61993806615	9.27347775161	8.63047977284	9.416423284	7.24727001545	5.90908272971	7.49661842734	10.0996572385	13.1048084737	13.9267731243	5.87060777025	11.2699477127	11.7086399946	7.74184904325	16.7908164697	9.45708881032	10.488247428	9.46145464094	5.4918766799	12.5928350183	11.0210584193
VPS50	4.38031943022	4.20009420858	5.62876650456	3.30993739141	3.92152654503	2.99378505106	3.63720110774	4.45798598424	5.00876558973	3.22398850402	2.76711335357	4.96447856407	2.40871692168	3.14623699545	6.34015083078	4.22056721705	3.53617605467	3.84441335108	3.10250286906	3.60600319997	3.28756882787	5.14132128146	3.12989850216	2.76937185942	3.35028901383	4.51282171821	3.04069610007	2.11182328942	3.6037452582	4.22578281838	2.34299188575	2.85690364428	2.8044144338	3.65021338371	4.59709454898	3.32224041076	3.03218886272	2.84991696346	1.97013026257	3.44846519927	3.556442087	1.87267086854	4.22380616276	3.77615266108	3.50736515037	4.73300635451	2.63420223889	3.26067405649	2.64913612418
VPS51	47.3839296259	10.4978602101	18.7291107948	15.7866388668	20.699556033	18.1622488226	31.9062155573	21.5198349767	18.6301250189	43.8383764086	16.6698344028	12.6798219533	22.3353642834	32.2085675216	29.312308565	31.8882847545	21.9280629795	25.5675104451	22.2018696158	43.0322521669	24.596987808	27.1526907895	34.368062168	26.3761667985	29.4271432029	14.5377553233	36.0959699468	36.2899912327	39.4263610934	29.7623828482	38.0064895276	32.2799521445	11.5273076278	21.649885798	9.91321631419	27.9085827201	39.822777037	12.8605861656	56.6149622589	28.9795014748	24.2127553585	42.9675857313	27.7312793494	25.5528034382	24.5078215155	16.0737979485	19.4028167627	12.6603774854	33.200141535
VPS52	21.6811694359	11.2003984623	23.4958575067	16.0977970213	18.3551990589	20.9400301383	23.4768336192	18.2709906599	18.2277854191	19.4231054778	20.6348433654	12.7740669573	16.7669047798	22.9379011417	16.9547437352	18.2384694883	18.5023339979	19.1911333861	21.3245193261	26.9451320152	18.6957379652	16.2325346509	20.7509130197	23.5894759798	20.0694815281	14.4329521097	22.7680202	21.6635563216	18.5792554077	12.4436998099	22.6062924499	15.0737875428	8.52339649235	19.6068309841	16.9885964779	16.6668902876	22.4363944262	13.3950741003	13.496556059	27.9770718442	17.8484474556	15.7178037825	26.1246435179	14.2672236013	17.7923247529	15.567151493	15.0898544154	23.1495751498	18.7784124785
VPS53	3.55845406492	2.45425147208	2.3429622531	2.77757135054	2.76321266318	2.24710234697	3.28095748611	3.14801369209	2.97113754133	3.34799728088	2.91292942262	4.15212315217	1.94439339882	3.38743376266	3.66755656782	2.22531524582	2.71973693392	2.60462222475	2.85881706771	3.74793160431	3.20511477056	4.64516133599	3.19715830367	3.69297012728	3.3207748542	2.6048827387	2.93838046959	2.46348702943	1.78772696396	3.22955638277	4.15364984535	2.97658751816	2.88364512783	3.62260289081	2.2311902618	2.8820780577	3.41223807201	2.15275956511	2.90702759936	4.35205210157	2.98405880012	2.87437029624	3.67008580981	4.78143732478	4.64128368509	3.30289556357	2.77969629578	2.55574641493	3.10017368566
VPS54	5.10837019318	5.88765663783	6.49185173415	4.84183590369	5.9971757241	4.42525085882	5.33549081613	4.22670710042	7.82238945642	6.00357377383	5.68751439379	4.14461239592	2.78802117523	5.08510855037	6.01397728744	5.96207635203	5.65595914635	6.0347383924	4.21633052393	5.75973250903	6.06642190465	5.56455890298	5.5994167856	6.18984627636	5.23007190519	5.65283066059	5.32117172738	5.19164449152	7.39660247796	5.14846387592	4.34301670176	5.42385984982	5.86285988508	7.71222241381	5.97046172222	7.52446821921	5.0815883359	6.57766647462	4.16230837901	5.63757490807	4.7538226944	3.83582448602	6.58236492201	2.45396422939	3.94669416808	3.3593909752	4.13411159767	6.09906368143	4.83763213066
VPS72	16.236009641	8.3355827552	12.1195515873	9.58362660336	11.6694803959	14.5698722164	15.8029085128	12.8758388397	10.7909349033	15.1668563904	23.1020446464	8.41763508502	12.5550444286	15.8581305838	18.1758256111	19.3829533459	12.994299726	18.2834698366	15.8829984785	24.9912763222	12.6823653263	17.7665044667	15.224951429	14.7480152403	13.40361541	8.3739596878	18.0262162667	13.7578918603	18.1720244483	10.5309689853	22.9211492175	12.5897881514	8.08428633598	21.3344020915	7.88713071727	13.1561877588	16.9448209088	11.4689301993	25.1525565389	19.0245315112	13.4296009658	30.2901496017	15.3893623853	10.7679497217	14.3442356976	10.7074823708	21.9349513122	7.84995095553	14.8548836805
VPS8	5.45967908629	5.67526411808	8.25354466316	5.09512999244	4.4138352127	4.94226144382	4.91270928852	4.88103109646	6.2145674508	5.35219820178	4.06469452761	6.2923994142	3.4956817401	5.15116230275	4.77312086405	4.62544292783	4.79463988457	5.68435897141	4.92511005595	4.38374636768	5.23686697392	5.4798863961	5.37151998427	4.60431395803	4.75972499257	4.9555982244	4.82536231245	4.5566233721	4.89001339117	4.24188772282	4.47416307382	5.43013544366	5.1474213664	7.48113809444	6.1267052573	5.79048159388	4.86410347639	4.19357245598	2.36666326483	4.91161188024	5.25641845618	3.1748446337	6.24209835568	3.92120102826	3.94012924836	6.05569808763	5.98237972089	5.55157367718	5.62911402946
VPS9D1-AS1	1.80551754898	0.992371714383	0.344354410611	1.77343356852	1.95316787262	0.157689024755	0.936838434632	0.798293066285	1.44774322593	1.00147768782	1.67743811364	0.306665867904	0.441418230171	2.816021509	0.858681321425	0.845199420263	1.98367958077	0.418331109311	0.272575196986	0.923951031345	0.62089465594	0.348676402301	1.86426120506	1.21340230977	1.02960746898	1.1902142982	2.48073081746	1.31478926092	1.34351349882	0.355707598963	1.5075558905	0.456681837171	0.792097364919	0.383488609467	0.25700397817	1.07002517474	0.663069086921	0.565868463123	0.61159662225	2.94012193726	0.78779327289	0.610713383438	1.51253607183	0.994897575179	2.76056075763	0.167488812114	2.417525781	0.64719418452	1.45542208365
VPS9D1	18.5176523474	10.9228160544	6.42407703289	8.53371402424	12.4055388694	9.1703921501	14.4147221685	11.5364350632	10.9508985517	14.8209926367	15.7495739615	8.62955734483	10.5577652926	16.1446640727	14.8419108659	18.2130790833	13.4470901814	9.18750995902	7.11954377279	14.5866251657	9.46800705184	13.4387745746	14.2949204336	12.9463578117	12.217069123	9.96224006022	18.1007248954	15.4990430017	13.779871723	15.0475742862	15.5127443391	8.91267321474	6.69214995113	9.60925352607	3.58354611545	10.3782973621	11.4828378145	6.66489192344	16.6558104813	13.914841632	10.0834480846	39.2347256091	13.1723894993	16.7893319214	15.5793776422	10.1752091747	19.0394352284	9.17108003711	13.58417917
VRK1	2.49242423234	1.6251900821	4.63248726993	2.27210139507	2.27302264183	2.14910678636	2.26157992438	2.12605489289	4.33156085331	2.29708602011	3.6155399018	2.75910805478	2.07873790746	2.38494819365	3.69734282891	2.5872809938	2.42120790282	3.52113805177	2.00254361649	2.71993943725	3.22284263716	3.37516735378	3.45643190395	2.02886648667	2.77075421555	2.39471746984	1.94156487482	2.26895857537	2.63342488622	2.96983392672	1.36745448375	2.08529836546	1.88139407847	3.20238344513	2.00854915403	2.58242794237	4.05855191447	2.76958832485	3.63137461094	2.88004801721	2.37687904742	3.73535626636	3.92915566142	3.02877482157	2.23621920346	1.99554923629	3.24504350164	1.5776723741	2.84630836033
VRK2	0.523530896294	1.73910037674	0.896540979065	3.40827824176	3.86570627413	3.18609623457	0.310631910342	1.9318749522	1.9467552998	0.723340828953	0.471847972205	2.38739538386	1.28531902559	0.322169538217	0.724965381138	0.60403550443	1.228668723	1.02660147937	1.4874071834	0.18832486533	1.73184901289	0.931533289401	0.67319228149	0.318058697682	1.51122758549	4.24420212658	1.22321009556	1.64634663318	0.602538776623	0.38604172052	0.149476879251	0.3627890636	2.45543179611	0.620355496789	1.95584006835	0.867167294172	0.693836763198	2.01532280039	0.161754813827	0.144000406686	0.502665585105	0.158197733409	0.664582737596	1.09040869134	0.79987818316	1.15468476756	0.45233313311	2.06754909577	1.72127165636
VRK3	2.86721617658	4.359301346	3.60135676138	3.58457318214	3.9872057331	2.35154536201	1.74175671207	2.22631195113	3.89907133723	3.25609949379	1.85380533014	2.45731661873	1.85969863434	1.41946333076	2.12206574139	3.51653777782	1.95095048438	3.39368051955	2.27190553406	2.61768795964	2.5184812361	2.57315054047	2.33527452504	2.04539634722	2.84525903972	3.52534433153	2.17544059473	3.03116958658	3.68830026939	2.37276090903	2.29620222446	1.72691102234	3.56667593958	2.2973207688	4.04720923729	2.75308044772	2.17590559359	3.75814523354	3.62458001325	2.07566031695	1.79081486307	2.79290332867	2.59092409319	2.49979197905	2.35936301825	3.03019165373	1.5295546081	2.1136380308	3.68171619992
VRTN	0.0177730506994	0.0517376759253	0.00932177485897	0.00909429168161	0.00583733970851	0.00411058857357	0.00389010483009	0	0.0283044909334	0	0.00709085453734	0	0	0.00336216068762	0	0.0165242971953	0.0037836544292	0	0	0.0173413935541	0	0.00355663889089	0.0808188951388	0.0527176582457	0	0.0128384015404	0.0151169426396	0.0160239826913	0.00716365085236	0.0115106590302	0	0	0.0158831910437	0	0.052256099737	0	0.00840876287236	0.00428251457421	0	0.0108200733846	0	0.00530662900095	0.0171014404551	0	0.0103624475549	0	0.00849698588909	0.00399572933853	0
VSIG10	2.83095111366	3.6508865836	2.79860445938	3.31217806109	4.78737916285	1.98079762239	3.20083602342	2.72938379731	3.18123224258	2.99670071066	2.99495956031	1.51296452231	2.81985819581	3.53213220459	1.86220624218	1.2075864039	2.58336867999	2.24799861354	3.68217451815	2.10733777484	2.96366796284	1.39400480685	2.63758257398	2.09768886538	2.22277144805	1.97314085165	2.39885904808	2.40179350625	1.41669731932	1.80513049807	2.66968391556	2.68609524354	2.42617245914	1.38591602487	1.61146931922	2.06919517613	2.27242436012	2.16328223392	2.05941393181	1.97761915165	2.74120672407	3.115106889	6.74489823088	1.4386379424	2.66130487824	1.31508203563	3.22199599296	1.69482472799	2.55041955095
VSIG10L	0.557589600835	0.479623563296	3.59559305399	0.968562563026	0.58988244959	0.350229558826	0.254363958787	0.380736143813	2.41159366718	0.330933384511	0.642791322849	0.966224734159	0.299004538637	0.286462153352	0.750438745728	0.376531373482	0.464818585386	0.423050658502	0.302155191029	0.213037479274	0.465016966086	0.778721888119	0.621710574126	0.062674040161	0.444741773567	3.83485198853	0.274571676264	0.436569605333	0.567772995692	0.644316083459	0.101643851015	0.285379741713	0.922116325094	0.152802712216	0.497798963286	0.834552797162	0.208267953402	0.335178594933	0.563043124564	0.15007507778	0.268316881427	0.205037674875	0.440510612583	0.920263700451	0.605709928356	0.864239605608	0.244125547379	1.16384120227	0.556906618953
VSIG1	0.0352348725992	0.142864464485	0.0246404180583	0.0270439960646	0.0173586902237	0.0203729887382	0.0385604448003	0.0771520363429	0.0785586677516	0.028060084116	0.0246006935342	0.0435824263052	0.0117318903459	0.0266617826032	0.0439319499099	0.0327592328584	0.0787610485268	0.0477891296249	0.014628170714	0.0309412054583	0.108294142862	0.112815943933	0.0518367067973	0.0627072978104	0.0550924862363	0.114533938285	0	0.0476510474939	0.0213027855541	0.0285246896635	0.107050302935	0.0557134003844	0.160590060425	0.0552080375061	0.223132276723	0.0442381800376	0.100021665453	0.19102582919	0.0501987832069	0.117978704116	0.0435339344378	0	0.177992917531	0.0708270795029	0.0564944474283	0.0701106656597	0.269522859383	0.023764465071	0.0552597162165
VSIG2	0.803725815987	0.221753542344	0.364799066408	0.213538033172	0.426419296249	0.214485459649	0.345067511129	1.11684576632	1.10767016195	0.162478076448	0.545738310244	0.782101470025	0.123512555066	0.280693459865	0.988095150189	0.502960219102	0.9575182234	0.197654581516	0.128337000515	0.316698410772	0.306141581549	1.72590372816	0.756584904969	0.183382840974	0.290005000872	0.904354218008	0.381245352267	0.292639102894	0.0560685745484	0.960979265625	0.0986141111155	0.109977552051	0.15746542361	0.156484062476	0.178281553851	0.480290862302	0.42778993909	0.569813684995	0.102761832507	0.254060158857	0.658838368473	0.304582717071	1.36080652024	1.15577725447	0.729944699549	1.26095566268	0.554202850587	0.291889144305	0.351486396775
VSNL1	92.1540545957	7.07798248313	6.32679617131	1.68861991759	9.93976052982	5.60117614333	27.6715325194	80.6290170024	0.546246398882	0.297988869282	0.981420146703	148.066974202	1.52852023208	13.190230922	85.2147614578	7.94031926445	40.2239601509	3.95732946306	2.53636502285	17.835563098	1.69194333699	203.598801385	46.3096374524	10.3726272269	4.7296848022	9.67294006884	1.56675627157	0.819969727389	0.195506180111	157.351579825	0.147368022037	0.154077603577	3.71240190376	0.501103598371	6.67231184682	5.36675458043	18.3835519798	2.18307465092	0.603296330978	2.20416722683	50.1805570979	4.01373315296	53.6564230573	170.930750053	82.4076115486	138.550291354	4.38943694737	2.86253924717	1.66180777555
VSTM2A	10.044775038	0.513668205021	1.48246058686	1.07617156587	1.20609005863	7.18571940324	10.2442791184	15.3659239987	0.290636413823	1.20522458157	7.36761057805	11.3992741961	3.61254041778	8.60558072075	5.8803092658	0.296586257286	10.6556941173	4.67660550776	6.83433349308	13.1181821085	7.41792394208	22.201676031	3.40816258158	6.98209499175	2.50818005498	1.03291577978	8.80548692725	0.135442532432	3.12172383288	13.552654186	10.5246369881	3.34093138709	0.250604652896	0.348716429295	0.843119776551	1.3831604119	2.30072320191	0.109934381166	0.236045422635	10.0974803423	3.76719920375	7.14012757186	7.71734958023	6.17970759402	11.5714101893	6.70421898613	8.08381621224	0.0600424125037	0.523564279588
VSTM2B	11.20055744	2.09696535811	1.77875501771	5.35445980372	7.92895895342	7.82306885378	9.54244806275	10.1008082433	0.682229536304	20.7394608617	9.97879566204	27.8888413872	8.54336675416	8.11233337911	15.1437280216	9.92956271573	9.5188201703	7.82479323869	3.82872051536	8.56866225495	5.64857893253	14.8235354892	11.9243142333	3.37079352154	14.4268492742	2.82047947821	11.7280654501	12.3513030886	10.7017626026	24.8399093592	6.96857903786	10.5926810763	14.611579353	7.57277097424	0.6761956595	15.1690690279	5.35197413044	1.33328953744	8.78747842368	10.1874481262	12.1387144905	6.63516924857	9.26376294848	25.3910859587	13.0087715272	11.8982228659	14.8376788779	0.311000933515	5.71540078998
VSTM2L	31.6917354677	1.12059437045	3.89920151004	0.685075452802	8.8390970464	5.2209636726	17.2858069083	23.0910673866	4.1348194408	2.33219262064	4.61808280569	38.0983943289	4.85286440196	6.61714413653	27.7464218232	3.99169886715	13.4502328811	1.63528003207	1.57604911873	11.8396660448	3.00952193173	40.6496192741	13.2188581775	3.21050090208	5.50356998946	4.40713030521	2.90216489805	11.9486724553	6.02483880385	55.1542129242	8.92829854669	1.34656537187	4.11348540899	0.563767127729	18.0456499943	5.81950830827	4.28169569695	0.637038798899	3.90610367319	6.84047359144	11.4537303722	12.3365823839	9.53961822387	45.7766634839	21.3233886095	25.2092122002	5.05582371408	1.87457836802	2.26808366631
VSTM4	1.45368031867	2.59562845748	4.11744368406	4.13240905927	2.53120789451	4.09322630069	3.51341038383	3.19147177881	3.59630507797	1.84737348785	3.23279557431	3.57020216329	3.49314622897	2.13012293867	1.70526173128	3.25609875762	2.55271720898	2.74060982901	1.87972304324	2.04125858896	6.66810669609	2.69969367314	1.61913792964	2.95821396962	2.97323538536	2.59183726333	3.17285942143	2.29532183248	1.22145018374	2.02989198665	3.37901869391	4.07416744042	4.14889188114	1.02529416308	4.67940943411	2.39729185477	1.16628654676	2.57051674518	1.54871745427	2.34826048577	2.03840096509	3.86039341571	1.26923471958	3.03032917171	2.09871431743	3.29386353729	1.85327795644	3.60361929589	1.5962918753
VSTM5	0.977571660191	0.136308027609	0.0784168981295	0.057377443283	0.192642826483	0.0837880844708	0.6872134475	0.812145951804	0.0219788159266	0.0714398514643	0.0688267928072	1.25313963987	0.080416332293	0.192543753548	1.05200620392	0.834036961478	0.587611657989	0.574920452133	0.0525218090961	0.336645603107	0.125680936678	1.87110438291	0.415303368354	0.180800520896	0.157692428877	0.355152414243	0.0733656764113	0.0311070924058	0.0903933994798	0.787677178654	1.14259580416	0.0102291409806	0.360755178151	0.232876256134	0.0936405245482	0.216593531517	0.195885506414	0.0498814480102	0.344087944231	0.278313989443	0.326823086049	0.777776164739	0.572678322459	1.57204588724	0.890152821446	1.01073123179	0.0164950580835	0.0775684323655	0.0766574824011
VSX1	0.368026977954	0.534470950363	1.61659451528	2.33482057667	0.56659654848	0.199495439216	0.139708228338	0.302193842532	0.0549470398166	0.0109907463791	0.0172066982018	1.3074552899	0.12062449844	0.241495555298	0.254202242582	0.0320783446722	0.201991507434	0.0501384115233	0.152790717371	0.0673291206214	0.0274927048982	0.258916658152	0.101518601153	0.00682266116588	0.0912956167184	0.336460181914	0.220097029234	0.248856739246	0.00695333842152	0.212281792829	0.00524126515671	0.00340971366019	0.906513011763	0.0207925228691	0.175575983528	0.0433187063033	0.179561714213	0.361640498074	0.0273085670025	0.00525120734799	0.309060961808	0.0412066842246	0.705473295782	0.291290855577	0.35203783899	0.236472967438	0.0907228194591	0	0.0856760097424
VTA1	9.47266891214	3.66742913747	9.94621824715	6.22492869565	6.39654109772	8.05288641319	9.36207563155	8.646599734	7.76710153855	8.66805750842	9.74732963063	8.00727159454	6.22284213679	8.22988044907	5.38306516348	7.24007841697	8.6367732151	10.4862285256	10.0468325724	11.8476630006	8.5889548664	9.45062915998	8.57240405168	10.5790232693	7.34404503639	6.52557104616	7.30264485564	6.50838483543	4.26401174872	10.0048137565	9.98958578892	7.6137924718	5.37177832326	6.68720175895	5.08927450361	7.76900522274	9.30081890608	8.27072804772	5.32645664782	9.92225462665	9.09418315281	8.31843836989	11.2812188213	6.31037548255	6.76244023773	8.51268806686	6.80619100269	4.66013186194	7.07439016391
VTCN1	0	0.0547336704678	0.16874249955	0.0673464295788	0.00720459238553	0.157275165589	0.105627848099	0.120080122636	0.0489077665602	0.0908397714854	0.144403249785	0.0246662108815	0.0219115434657	0.116190586459	0.109401730565	0.67302528993	0.0793879947498	0.501529876059	0.0789270433295	0.0770514723305	0.0898933210986	0.153639280269	0.217100167373	0.104104748573	0.137194305005	0.0396137001611	0.174138656055	0.0791088197355	0.60122602304	0.163377586578	0.14662036701	0.0953841206862	0.168589552349	0.814316799509	0.138914032205	0.220328642962	0.186809542663	0.0158567635771	0.138897488461	0.440695476524	0.0948592494445	0.144090667607	0.121365425787	0.0470339852697	0.012789595	0.0727472466885	0.508628957767	0.276171294777	0.0630715938394
VTI1A	1.64526139324	1.79150405538	1.88600230307	1.78407764611	1.1075338477	2.6904251993	2.75872465578	2.64787167427	1.46393735656	2.32950359688	2.86087306812	3.19864370194	1.16223434012	2.19758308229	2.22889998072	1.81846405491	3.01107251534	3.04347194498	2.90924472271	2.08663659169	2.94861782471	2.64076884394	1.33504292757	4.15550577687	1.72301770865	1.95952974682	1.77777738562	1.84053965605	2.79793390042	1.63923941423	1.79950311503	4.11451380192	1.76296771105	2.18351313844	1.75217230507	2.14167931264	2.46598372266	1.93143037179	1.02260384935	3.24284599954	2.81499206598	2.17873726636	2.98634107343	1.70387366342	2.66136443263	2.33266019196	1.73674834319	2.88156716515	1.83924058976
VTI1B	13.7869996771	9.05333106813	10.1608859604	11.3244463893	11.5087856307	13.2481692176	11.859722075	13.7632355922	11.8477426107	13.8660682135	16.5405567382	15.0825370571	13.4317610043	11.4696177044	14.7692593966	16.2237294872	14.6753765788	14.5145426823	8.99369028435	15.583009199	13.9654582417	15.9432872203	11.8888271359	11.3338515174	11.6876597197	11.6492936649	12.2989363221	10.61014077	6.37532009448	17.8210691494	7.24145833206	16.1845136399	7.97891621937	6.68832569513	9.45312337353	14.6241209985	11.3119459926	9.01542332933	15.6113591022	9.71316249494	11.5924121867	16.9522458871	12.2478868137	15.1434584649	13.2546820274	16.475820055	11.5567521223	11.5448016253	12.016492092
VTN	1.61417673151	0.34132431089	0.406568167039	0.321983640551	1.77916919155	0.26576047559	0.844340280995	0.449298555279	0.409562601728	1.17654649357	0.567595588248	0.319947281219	0.637664736291	0.993703422809	0.719452531311	0.415465450043	1.06585872657	0.482390602437	0.174161823196	0.533889133234	0.342578619308	0.355869051613	1.00258602333	0.649206992026	1.5926514694	0.256916145866	1.17126926973	1.09765932031	0.79396982698	0.407535191242	1.42969274379	0.151409831308	0.381416475952	0.323155385714	0.55070717844	0.566770922799	0.323600515978	0.237322241522	0.511044894039	1.22420637458	0.698593787362	1.53572575119	2.78387774944	0.535287739958	0.725789754823	0.302439109636	1.32760240506	0.178373835786	1.36589442557
VTRNA1-1	0.223569418899	0.278920573242	0.351779301749	1.0295840522	1.10142935106	0.155122817281	0.146802339851	0	0.427254861119	0.427306897104	0	0	0	0.507516457735	0	0.207861193002	0	0.259909422159	0	0.26176745987	0	0.134218211074	0	0.132628398119	0	0.484487557122	0.760631618874	0.302351511792	0.27033736954	0.434382041785	0.407548072489	0.132565534122	0.479511933248	0	0.151692920449	0	0	0.161610853023	0	0	0	0	0	0	0.195525778106	0	0.320653932138	0.150788331401	0.175314705741
VTRNA1-2	0	0.465389945241	0	0	0.490074183169	0	0.163296984778	0	0	0	0	0	0	0.141135194707	0	0	0	0	0	0	0	0.149298908948	0	0	0	0	0	0	0	0	0	0	0	0	0	0	0	0	0	0	0	0	0	0	0	0	0	0	0
VTRNA1-3	0	0.155129981747	0.130435021997	0	1.71525964109	0.345104694626	0.326593969555	0	0	0.237659454007	0	0	0.24841289165	0.282270389414	0	0	0.158828460084	0.14455636401	1.0324639592	0	0	0	0	0	0	0	0	0	0	0	0.226669995373	0	0	0.179843641625	0	0.234176545732	0	0	0	0	0.15363239597	0	0	0.199960496364	0.434989933314	0	0.535023695758	0	0
VTRNA2-1	0	0	0	0	0.686875626803	0	0	0	0.166528469491	0	0	0	0	0.0989057663696	0	0	0	0	0	0	0	0.10462679446	0	0	0	0.188835701398	0.296466654601	0	0	0	0	0	0.0934481917156	0	0	0	0	0	0	0.159148795924	0	0	0.125769648702	0	0	0	0	0.117543659911	0.136662644633
VWA1	3.57455057874	10.2547502919	7.37090498242	33.2585123625	21.9460831129	28.7556357573	2.09178117855	14.7007693032	16.3430678298	4.99037931509	8.47045903596	15.2601806465	18.9834041964	2.03853278863	8.74036374401	7.34966809793	6.12594942148	4.81853595358	11.2516760369	1.2842368431	13.711307877	6.02861035654	4.95488486421	5.36873994824	13.1281073147	21.0275730382	16.8445738982	19.7562387538	3.87316325674	3.97774741778	1.76444578629	5.20295511533	10.4737618865	8.72197277963	5.34881516692	7.48902603707	6.15897968894	10.8095165973	5.83141155071	1.78375478694	3.40414810806	3.01395573141	2.8697331294	15.2737051757	7.74664254093	8.50680306228	2.84229797912	5.33754968383	16.6673923285
VWA2	0.442533348406	0.924341596784	1.93068331105	2.05339794233	0.409607595081	0.837409452879	1.40447279455	0.847868976188	1.44154832345	1.51220817085	1.97823027081	0.836895168894	0.354972314424	1.38890542262	0.866407112169	0.592224937955	1.19046766416	0.763902215627	2.28261798674	1.4091907439	1.55704345835	0.660153551956	0.76941627475	1.11374104691	1.26290342188	0.457702043891	0.547488859874	0.453389876817	0.51078284575	0.208440216355	1.36283532207	1.1211646718	0.772978756375	1.72134500368	0.559577307574	2.68966057404	1.16581472771	0.474991970926	0.165578766083	0.581681376197	1.42490440322	0.396391200405	1.36453020254	1.04590061503	1.21384724954	0.511434521024	0.851078287315	0.429616557658	0.641457441969
VWA3A	0.610545499796	0.94254009152	0.873130328829	0.0910259367442	2.02978631471	0.188954922102	1.31807466995	1.03151422831	0.952738489178	0.973842509692	0.186633430359	0.192625533717	1.74623565152	0.700466379129	0.406264132721	0.796340609429	0.572274165765	0.0995743479813	0.0656482342781	0.131143471412	0.198000788028	0.469377518467	0.669699689777	0.101622989707	2.16813789591	0.928064327271	1.15068363379	0.207907915928	0.159337564503	1.09237730373	1.36919653089	0.0208358608899	10.1368384952	0.0825874551936	6.78906346605	0.405335945997	0.143391183984	18.6443568101	0.579892190537	0.260721037975	0.377175306717	0.157376987081	0.32015226908	1.49746165723	1.03719072212	0.576844232504	0.592182078284	0.0474000232069	0.52698786423
VWA3B	0.173187578021	1.24819222944	0.633050292746	0.496944415226	0.840093459531	0.155290881005	0.388397956571	0.52726188771	0.280053294667	0.142589950496	0.0717536092944	0.161786826302	0.779807749555	0.247984748037	0.259122878263	0.106520416349	0.297791412762	0.0820840699451	0.0862810256983	0.0842306994383	0.232934115937	0.0719805140649	0.335680641992	0.0869341071091	0.813338468985	0.640909325294	0.528033271716	0.111702996231	0.112762608096	0.176011791579	0.303563705131	0.0236980640629	2.1044235792	0.0982677608447	3.10945834766	0.168098560516	0.0945441738628	10.9109212417	0.452986895781	0.228712931954	0.141555598743	0.131263528002	0.0807578314884	0.158533746124	0.125831324155	0.314567256525	0.168143557047	0.228224592598	0.158789917659
VWA5A	6.07691219805	5.72488505965	6.56491708634	7.6835302749	2.7622258681	5.53797906062	4.49871334075	7.63807193124	2.05776964464	5.98576680132	9.0504464636	4.59205489447	7.90362684676	7.15643384913	2.30621311524	7.98640815188	6.82391856017	4.66156458547	12.0347275621	5.39507517987	11.596907626	3.32864517348	2.70175715465	17.1166444902	6.46835983805	5.0151612572	5.43923477264	6.0118039001	3.8914141829	2.97863425232	10.5357828116	13.3576493833	8.63728077794	5.11954712577	6.2059296085	5.60835089153	12.2976797791	16.6566448038	4.68508300354	7.550657164	6.17785544545	4.053047919	15.4089720824	5.41982572919	5.87997285697	4.49834980119	6.33109980676	10.6638883266	7.96111663054
VWA5B1	0.0277665014534	1.05005263637	0.121967074826	0.0266397002686	0.112854624115	0.0144492635197	0.00683711697282	0.0170996956823	0.0729622932035	0.00995061537085	0.0186939699673	0.0304419025999	0.00693390226026	0.0906080425171	0.0118023236354	0.0258155974373	0.0110833722342	0.0988568768146	0.132567271412	0.0243829184825	0.00474111970041	0.0291714662928	0.0222815000407	0.0185309554216	0.0450849139484	0.0188036177494	0.0206647997444	0.0046938685381	0.00839372732772	0.0168589548913	0.00632699689139	0.0555665160275	1.19665560353	0.130518484153	1.20809602491	0.0326826290892	0.0344842350067	1.49532488188	0	0.0285254937653	0.0385948092119	0.0155445867552	0.280531203251	0.0195351088654	0.0424962722996	0.0115104236959	0.0970711017708	0.00936367872588	0.100702174554
VWA5B2	3.20605569825	0.68671413386	0.670590805061	0.480292874611	5.73942724882	1.5544768182	2.54144825628	2.17899213742	0.365403568397	0.83056379869	2.0735440662	5.29558493988	0.848852429059	2.51001431355	5.20145086525	1.81361611591	6.2784363615	1.14060773641	1.17066637747	1.84525501555	0.767725045016	3.46451635727	3.10897454487	0.721817904944	0.981212785338	0.284604732508	1.90227596097	0.564178423051	0.373660029102	7.00594554356	0.573874628774	0.311494302167	0.294109020838	0.438561117701	0.246362010069	1.87684532046	1.55705047432	0.438380015451	1.31342483185	1.15698119425	3.52450948473	1.18676598953	2.24677709954	7.78013837032	4.36124854693	3.21021538575	1.28807188185	0.164130335593	1.2115990135
VWA7	1.78867825907	0.273247092643	0.325478045543	0.322204904735	0.323707603671	0.0717624248171	0.747045551857	1.24890919193	0.383683790895	0.127910173432	0.127432674451	4.20321996847	0.0790032203516	0.296934793922	1.58057315054	0.35070148506	0.928653154056	0.0919470660579	0.040413102746	0.391787745738	0.066485146409	2.18416342277	0.869016780689	0.184068384305	0.109762116032	0.250500575851	0.310483219909	0.411390869536	0.0588529952379	2.97291403721	0.105359802687	0.0252523131243	0.433873943449	0.0791944788025	0.231167001365	0.194782360469	0.302234698513	1.73716118952	0.0751203280431	0.311123209625	1.54848617247	0.0708445182293	1.34350194828	1.30122726524	1.23442442868	1.71903463624	0.200695163133	0.422646678202	0.181290248213
VWA8	3.6623148737	7.64941407834	3.01586345174	2.93336360319	3.11996133328	2.75636154957	4.67057615953	3.58577683753	4.7712271855	3.45000076002	1.27025603483	4.14749102889	2.50834209499	3.32744757882	3.08429150989	1.65801503157	3.95756076363	5.11890125734	4.11954878142	5.03496831597	4.85615505358	3.48336085361	3.58340845129	3.85150574549	3.60549727817	3.86139693191	2.83136724578	2.04702232758	3.67808281987	3.05640947323	2.16986111515	5.37476563694	2.90128905662	5.23820229181	5.0642342652	4.23223561952	5.27221169851	2.04788242328	1.250366728	2.15014547765	4.09499875406	0.631155839808	2.89405304174	2.58332300111	3.42355826593	4.09273932194	3.56831996642	1.96745880749	2.99918375348
VWC2	0.419200080432	0.260270737586	0.0626720713709	0.205980595627	0.32811852338	0.599389953066	1.09203323009	0.90717827953	0.00748707518379	0.874222487556	1.94834768124	0.967421932697	0.291548221628	1.28511845051	0.980509346272	0.369712929974	0.994593122689	0.243669396312	0.183794849768	0.340594239427	0.820139647844	1.90158897986	0.576895180477	0.379996383069	1.15917498562	0.0891450244497	0.999679576979	0.654341226468	0.120801254873	0.884891463562	2.44783132715	0.495968034687	0.90645324898	0.964699820804	0.0664554346598	1.06431260758	0.259962422473	0.127440720456	1.64470902138	0.724472813379	0.5312480169	0.529898302165	0.340687816427	0.614269300717	0.591041946296	0.882200883725	1.94418617425	0.791388515836	0.341009523212
VWC2L	5.08686686619	0.126714203064	0.206426515691	0.201389002944	0.141774806718	0.631317240121	0.794753623429	1.27531633803	0.0849199671384	0.0525759059821	4.05475941826	1.34767498278	0.312819752277	4.13097047912	0.584262861111	0.566590662991	0.96490567156	0.51412866672	4.11832698494	4.22914611337	0.913382602689	1.78099610523	0.363373242262	3.47461043912	0.195457996175	2.72836898205	0.579527121092	0.154528793694	0.0307037088923	0.411126406661	1.2111892334	3.97232749732	0.124806045723	0.924251892849	0.109114486946	0.306847393481	8.52053028342	0.177432030221	0.196956904216	2.9332370718	3.17648931898	0.333585048448	1.74081546262	2.20159182833	2.61301696652	1.19015051967	0.215475763766	0.439563843317	0.238937518646
VWCE	2.07074637809	1.36819296786	0.440626310459	1.68347765777	6.91297194877	0.771954028141	2.32284432737	3.079981235	0.984991638689	4.89951981906	1.95125652154	1.27453763073	2.95750990494	1.64422212266	2.80423403296	1.8914771506	1.33990739059	1.0188939945	0.59952390179	1.25746664376	1.82062255164	0.932367704259	4.61702201316	0.509152637915	3.30659342903	1.33835463051	1.79990660162	3.64180348847	3.19030265871	1.01465727241	2.12746114246	0.756635329038	4.03470332713	2.476115596	5.85113269127	1.26144957083	1.86918138006	0.997915517558	4.31311753765	3.24286079574	2.99611540865	5.71093446663	1.733603264	1.8621680201	1.32647832968	1.12648081633	2.20142016356	1.51608169477	3.9241862468
VWDE	0.0102311428988	0.0425472060878	0.169927289828	0.0157055194403	0.0403235152253	0	0	0.0448052426774	0.0325872351701	0	0	0.0529209943847	0.00340658664974	0.0154835529479	0.0115968286322	0.00634152792211	0.0392054226587	0	0	0	0.00698785523794	0.0614218932036	0.0164201609121	0.00404629011209	0.0123055339946	0.0258667085582	0	0.00461214170531	0	0.0662616673909	0	0.00606655834117	0.144463129042	0	0.00694187941036	0	0.0121013629011	0.0320482539045	0	0	0.0126409398225	0	0.0172279226033	0.0329056718208	0.017895579691	0.0226200221599	0	0	0.00534858424294
WAC-AS1	11.3035877757	6.30983162251	4.82020119684	5.28750708967	7.91412355735	10.1233055682	12.498849981	9.8311958835	3.59312192073	7.86270825649	14.9019934044	8.89988067099	10.4120706207	10.6489213934	12.1781989695	13.6209469225	10.3652435273	14.0633252629	7.34364986922	12.5524301361	11.4443799005	15.8340548276	10.8811881475	10.5023845287	8.54259117862	8.0021935658	11.7188443299	15.9072030852	13.0043022106	13.3921179029	13.2982811421	7.75042165547	6.25858388716	15.5601109831	4.82216485646	10.9555315481	12.2276726753	5.85505741823	16.5719853613	13.9828142915	10.6719441405	17.2656899502	10.7950358719	12.4146048298	9.28717549094	10.1909771396	14.6049531048	6.98468151601	10.1553857986
WAC	15.8972384814	8.61721083298	10.1104800218	10.439870782	10.8468921544	16.2114544262	16.3316278153	16.2654555733	8.08448717581	15.9540120693	15.0812934656	15.4842709524	9.4907258099	14.6933572296	16.826202895	13.0294074347	18.1915795275	26.4382772954	16.3678744447	16.0054972812	15.2299295834	23.7984151317	15.6437352829	16.9912778485	16.2726915542	10.2693434321	13.6836461201	16.3957475041	19.0382896617	15.8688620003	13.3723952612	15.5618536933	7.68668881081	17.4086520259	9.58376156791	17.8030086617	18.7619617792	11.4837054875	11.6804969968	14.6547862256	15.4828505098	9.36297650099	20.668376064	12.1923730615	15.0006035811	15.9005485915	13.4110323729	12.7882930627	19.100600481
WAPL	7.16598336734	6.02520161112	6.62079571544	5.65648952633	5.23039750133	6.87064101273	8.25690567096	7.5492525715	6.30987350802	8.35898573858	6.62649707092	6.24598266292	4.33975274353	7.29851191641	7.54908622174	6.34590514434	8.10280406455	8.86271493548	7.62630638038	8.1571666614	10.0171288784	7.58196461972	9.91257070674	11.6151870198	8.17059059854	5.87364629949	6.50622136524	6.37716652255	11.7163399005	7.18010244604	6.4649832183	9.34182763518	5.6812778039	11.1910670457	7.88217668329	9.34727905792	10.3242744345	8.10742599496	4.3776863291	8.69000520163	7.38507550893	4.2919082326	9.37740573845	4.38556217205	7.13126559768	5.48498251626	4.77479251558	9.50022412072	7.41451164156
WARS2	2.53150088049	4.69430502603	4.34233004994	2.72463749503	1.75736245303	1.28142656886	1.08802399631	1.36530350302	3.66687291972	2.73262038708	0.902099730763	1.94473484739	0.597689036941	1.76318103916	3.49807619099	2.83506025392	1.24197497693	2.56507696293	1.70545762285	1.75483543185	2.63674223305	2.36945557237	1.68054463791	2.24582248771	1.38675403268	3.15439559221	1.23318414529	2.380929737	3.15845682644	2.35308150761	0.833794412405	1.23495804831	4.12461905514	3.98175786019	6.08199101529	2.61130893133	1.92312581764	8.88351375712	2.27871854545	1.26094497005	1.78424439489	1.98410264877	1.24144810765	1.5913674439	1.73594565927	2.48044095351	0.792174414099	2.33990408621	1.61966726195
WARS	15.8219845676	25.6305326417	16.2007149364	13.6963179539	6.10550110865	9.78722993187	9.33998139389	10.6677949553	61.2918534938	9.02223766826	13.0894676566	11.9712352899	7.9421797677	8.43987576427	9.32565595484	18.1572865652	7.95496264331	9.82012442183	9.74968805157	12.6089943495	13.038999362	12.6648118201	9.79404834288	38.0255713685	9.04644099292	74.4736167391	10.5498157969	8.38476190747	4.81555978682	10.0712002456	5.42574812768	9.8502155008	10.4250291197	7.14206678277	28.1267018518	13.610379143	11.8412045353	28.5791178547	9.70430416302	9.67042952574	8.82161180497	13.9851625157	12.7570935932	15.7643596857	10.4792345228	14.6180523484	8.72006718393	78.319407154	7.31044124181
WAS	4.00650295465	11.1739845693	4.70004332097	7.88403663658	6.43899021804	4.90835696395	2.56364606929	3.37377737924	9.2377489502	5.33011963208	2.86499113062	2.62784342056	8.4497942439	4.00940133137	4.30528244749	15.7469912942	4.11426414642	5.91673265627	2.06085183221	3.46113530938	6.691886356	1.78023743131	7.0343367068	2.08451067383	10.4381937599	21.8669521555	5.22626758794	3.87202952439	6.60935697423	3.04331962622	2.98240975012	1.71973297688	10.0486045449	3.80489021555	11.4035360004	5.93476737614	2.30236942331	15.1192009705	6.9485174924	2.16465088451	2.5554855281	6.6446037909	3.04562217759	2.63845397492	2.88607873647	2.83002982832	6.67959444776	20.031542698	8.18604075605
WASF1	43.32981077	6.76352444652	15.7857184888	10.3492146646	14.5767755239	22.0182088188	26.9046809751	35.004705729	11.7033756406	24.110332904	40.2816046496	45.2797406163	11.5155377337	25.9042393704	28.424638044	15.913432113	27.0226649475	21.8003412811	31.0394137289	31.7418740058	23.1439408841	62.3579867214	40.1260127001	32.346235541	21.9549524488	7.88614961077	19.9112825434	21.0264144903	29.2016602214	62.1972458204	21.8939575101	50.0845193837	19.5747876413	16.0208136299	4.73561101224	29.3893719893	28.4181724634	3.71030757167	14.0190555908	26.3126660177	33.0297869711	16.6267169634	38.4276816121	60.3278977404	46.9081935756	38.1420062618	23.6527520599	7.38159761708	19.528337339
WASF2	11.9245688894	53.6816697461	34.1409993261	47.7559393513	36.132005642	27.2456994772	12.5720841047	19.9287814862	29.327816964	30.5425057732	13.1780408402	22.5204069802	16.7529461561	12.5455412743	19.4629395138	24.4502770746	19.2087576152	34.1675113049	24.328969093	12.3662296231	32.4207141271	16.8787203811	26.848235972	14.7124990471	34.0500803051	51.4922952789	14.8688003521	32.50102966	28.9182398963	14.4823477826	8.59405150533	16.4373555012	34.2488610462	19.1390579313	38.0572843209	33.2674270412	17.680700957	49.4219142916	17.1740027188	8.33616121739	12.3603975179	5.88549658591	17.4388835714	12.2593821582	17.089180362	19.1600355144	9.22532548363	46.6277847805	34.6114038537
WASF3	44.5068590177	35.4739473778	18.2833918764	26.1897700779	31.060563747	24.8356378512	58.3730411275	43.6960644612	30.4003173073	48.8513105288	25.8884214463	41.0843447519	37.7973063588	56.3981104781	24.3519876885	15.3001461867	47.5855543256	46.5895191799	53.485193307	57.5481206619	34.6093407646	31.6719616499	29.44247988	28.0129830104	35.234367308	35.406401357	39.2778114584	29.9617930805	32.2228842343	40.7419977062	36.6345609763	37.577012948	8.49974845527	22.486656708	21.0310391458	61.2210166024	28.3448286826	7.79517207282	13.2762804541	31.2536541092	62.1548995076	7.4931575288	42.2494896335	37.3408988986	52.480035489	42.4827065623	29.9121293812	7.21531805459	37.4525804373
WASH2P	2.46175779005	1.5729592774	1.13418499012	1.45300832519	2.63203634581	0.867020127827	2.06357041616	1.81249740889	2.13779093036	3.33221372397	1.66578987646	0.61589477223	3.78195610634	2.36952536834	2.43753733179	3.27665975947	2.23170631727	1.29177091612	1.14939277135	3.26784550055	1.11921439354	1.5048502266	3.3324655509	0.972115043816	2.44070573782	2.57820102659	3.65311463608	2.61077157343	3.36578250352	1.88268930585	2.67344922196	0.687700514232	1.21567946768	1.17421239037	1.39108254229	1.98693811521	1.39127217375	1.6875713415	4.61946844863	2.60335794063	1.66871374244	7.54685167577	2.45153022476	2.09370402075	1.86503036824	1.25562534773	2.08734002376	1.13550036578	3.22127436502
WASIR2	0.0209994046215	0.0261984219649	0.0220279259159	0.112824438357	0.124145926856	0.0291407189959	0.110310676624	0.25864506491	0.0401311491943	0.0401360368247	0.0125670932408	0.240853613995	0.0209760411355	0.0595874398906	0.0571259338314	0.0976198202431	0.241407204037	0.012206372293	0	0.0245872661548	0.0717128091307	0.126068338675	0.0168511771536	0.0124575060851	0	0.0227534478914	0.0893056573394	0	0	0.122401770788	0.0382801320459	0.037354804207	0.720632734596	0	0.15673016164	0.0593217625338	0.0596112677251	0.667909749305	0	0.0191763729434	0.103782035987	0.0564295045945	0.272779332952	0.489656585499	0.532594410761	0.153210947058	0	0.0283264607376	0.164669410516
WASL	24.3292425696	29.1292131431	42.5190525955	19.811193652	23.6178738282	17.1508473699	24.8100588469	30.7341486376	39.8328213797	19.5206026894	17.6629461228	25.1283906014	24.5763527552	22.7769609897	36.6966436754	21.4876918365	22.3207526114	19.6391310049	21.0340495181	32.0358218208	29.2354058699	29.2626871452	21.5896977725	21.499796006	19.5128422483	25.6800799852	16.8772751042	16.3803618473	16.5468414116	41.4136018818	22.7209199082	20.2556250339	16.4277706912	16.5474398241	27.9831880866	24.17826633	20.7226576067	18.8494372035	14.2059387217	27.4763308928	22.6295149925	16.3387696817	24.8288853855	22.2746975565	21.4607947787	23.9487380726	19.8628301029	17.0317715292	15.9786210621
WBP11	20.36769986	16.8666130691	21.5771429586	16.1347346897	16.1336293746	19.6768113232	18.9877985596	18.74516685	16.2985470558	16.1413471957	20.2037670456	17.944795112	16.7136306453	17.5618120859	18.2388113181	29.0844543559	15.7075519827	19.1348837474	18.599153477	21.7924734764	23.5786319409	18.89514632	16.812097641	23.8789508044	16.8951763553	15.1969572104	17.1148554213	16.4503683591	17.739878972	18.2776357868	15.4746731573	25.7763517326	16.2689873292	20.6979898497	16.2127909268	15.5989336979	23.7194636237	19.0037031417	16.1492712529	22.1855517552	17.2877635714	15.4314894309	23.1071381498	18.5130312345	20.1255069673	16.6110803033	18.4017952449	14.0938718439	18.8223673425
WBP1	11.0485292442	7.32235148052	7.4947171827	8.08992079406	12.2101439996	6.45025870579	9.97906668338	8.29688386481	7.42561237709	13.3087344618	13.6749252937	5.92294404161	7.04614302554	12.6846848211	10.3109030159	12.7959964276	10.4017657538	8.39583124997	5.55557083476	11.1770303205	6.60363784883	7.41773073912	12.8436796921	7.38910995063	9.86657513789	7.59401456434	12.6250653188	9.96941481951	17.5970998908	6.90565888701	12.5278405236	5.65763382274	7.60851497282	10.379663236	6.20908118023	8.99322462012	6.35260995854	7.7962984601	11.6406407244	13.4055117236	8.6481553561	10.4738838968	13.2538408179	7.08063562392	8.55902464766	5.99740475973	10.3906078535	6.47820812455	13.7468158252
WBP1L	16.1773703485	13.8871953807	16.8504011154	13.1706671905	12.4349598481	19.9309448514	18.1591511026	16.5821393009	13.8425185663	18.0636729228	17.3113250556	13.5864842896	16.2988102448	17.3554090693	13.800930388	20.6215200374	17.0876939975	18.6927147836	19.2750723072	20.5243482122	20.7493215436	14.8302187897	16.782016868	23.7484762851	19.1775466625	21.1643313583	19.5556150493	19.1930705646	29.0014974707	16.2984586351	25.6258345481	28.0597666545	15.7573602563	16.9146284722	15.8630187434	19.196186093	20.4847834575	15.2931206369	17.5110798825	24.678249486	17.908455766	21.3908640765	16.312273493	13.2278469165	14.1526682695	16.8785099619	15.2235341615	29.8979341719	18.0859171522
WBP2	82.9212307782	63.9490378526	35.9893877455	60.0201353266	66.5599530221	84.2097961763	63.848576624	82.4988875268	32.0585964583	57.3238652828	77.8943307566	66.8897639661	117.738600482	75.9385247669	67.5795511987	66.0913123874	59.323474185	88.7599101224	92.2943609292	115.513412807	64.7018014979	79.7133117634	64.9355726376	79.2384790299	75.6441892799	66.7004492144	85.1459754875	78.7045793812	42.5666442363	71.0570656198	143.535804223	71.1451893341	46.2341116275	50.3277058271	46.5743063047	64.8065698515	95.8630116783	48.1851184562	97.9735057998	104.0394206	69.4782093801	132.742060277	84.6327703707	111.19588761	94.0066501744	78.7313982818	98.0476754753	49.2937919708	83.6014427694
WBP2NL	0.146839526102	0.227875400372	0.058231428105	0.145691141367	0.0776347290165	0.0745493151013	0.0517371353066	0.114691089948	0.0307996829496	0.0547616605997	0.0107165989286	0.16914315287	0.207493098171	0.0386180605582	0.314206501591	0.0499472284156	0.203572853128	0.037472377855	0.0624490336486	0.0754805199821	0.0513686510453	0.219309950717	0.120706781592	0.021246296786	0.330823728154	0.11641812659	0.0578781583779	0.0581219411018	0.082282296457	0.205277144504	0.166481409223	0.0594614337517	0.0614520147463	0.0258998124671	0.277023673169	0.0607040171947	0.0482918789427	0.0724895282491	0.0476229592717	0.0490580026272	0.0752251828812	0.0449122853181	0.0646146657973	0.12094697984	0.332014161075	0.130650759061	0.39552506872	0.311604818823	0.0786363049051
WBP4	12.3872629765	10.0851639373	11.413984382	10.8547912236	10.7004512319	10.4918142464	10.4997533236	10.6564264776	9.77229437209	10.8459873968	5.46897092133	13.2079236893	10.0639894564	9.74521570317	7.8964897388	7.20199807185	11.3064306991	11.9924466604	8.82809823748	8.75853162956	10.8695293445	11.8793094899	13.4545888717	11.4732918644	10.735670625	10.3956105399	9.44511340387	8.46745610112	15.0397449437	12.0666462419	10.2214082054	10.4021238271	4.50646155795	14.0655828674	11.0155778557	9.98781269567	12.5037758929	8.06988360518	6.36354368797	8.48391105136	11.0720753354	4.0890702164	11.3995346401	10.2721605197	10.6637210015	10.3092971602	9.37940257083	6.64733371582	10.0643206541
WDFY1	7.9087884591	8.01461782784	11.2677792951	9.80606014616	4.92624061533	8.99268007289	9.2796856879	9.94700654237	12.73317857	8.877114867	10.2464596354	8.44376181419	4.68147514735	9.29097387638	8.14034718512	5.43182447501	9.07700618203	10.8363287128	11.0147208329	11.7806034548	11.1295107558	8.8600078776	7.60869752015	11.4234743609	8.31639933555	10.09110464	7.28315806713	5.44282053416	8.80630352533	7.39079466744	6.39294860772	11.565573799	9.02572985123	10.0139587101	9.76579551473	13.0468516144	11.9088204765	8.2201795847	5.4727675282	10.816809316	10.2029067842	6.16763436657	11.0297656222	6.45267736636	8.45028667407	7.6116620616	6.43987731257	12.5843742496	5.2169155964
WDFY2	1.66031040022	3.69777697184	2.74217145645	3.29127452433	2.89350121464	3.65037116792	3.87271043902	4.25487978758	3.07241273486	2.36890585983	1.30927898731	2.26985608783	4.54541758957	3.17030932646	1.88936875266	1.72914794616	3.36440393361	2.79757663455	3.92247062689	2.11998188235	3.13503766706	1.35197688296	2.46837857384	2.64598444492	3.75129383264	2.98351547609	4.6689242466	2.04578682669	1.26736602342	1.66338794645	1.88197532307	3.80098951262	2.37915276715	1.69577331133	4.13245905399	2.12444696261	2.88607306783	2.25713398262	0.953958704434	3.03733762416	2.98673063579	1.01839049629	2.40523096834	1.95797584753	3.06901954803	3.42062162109	2.25880175478	2.72256864635	3.52759554971
WDFY3-AS2	4.09269357154	6.2900793534	2.31313463803	2.53329463109	5.7728890037	4.12214566929	8.13244256659	6.22309282857	2.49916197863	4.05438676165	2.03714546624	2.77088434659	6.88960319858	5.39053168784	2.71545266948	2.59426049329	6.21443555503	2.8933411855	6.10027576937	4.05247931184	4.04551344083	3.54307515567	5.86406838536	2.13368581413	7.35928463181	2.85326695941	5.92720625562	2.31143173315	2.46794527846	5.48380192006	8.25092669116	2.63833836594	2.77804616236	2.95195231593	2.22491916739	3.88409152525	2.24610893816	2.09956024532	4.23289480304	2.48290594499	6.02215215466	2.1477962787	3.39642933467	2.4099704511	2.89279175143	4.81142056716	5.7752600805	2.31754105285	3.76054707191
WDFY3	6.89238681185	11.1256892646	8.89661875057	9.4152334218	6.05110491714	12.1702022266	17.5313399171	13.9518982973	8.30607175132	9.78905699236	4.84455629094	11.4459764449	4.09095770088	10.4126307981	7.8138930464	4.86743682212	17.1597868754	8.6965883855	13.809560716	6.92075675368	15.6641298551	10.3243791608	9.30099603315	15.3198782555	10.4187560192	4.88150818818	9.67192560699	7.64834884715	7.61175472282	6.84372050793	7.18452173813	15.4971437307	7.76315197887	9.8974498471	9.70406322159	10.5729404478	12.3509800742	9.52982460077	4.31392765453	11.3769862077	12.1190585919	3.15331883634	10.0729878645	7.13400828073	10.303243405	11.4657921236	8.90702090843	8.3886117957	9.15481619752
WDFY4	0.362205978486	3.26100493556	1.44430486404	2.46605990235	0.559228061368	1.01535862174	0.356752851607	0.355834739798	2.45668423761	1.42937715891	0.2728880764	0.938217029384	0.704223688456	0.342289966299	0.256229929175	1.53495043304	0.429607313425	1.68338251511	0.248385726011	0.170393634384	1.9702538964	0.390240821474	0.888835578108	0.447010411952	2.50767688015	2.0989623484	0.535006653172	0.426424308529	0.889636675257	0.414706642464	0.140012771105	0.356671792127	1.67510389481	0.729675371223	3.62713199191	1.19373923546	0.389017088431	3.14893221554	0.585142708118	0.138801747936	0.623329101593	0.263607028233	0.273058329932	0.289933954657	0.342227249551	0.479407969655	0.405853987017	4.71136422953	0.830529083414
WDHD1	0.457573244507	0.698437209912	3.67624521354	1.21856956656	0.932445765736	0.764851453979	0.746588187883	0.691669969354	4.27950781332	0.798364546437	1.03102912906	0.926145329804	0.290859009863	0.71805431481	1.11038589803	0.673587461929	0.827997513292	1.04979389863	0.564144128559	1.14659067094	1.38977514749	0.799129132687	0.912396892112	0.740309492395	0.542842684121	0.754958331963	0.813762660694	0.618814339248	1.28263120953	0.670145701269	0.369665569588	0.485083968555	0.743487570737	2.78257687645	0.830260374459	0.812777827718	1.23987702411	1.02737424028	0.483986503859	1.51312244407	0.81161696922	0.496803531967	0.595381895325	0.593680678086	0.57298086674	0.526516885422	0.755708750323	1.21341507529	0.641511790905
WDPCP	0.670993034321	0.655389922037	0.814266321931	0.665041702874	0.683361338716	0.764206447161	0.876251398446	0.745423159729	0.653726060432	0.456227039511	0.628766592913	0.68983616617	0.206518529998	0.566398451653	0.522804651657	0.431626167841	0.75264135174	0.636939203412	0.852098397304	0.598579667068	0.8164444858	0.75374649582	0.616873858224	0.834018184228	0.509994162278	0.529496846141	0.617076610981	0.564290211122	0.62726717776	0.423611019689	0.438557164961	0.86705694371	1.0088135418	0.687761426371	0.927122500293	0.612366894471	0.797649990595	1.12088709414	0.415944074957	0.803258138125	0.759368821318	0.378800300458	1.06204650446	0.544050127676	0.695315303137	0.534807166251	0.517577270896	0.877225459209	0.707452005503
[truncated: 913 more rows]
[truncated: 461 more columns]
